# Supplementary material for: KDM7A and KDM1A inhibition suppresses tumour promoting pathways in prostate cancer
Source: Mol Oncol. 2026 Mar 23:10.1002/1878-0261.70238. Online ahead of print. doi: 10.1002/1878-0261.70238 (PMC13398633; doi:10.1002/1878-0261.70238)
Supplement: Supplementary file 41 — Table S30. Alternative splicing events data for C4‐2 vehicle compared to namoline and TCE‐5002 combination treatment in the presence of R1881, for RI (RI = retained intron, significant splicing events FDR‐corrected P value < 0.05, highlighted in yellow). [file MOL2-9999-0-s024.xlsx]

## Sheet: RI
ID	GeneID	geneSymbol	chr	strand	riExonStart_0base	riExonEnd	upstreamES	upstreamEE	downstreamES	downstreamEE	ID	IC_SAMPLE_1	SC_SAMPLE_1	IC_SAMPLE_2	SC_SAMPLE_2	IncFormLen	SkipFormLen	PValue	FDR	IncLevel1	IncLevel2	IncLevelDifference	dPSI	Abs dPSI
9393	ENSG00000124067	SLC12A4	16	-	67950653	67951060	67950653	67950711	67950961	67951060	9393	2,6	0,0	0,0	5,2	323	73	2.48738e-11	2.60994e-09	1.0,1.0	0.0,0.0	1	100	100
3676	ENSG00000214617	SLC6A10P	16	-	32882530	32883703	32882530	32882780	32883571	32883703	3676	5,3	0,0	0,2	2,1	864	73	3.54512e-09	2.33333e-07	1.0,1.0	0.0,0.145	0.927	92.7	92.7
2197	ENSG00000178104	PDE4DIP	1	+	148991884	148993882	148991884	148991973	148992254	148993882	2197	3,1	0,0	0,2	1,1	354	73	0.000391682	0.00503691	1.0,1.0	0.0,0.292	0.854	85.4	85.4
187	ENSG00000159592	GPBP1L1	1	-	45658754	45659142	45658754	45658762	45659027	45659142	187	14,16	0,0	30,42	41,39	338	73	1.5512e-12	2.12492e-10	1.0,1.0	0.136,0.189	0.838	83.8	83.8
3973	ENSG00000125459	MSTO1	1	+	155610240	155610560	155610240	155610332	155610424	155610560	3973	3,1	0,0	4,1	7,3	165	73	5.72949e-08	2.8412e-06	1.0,1.0	0.202,0.129	0.835	83.5	83.5
2572	ENSG00000104518	GSDMD	8	+	143561001	143561423	143561001	143561104	143561369	143561423	2572	3,1	2,2	1,1	0,0	338	73	1.21782e-07	5.47643e-06	0.245,0.097	1.0,1.0	-0.829	-82.9	82.9
6868	ENSG00000141527	CARD14	17	+	80198398	80198924	80198398	80198591	80198756	80198924	6868	3,2	5,2	2,1	0,0	238	73	1.47777e-08	8.84218e-07	0.155,0.235	1.0,1.0	-0.805	-80.5	80.5
2938	ENSG00000269313	MAGIX	X	+	49162664	49163929	49162664	49162822	49163782	49163929	2938	5,9	1,3	15,13	0,0	1033	73	1.63007e-07	6.9994e-06	0.261,0.175	1.0,1.0	-0.782	-78.2	78.2
1237	ENSG00000248712	CCDC153	11	-	119193150	119193885	119193150	119193243	119193765	119193885	1237	8,5	2,5	3,2	0,0	595	73	4.58207e-11	4.54441e-09	0.329,0.109	1.0,1.0	-0.781	-78.1	78.1
1078	ENSG00000115421	PAPOLG	2	+	60793970	60795020	60793970	60794191	60794963	60795020	1078	8,2	0,0	7,13	2,4	845	73	1.48546e-07	6.43994e-06	1.0,1.0	0.232,0.219	0.774	77.4	77.4
7724	ENSG00000188163	FAM166A	9	-	137245306	137245853	137245306	137245557	137245638	137245853	7724	1,1	1,3	2,1	0,0	154	73	2.74333e-07	1.08534e-05	0.322,0.136	1.0,1.0	-0.771	-77.1	77.1
6746	ENSG00000130758	MAP3K10	19	+	40204600	40205296	40204600	40204657	40205120	40205296	6746	8,1	2,1	4,7	0,0	536	73	0.000146982	0.0022498	0.353,0.12	1.0,1.0	-0.764	-76.4	76.4
6181	ENSG00000105483	CARD8	19	-	48232452	48234543	48232452	48232493	48234402	48234543	6181	27,27	3,2	8,20	0,0	1982	73	1.24857e-07	5.58003e-06	0.249,0.332	1.0,1.0	-0.71	-71	71
8757	ENSG00000184163	FAM132A	1	-	1243953	1244275	1243953	1244105	1244190	1244275	8757	3,2	0,0	7,2	3,7	158	73	5.47512e-08	2.73379e-06	1.0,1.0	0.519,0.117	0.682	68.2	68.2
347	ENSG00000094975	SUCO	1	+	172602695	172603205	172602695	172602787	172603059	172603205	347	10,2	4,1	9,11	0,0	345	73	1.45816e-06	4.59002e-05	0.346,0.297	1.0,1.0	-0.678	-67.8	67.8
6508	ENSG00000108666	C17orf75	17	-	32334650	32334839	32334650	32334682	32334774	32334839	6508	6,3	0,0	2,6	4,3	165	73	2.37335e-08	1.29378e-06	1.0,1.0	0.181,0.469	0.675	67.5	67.5
3790	ENSG00000084112	SSH1	12	-	108811259	108811500	108811259	108811328	108811429	108811500	3790	6,2	0,0	9,3	4,6	174	73	4.53233e-08	2.32466e-06	1.0,1.0	0.486,0.173	0.67	67	67
4993	ENSG00000198208	RPS6KL1	14	-	74921276	74921773	74921276	74921561	74921660	74921773	4993	5,8	0,0	6,3	3,5	172	73	9.18422e-09	5.68323e-07	1.0,1.0	0.459,0.203	0.669	66.9	66.9
3037	ENSG00000172939	OXSR1	3	+	38242546	38242778	38242546	38242617	38242742	38242778	3037	8,6	0,0	5,6	3,5	198	73	1.37903e-07	6.01458e-06	1.0,1.0	0.381,0.307	0.656	65.6	65.6
99	ENSG00000095319	NUP188	9	+	128995135	128995514	128995135	128995228	128995318	128995514	99	14,6	0,0	6,2	3,3	163	73	1.35946e-07	5.96516e-06	1.0,1.0	0.472,0.23	0.649	64.9	64.9
6438	ENSG00000008300	CELSR3	3	-	48641850	48642467	48641850	48642009	48642357	48642467	6438	1,2	3,1	8,9	0,1	421	73	1.51472e-05	0.000338475	0.055,0.257	1.0,0.609	-0.648	-64.8	64.8
7091	ENSG00000099953	MMP11	22	+	23779186	23780502	23779186	23779416	23780358	23780502	7091	1,2	7,4	6,7	1,0	1015	73	0.000100036	0.0016239	0.01,0.035	0.301,1.0	-0.628	-62.8	62.8
6918	ENSG00000163743	RCHY1	4	-	75490580	75491782	75490580	75490701	75491723	75491782	6918	13,13	2,1	24,17	0,0	1095	73	0.000539308	0.00649682	0.302,0.464	1.0,1.0	-0.617	-61.7	61.7
2071	ENSG00000151150	ANK3	10	-	60138516	60139087	60138516	60138721	60138963	60139087	2071	44,28	1,0	13,11	9,3	315	73	3.45214e-08	1.79809e-06	0.911,1.0	0.251,0.459	0.601	60.1	60.1
2503	ENSG00000160201	U2AF1	21	-	43100452	43104402	43100452	43100519	43104314	43104402	2503	6,12	3,3	22,21	0,1	3868	73	0.00286713	0.0237506	0.036,0.07	1.0,0.284	-0.589	-58.9	58.9
6241	ENSG00000167705	RILP	17	-	1648349	1648846	1648349	1648495	1648727	1648846	6241	5,3	3,2	11,10	0,1	305	73	5.93197e-05	0.0010475	0.285,0.264	1.0,0.705	-0.578	-57.8	57.8
9263	ENSG00000165359	DDX26B	X	+	135569336	135573033	135569336	135569431	135572814	135573033	9263	228131	0,2	102,95	6,10	3456	73	8.32162e-05	0.00139788	1.0,0.58	0.264,0.167	0.575	57.5	57.5
8030	ENSG00000157353	FUK	16	+	70466881	70467966	70466881	70467471	70467885	70467966	8030	27,17	9,11	46,49	4,0	487	73	6.34885e-05	0.00111297	0.31,0.188	0.633,1.0	-0.568	-56.8	56.8
1094	ENSG00000127328	RAB3IP	12	+	69795140	69796647	69795140	69795344	69796476	69796647	1094	42,20	0,0	18,26	1,3	1205	73	1.59086e-05	0.000354396	1.0,1.0	0.522,0.344	0.567	56.7	56.7
7583	ENSG00000070423	RNF126	19	-	648881	649748	648881	649052	649678	649748	7583	29,11	0,0	84,78	12,10	699	73	2.59697e-06	7.42907e-05	1.0,1.0	0.422,0.449	0.565	56.5	56.5
3825	ENSG00000179532	DNHD1	11	+	6570008	6571423	6570008	6570396	6570617	6571423	3825	7,7	1,2	0,0	1,1	294	73	6.77735e-06	0.000169786	0.635,0.465	0.0,0.0	0.55	55	55
4743	ENSG00000133460	SLC2A11	22	+	23877384	23877869	23877384	23877524	23877720	23877869	4743	23,11	0,0	11,5	2,3	269	73	2.63257e-06	7.44523e-05	1.0,1.0	0.599,0.311	0.545	54.5	54.5
1860	ENSG00000183955	SETD8	12	+	123390629	123391304	123390629	123390786	123391214	123391304	1860	2,5	0,0	21,24	5,3	501	73	2.03198e-07	8.35882e-06	1.0,1.0	0.38,0.538	0.541	54.1	54.1
3870	ENSG00000138592	USP8	15	+	50493184	50494280	50493184	50493318	50494069	50494280	3870	43,26	0,0	70,59	3,15	824	73	1.17043e-06	3.85177e-05	1.0,1.0	0.674,0.258	0.534	53.4	53.4
8318	ENSG00000080823	MOK	14	-	102232534	102233789	102232534	102232671	102233687	102233789	8318	94,75	3,0	42,22	4,6	1089	73	0.000526641	0.0063548	0.677,1.0	0.413,0.197	0.534	53.4	53.4
2265	ENSG00000165233	CARD19	9	+	93110567	93112289	93110567	93110721	93112217	93112289	2265	53,62	0,2	100113	14,14	1569	73	0.00153894	0.0146278	1.0,0.591	0.249,0.273	0.534	53.4	53.4
4401	ENSG00000105792	CFAP69	7	+	90299866	90304820	90299866	90300059	90304743	90304820	4401	54,33	1,0	19,26	1,2	4757	73	0.00336111	0.0267351	0.453,1.0	0.226,0.166	0.53	53	53
229	ENSG00000165959	CLMN	14	-	95193848	95194596	95193848	95193919	95194535	95194596	229	56,34	8,13	66,41	1,1	689	73	8.11732e-06	0.000197213	0.426,0.217	0.875,0.813	-0.522	-52.2	52.2
7270	ENSG00000076685	NT5C2	10	-	103100867	103101100	103100867	103100943	103101044	103101100	7270	16,11	1,4	15,21	35,33	174	73	6.60704e-05	0.00115136	0.87,0.536	0.152,0.211	0.522	52.2	52.2
922	ENSG00000010704	HFE	6	+	26090840	26091589	26090840	26091104	26091313	26091589	922	18,21	8,6	21,23	0,1	282	73	2.65873e-06	7.48997e-05	0.368,0.475	1.0,0.856	-0.506	-50.6	50.6
7209	ENSG00000104413	ESRP1	8	+	94641611	94642084	94641611	94641724	94641955	94642084	7209	15,10	3,3	8,12	0,0	304	73	3.3987e-06	9.24076e-05	0.546,0.445	1.0,1.0	-0.504	-50.4	50.4
6975	ENSG00000159214	CCDC24	1	+	43991846	43992387	43991846	43992004	43992152	43992387	6975	25,16	0,0	21,9	7,3	221	73	2.059e-07	8.42211e-06	1.0,1.0	0.498,0.498	0.502	50.2	50.2
9248	ENSG00000142046	TMEM91	19	+	41382771	41384083	41382771	41382921	41383714	41384083	9248	31,25	0,0	19,22	3,1	866	73	5.91816e-05	0.0010475	1.0,1.0	0.348,0.65	0.501	50.1	50.1
8775	ENSG00000113905	HRG	3	+	186672786	186675190	186672786	186672867	186675088	186675190	8775	2,0	0,1	6,1	0,0	2294	73	0.00135155	0.0132951	1.0,0.0	1.0,1.0	-0.5	-50	50
6541	ENSG00000148824	MTG1	10	+	133402148	133402773	133402148	133402245	133402640	133402773	6541	3,8	0,1	6,1	1,2	468	73	0.00214527	0.0189875	1.0,0.555	0.483,0.072	0.5	50	50
3603	ENSG00000127084	FGD3	9	+	93032768	93034681	93032768	93032873	93034540	93034681	3603	0,2	1,0	9,4	0,0	1740	73	0.00241172	0.0208612	0.0,1.0	1.0,1.0	-0.5	-50	50
7224	ENSG00000238105	GOLGA2P5	12	-	100157164	100157739	100157164	100157256	100157527	100157739	7224	15,15	10,1	4,10	0,0	344	73	2.44584e-06	7.1116e-05	0.241,0.761	1.0,1.0	-0.499	-49.9	49.9
7458	ENSG00000071859	FAM50A	X	+	154448331	154448560	154448331	154448399	154448483	154448560	7458	45,34	0,0	95107	50,43	157	73	9.54792e-15	1.72817e-12	1.0,1.0	0.469,0.536	0.498	49.8	49.8
8027	ENSG00000157353	FUK	16	+	70466881	70467471	70466881	70466954	70467373	70467471	8027	21,25	11,13	57,46	2,4	492	73	2.39847e-06	7.002e-05	0.221,0.222	0.809,0.63	-0.498	-49.8	49.8
7830	ENSG00000123136	DDX39A	19	-	14409741	14410334	14409741	14409873	14410215	14410334	7830	89,74	95,50	242242	38,10	415	73	5.30558e-10	4.28209e-08	0.141,0.207	0.528,0.81	-0.495	-49.5	49.5
3921	ENSG00000196118	CCDC189	16	-	30759011	30759247	30759011	30759101	30759177	30759247	3921	0,0	2,1	2,4	1,2	149	73	6.53762e-05	0.00114329	0.0,0.0	0.495,0.495	-0.495	-49.5	49.5
7936	ENSG00000168970	JMJD7-PLA2G4B	15	+	41834739	41835223	41834739	41834893	41834977	41835223	7936	31,15	0,0	20,12	7,7	157	73	1.84312e-08	1.05072e-06	1.0,1.0	0.571,0.444	0.493	49.3	49.3
5287	ENSG00000090061	CCNK	14	+	99493969	99495629	99493969	99494156	99495497	99495629	5287	12,7	0,0	78,78	2,7	1414	73	8.03529e-07	2.74413e-05	1.0,1.0	0.668,0.365	0.484	48.4	48.4
9224	ENSG00000104177	MYEF2	15	-	48157827	48158056	48157827	48157898	48157992	48158056	9224	9,7	0,1	9,11	5,9	167	73	4.82539e-05	0.000888952	1.0,0.754	0.44,0.348	0.483	48.3	48.3
5805	ENSG00000117616	RSRP1	1	-	25243549	25245301	25243549	25243633	25245149	25245301	5805	414335	1,0	309338	14,16	1589	73	7.92499e-12	9.89258e-10	0.95,1.0	0.503,0.493	0.477	47.7	47.7
8430	ENSG00000006015	C19orf60	19	+	18590853	18592336	18590853	18590933	18592088	18592336	8430	134,72	0,0	35,20	1,2	1228	73	0.0044464	0.0334359	1.0,1.0	0.675,0.373	0.476	47.6	47.6
8365	ENSG00000101276	SLC52A3	20	-	760079	761824	760079	761238	761700	761824	8365	7,10	3,5	5,5	0,1	535	73	0.00568151	0.0405335	0.241,0.214	1.0,0.406	-0.476	-47.6	47.6
3024	ENSG00000186787	SPIN2B	X	-	57119681	57120631	57119681	57120101	57120404	57120631	3024	50,29	1,0	13,7	2,2	376	73	0.000336403	0.00446073	0.907,1.0	0.558,0.405	0.472	47.2	47.2
5820	ENSG00000087274	ADD1	4	+	2908514	2909431	2908514	2908604	2909338	2909431	5820	29,34	5,4	56,41	2,0	807	73	0.00103683	0.0109555	0.344,0.435	0.717,1.0	-0.469	-46.9	46.9
6779	ENSG00000172890	NADSYN1	11	+	71474394	71475622	71474394	71474526	71475494	71475622	6779	4,11	4,0	30,27	0,0	1041	73	0.000613509	0.00709554	0.066,1.0	1.0,1.0	-0.467	-46.7	46.7
6837	ENSG00000234177	LINC01114	2	-	104754325	104754661	104754325	104754440	104754559	104754661	6837	18,16	2,0	10,3	2,5	192	73	0.00154861	0.0146945	0.774,1.0	0.655,0.186	0.467	46.7	46.7
7365	ENSG00000155363	MOV10	1	+	112698286	112698789	112698286	112698478	112698714	112698789	7365	33,24	33,36	99,94	12,15	309	73	1.66533e-15	3.54618e-13	0.191,0.136	0.661,0.597	-0.466	-46.6	46.6
4523	ENSG00000224424	PRKAR2A-AS1	3	+	48847936	48848408	48847936	48848025	48848104	48848408	4523	8,13	4,2	4,2	8,7	152	73	0.000564415	0.00669896	0.49,0.757	0.194,0.121	0.466	46.6	46.6
853	ENSG00000137274	BPHL	6	+	3138040	3140509	3138040	3138179	3140385	3140509	853	166108	0,0	152122	7,2	2279	73	2.26385e-07	9.20801e-06	1.0,1.0	0.41,0.661	0.465	46.5	46.5
4175	ENSG00000141698	NT5C3B	17	-	41835069	41835240	41835069	41835135	41835202	41835240	4175	4,2	0,0	5,2	2,1	140	73	0.000943237	0.0101926	1.0,1.0	0.566,0.51	0.462	46.2	46.2
518	ENSG00000105122	RASAL3	19	-	15451623	15452815	15451623	15451938	15452657	15452815	518	2,3	0,0	1,3	0,3	792	73	0.000119892	0.0018911	1.0,1.0	1.0,0.084	0.458	45.8	45.8
8161	ENSG00000197121	PGAP1	2	-	196847002	196848037	196847002	196847200	196847946	196848037	8161	1,2	3,4	21,11	2,1	819	73	4.86062e-06	0.000127503	0.029,0.043	0.483,0.495	-0.453	-45.3	45.3
9249	ENSG00000142046	TMEM91	19	+	41382771	41384083	41382771	41382921	41383560	41384083	9249	30,25	0,1	19,21	3,3	712	73	0.000202048	0.00297783	1.0,0.719	0.394,0.418	0.453	45.3	45.3
4911	ENSG00000198089	SFI1	22	+	31604868	31606430	31604868	31604945	31606327	31606430	4911	59,54	4,10	152112	2,2	1455	73	9.37245e-05	0.00153175	0.425,0.213	0.792,0.738	-0.446	-44.6	44.6
4776	ENSG00000109917	ZPR1	11	-	116787481	116787987	116787481	116787643	116787789	116787987	4776	6,4	1,0	2,10	2,3	219	73	0.00186496	0.0170269	0.667,1.0	0.25,0.526	0.446	44.6	44.6
8593	ENSG00000185163	DDX51	12	-	132141497	132141956	132141497	132141606	132141849	132141956	8593	27,13	21,6	68,80	7,6	316	73	9.89516e-08	4.65201e-06	0.229,0.334	0.692,0.755	-0.442	-44.2	44.2
4668	ENSG00000039123	SKIV2L2	5	+	55405251	55405588	55405251	55405319	55405424	55405588	4668	10,2	1,0	14,19	6,10	178	73	0.000436067	0.00549065	0.804,1.0	0.489,0.438	0.439	43.9	43.9
6790	ENSG00000100083	GGA1	22	+	37630667	37631099	37630667	37630709	37630902	37631099	6790	6,7	1,0	6,6	2,4	266	73	0.000799814	0.00884069	0.622,1.0	0.452,0.292	0.439	43.9	43.9
8019	ENSG00000067334	DNTTIP2	1	-	93873118	93873369	93873118	93873214	93873330	93873369	8019	10,7	0,0	18,10	4,4	189	73	2.395e-06	7.002e-05	1.0,1.0	0.635,0.491	0.437	43.7	43.7
6142	ENSG00000167995	BEST1	11	+	61958145	61959578	61958145	61958501	61959497	61959578	6142	132,82	5,6	21,24	0,0	1069	73	7.04316e-06	0.000174632	0.643,0.483	1.0,1.0	-0.437	-43.7	43.7
5104	ENSG00000065717	TLE2	19	-	3019282	3019773	3019282	3019466	3019698	3019773	5104	5,4	2,3	3,4	0,1	305	73	0.00405263	0.0310594	0.374,0.242	1.0,0.489	-0.436	-43.6	43.6
3389	ENSG00000186532	SMYD4	17	-	1784325	1784574	1784325	1784461	1784554	1784574	3389	3,4	0,1	4,1	2,1	166	73	0.0026585	0.0224271	1.0,0.638	0.468,0.305	0.432	43.2	43.2
8619	ENSG00000215252	GOLGA8B	15	-	34532845	34534173	34532845	34532962	34534053	34534173	8619	3,5	0,2	4,8	0,0	1164	73	0.00628172	0.0439417	1.0,0.136	1.0,1.0	-0.432	-43.2	43.2
8721	ENSG00000174483	BBS1	11	+	66531655	66532219	66531655	66531742	66531950	66532219	8721	13,10	20,18	20,15	4,3	281	73	2.61733e-06	7.43115e-05	0.144,0.126	0.565,0.565	-0.43	-43	43
7793	ENSG00000187244	BCAM	19	+	44819581	44820822	44819581	44819726	44820704	44820822	7793	53,37	22,16	42,53	3,2	1051	73	6.34126e-06	0.000159412	0.143,0.138	0.493,0.648	-0.43	-43	43
7287	ENSG00000103342	GSPT1	16	-	11894953	11895284	11894953	11894987	11895121	11895284	7287	11,4	0,0	21,17	6,4	207	73	8.69836e-06	0.00020853	1.0,1.0	0.552,0.6	0.424	42.4	42.4
2301	ENSG00000168894	RNF181	2	+	85596518	85596734	85596518	85596649	85596726	85596734	2301	16,20	4,0	31,27	21,20	150	73	0.000734357	0.00823026	0.661,1.0	0.418,0.396	0.423	42.3	42.3
3373	ENSG00000185101	ANO9	11	-	431693	431906	431693	431767	431847	431906	3373	0,1	2,3	1,4	1,1	153	73	0.0012432	0.0124633	0.0,0.137	0.323,0.656	-0.421	-42.1	42.1
9342	ENSG00000158850	B4GALT3	1	-	161176433	161177106	161176433	161176579	161176911	161177106	9342	24,11	0,0	48,52	7,6	405	73	6.32618e-06	0.000159412	1.0,1.0	0.553,0.61	0.418	41.8	41.8
6479	ENSG00000167393	PPP2R3B	X	-	341306	341931	341306	341396	341882	341931	6479	1,6	8,4	25,15	3,2	559	73	7.81478e-06	0.000191145	0.016,0.164	0.521,0.495	-0.418	-41.8	41.8
8367	ENSG00000160972	PPP1R16A	8	+	144500095	144500391	144500095	144500199	144500266	144500391	8367	22,20	47,40	38,55	10,22	140	73	6.63899e-10	5.16842e-08	0.196,0.207	0.665,0.566	-0.414	-41.4	41.4
6294	ENSG00000099840	IZUMO4	19	+	2098051	2098334	2098051	2098127	2098286	2098334	6294	23,12	10,3	28,31	1,1	232	73	4.21486e-05	0.00080729	0.42,0.557	0.898,0.907	-0.414	-41.4	41.4
2313	ENSG00000160613	PCSK7	11	-	117223207	117224216	117223207	117223308	117224077	117224216	2313	139119	29,30	389424	25,9	842	73	3.12529e-07	1.21465e-05	0.294,0.256	0.574,0.803	-0.413	-41.3	41.3
3668	ENSG00000004139	SARM1	17	+	28388173	28388539	28388173	28388276	28388359	28388539	3668	37,25	3,2	21,15	14,8	156	73	9.53305e-06	0.000224818	0.852,0.854	0.412,0.467	0.413	41.3	41.3
2838	ENSG00000111653	ING4	12	-	6652661	6653050	6652661	6652767	6652944	6653050	2838	26,20	10,8	23,34	2,1	250	73	0.000107861	0.00172769	0.432,0.422	0.771,0.908	-0.413	-41.3	41.3
5066	ENSG00000168291	PDHB	3	-	58429707	58430238	58429707	58429941	58430127	58430238	5066	13,9	0,0	14,6	0,8	259	73	0.00121042	0.0122012	1.0,1.0	1.0,0.175	0.412	41.2	41.2
297	ENSG00000100219	XBP1	22	-	28796046	28796192	28796046	28796121	28796147	28796192	297	304284	137,80	140147	309281	99	73	0	0	0.621,0.724	0.25,0.278	0.408	40.8	40.8
7904	ENSG00000111012	CYP27B1	12	-	57765010	57765499	57765010	57765211	57765296	57765499	7904	12,10	3,4	10,16	0,0	158	73	4.66936e-06	0.00012338	0.649,0.536	1.0,1.0	-0.407	-40.7	40.7
7368	ENSG00000155363	MOV10	1	+	112698286	112699810	112698286	112698789	112699684	112699810	7368	149107	19,28	241301	6,12	968	73	1.6528e-07	6.9994e-06	0.372,0.224	0.752,0.654	-0.405	-40.5	40.5
1695	ENSG00000267278	MAP3K14-AS1	17	+	45267112	45267490	45267112	45267328	45267415	45267490	1695	16,6	2,4	1,7	0,0	160	73	2.615e-05	0.000539253	0.785,0.406	1.0,1.0	-0.404	-40.4	40.4
7960	ENSG00000071894	CPSF1	8	-	144394233	144394555	144394233	144394300	144394387	144394555	7960	11,10	0,0	8,8	2,3	160	73	5.917e-05	0.0010475	1.0,1.0	0.646,0.549	0.402	40.2	40.2
722	ENSG00000133226	SRRM1	1	+	24646666	24649029	24646666	24646789	24648858	24649029	722	187120	59,42	13391618	61,44	2142	73	0	0	0.097,0.089	0.428,0.556	-0.399	-39.9	39.9
6469	ENSG00000178904	DPY19L3	19	+	32438978	32439235	32438978	32439010	32439111	32439235	6469	4,2	0,0	7,8	1,4	174	73	2.80214e-05	0.000574717	1.0,1.0	0.746,0.456	0.399	39.9	39.9
7524	ENSG00000162062	C16orf59	16	+	2460144	2460693	2460144	2460381	2460622	2460693	7524	9,14	6,4	9,20	1,1	314	73	0.00304419	0.0250454	0.259,0.449	0.677,0.823	-0.396	-39.6	39.6
7284	ENSG00000204681	GABBR1	6	-	29608453	29608733	29608453	29608502	29608600	29608733	7284	2,3	0,0	9,5	1,3	171	73	0.000782787	0.00867899	1.0,1.0	0.793,0.416	0.395	39.5	39.5
4491	ENSG00000099331	MYO9B	19	+	17211650	17213284	17211650	17211774	17211894	17213284	4491	19,18	4,2	10,11	7,11	193	73	0.000907905	0.00988456	0.642,0.773	0.351,0.274	0.395	39.5	39.5
7929	ENSG00000157379	DHRS1	14	-	24291138	24291625	24291138	24291219	24291555	24291625	7929	40,24	14,11	68,31	6,2	409	73	8.15943e-05	0.00137382	0.338,0.28	0.669,0.735	-0.393	-39.3	39.3
4705	ENSG00000085978	ATG16L1	2	+	233289853	233290353	233289853	233289970	233290247	233290353	4705	23,12	1,0	26,19	3,6	350	73	0.000310991	0.0042007	0.828,1.0	0.644,0.398	0.393	39.3	39.3
1389	ENSG00000241878	PISD	22	-	31621333	31621885	31621333	31621472	31621648	31621885	1389	12,14	41,23	34,35	9,11	249	73	1.67541e-10	1.49752e-08	0.079,0.151	0.526,0.483	-0.389	-38.9	38.9
9103	ENSG00000173575	CHD2	15	+	92981364	92981599	92981364	92981457	92981540	92981599	9103	6,3	0,0	31,8	11,2	156	73	1.71652e-05	0.000377739	1.0,1.0	0.569,0.652	0.389	38.9	38.9
5509	ENSG00000171953	ATPAF2	17	-	18021122	18021663	18021122	18021238	18021421	18021663	5509	9,4	0,1	9,8	9,2	256	73	0.000844209	0.00926071	1.0,0.533	0.222,0.533	0.389	38.9	38.9
4581	ENSG00000166471	TMEM41B	11	-	9280653	9283593	9280653	9281041	9283370	9283593	4581	18991387	0,2	16161359	44,22	2402	73	0	0	1.0,0.955	0.527,0.652	0.388	38.8	38.8
4010	ENSG00000026950	BTN3A1	6	+	26409893	26410032	26409893	26409914	26410005	26410032	4010	5,2	2,2	1,0	7,3	164	73	0.000147582	0.0022542	0.527,0.308	0.06,0.0	0.387	38.7	38.7
288	ENSG00000174021	GNG5	1	-	84506010	84506565	84506010	84506301	84506435	84506565	288	4,10	1,4	3,2	5,6	207	73	0.00483081	0.0356889	0.585,0.469	0.175,0.105	0.387	38.7	38.7
548	ENSG00000140553	UNC45A	15	+	90949653	90950267	90949653	90949720	90950153	90950267	548	88,69	103,79	457512	71,70	506	73	0	0	0.11,0.112	0.481,0.513	-0.386	-38.6	38.6
9153	ENSG00000072310	SREBF1	17	-	17817547	17817916	17817547	17817591	17817695	17817916	9153	73,61	2,4	79,86	31,33	177	73	1.17026e-09	8.38876e-08	0.938,0.863	0.512,0.518	0.385	38.5	38.5
6297	ENSG00000099840	IZUMO4	19	+	2097928	2098127	2097928	2097955	2098051	2098127	6297	9,3	18,6	17,19	4,9	169	73	0.000287206	0.00394568	0.178,0.178	0.647,0.477	-0.384	-38.4	38.4
621	ENSG00000167419	LPO	17	+	58242977	58244081	58242977	58243055	58243993	58244081	621	25,8	6,0	3,9	0,0	1011	73	0.00056265	0.00668898	0.231,1.0	1.0,1.0	-0.384	-38.4	38.4
1169	ENSG00000100360	IFT27	22	-	36766137	36766454	36766137	36766197	36766312	36766454	1169	25,19	0,0	26,20	5,6	188	73	9.86499e-07	3.3066e-05	1.0,1.0	0.669,0.564	0.383	38.3	38.3
8152	ENSG00000083838	ZNF446	19	+	58479642	58480019	58479642	58479727	58479929	58480019	8152	17,15	18,14	33,18	3,6	275	73	0.00107235	0.0112032	0.2,0.221	0.745,0.443	-0.383	-38.3	38.3
8393	ENSG00000268575	RP1-283E3.8	1	-	1722587	1722831	1722587	1722634	1722707	1722831	8393	1,1	6,2	21,28	14,9	146	73	0.00021153	0.00306909	0.077,0.2	0.429,0.609	-0.381	-38.1	38.1
1450	ENSG00000160055	TMEM234	1	-	32216196	32217351	32216196	32216947	32217258	32217351	1450	16,29	31,24	66,88	17,11	384	73	5.88129e-08	2.89664e-06	0.089,0.187	0.425,0.603	-0.376	-37.6	37.6
6083	ENSG00000165801	ARHGEF40	14	+	21087000	21087463	21087000	21087105	21087319	21087463	6083	2,0	7,6	12,6	5,2	287	73	7.85204e-06	0.00019141	0.068,0.0	0.379,0.433	-0.372	-37.2	37.2
1753	ENSG00000100395	L3MBTL2	22	+	41227088	41227869	41227088	41227323	41227803	41227869	1753	8,15	27,26	47,25	5,8	553	73	7.06741e-08	3.4573e-06	0.038,0.071	0.554,0.292	-0.369	-36.9	36.9
6760	ENSG00000073060	SCARB1	12	-	124782682	124786503	124782682	124782811	124786440	124786503	6760	331293	3,6	10891071	2,0	3702	73	8.37507e-06	0.000202794	0.685,0.491	0.915,1.0	-0.369	-36.9	36.9
9365	ENSG00000278259	MYO19	17	-	36512657	36512883	36512657	36512779	36512873	36512883	9365	2,6	4,1	4,2	1,0	167	73	0.00318251	0.0257733	0.179,0.724	0.636,1.0	-0.367	-36.7	36.7
5197	ENSG00000187266	EPOR	19	-	11382846	11383232	11382846	11382982	11383096	11383232	5197	10,25	5,2	11,25	0,0	187	73	1.89835e-05	0.00041027	0.438,0.83	1.0,1.0	-0.366	-36.6	36.6
8875	ENSG00000266714	MYO15B	17	+	75621344	75621570	75621344	75621408	75621500	75621570	8875	0,2	9,8	5,1	2,1	165	73	0.00103805	0.0109555	0.0,0.1	0.525,0.307	-0.366	-36.6	36.6
9009	ENSG00000138002	IFT172	2	-	27457840	27458223	27457840	27457976	27458125	27458223	9009	21,17	28,26	21,16	6,4	222	73	2.86592e-05	0.000584997	0.198,0.177	0.535,0.568	-0.364	-36.4	36.4
4050	ENSG00000142675	CNKSR1	1	+	26182360	26182563	26182360	26182402	26182479	26182563	4050	7,3	17,8	27,19	10,10	150	73	4.27803e-05	0.000814743	0.167,0.154	0.568,0.48	-0.364	-36.4	36.4
6233	ENSG00000153914	SREK1	5	+	66162413	66163922	66162413	66162483	66163791	66163922	6233	357219	1,1	483445	21,16	1381	73	1.10632e-07	5.10175e-06	0.95,0.92	0.549,0.595	0.363	36.3	36.3
5691	ENSG00000159352	PSMD4	1	+	151266003	151266439	151266003	151266208	151266307	151266439	5691	19,19	0,0	25,34	7,7	172	73	1.44164e-06	4.59002e-05	1.0,1.0	0.603,0.673	0.362	36.2	36.2
318	ENSG00000223756	TSSC2	11	+	3406498	3407697	3406498	3406715	3407621	3407697	318	69,39	8,9	94,93	5,2	979	73	0.00278765	0.0233595	0.391,0.244	0.584,0.776	-0.362	-36.2	36.2
180	ENSG00000101294	HM13	20	+	31550063	31550471	31550063	31550121	31550301	31550471	180	11,9	0,0	54,34	8,6	253	73	2.52203e-05	0.000523221	1.0,1.0	0.661,0.621	0.359	35.9	35.9
8008	ENSG00000185917	SETD4	21	-	36034540	36036251	36034540	36035960	36036084	36036251	8008	24,14	5,10	5,6	17,11	197	73	0.000483316	0.00592083	0.64,0.342	0.098,0.168	0.358	35.8	35.8
7271	ENSG00000076685	NT5C2	10	-	103100867	103101100	103100867	103100964	103101044	103101100	7271	15,11	1,1	10,16	12,3	153	73	0.00508963	0.0372649	0.877,0.84	0.284,0.718	0.358	35.8	35.8
5727	ENSG00000008710	PKD1	16	-	2105321	2106024	2105321	2105474	2105864	2106024	5727	85,70	33,33	111,87	16,5	463	73	4.82132e-05	0.000888952	0.289,0.251	0.522,0.733	-0.357	-35.7	35.7
3426	ENSG00000155229	MMS19	10	-	97469517	97469723	97469517	97469548	97469645	97469723	3426	13,2	0,0	9,12	2,3	170	73	0.000202361	0.00297783	1.0,1.0	0.659,0.632	0.355	35.5	35.5
6473	ENSG00000139372	TDG	12	+	103982798	103983389	103982798	103982934	103983294	103983389	6473	74,34	1,1	77,71	9,13	433	73	4.62143e-05	0.000864577	0.926,0.851	0.591,0.479	0.354	35.4	35.4
4391	ENSG00000100099	HPS4	22	-	26466050	26466260	26466050	26466104	26466225	26466260	4391	30,17	11,11	71,92	10,6	194	73	0.000119525	0.00188944	0.506,0.368	0.728,0.852	-0.353	-35.3	35.3
8566	ENSG00000111325	OGFOD2	12	+	122975810	122976767	122975810	122975867	122976600	122976767	8566	137,95	1,2	87,56	5,7	806	73	0.000603227	0.00706155	0.925,0.811	0.612,0.42	0.352	35.2	35.2
2765	ENSG00000242612	DECR2	16	+	406345	406833	406345	406397	406735	406833	2765	49,28	3,4	61,59	0,0	411	73	5.17107e-06	0.000133709	0.744,0.554	1.0,1.0	-0.351	-35.1	35.1
6299	ENSG00000161981	SNRNP25	16	+	54959	55549	54959	55203	55458	55549	6299	19,31	0,0	49,51	6,6	328	73	5.81899e-06	0.000148881	1.0,1.0	0.645,0.654	0.351	35.1	35.1
2286	ENSG00000099797	TECR	19	+	14564785	14565123	14564785	14564858	14565065	14565123	2286	33,31	0,0	15,20	2,3	280	73	9.17406e-05	0.00150955	1.0,1.0	0.662,0.635	0.351	35.1	35.1
4590	ENSG00000107290	SETX	9	-	132282769	132283413	132282769	132282902	132283263	132283413	4590	9,11	0,0	30,25	2,3	434	73	8.09285e-05	0.00136898	1.0,1.0	0.716,0.584	0.35	35	35
7023	ENSG00000130177	CDC16	13	+	114236650	114236895	114236650	114236699	114236801	114236895	7023	4,2	8,6	14,8	5,4	175	73	0.00148469	0.0143131	0.173,0.122	0.539,0.455	-0.35	-35	35
2751	ENSG00000114857	NKTR	3	+	42619019	42619708	42619019	42619127	42619663	42619708	2751	45,30	33,14	92,82	7,13	609	73	1.70233e-06	5.17852e-05	0.14,0.204	0.612,0.431	-0.349	-34.9	34.9
7849	ENSG00000141258	SGSM2	17	+	2371261	2371820	2371261	2371415	2371615	2371820	7849	11,5	1,0	13,8	2,3	273	73	0.00229699	0.0200605	0.746,1.0	0.635,0.416	0.348	34.8	34.8
6753	ENSG00000198563	DDX39B	6	-	31532779	31535485	31532779	31532911	31535366	31535485	6753	32552276	196164	52885277	87,76	2528	73	0	0	0.324,0.286	0.637,0.667	-0.347	-34.7	34.7
8802	ENSG00000125445	MRPS7	17	+	75262803	75263289	75262803	75262867	75263172	75263289	8802	29,22	0,0	32,38	2,6	378	73	4.25746e-06	0.000113324	1.0,1.0	0.755,0.55	0.347	34.7	34.7
3332	ENSG00000170092	SPDYE5	7	+	75501361	75501755	75501361	75501476	75501551	75501755	3332	11,1	0,0	11,8	3,2	148	73	0.000251489	0.0035499	1.0,1.0	0.644,0.664	0.346	34.6	34.6
1149	ENSG00000106397	PLOD3	7	-	101211845	101212374	101211845	101211950	101212252	101212374	1149	27,22	41,17	182174	42,28	375	73	2.07406e-11	2.31019e-09	0.114,0.201	0.458,0.547	-0.345	-34.5	34.5
536	ENSG00000100968	NFATC4	14	+	24376293	24379604	24376293	24376878	24377637	24379604	536	44,34	3,1	35,44	0,0	832	73	0.000642711	0.00737437	0.563,0.749	1.0,1.0	-0.344	-34.4	34.4
6808	ENSG00000162069	CCDC64B	16	-	3029544	3030595	3029544	3029739	3030448	3030595	6808	88,60	26,33	90102	6,10	782	73	6.17207e-07	2.16921e-05	0.24,0.145	0.583,0.488	-0.343	-34.3	34.3
6984	ENSG00000168488	ATXN2L	16	+	28835277	28835758	28835277	28835399	28835545	28835758	6984	14,5	16,13	13,23	5,6	219	73	0.000314046	0.00421835	0.226,0.114	0.464,0.561	-0.343	-34.3	34.3
1353	ENSG00000228727	SAPCD1	6	+	31764076	31764299	31764076	31764159	31764265	31764299	1353	8,6	20,21	8,5	3,3	179	73	0.00193164	0.017416	0.14,0.104	0.521,0.405	-0.341	-34.1	34.1
314	ENSG00000166747	AP1G1	16	-	71808504	71808813	71808504	71808677	71808762	71808813	314	10,10	4,3	10,13	1,0	158	73	0.00030551	0.00414212	0.536,0.606	0.822,1.0	-0.34	-34	34
4831	ENSG00000074582	BCS1L	2	+	218662196	218662679	218662196	218662260	218662514	218662679	4831	18,10	0,1	12,7	2,2	327	73	0.00174852	0.0162091	1.0,0.691	0.573,0.439	0.339	33.9	33.9
6055	ENSG00000132604	TERF2	16	-	69368375	69368595	69368375	69368482	69368586	69368595	6055	8,8	1,0	7,10	4,2	177	73	0.0011149	0.0115148	0.767,1.0	0.419,0.673	0.337	33.7	33.7
2444	ENSG00000147274	RBMX	X	-	136879016	136879453	136879016	136879158	136879318	136879453	2444	8,6	1,0	4,9	1,3	233	73	0.00181802	0.0166742	0.715,1.0	0.556,0.485	0.337	33.7	33.7
3968	ENSG00000176170	SPHK1	17	+	76385450	76386137	76385450	76385654	76385984	76386137	3968	6,7	0,1	27,22	6,5	403	73	0.00392644	0.0302098	1.0,0.559	0.449,0.444	0.333	33.3	33.3
3558	ENSG00000124767	GLO1	6	-	38686891	38687130	38686891	38686974	38687076	38687130	3558	19,14	0,0	25,34	6,6	175	73	6.25459e-06	0.000158888	1.0,1.0	0.635,0.703	0.331	33.1	33.1
2844	ENSG00000111653	ING4	12	-	6652270	6652770	6652270	6652309	6652661	6652770	2844	90,66	11,11	82,72	3,1	425	73	0.000170509	0.00255587	0.584,0.508	0.824,0.925	-0.329	-32.9	32.9
757	ENSG00000185684	EP400NL	12	+	132103996	132105304	132103996	132104170	132104374	132105304	757	2,7	1,0	7,3	2,3	277	73	0.00521724	0.0379245	0.345,1.0	0.48,0.209	0.328	32.8	32.8
617	ENSG00000184470	TXNRD2	22	-	19875521	19877234	19875521	19875807	19877108	19877234	617	159154	3,2	109,99	6,8	1374	73	0.00223392	0.0196998	0.738,0.804	0.491,0.397	0.327	32.7	32.7
2779	ENSG00000174233	ADCY6	12	-	48773468	48774098	48773468	48773647	48773939	48774098	2779	31,13	14,21	61,54	9,11	365	73	6.63144e-05	0.00115136	0.307,0.11	0.575,0.495	-0.326	-32.6	32.6
4070	ENSG00000163463	KRTCAP2	1	-	155169790	155172489	155169790	155169857	155172350	155172489	4070	245173	8,2	350342	0,2	2566	73	0.000414313	0.0052625	0.466,0.711	1.0,0.829	-0.326	-32.6	32.6
6943	ENSG00000171863	RPS7	2	+	3575324	3575684	3575324	3575448	3575591	3575684	6943	45,18	20,3	18,25	1,1	216	73	0.000749757	0.00836401	0.432,0.67	0.859,0.894	-0.326	-32.6	32.6
2687	ENSG00000165282	PIGO	9	-	35095054	35096550	35095054	35095566	35096507	35096550	2687	55,39	0,1	14,39	1,2	1014	73	0.00423714	0.0320888	1.0,0.737	0.502,0.584	0.326	32.6	32.6
6890	ENSG00000164050	PLXNB1	3	-	48410454	48411036	48410454	48410493	48410867	48411036	6890	41,17	1,3	44,40	0,0	447	73	0.00191127	0.0172949	0.87,0.481	1.0,1.0	-0.325	-32.5	32.5
6002	ENSG00000060138	YBX3	12	-	10701959	10704148	10701959	10702131	10704050	10704148	6002	103,80	1,5	688594	3,2	1992	73	0.00674789	0.046484	0.791,0.37	0.894,0.916	-0.325	-32.5	32.5
6729	ENSG00000105135	ILVBL	19	-	15116407	15118015	15116407	15116519	15117880	15118015	6729	65,63	6,0	120119	0,0	1434	73	0.000605694	0.00706155	0.355,1.0	1.0,1.0	-0.323	-32.3	32.3
7172	ENSG00000112759	SLC29A1	6	+	44229906	44230481	44229906	44230046	44230346	44230481	7172	4,15	7,8	76100	25,11	373	73	0.00349951	0.0276901	0.101,0.268	0.373,0.64	-0.322	-32.2	32.2
4947	ENSG00000087088	BAX	19	+	48960809	48961798	48960809	48960914	48961531	48961798	4947	151142	67,40	766813	72,63	690	73	5.88418e-15	1.15139e-12	0.193,0.273	0.53,0.577	-0.321	-32.1	32.1
4870	ENSG00000214021	TTLL3	3	+	9817644	9820741	9817644	9818920	9820545	9820741	4870	398305	2,0	269317	7,8	1698	73	1.79218e-05	0.000390824	0.895,1.0	0.623,0.63	0.321	32.1	32.1
231	ENSG00000165959	CLMN	14	-	95194214	95194596	95194214	95194461	95194535	95194596	231	9,4	1,3	16,12	0,1	147	73	0.00315868	0.0256926	0.817,0.398	1.0,0.856	-0.321	-32.1	32.1
2361	ENSG00000132424	PNISR	6	-	99414571	99416428	99414571	99414690	99416348	99416428	2361	91,67	40,28	154142	9,9	1731	73	1.08735e-12	1.57449e-10	0.088,0.092	0.419,0.4	-0.32	-32	32
1401	ENSG00000140043	PTGR2	14	+	73876997	73880176	73876997	73877168	73880054	73880176	1401	288216	3,5	240249	1,0	2959	73	0.000229508	0.00329037	0.703,0.516	0.856,1.0	-0.319	-31.9	31.9
5392	ENSG00000166689	PLEKHA7	11	-	17013984	17014201	17013984	17014046	17014124	17014201	5392	2,8	4,3	0,2	13,7	151	73	0.00045473	0.00564708	0.195,0.563	0.0,0.121	0.319	31.9	31.9
6334	ENSG00000171017	LRRC8E	19	+	7895133	7895741	7895133	7895339	7895598	7895741	6334	18,13	0,5	16,4	0,0	332	73	0.00137783	0.0134986	1.0,0.364	1.0,1.0	-0.318	-31.8	31.8
2357	ENSG00000205352	PRR13	12	+	53442694	53443050	53442694	53442733	53442906	53443050	2357	4,9	0,0	12,19	1,4	246	73	8.35681e-05	0.00139981	1.0,1.0	0.781,0.585	0.317	31.7	31.7
1665	ENSG00000138375	SMARCAL1	2	+	216413855	216414090	216413855	216413892	216414001	216414090	1665	3,4	1,0	10,7	4,4	182	73	0.00325823	0.0261248	0.546,1.0	0.501,0.412	0.317	31.7	31.7
5696	ENSG00000159352	PSMD4	1	+	151264831	151265234	151264831	151265028	151265165	151265234	5696	29,30	0,0	54,45	6,10	210	73	1.50876e-06	4.70236e-05	1.0,1.0	0.758,0.61	0.316	31.6	31.6
959	ENSG00000110697	PITPNM1	11	-	67496177	67497436	67496177	67496345	67497230	67497436	959	69,43	0,0	117109	5,3	958	73	1.93722e-05	0.000417424	1.0,1.0	0.641,0.735	0.312	31.2	31.2
2187	ENSG00000140464	PML	15	+	74034477	74036394	74034477	74034530	74035171	74036394	2187	22,29	7,5	89100	5,7	714	73	0.00310889	0.025389	0.243,0.372	0.645,0.594	-0.312	-31.2	31.2
1390	ENSG00000150433	TMEM218	11	-	125102131	125102809	125102131	125102317	125102636	125102809	1390	61,51	16,8	26,49	1,3	392	73	0.00361162	0.0283295	0.415,0.543	0.829,0.753	-0.312	-31.2	31.2
931	ENSG00000038358	EDC4	16	+	67881264	67881533	67881264	67881417	67881496	67881533	931	16,13	47,46	47,55	29,33	152	73	5.22559e-10	4.28209e-08	0.141,0.12	0.438,0.445	-0.311	-31.1	31.1
6153	ENSG00000241343	RPL36A	X	+	101391113	101391564	101391113	101391345	101391458	101391564	6153	17,4	11,0	20,22	0,0	186	73	0.000277194	0.00382264	0.378,1.0	1.0,1.0	-0.311	-31.1	31.1
5274	ENSG00000213316	LTC4S	5	+	179795583	179795856	179795583	179795683	179795785	179795856	5274	13,13	8,3	19,17	1,2	175	73	0.00725046	0.0490592	0.404,0.644	0.888,0.78	-0.31	-31	31
1304	ENSG00000100151	PICK1	22	+	38073772	38074451	38073772	38073823	38074306	38074451	1304	94,54	52,51	264253	43,35	556	73	2.52021e-14	4.34436e-12	0.192,0.122	0.446,0.487	-0.309	-30.9	30.9
514	ENSG00000170581	STAT2	12	-	56354777	56355351	56354777	56354863	56355275	56355351	514	37,33	28,19	162165	30,21	485	73	4.55941e-08	2.32466e-06	0.166,0.207	0.448,0.542	-0.308	-30.8	30.8
1481	ENSG00000214941	ZSWIM7	17	-	15977726	15978163	15977726	15977913	15978043	15978163	1481	245138	26,27	103,73	49,44	203	73	7.30674e-08	3.55039e-06	0.772,0.648	0.43,0.374	0.308	30.8	30.8
8621	ENSG00000164068	RNF123	3	+	49720799	49721105	49720799	49720894	49721019	49721105	8621	81,62	30,29	103,97	11,10	198	73	6.01222e-07	2.12334e-05	0.499,0.441	0.775,0.781	-0.308	-30.8	30.8
3059	ENSG00000214078	CPNE1	20	-	35630438	35631034	35630438	35630490	35630900	35631034	3059	113,98	9,11	170240	3,2	483	73	2.25339e-06	6.68629e-05	0.655,0.574	0.895,0.948	-0.307	-30.7	30.7
8590	ENSG00000185163	DDX51	12	-	132141497	132142190	132141497	132141956	132142118	132142190	8590	0,5	20,13	33,16	15,11	235	73	3.15245e-08	1.67822e-06	0.0,0.107	0.406,0.311	-0.305	-30.5	30.5
6085	ENSG00000165801	ARHGEF40	14	+	21075331	21075765	21075331	21075499	21075644	21075765	6085	2,0	6,4	4,4	3,2	218	73	0.00264339	0.0223776	0.1,0.0	0.309,0.401	-0.305	-30.5	30.5
3749	ENSG00000124074	ENKD1	16	-	67663419	67663841	67663419	67663556	67663652	67663841	3749	17,4	1,1	11,4	6,2	169	73	0.00440876	0.0332494	0.88,0.633	0.442,0.463	0.304	30.4	30.4
2266	ENSG00000178821	TMEM52	1	-	1918252	1918934	1918252	1918431	1918892	1918934	2266	86,93	9,13	459398	21,5	534	73	8.38654e-05	0.00139981	0.566,0.494	0.749,0.916	-0.302	-30.2	30.2
8246	ENSG00000160221	C21orf33	21	+	44144820	44145723	44144820	44144916	44145570	44145723	8246	43,41	3,1	34,17	0,0	727	73	0.00131345	0.0130087	0.59,0.805	1.0,1.0	-0.302	-30.2	30.2
6131	ENSG00000163435	ELF3	1	+	202011956	202012436	202011956	202012178	202012343	202012436	6131	18,10	46,27	135176	70,69	238	73	1.04861e-12	1.54937e-10	0.107,0.102	0.372,0.439	-0.301	-30.1	30.1
567	ENSG00000267605	CTD-3220F14.1	19	-	37266813	37267193	37266813	37266983	37267102	37267193	567	7,3	4,0	4,1	0,0	192	73	0.00372801	0.0290224	0.4,1.0	1.0,1.0	-0.3	-30	30
3982	ENSG00000084072	PPIE	1	+	39741894	39743297	39741894	39742031	39743215	39743297	3982	46,14	0,0	103,96	3,2	1257	73	0.000354577	0.0046422	1.0,1.0	0.666,0.736	0.299	29.9	29.9
7840	ENSG00000130811	EIF3G	19	-	10118867	10119171	10118867	10118956	10119066	10119171	7840	28,25	2,3	50,53	23,17	183	73	0.000872775	0.00954515	0.848,0.769	0.464,0.554	0.299	29.9	29.9
3597	ENSG00000160072	ATAD3B	1	+	1485781	1486235	1485781	1485838	1486114	1486235	3597	18,8	0,0	20,21	1,3	349	73	0.00151982	0.0145357	1.0,1.0	0.807,0.594	0.299	29.9	29.9
4395	ENSG00000100099	HPS4	22	-	26466225	26468623	26466225	26466262	26468550	26468623	4395	135,83	31,26	731763	28,43	2361	73	1.07803e-13	1.8151e-11	0.119,0.09	0.447,0.354	-0.296	-29.6	29.6
7683	ENSG00000169718	DUS1L	17	-	82061208	82061721	82061208	82061353	82061556	82061721	7683	23,48	12,1	44,59	2,0	276	73	0.00518899	0.0378712	0.336,0.927	0.853,1.0	-0.295	-29.5	29.5
5762	ENSG00000099622	CIRBP	19	+	1271980	1274440	1271980	1272051	1274306	1274440	5762	61204661	25,31	27492551	68,62	2328	73	0	0	0.885,0.825	0.559,0.563	0.294	29.4	29.4
1275	ENSG00000185246	PRPF39	14	+	45096102	45097005	45096102	45096228	45096886	45097005	1275	269238	38,26	783704	32,21	731	73	4.74258e-09	3.03861e-07	0.414,0.478	0.71,0.77	-0.294	-29.4	29.4
702	ENSG00000171903	CYP4F11	19	-	15934210	15934835	15934210	15934409	15934693	15934835	702	1,1	0,0	34,37	3,3	357	73	0.000221638	0.00319018	1.0,1.0	0.699,0.716	0.292	29.2	29.2
6737	ENSG00000162032	SPSB3	16	-	1778133	1778612	1778133	1778321	1778434	1778612	6737	93,74	30,7	61,65	34,46	186	73	0.00146086	0.0141399	0.549,0.806	0.413,0.357	0.292	29.2	29.2
753	ENSG00000106610	STAG3L4	7	+	67308576	67309139	67308576	67308652	67308934	67309139	753	60,50	5,2	54,59	13,12	355	73	0.00254857	0.021759	0.712,0.837	0.461,0.503	0.292	29.2	29.2
6759	ENSG00000073060	SCARB1	12	-	124782682	124786503	124782682	124782811	124786356	124786503	6759	264227	18,23	9861011	28,16	3618	73	1.82872e-06	5.49374e-05	0.228,0.166	0.415,0.56	-0.291	-29.1	29.1
740	ENSG00000142546	NOSIP	19	-	49557089	49558978	49557089	49558199	49558896	49558978	740	22,20	1,0	39,34	2,4	770	73	0.00264575	0.0223776	0.676,1.0	0.649,0.446	0.291	29.1	29.1
216	ENSG00000237765	FAM200B	4	+	15686235	15687148	15686235	15686462	15687000	15687148	216	233156	8,9	99,88	16,13	611	73	0.000138316	0.00212612	0.777,0.674	0.425,0.447	0.29	29	29
6416	ENSG00000145495	2006-03-01	5	+	10400783	10402139	10400783	10400842	10402058	10402139	6416	1188744	141113	22432284	83,99	1289	73	0	0	0.323,0.272	0.605,0.566	-0.288	-28.8	28.8
558	ENSG00000140553	UNC45A	15	+	90948141	90948794	90948141	90948283	90948653	90948794	558	70,37	129122	361343	107106	443	73	0	0	0.082,0.048	0.357,0.348	-0.287	-28.7	28.7
9020	ENSG00000111011	RSRC2	12	-	122518838	122521428	122518838	122519051	122521384	122521428	9020	408269	0,0	556508	6,7	2406	73	2.60633e-06	7.42907e-05	1.0,1.0	0.738,0.688	0.287	28.7	28.7
7132	ENSG00000164828	SUN1	7	+	852608	852952	852608	852667	852809	852952	7132	47,56	35,18	95135	16,17	215	73	0.000199903	0.00295749	0.313,0.514	0.668,0.729	-0.285	-28.5	28.5
3453	ENSG00000025434	NR1H3	11	+	47261546	47262018	47261546	47261726	47261918	47262018	3453	30,20	20,19	29,41	9,7	265	73	0.00110753	0.011455	0.292,0.225	0.47,0.617	-0.285	-28.5	28.5
139	ENSG00000182944	EWSR1	22	+	29298732	29299280	29298732	29298895	29299194	29299280	139	92,50	26,13	144129	14,9	372	73	4.70711e-05	0.000876079	0.41,0.43	0.669,0.738	-0.284	-28.4	28.4
9195	ENSG00000114098	ARMC8	3	+	138237278	138237572	138237278	138237362	138237481	138237572	9195	23,16	0,0	18,22	3,3	192	73	0.000135445	0.00209534	1.0,1.0	0.695,0.736	0.284	28.4	28.4
3090	ENSG00000157796	WDR19	4	+	39272979	39274958	39272979	39273061	39274807	39274958	3090	268185	13,9	690560	4,15	1819	73	0.00507191	0.0372043	0.453,0.452	0.874,0.6	-0.284	-28.4	28.4
2278	ENSG00000170889	RPS9	19	+	54206275	54206724	54206275	54206462	54206552	54206724	2278	93,71	41,23	83,79	101106	163	73	9.39868e-09	5.76665e-07	0.504,0.58	0.269,0.25	0.283	28.3	28.3
7058	ENSG00000003756	RBM5	3	+	50100531	50103166	50100531	50100605	50103082	50103166	7058	917593	52,55	19201897	60,28	2550	73	1.43841e-05	0.000322418	0.335,0.236	0.478,0.66	-0.283	-28.3	28.3
917	ENSG00000165810	BTNL9	5	+	181053048	181053316	181053048	181053099	181053199	181053316	917	19,8	0,0	15,15	3,2	173	73	0.000426462	0.00538846	1.0,1.0	0.678,0.76	0.281	28.1	28.1
3099	ENSG00000068308	OTUD5	X	-	48934463	48934867	48934463	48934612	48934695	48934867	3099	20,14	4,4	32,15	2,0	156	73	0.00258371	0.0219949	0.701,0.621	0.882,1.0	-0.28	-28	28
8589	ENSG00000185163	DDX51	12	-	132140830	132141420	132140830	132141020	132141274	132141420	8589	27,31	7,4	94,98	6,3	327	73	0.00613637	0.0431714	0.463,0.634	0.778,0.879	-0.28	-28	28
6115	ENSG00000101199	ARFGAP1	20	+	63287563	63289788	63287563	63289496	63289677	63289788	6115	106,76	6,1	135111	19,25	254	73	5.07894e-05	0.000921592	0.835,0.956	0.671,0.561	0.279	27.9	27.9
4727	ENSG00000123154	WDR83	19	+	12669754	12670080	12669754	12669893	12669976	12670080	4727	47,28	7,9	27,32	22,20	156	73	0.00141631	0.0138009	0.759,0.593	0.365,0.428	0.279	27.9	27.9
9448	ENSG00000167962	ZNF598	16	-	2002520	2003728	2002520	2002732	2003615	2003728	9448	119,84	0,0	231267	4,12	956	73	8.49161e-06	0.00020425	1.0,1.0	0.815,0.629	0.278	27.8	27.8
5894	ENSG00000197375	SLC22A5	5	+	132378377	132384301	132378377	132378481	132384146	132384301	5894	308234	22,12	551611	8,10	5738	73	2.93226e-06	8.13394e-05	0.151,0.199	0.467,0.437	-0.277	-27.7	27.7
5639	ENSG00000164548	TRA2A	7	-	23521706	23522432	23521706	23521840	23522131	23522432	5639	178,93	7,6	202191	38,35	364	73	4.0157e-06	0.000107283	0.836,0.757	0.516,0.523	0.277	27.7	27.7
7196	ENSG00000215305	VPS16	20	+	2863948	2864287	2863948	2864085	2864178	2864287	7196	10,6	0,0	11,13	2,2	166	73	0.00179014	0.0164922	1.0,1.0	0.707,0.741	0.276	27.6	27.6
5768	ENSG00000153922	CHD1	5	-	98885577	98886231	98885577	98885649	98886152	98886231	5768	22,17	0,0	54,32	1,3	576	73	0.00286002	0.023746	1.0,1.0	0.873,0.575	0.276	27.6	27.6
215	ENSG00000237765	FAM200B	4	+	15686235	15687148	15686235	15686462	15686927	15687148	215	209142	7,0	88,72	6,7	538	73	0.00317058	0.0257055	0.802,1.0	0.666,0.583	0.276	27.6	27.6
7933	ENSG00000168970	JMJD7-PLA2G4B	15	+	41834739	41835223	41834739	41834893	41834969	41835223	7933	30,14	9,15	18,10	26,33	149	73	0.00696639	0.0476584	0.62,0.314	0.253,0.129	0.276	27.6	27.6
6501	ENSG00000149091	DGKZ	11	+	46378456	46379111	46378456	46378500	46378893	46379111	6501	41,50	0,0	28,39	3,1	466	73	0.0026043	0.0220786	1.0,1.0	0.594,0.859	0.274	27.4	27.4
4494	ENSG00000144591	GMPPA	2	+	219505457	219505761	219505457	219505555	219505714	219505761	4494	41,29	60,24	121122	49,30	232	73	1.43895e-06	4.59002e-05	0.177,0.275	0.437,0.561	-0.273	-27.3	27.3
8081	ENSG00000221968	FADS3	11	-	61876358	61876963	61876358	61876455	61876865	61876963	8081	208192	17,31	603597	15,20	483	73	2.8441e-06	7.91973e-05	0.649,0.483	0.859,0.819	-0.273	-27.3	27.3
8463	ENSG00000119328	FAM206A	9	+	108935637	108936075	108935637	108935689	108935838	108936075	8463	8,13	0,0	38,35	4,5	222	73	8.62176e-05	0.00142841	1.0,1.0	0.758,0.697	0.272	27.2	27.2
2093	ENSG00000215788	TNFRSF25	1	-	6462862	6463127	6462862	6462970	6463071	6463127	2093	10,5	5,0	7,5	0,0	174	73	0.00115392	0.0117664	0.456,1.0	1.0,1.0	-0.272	-27.2	27.2
890	ENSG00000214174	AMZ2P1	17	-	64974554	64975568	64974554	64974641	64975559	64975568	890	189106	5,3	243271	0,0	991	73	5.81954e-06	0.000148881	0.736,0.722	1.0,1.0	-0.271	-27.1	27.1
9046	ENSG00000125967	NECAB3	20	-	33659884	33660395	33659884	33660034	33660258	33660395	9046	87,76	0,0	96,72	7,8	297	73	2.31883e-07	9.37896e-06	1.0,1.0	0.771,0.689	0.27	27	27
3788	ENSG00000146414	SHPRH	6	-	145954689	145955354	145954689	145954853	145955186	145955354	3788	51,36	4,2	55,53	0,0	406	73	9.22526e-05	0.00151255	0.696,0.764	1.0,1.0	-0.27	-27	27
9264	ENSG00000205863	C1QTNF9B	13	-	23891098	23892061	23891098	23891511	23892025	23892061	9264	82,58	4,5	45,21	1,0	587	73	0.00112634	0.011567	0.718,0.591	0.848,1.0	-0.269	-26.9	26.9
8391	ENSG00000105171	POP4	19	+	29611513	29611939	29611513	29611678	29611861	29611939	8391	12,18	4,0	32,31	0,0	256	73	0.0055122	0.0395523	0.461,1.0	1.0,1.0	-0.269	-26.9	26.9
4543	ENSG00000100038	TOP3B	22	-	21957026	21958693	21957026	21957595	21958491	21958693	4543	59,78	18,13	217209	12,18	969	73	0.000229279	0.00329037	0.198,0.311	0.577,0.467	-0.268	-26.8	26.8
6453	ENSG00000180229	HERC2P3	15	-	20438926	20439655	20438926	20439123	20439507	20439655	6453	5,7	7,8	25,26	5,9	457	73	0.00105795	0.0110848	0.102,0.123	0.444,0.316	-0.268	-26.8	26.8
6606	ENSG00000117385	P3H1	1	-	42754868	42755217	42754868	42754990	42755164	42755217	6606	49,49	34,33	100,84	20,21	247	73	6.13488e-06	0.000156396	0.299,0.305	0.596,0.542	-0.267	-26.7	26.7
265	ENSG00000115661	STK16	2	+	219245895	219246876	219245895	219246085	219246717	219246876	265	114,74	4,3	154152	0,0	705	73	2.45056e-05	0.000511299	0.747,0.719	1.0,1.0	-0.267	-26.7	26.7
980	ENSG00000183401	CCDC159	19	+	11354579	11354943	11354579	11354696	11354872	11354943	980	40,29	18,12	8,8	17,13	249	73	5.16563e-05	0.000934979	0.394,0.415	0.121,0.153	0.267	26.7	26.7
7992	ENSG00000282827	ATRIP	3	+	48465486	48467645	48465486	48466309	48466629	48467645	7992	29,25	13,4	18,13	18,15	393	73	0.00496048	0.036535	0.293,0.537	0.157,0.139	0.267	26.7	26.7
5010	ENSG00000079134	THOC1	18	-	225088	225403	225088	225139	225336	225403	5010	62,45	42,15	120120	32,10	270	73	0.00512289	0.0374644	0.285,0.448	0.503,0.764	-0.267	-26.7	26.7
1593	ENSG00000198056	PRIM1	12	-	56746780	56747032	56746780	56746854	56746925	56747032	1593	5,5	30,13	14,6	8,7	144	73	0.000611362	0.00708202	0.078,0.163	0.47,0.303	-0.266	-26.6	26.6
7925	ENSG00000128191	DGCR8	22	+	20089668	20090258	20089668	20089811	20089975	20090258	7925	36,26	23,22	39,36	9,9	237	73	0.000660078	0.00754127	0.325,0.267	0.572,0.552	-0.266	-26.6	26.6
3377	ENSG00000185101	ANO9	11	-	419581	420615	419581	419729	420462	420615	3377	34,55	2,4	25,29	1,0	806	73	0.00204776	0.0182809	0.606,0.555	0.694,1.0	-0.266	-26.6	26.6
3083	ENSG00000154832	CXXC1	18	-	50283652	50284101	50283652	50283842	50283893	50284101	3083	7,4	0,0	6,6	4,0	124	73	0.00703886	0.0479762	1.0,1.0	0.469,1.0	0.266	26.6	26.6
203	ENSG00000054148	PHPT1	9	+	136850012	136850560	136850012	136850137	136850505	136850560	203	341256	56,28	285319	8,15	441	73	7.62942e-07	2.63033e-05	0.502,0.602	0.855,0.779	-0.265	-26.5	26.5
8704	ENSG00000150787	PTS	11	+	112228593	112229504	112228593	112228673	112229416	112229504	8704	186,84	2,3	247235	20,17	816	73	0.00118602	0.0120263	0.893,0.715	0.525,0.553	0.265	26.5	26.5
3648	ENSG00000125755	SYMPK	19	-	45827836	45829205	45827836	45827918	45828969	45829205	3648	25,18	29,27	90,64	12,10	1124	73	1.77636e-13	2.92291e-11	0.053,0.042	0.328,0.294	-0.264	-26.4	26.4
749	ENSG00000095787	WAC	10	+	28535561	28535968	28535561	28535757	28535909	28535968	749	30,19	2,0	31,32	6,5	225	73	0.00356512	0.0280559	0.83,1.0	0.626,0.675	0.264	26.4	26.4
2281	ENSG00000174996	KLC2	11	+	66266432	66267859	66266432	66266490	66266872	66267859	2281	36,28	36,46	122161	39,36	455	73	2.18644e-11	2.36266e-09	0.138,0.089	0.334,0.418	-0.263	-26.3	26.3
3606	ENSG00000012822	CALCOCO1	12	-	53713700	53714241	53713700	53713900	53714132	53714241	3606	75,33	39,39	110117	31,23	305	73	3.92158e-05	0.000765289	0.315,0.168	0.459,0.549	-0.263	-26.3	26.3
5298	ENSG00000173821	RNF213	17	+	80360060	80360389	80360060	80360206	80360342	80360389	5298	17,16	0,1	17,10	1,4	209	73	0.00237827	0.0205965	1.0,0.848	0.856,0.466	0.263	26.3	26.3
1573	ENSG00000110492	MDK	11	+	46381752	46382133	46381752	46381779	46382056	46382133	1573	36,25	1,0	13,24	1,3	350	73	0.00307916	0.025247	0.882,1.0	0.731,0.625	0.263	26.3	26.3
527	ENSG00000142784	WDTC1	1	+	27303620	27305193	27303620	27303795	27305058	27305193	527	101,80	3,2	95111	0,1	1336	73	0.00141384	0.0137954	0.648,0.686	1.0,0.858	-0.262	-26.2	26.2
5658	ENSG00000134152	KATNBL1	15	-	34147199	34147425	34147199	34147289	34147379	34147425	5658	4,1	41,23	12,14	19,11	163	73	3.13543e-07	1.21465e-05	0.042,0.019	0.22,0.363	-0.261	-26.1	26.1
9416	ENSG00000092758	COL9A3	20	+	62836186	62836532	62836186	62836333	62836477	62836532	9416	51,25	6,3	23,10	0,0	217	73	5.34662e-05	0.000958157	0.741,0.737	1.0,1.0	-0.261	-26.1	26.1
3764	ENSG00000167701	GPT	8	+	144504770	144505131	144504770	144504879	144504997	144505131	3764	38,24	13,25	9,6	15,24	191	73	0.00115552	0.0117664	0.528,0.268	0.187,0.087	0.261	26.1	26.1
1482	ENSG00000214941	ZSWIM7	17	-	15976559	15978163	15976559	15977092	15978043	15978163	1482	492272	28,12	266202	6,1	1024	73	0.00128712	0.0127829	0.556,0.618	0.76,0.935	-0.261	-26.1	26.1
7016	ENSG00000180098	TRNAU1AP	1	+	28560632	28561398	28560632	28560732	28561345	28561398	7016	28,16	91,48	92,98	24,25	686	73	0	0	0.032,0.034	0.29,0.294	-0.259	-25.9	25.9
2233	ENSG00000160688	FLAD1	1	+	154983372	154984066	154983372	154983393	154983841	154984066	2233	120,58	0,0	116104	7,4	521	73	5.01708e-06	0.000130242	1.0,1.0	0.699,0.785	0.258	25.8	25.8
5971	ENSG00000124593	PRICKLE4	6	+	41783461	41784238	41783461	41783605	41784130	41784238	5971	121,77	3,5	11,24	0,0	598	73	8.12929e-05	0.00137194	0.831,0.653	1.0,1.0	-0.258	-25.8	25.8
4917	ENSG00000169689	STRA13	17	-	82019292	82019909	82019292	82019381	82019857	82019909	4917	58,79	30,33	56,78	10,9	549	73	0.00013506	0.00209534	0.205,0.241	0.427,0.535	-0.258	-25.8	25.8
5244	ENSG00000176454	LPCAT4	15	-	34359588	34360209	34359588	34359745	34360110	34360209	5244	26,27	13,13	49,58	8,9	438	73	0.00135734	0.013334	0.25,0.257	0.505,0.518	-0.258	-25.8	25.8
9379	ENSG00000183963	SMTN	22	+	31096997	31097338	31096997	31097060	31097268	31097338	9379	3,6	23,12	9,24	10,7	281	73	0.000252239	0.0035499	0.033,0.115	0.19,0.471	-0.257	-25.7	25.7
3635	ENSG00000130589	HELZ2	20	-	63570684	63573221	63570684	63570868	63572107	63573221	3635	2,4	3,3	15,26	2,3	1312	73	0.000709528	0.00800153	0.036,0.069	0.294,0.325	-0.257	-25.7	25.7
6000	ENSG00000060138	YBX3	12	-	10701959	10704148	10701959	10702134	10704059	10704148	6000	134107	19,15	735651	25,35	1998	73	1.09511e-05	0.000253309	0.205,0.207	0.518,0.405	-0.256	-25.6	25.6
6486	ENSG00000128699	ORMDL1	2	-	189782421	189783123	189782421	189782602	189783013	189783123	6486	408245	48,36	219252	13,6	484	73	6.74179e-05	0.00116772	0.562,0.507	0.718,0.864	-0.256	-25.6	25.6
7182	ENSG00000111445	RFC5	12	+	118017689	118018053	118017689	118017815	118017994	118018053	7182	9,11	0,0	45,43	3,6	252	73	6.97148e-05	0.00120175	1.0,1.0	0.813,0.675	0.256	25.6	25.6
2343	ENSG00000142330	CAPN10	2	+	240595933	240596521	240595933	240596152	240596318	240596521	2343	35,22	1,0	24,16	2,3	239	73	0.00167709	0.0156673	0.914,1.0	0.786,0.62	0.254	25.4	25.4
607	ENSG00000132323	ILKAP	2	-	238194274	238194870	238194274	238194331	238194804	238194870	607	9,4	36,27	69,63	21,25	546	73	0	0	0.032,0.019	0.305,0.252	-0.253	-25.3	25.3
3339	ENSG00000174177	CTU2	16	+	88714382	88714737	88714382	88714486	88714586	88714737	3339	15,6	8,9	6,6	24,38	173	73	0.000342053	0.00449449	0.442,0.22	0.095,0.062	0.253	25.3	25.3
6886	ENSG00000164050	PLXNB1	3	-	48411862	48412304	48411862	48412009	48412237	48412304	6886	27,12	23,12	35,37	8,13	301	73	0.00133006	0.0131201	0.222,0.195	0.515,0.408	-0.253	-25.3	25.3
5726	ENSG00000008710	PKD1	16	-	2105321	2106024	2105321	2105707	2105864	2106024	5726	25,19	0,0	30,24	6,1	230	73	5.25597e-05	0.000946598	1.0,1.0	0.613,0.884	0.252	25.2	25.2
4645	ENSG00000112531	QKI	6	+	163563419	163570145	163563419	163563719	163564666	163570145	4645	15,19	0,0	99105	2,3	1020	73	0.000866668	0.0094927	1.0,1.0	0.78,0.715	0.252	25.2	25.2
7305	ENSG00000099949	LZTR1	22	+	20995962	20996801	20995962	20996112	20996695	20996801	7305	39,22	4,19	8,10	12,17	656	73	0.00634755	0.0442738	0.52,0.114	0.069,0.061	0.252	25.2	25.2
3567	ENSG00000131470	PSMC3IP	17	-	42573477	42574210	42573477	42573623	42574195	42574210	3567	45,13	0,0	70,46	8,0	645	73	0.000307667	0.00416357	1.0,1.0	0.498,1.0	0.251	25.1	25.1
8540	ENSG00000108591	DRG2	17	+	18099016	18100435	18099016	18099093	18099632	18100435	8540	37,42	0,1	46,49	6,1	612	73	0.00153362	0.0146278	1.0,0.834	0.478,0.854	0.251	25.1	25.1
3799	ENSG00000163931	TKT	3	-	53241894	53242242	53241894	53242012	53242124	53242242	3799	13,17	0,0	45,39	5,6	185	73	5.07202e-05	0.000921592	1.0,1.0	0.78,0.719	0.25	25	25
907	ENSG00000103365	GGA2	16	-	23493359	23494378	23493359	23493458	23494302	23494378	907	94,84	28,19	271227	17,26	917	73	9.60538e-05	0.00156276	0.211,0.26	0.559,0.41	-0.249	-24.9	24.9
1356	ENSG00000135423	GLS2	12	-	56475623	56475977	56475623	56475682	56475944	56475977	1356	37,16	9,5	54,45	46,44	335	73	0.000252509	0.0035499	0.473,0.411	0.204,0.182	0.249	24.9	24.9
137	ENSG00000182944	EWSR1	22	+	29298732	29299851	29298732	29299280	29299598	29299851	137	312197	25,24	224243	9,1	391	73	2.0155e-05	0.000430449	0.7,0.605	0.823,0.978	-0.248	-24.8	24.8
3273	ENSG00000173846	PLK3	1	+	44804338	44804779	44804338	44804501	44804649	44804779	3273	5,10	6,5	12,18	86,75	221	73	0.000209519	0.00305214	0.216,0.398	0.044,0.073	0.248	24.8	24.8
3362	ENSG00000174080	CTSF	11	-	66564087	66564648	66564087	66564146	66564557	66564648	3362	176107	58,49	183239	43,18	484	73	0.00467527	0.0347169	0.314,0.248	0.391,0.667	-0.248	-24.8	24.8
1060	ENSG00000112659	CUL9	6	+	43196068	43196862	43196068	43196265	43196644	43196862	1060	30,29	18,7	119126	15,17	452	73	0.00185828	0.0169873	0.212,0.401	0.562,0.545	-0.247	-24.7	24.7
4354	ENSG00000160226	C21orf2	21	-	44330462	44332014	44330462	44330916	44331842	44332014	4354	78,46	6,5	24,33	7,10	999	73	0.00324116	0.0260733	0.487,0.402	0.2,0.194	0.247	24.7	24.7
156	ENSG00000186815	TPCN1	12	+	113288162	113288847	113288162	113288234	113288757	113288847	156	42,64	14,10	180192	12,19	596	73	0.00450061	0.0337605	0.269,0.439	0.648,0.553	-0.247	-24.7	24.7
1343	ENSG00000139192	TAPBPL	12	+	6457405	6457744	6457405	6457543	6457668	6457744	1343	14,22	1,4	24,15	0,0	198	73	0.000320163	0.00426884	0.838,0.67	1.0,1.0	-0.246	-24.6	24.6
8254	ENSG00000103852	TTC23	15	-	99139551	99139744	99139551	99139576	99139695	99139744	8254	1,0	1,2	2,4	1,3	192	73	0.00415842	0.031625	0.275,0.0	0.432,0.336	-0.246	-24.6	24.6
9336	ENSG00000143224	PPOX	1	+	161167099	161167486	161167099	161167234	161167370	161167486	9336	28,17	17,12	39,36	9,9	209	73	0.00495927	0.036535	0.365,0.331	0.602,0.583	-0.245	-24.5	24.5
5605	ENSG00000090097	PCBP4	3	-	51960525	51960898	51960525	51960637	51960865	51960898	5605	24,17	1,0	39,19	3,3	301	73	0.00235269	0.0204367	0.853,1.0	0.759,0.606	0.244	24.4	24.4
5053	ENSG00000103064	SLC7A6	16	+	68297233	68301819	68297233	68297476	68298490	68301819	5053	299270	1,0	404338	8,10	1087	73	2.31387e-06	6.83773e-05	0.953,1.0	0.772,0.694	0.243	24.3	24.3
7053	ENSG00000090661	CERS4	19	+	8255821	8256286	8255821	8255879	8256235	8256286	7053	3,12	27,11	24,19	15,4	429	73	0.00021879	0.00316175	0.019,0.157	0.214,0.447	-0.243	-24.3	24.3
5641	ENSG00000164548	TRA2A	7	-	23521706	23522432	23521706	23521840	23522120	23522432	5641	169,90	17,20	183174	76,71	353	73	0.000573049	0.00677921	0.673,0.482	0.332,0.336	0.243	24.3	24.3
2133	ENSG00000198837	DENND4B	1	-	153930691	153931064	153930691	153930857	153931022	153931064	2133	46,47	9,2	119,83	1,0	238	73	7.29853e-06	0.000179163	0.611,0.878	0.973,1.0	-0.242	-24.2	24.2
7558	ENSG00000139620	KANSL2	12	-	48681381	48682225	48681381	48681641	48682186	48682225	7558	32,15	19,16	129,91	20,23	618	73	1.19026e-05	0.00027014	0.166,0.1	0.432,0.319	-0.242	-24.2	24.2
6719	ENSG00000124444	ZNF576	19	+	43596406	43597193	43596406	43596621	43597093	43597193	6719	24,27	0,0	54,41	2,2	545	73	0.00259439	0.02204	1.0,1.0	0.783,0.733	0.242	24.2	24.2
2377	ENSG00000087903	RFX2	19	-	6191569	6192029	6191569	6191610	6191864	6192029	2377	19,6	4,0	8,2	0,0	327	73	0.00329182	0.0262891	0.515,1.0	1.0,1.0	-0.242	-24.2	24.2
2714	ENSG00000235106	LINC00094	9	+	134025844	134028102	134025844	134026090	134026207	134028102	2714	13,9	17,20	17,22	7,14	190	73	0.00334948	0.0266779	0.227,0.147	0.483,0.376	-0.242	-24.2	24.2
5281	ENSG00000115970	THADA	2	-	43291695	43292222	43291695	43291768	43292191	43292222	5281	46,29	0,4	9,8	0,0	496	73	0.00598643	0.0422847	1.0,0.516	1.0,1.0	-0.242	-24.2	24.2
2020	ENSG00000094914	AAAS	12	-	53307737	53308133	53307737	53307916	53308051	53308133	2020	82,37	0,0	69,63	5,10	208	73	7.44541e-07	2.59158e-05	1.0,1.0	0.829,0.689	0.241	24.1	24.1
3230	ENSG00000142541	RPL13A	19	+	49489849	49490297	49489849	49489912	49490231	49490297	3230	786636	38,42	882890	153144	392	73	6.76592e-12	8.59391e-10	0.794,0.738	0.518,0.535	0.24	24	24
3492	ENSG00000271853	RP1-178F15.5	1	-	153632033	153632240	153632033	153632063	153632164	153632240	3492	22,32	3,4	15,7	0,0	174	73	0.000181973	0.00271088	0.755,0.77	1.0,1.0	-0.238	-23.8	23.8
3127	ENSG00000007923	DNAJC11	1	-	6637446	6638364	6637446	6637504	6638082	6638364	3127	27,27	0,0	71,71	2,3	651	73	0.000926048	0.0100368	1.0,1.0	0.799,0.726	0.238	23.8	23.8
4235	ENSG00000149600	COMMD7	20	-	32702702	32704071	32702702	32703458	32704022	32704071	4235	44,24	125,85	162176	48,56	637	73	0	0	0.039,0.031	0.279,0.265	-0.237	-23.7	23.7
7634	ENSG00000237441	RGL2	6	-	33293794	33294066	33293794	33293935	33294033	33294066	7634	24,26	2,5	17,29	0,0	171	73	6.12096e-05	0.00107563	0.837,0.689	1.0,1.0	-0.237	-23.7	23.7
4783	ENSG00000103507	BCKDK	16	+	31110400	31111219	31110400	31110499	31111090	31111219	4783	41,38	0,0	79,91	2,4	664	73	0.000129045	0.00202227	1.0,1.0	0.813,0.714	0.237	23.7	23.7
385	ENSG00000110619	CARS	11	-	3001969	3002600	3001969	3002174	3002540	3002600	385	160127	6,11	143145	26,22	439	73	0.0017311	0.0160888	0.816,0.658	0.478,0.523	0.237	23.7	23.7
1710	ENSG00000166965	RCCD1	15	+	90956611	90957503	90956611	90956900	90957112	90957503	1710	19,13	1,3	19,17	1,0	285	73	0.00620365	0.0435639	0.83,0.526	0.83,1.0	-0.237	-23.7	23.7
130	ENSG00000117410	ATP6V0B	1	+	43975836	43976173	43975836	43975974	43976089	43976173	130	44,44	3,0	79,92	13,17	188	73	0.000315101	0.00422468	0.851,1.0	0.702,0.678	0.236	23.6	23.6
8176	ENSG00000167522	ANKRD11	16	-	89286038	89286481	89286038	89286186	89286306	89286481	8176	20,8	0,0	15,11	5,0	193	73	0.0012117	0.0122012	1.0,1.0	0.532,1.0	0.234	23.4	23.4
8072	ENSG00000151502	VPS26B	11	+	134234896	134235707	134234896	134235053	134235494	134235707	8072	44,43	1,3	46,44	0,0	514	73	0.00379018	0.02938	0.862,0.671	1.0,1.0	-0.234	-23.4	23.4
4238	ENSG00000172269	DPAGT1	11	-	119101017	119101860	119101017	119101138	119101494	119101860	4238	47,17	33,34	79,68	31,15	429	73	3.71148e-05	0.000730194	0.195,0.078	0.302,0.435	-0.232	-23.2	23.2
4033	ENSG00000140983	RHOT2	16	+	670891	671203	670891	671000	671082	671203	4033	73,71	37,21	154141	25,15	155	73	0.000116297	0.00184243	0.482,0.614	0.744,0.816	-0.232	-23.2	23.2
7071	ENSG00000060971	ACAA1	3	-	38125825	38126700	38125825	38125881	38126509	38126700	7071	258229	12,11	205199	0,4	701	73	0.000477108	0.00586463	0.691,0.684	1.0,0.838	-0.232	-23.2	23.2
7165	ENSG00000137504	CREBZF	11	-	85663523	85665102	85663523	85663601	85663814	85665102	7165	239151	31,23	412342	7,20	286	73	1.09196e-06	3.62633e-05	0.663,0.626	0.938,0.814	-0.231	-23.1	23.1
5931	ENSG00000161509	GRIN2C	17	-	74846759	74847537	74846759	74846914	74847307	74847537	5931	40,28	0,0	60,66	4,2	466	73	9.48549e-05	0.00154673	1.0,1.0	0.701,0.838	0.231	23.1	23.1
6229	ENSG00000101751	POLI	18	+	54269591	54271485	54269591	54269699	54271359	54271485	6229	242137	4,2	267286	0,1	1733	73	0.000541428	0.00650961	0.718,0.743	1.0,0.923	-0.231	-23.1	23.1
8123	ENSG00000143774	GUK1	1	+	228145510	228146067	228145510	228145649	228146025	228146067	8123	67,48	5,2	299325	2,1	449	73	0.000244461	0.00347039	0.685,0.796	0.96,0.981	-0.23	-23	23
4236	ENSG00000149600	COMMD7	20	-	32703839	32704071	32703839	32703922	32704022	32704071	4236	11,4	0,0	22,33	6,1	173	73	0.000265578	0.00369057	1.0,1.0	0.607,0.933	0.23	23	23
108	ENSG00000110844	PRPF40B	12	+	49633013	49633547	49633013	49633124	49633353	49633547	108	11,14	0,0	33,18	3,1	302	73	0.00326634	0.0261596	1.0,1.0	0.727,0.813	0.23	23	23
5683	ENSG00000141526	SLC16A3	17	+	82235982	82236895	82235982	82236231	82236684	82236895	5683	34,23	4,0	15,23	0,0	526	73	0.00427998	0.0323793	0.541,1.0	1.0,1.0	-0.23	-23	23
6347	ENSG00000104907	TRMT1	19	-	13105266	13105606	13105266	13105396	13105486	13105606	6347	34,28	21,13	35,26	53,40	163	73	0.000313712	0.00421835	0.42,0.491	0.228,0.225	0.229	22.9	22.9
5694	ENSG00000159352	PSMD4	1	+	151266003	151266439	151266003	151266121	151266307	151266439	5694	23,23	15,17	48,47	12,13	259	73	0.0027364	0.0229566	0.302,0.276	0.53,0.505	-0.229	-22.9	22.9
1574	ENSG00000110492	MDK	11	+	46382586	46383193	46382586	46382748	46382971	46383193	1574	60,35	4,4	101109	2,0	296	73	0.000381613	0.00492492	0.787,0.683	0.926,1.0	-0.228	-22.8	22.8
3662	ENSG00000134901	KDELC1	13	-	102790900	102791430	102790900	102791138	102791257	102791430	3662	0,0	14,4	4,4	4,7	192	73	4.57611e-05	0.000860546	0.0,0.0	0.275,0.178	-0.227	-22.7	22.7
4600	ENSG00000111300	NAA25	12	-	112039228	112040578	112039228	112039339	112040480	112040578	4600	106,65	15,18	323335	20,26	1214	73	0.000268884	0.00372222	0.298,0.178	0.493,0.437	-0.227	-22.7	22.7
7140	ENSG00000214655	ZSWIM8	10	+	73800639	73801195	73800639	73800759	73801016	73801195	7140	29,25	59,26	124141	48,55	330	73	1.80723e-09	1.23437e-07	0.098,0.175	0.364,0.362	-0.226	-22.6	22.6
8652	ENSG00000149743	TRPT1	11	-	64225785	64226158	64225785	64225869	64226061	64226158	8652	26,32	1,0	58,50	5,7	265	73	0.000291692	0.00399972	0.877,1.0	0.762,0.663	0.226	22.6	22.6
1724	ENSG00000177463	NR2C2	3	+	15037999	15039227	15037999	15038099	15039121	15039227	1724	82,54	1,0	96103	2,4	1095	73	0.00235753	0.0204413	0.845,1.0	0.762,0.632	0.225	22.5	22.5
4802	ENSG00000139428	MMAB	12	-	109561039	109561329	109561039	109561104	109561242	109561329	4802	0,1	5,3	10,11	14,7	211	73	0.00020625	0.00302277	0.0,0.103	0.198,0.352	-0.224	-22.4	22.4
211	ENSG00000163702	IL17RC	3	+	9923880	9924291	9923880	9924020	9924231	9924291	211	42,31	25,20	66,59	16,14	284	73	0.000989528	0.0105356	0.302,0.285	0.515,0.52	-0.224	-22.4	22.4
3080	ENSG00000169714	CNBP	3	-	129171078	129171538	129171078	129171283	129171445	129171538	3080	64,52	17,10	125119	12,7	235	73	0.00105658	0.0110848	0.539,0.618	0.764,0.841	-0.224	-22.4	22.4
8205	ENSG00000137497	NUMA1	11	-	72017279	72017827	72017279	72017491	72017686	72017827	8205	10,11	0,0	22,18	0,4	268	73	0.00703147	0.0479762	1.0,1.0	1.0,0.551	0.224	22.4	22.4
6560	ENSG00000187778	MCRS1	12	-	49566076	49566841	49566076	49566215	49566721	49566841	6560	181101	60,53	227239	31,39	579	73	7.87146e-07	2.70092e-05	0.276,0.194	0.48,0.436	-0.223	-22.3	22.3
3700	ENSG00000120008	WDR11	10	+	120905875	120906855	120905875	120906021	120906775	120906855	3700	236156	71,57	162218	28,17	827	73	0.000486134	0.00593885	0.227,0.195	0.338,0.531	-0.223	-22.3	22.3
116	ENSG00000204576	PRR3	6	+	30557978	30558212	30557978	30558063	30558149	30558212	116	18,13	2,2	10,13	0,0	159	73	0.00336404	0.0267351	0.805,0.749	1.0,1.0	-0.223	-22.3	22.3
5889	ENSG00000174365	SNHG11	20	+	38446886	38447623	38446886	38446948	38447465	38447623	5889	81,65	5,1	77,47	0,0	590	73	8.76817e-05	0.00144912	0.667,0.889	1.0,1.0	-0.222	-22.2	22.2
2468	ENSG00000160949	TONSL	8	-	144432284	144433759	144432284	144432460	144433587	144433759	2468	42,21	10,11	57,51	6,5	1200	73	0.00304803	0.0250485	0.204,0.104	0.366,0.383	-0.221	-22.1	22.1
2676	ENSG00000184014	DENND5A	11	-	9142721	9143485	9142721	9142845	9143402	9143485	2676	19,20	34,20	105,89	32,21	630	73	1.39528e-09	9.90375e-08	0.061,0.104	0.275,0.329	-0.22	-22	22
8009	ENSG00000215193	PEX26	22	+	18078007	18078606	18078007	18078127	18078295	18078606	8009	68,66	0,1	52,60	7,4	241	73	2.62178e-05	0.000539253	1.0,0.952	0.692,0.82	0.22	22	22
3913	ENSG00000119403	PHF19	9	-	120865709	120866096	120865709	120865830	120866027	120866096	3913	7,1	4,2	0,0	3,6	270	73	0.000112634	0.0017962	0.321,0.119	0.0,0.0	0.22	22	22
2655	ENSG00000117475	BLZF1	1	+	169376539	169377383	169376539	169376979	169377137	169377383	2655	11,9	0,0	24,21	2,2	231	73	0.00382377	0.0295455	1.0,1.0	0.791,0.768	0.22	22	22
1651	ENSG00000215883	CYB5RL	1	-	54184160	54186286	54184160	54184265	54186180	54186286	1651	134105	1,0	149106	2,2	1988	73	0.00542931	0.0391516	0.831,1.0	0.732,0.661	0.219	21.9	21.9
8626	ENSG00000164068	RNF123	3	+	49712478	49713587	49712478	49712892	49713512	49713587	8626	29,50	2,2	31,29	1,0	693	73	0.00695636	0.0476481	0.604,0.725	0.766,1.0	-0.219	-21.9	21.9
1129	ENSG00000133895	MEN1	11	-	64805634	64806368	64805634	64805770	64806231	64806368	1129	83,59	28,25	149217	30,23	534	73	0.00102119	0.0108249	0.288,0.244	0.404,0.563	-0.217	-21.7	21.7
4404	ENSG00000035141	FAM136A	2	-	70300839	70301603	70300839	70300980	70301407	70301603	4404	153,80	1,2	123121	14,4	500	73	0.00144316	0.014006	0.957,0.854	0.562,0.815	0.217	21.7	21.7
8949	ENSG00000233927	RPS28	19	+	8321494	8321699	8321494	8321574	8321655	8321699	8949	35,33	7,8	44,43	20,28	154	73	0.00623139	0.0436318	0.703,0.662	0.51,0.421	0.217	21.7	21.7
7142	ENSG00000214655	ZSWIM8	10	+	73794146	73794639	73794146	73794330	73794540	73794639	7142	68,32	30,36	146136	34,41	283	73	0.00115224	0.0117662	0.369,0.187	0.526,0.461	-0.216	-21.6	21.6
3642	ENSG00000184047	DIABLO	12	-	122218265	122218695	122218265	122218397	122218679	122218695	3642	17,8	0,0	33,38	2,2	355	73	0.00413207	0.0314907	1.0,1.0	0.772,0.796	0.216	21.6	21.6
4165	ENSG00000120798	NR2C1	12	-	95057730	95058489	95057730	95057878	95058309	95058489	4165	39,39	28,17	59,76	8,22	504	73	0.00437887	0.0330584	0.168,0.249	0.516,0.333	-0.216	-21.6	21.6
2183	ENSG00000198218	QRICH1	3	-	49032621	49033228	49032621	49032773	49033119	49033228	2183	77,63	55,31	151141	29,35	419	73	2.11805e-06	6.31058e-05	0.196,0.261	0.476,0.412	-0.215	-21.5	21.5
7831	ENSG00000123136	DDX39A	19	-	14409302	14409645	14409302	14409447	14409535	14409645	7831	35,26	81,60	54,56	53,32	161	73	1.74829e-05	0.000382406	0.164,0.164	0.316,0.442	-0.215	-21.5	21.5
9310	ENSG00000177082	WDR73	15	-	84645470	84646348	84645470	84645836	84646183	84646348	9310	181120	45,19	152140	14,10	420	73	0.000888881	0.00969202	0.411,0.523	0.654,0.709	-0.215	-21.5	21.5
4002	ENSG00000214193	SH3D21	1	+	36320914	36321129	36320914	36320978	36321055	36321129	4002	11,8	44,38	11,9	14,8	150	73	0.00119906	0.0121416	0.108,0.093	0.277,0.354	-0.215	-21.5	21.5
8492	ENSG00000167524	SGK494	17	-	28611392	28611656	28611392	28611481	28611566	28611656	8492	17,15	2,2	13,20	0,0	158	73	0.00301108	0.0248294	0.797,0.776	1.0,1.0	-0.214	-21.4	21.4
1653	ENSG00000165782	TMEM55B	14	-	20457857	20459296	20457857	20458702	20459205	20459296	1653	41,31	57,29	220292	81,62	576	73	6.50676e-10	5.12054e-08	0.084,0.119	0.256,0.374	-0.213	-21.3	21.3
1654	ENSG00000165782	TMEM55B	14	-	20459205	20459433	20459205	20459296	20459387	20459433	1654	16,6	54,42	67,63	70,64	164	73	2.3767e-08	1.29378e-06	0.117,0.06	0.299,0.305	-0.213	-21.3	21.3
466	ENSG00000013441	CLK1	2	-	200859679	200861466	200859679	200859746	200861237	200861466	466	200186	37,34	488516	33,33	1564	73	5.30712e-07	1.94058e-05	0.201,0.203	0.408,0.422	-0.213	-21.3	21.3
2803	ENSG00000170037	CNTROB	17	+	7948486	7949137	7948486	7948619	7949084	7949137	2803	38,28	11,11	125105	15,16	538	73	0.00452883	0.0338727	0.319,0.257	0.531,0.471	-0.213	-21.3	21.3
7432	ENSG00000158863	FAM160B2	8	+	22101707	22102315	22101707	22101851	22102174	22102315	7432	59,57	25,17	81,77	15,9	396	73	0.00531994	0.038555	0.303,0.382	0.499,0.612	-0.213	-21.3	21.3
7750	ENSG00000142765	SYTL1	1	+	27349971	27350485	27349971	27350132	27350388	27350485	7750	191155	25,19	176136	4,8	329	73	0.000286337	0.00394122	0.629,0.644	0.907,0.79	-0.212	-21.2	21.2
8931	ENSG00000141552	ANAPC11	17	+	81894466	81894839	81894466	81894586	81894737	81894839	8931	32,22	0,0	21,29	1,4	224	73	0.000608572	0.00706227	1.0,1.0	0.873,0.703	0.212	21.2	21.2
2665	ENSG00000163913	IFT122	3	+	129514388	129515599	129514388	129514554	129515487	129515599	2665	30,43	4,8	17,6	7,7	1006	73	0.00284169	0.0236319	0.352,0.281	0.15,0.059	0.212	21.2	21.2
8338	ENSG00000126870	WDR60	7	+	158902375	158905283	158902375	158902595	158905165	158905283	8338	133,88	0,1	149172	2,3	2643	73	0.00312695	0.0254945	1.0,0.709	0.673,0.613	0.212	21.2	21.2
4508	ENSG00000138434	SSFA2	2	+	181915215	181918675	181915215	181917005	181918597	181918675	4508	282182	0,1	242151	3,3	1665	73	0.00108449	0.0112811	1.0,0.889	0.78,0.688	0.211	21.1	21.1
545	ENSG00000160326	SLC2A6	9	-	133478253	133479096	133478253	133478416	133478967	133479096	545	7,5	10,8	24,17	4,11	624	73	0.00537027	0.0388032	0.076,0.068	0.412,0.153	-0.21	-21	21
1181	ENSG00000039650	PNKP	19	-	49862043	49862237	49862043	49862105	49862184	49862237	1181	3,6	32,34	32,33	45,40	152	73	4.20876e-07	1.58705e-05	0.043,0.078	0.255,0.284	-0.209	-20.9	20.9
8489	ENSG00000243649	CFB	6	+	31951554	31952084	31951554	31951604	31951874	31952084	8489	0,0	1,1	0,10	6,3	343	73	0.00304061	0.0250444	0.0,0.0	0.0,0.415	-0.207	-20.7	20.7
7251	ENSG00000141504	SAT2	17	-	7627362	7627805	7627362	7627414	7627569	7627805	7251	162114	37,31	412459	43,41	228	73	4.8895e-06	0.000127798	0.584,0.541	0.754,0.782	-0.206	-20.6	20.6
5299	ENSG00000173821	RNF213	17	+	80381546	80383070	80381546	80381727	80382978	80383070	5299	261192	28,27	415393	29,15	1324	73	0.00268028	0.022538	0.339,0.282	0.441,0.591	-0.206	-20.6	20.6
3174	ENSG00000102119	EMD	X	+	154379941	154380367	154379941	154380019	154380233	154380367	3174	59,41	190116	605595	422356	287	73	0	0	0.073,0.082	0.267,0.298	-0.205	-20.5	20.5
7998	ENSG00000147813	NAPRT	8	-	143576077	143576572	143576077	143576162	143576431	143576572	7998	113,96	85,61	215220	57,61	342	73	1.1831e-07	5.38721e-06	0.221,0.251	0.446,0.435	-0.205	-20.5	20.5
1276	ENSG00000276045	ORAI1	12	+	121626549	121627050	121626549	121626865	121626870	121627050	1276	3,2	9,9	0,0	13,9	78	73	0.00133013	0.0131201	0.238,0.172	0.0,0.0	0.205	20.5	20.5
3793	ENSG00000149499	EML3	11	-	62603943	62604201	62603943	62604041	62604112	62604201	3793	11,5	24,21	23,22	19,23	144	73	0.00162737	0.0153015	0.189,0.108	0.38,0.327	-0.205	-20.5	20.5
4308	ENSG00000186635	ARAP1	11	-	72687438	72687738	72687438	72687602	72687687	72687738	4308	12,18	0,0	35,21	5,2	158	73	0.000209024	0.00305107	1.0,1.0	0.764,0.829	0.204	20.4	20.4
9235	ENSG00000196756	SNHG17	20	-	38421005	38422241	38421005	38421098	38422095	38422241	9235	169102	5,2	237238	1,1	1070	73	0.00411612	0.0314022	0.698,0.777	0.942,0.942	-0.204	-20.4	20.4
2475	ENSG00000161526	SAP30BP	17	+	75705610	75706092	75705610	75705693	75706007	75706092	2475	39,39	1,0	89,88	5,7	387	73	0.000579316	0.00683102	0.88,1.0	0.771,0.703	0.203	20.3	20.3
5568	ENSG00000213983	AP1G2	14	-	23562503	23563638	23562503	23562593	23563379	23563638	5568	249142	111102	345325	64,50	859	73	5.38347e-13	8.29284e-11	0.16,0.106	0.314,0.356	-0.202	-20.2	20.2
435	ENSG00000163930	BAP1	3	-	52406252	52406907	52406252	52406376	52406828	52406907	435	55,40	63,38	132117	49,28	525	73	4.84564e-08	2.45332e-06	0.108,0.128	0.273,0.367	-0.202	-20.2	20.2
4478	ENSG00000071564	TCF3	19	-	1609292	1611849	1609292	1611369	1611703	1611849	4478	188106	3,2	134137	11,9	407	73	0.000547571	0.00654564	0.918,0.905	0.686,0.732	0.202	20.2	20.2
1435	ENSG00000178971	CTC1	17	-	8229141	8229446	8229141	8229206	8229301	8229446	1435	30,20	19,16	84,76	23,27	168	73	0.00473616	0.035133	0.407,0.352	0.613,0.55	-0.202	-20.2	20.2
457	ENSG00000185000	DGAT1	8	-	144318094	144318362	144318094	144318169	144318260	144318362	457	14,7	43,34	27,29	42,20	164	73	0.000408341	0.00520862	0.127,0.084	0.222,0.392	-0.201	-20.1	20.1
8317	ENSG00000080823	MOK	14	-	102232534	102233789	102232534	102232708	102233687	102233789	8317	84,66	10,9	30,16	15,5	1052	73	0.000639354	0.0073475	0.368,0.337	0.122,0.182	0.201	20.1	20.1
1679	ENSG00000061273	HDAC7	12	-	47791870	47792669	47791870	47792004	47792537	47792669	1679	39,47	0,0	97101	3,3	606	73	0.000700279	0.00792191	1.0,1.0	0.796,0.802	0.201	20.1	20.1
6323	ENSG00000166987	MBD6	12	+	57524028	57524416	57524028	57524092	57524279	57524416	6323	11,25	52,37	30,36	15,30	260	73	3.46698e-05	0.000691486	0.056,0.159	0.36,0.252	-0.199	-19.9	19.9
8332	ENSG00000161179	YDJC	22	-	21629307	21629761	21629307	21629407	21629542	21629761	8332	71,59	26,22	83,85	13,14	208	73	0.0025113	0.021568	0.489,0.485	0.691,0.681	-0.199	-19.9	19.9
7763	ENSG00000065357	DGKA	12	+	55940081	55940722	55940081	55940433	55940623	55940722	7763	1,0	1,2	4,5	2,4	263	73	0.00282855	0.0235658	0.217,0.0	0.357,0.258	-0.199	-19.9	19.9
155	ENSG00000186815	TPCN1	12	+	113291873	113293073	113291873	113291958	113292933	113293073	155	42,60	29,27	249283	39,43	1048	73	1.59511e-08	9.46608e-07	0.092,0.134	0.308,0.314	-0.198	-19.8	19.8
2519	ENSG00000156858	PRR14	16	+	30651595	30651964	30651595	30651668	30651795	30651964	2519	7,12	30,17	38,43	37,23	200	73	0.000660382	0.00754127	0.078,0.205	0.273,0.406	-0.198	-19.8	19.8
4761	ENSG00000146063	TRIM41	5	+	181233412	181233763	181233412	181233435	181233635	181233763	4761	43,35	54,33	66,67	31,24	273	73	3.87761e-05	0.000758754	0.176,0.221	0.363,0.427	-0.197	-19.7	19.7
7733	ENSG00000169045	HNRNPH1	5	-	179616125	179617110	179616125	179616218	179617020	179617110	7733	948592	30,16	893850	5,5	875	73	1.19635e-07	5.41347e-06	0.725,0.755	0.937,0.934	-0.196	-19.6	19.6
2570	ENSG00000144224	UBXN4	2	+	135753538	135754277	135753538	135753567	135754139	135754277	2570	150124	0,0	146123	8,1	645	73	4.39413e-05	0.000832814	1.0,1.0	0.674,0.933	0.196	19.6	19.6
4351	ENSG00000103275	UBE2I	16	+	1319880	1320283	1319880	1319990	1320173	1320283	4351	44,26	0,0	99,89	6,7	256	73	4.5545e-05	0.000859346	1.0,1.0	0.825,0.784	0.196	19.6	19.6
825	ENSG00000172932	ANKRD13D	11	+	67290077	67290446	67290077	67290213	67290307	67290446	825	9,7	0,1	20,24	4,5	167	73	0.00242916	0.020937	1.0,0.754	0.686,0.677	0.196	19.6	19.6
3732	ENSG00000153094	BCL2L11	2	+	111123732	111124139	111123732	111123766	111124049	111124139	3732	54,31	2,2	48,52	0,0	356	73	0.00539091	0.0389135	0.847,0.761	1.0,1.0	-0.196	-19.6	19.6
1606	ENSG00000204628	GNB2L1	5	-	181241491	181242345	181241491	181241639	181242169	181242345	1606	953690	63,46	10871041	144170	603	73	1.07168e-07	4.97367e-06	0.647,0.645	0.477,0.426	0.195	19.5	19.5
758	ENSG00000185684	EP400NL	12	+	132085261	132085504	132085261	132085316	132085437	132085504	758	3,3	0,0	22,19	3,1	194	73	0.00742359	0.0498579	1.0,1.0	0.734,0.877	0.195	19.5	19.5
8034	ENSG00000132199	ENOSF1	18	-	691067	691304	691067	691106	691203	691304	8034	90,55	26,21	60,50	6,9	170	73	0.00741674	0.0498579	0.598,0.529	0.811,0.705	-0.195	-19.5	19.5
228	ENSG00000134107	BHLHE40	3	+	4979961	4980408	4979961	4980031	4980300	4980408	228	3,8	25,27	73,74	53,49	342	73	8.94576e-10	6.60891e-08	0.025,0.059	0.227,0.244	-0.194	-19.4	19.4
5874	ENSG00000129460	NGDN	14	+	23477199	23477560	23477199	23477356	23477502	23477560	5874	17,17	55,29	45,71	36,44	219	73	1.0245e-06	3.41816e-05	0.093,0.163	0.294,0.35	-0.194	-19.4	19.4
1711	ENSG00000186866	POFUT2	21	-	45263927	45267713	45263927	45265635	45267589	45267713	1711	280211	46,35	519598	31,37	2027	73	4.7805e-07	1.77491e-05	0.18,0.178	0.376,0.368	-0.193	-19.3	19.3
2409	ENSG00000132950	ZMYM5	13	-	19851354	19852190	19851354	19851448	19851688	19852190	2409	43,27	60,43	123,97	55,50	313	73	1.34239e-07	5.92618e-06	0.143,0.128	0.343,0.312	-0.192	-19.2	19.2
138	ENSG00000182944	EWSR1	22	+	29288605	29291599	29288605	29288786	29291561	29291599	138	26981834	127,76	19361817	45,32	2848	73	3.56765e-06	9.60215e-05	0.353,0.382	0.524,0.593	-0.191	-19.1	19.1
4242	ENSG00000108039	XPNPEP1	10	-	109875527	109877867	109875527	109875599	109877789	109877867	4242	385320	96,50	718643	44,44	2263	73	2.35734e-11	2.50987e-09	0.115,0.171	0.345,0.32	-0.19	-19	19
1531	ENSG00000135473	PAN2	12	-	56322614	56323209	56322614	56322758	56323061	56323209	1531	253178	41,29	447505	32,35	376	73	5.00091e-05	0.000912005	0.545,0.544	0.731,0.737	-0.19	-19	19
3423	ENSG00000155229	MMS19	10	-	97461495	97461896	97461495	97461725	97461827	97461896	3423	21,12	0,0	31,22	2,3	175	73	0.00188809	0.0171731	1.0,1.0	0.866,0.754	0.19	19	19
6736	ENSG00000162032	SPSB3	16	-	1777746	1778612	1777746	1777872	1777945	1778612	6736	42,49	34,23	45,39	63,57	146	73	0.00233186	0.0203115	0.382,0.516	0.263,0.255	0.19	19	19
1562	ENSG00000184117	NIPSNAP1	22	-	29561016	29561202	29561016	29561042	29561170	29561202	1562	26,13	0,0	18,8	4,0	201	73	0.0064663	0.044929	1.0,1.0	0.62,1.0	0.19	19	19
4306	ENSG00000186635	ARAP1	11	-	72712437	72713243	72712437	72712568	72713175	72713243	4306	16,13	23,16	71115	25,30	680	73	1.97956e-07	8.2368e-06	0.069,0.08	0.234,0.292	-0.189	-18.9	18.9
6615	ENSG00000254996	ANKHD1-EIF4EBP3	5	+	140538918	140542281	140538918	140539083	140542171	140542281	6615	711470	58,52	773573	30,20	3161	73	2.474e-06	7.16472e-05	0.221,0.173	0.373,0.398	-0.189	-18.9	18.9
7131	ENSG00000164828	SUN1	7	+	852608	852952	852608	852667	852812	852952	7131	48,57	9,11	97138	6,11	218	73	0.00729232	0.0492503	0.641,0.634	0.844,0.808	-0.189	-18.9	18.9
9222	ENSG00000104177	MYEF2	15	-	48152046	48152284	48152046	48152115	48152233	48152284	9222	50,37	0,0	70,74	9,4	191	73	1.67969e-05	0.00037076	1.0,1.0	0.748,0.876	0.188	18.8	18.8
937	ENSG00000151093	OXSM	3	+	25790989	25791997	25790989	25791315	25791769	25791997	937	420291	17,9	298243	23,25	527	73	0.000608546	0.00706227	0.774,0.817	0.642,0.574	0.188	18.8	18.8
3703	ENSG00000169696	ASPSCR1	17	+	82016799	82017113	82016799	82016869	82016940	82017113	3703	20,10	42,35	29,21	19,30	144	73	0.00546049	0.0393373	0.194,0.127	0.436,0.262	-0.188	-18.8	18.8
8755	ENSG00000100288	CHKB	22	-	50581748	50582854	50581748	50581862	50582248	50582854	8755	230161	29,19	198248	61,55	459	73	0.000339971	0.00448804	0.558,0.574	0.34,0.418	0.187	18.7	18.7
2706	ENSG00000178149	DALRD3	3	-	49015972	49016340	49015972	49016086	49016157	49016340	2706	28,27	21,18	20,13	34,22	144	73	0.00478083	0.0353918	0.403,0.432	0.23,0.231	0.187	18.7	18.7
4220	ENSG00000013306	SLC25A39	17	-	44321057	44321558	44321057	44321231	44321433	44321558	4220	110,94	152162	245325	181128	275	73	2.70663e-07	1.08265e-05	0.161,0.133	0.264,0.403	-0.186	-18.6	18.6
8830	ENSG00000151498	ACAD8	11	+	134259607	134261179	134259607	134259745	134261043	134261179	8830	268237	56,32	359356	23,28	1371	73	3.55954e-05	0.000704127	0.203,0.283	0.454,0.404	-0.186	-18.6	18.6
5587	ENSG00000213983	AP1G2	14	-	23561511	23562415	23561511	23561635	23561961	23562415	5587	87105	134101	199181	70,79	399	73	1.24438e-11	1.43005e-09	0.106,0.16	0.342,0.295	-0.185	-18.5	18.5
2594	ENSG00000168066	SF1	11	-	64764605	64766155	64764605	64765518	64765950	64766155	2594	421401	31,19	536546	12,7	505	73	9.31669e-06	0.000220434	0.663,0.753	0.866,0.919	-0.185	-18.5	18.5
243	ENSG00000087266	SH3BP2	4	+	2824612	2825196	2824612	2824730	2825125	2825196	243	67,47	34,19	93,80	18,16	468	73	0.00114982	0.0117662	0.235,0.278	0.446,0.438	-0.185	-18.5	18.5
1822	ENSG00000125447	GGA3	17	-	75240341	75241057	75240341	75240412	75240811	75241057	1822	30,40	16,19	119141	21,37	472	73	0.00306617	0.025169	0.225,0.246	0.467,0.371	-0.184	-18.4	18.4
1547	ENSG00000158864	NDUFS2	1	+	161213863	161214395	161213863	161213921	161214155	161214395	1547	47,17	193115	133121	111,94	307	73	0	0	0.055,0.034	0.222,0.234	-0.183	-18.3	18.3
7870	ENSG00000157625	TAB3	X	-	30842965	30846644	30842965	30843049	30846550	30846644	7870	89,65	22,25	278281	13,25	3574	73	3.60184e-08	1.86267e-06	0.076,0.05	0.304,0.187	-0.182	-18.2	18.2
5554	ENSG00000048707	VPS13D	1	+	12348822	12349374	12348822	12348973	12349163	12349374	5554	1,6	18,16	31,16	19,23	263	73	7.68997e-05	0.00131001	0.015,0.094	0.312,0.162	-0.182	-18.2	18.2
4432	ENSG00000110011	DNAJC4	11	+	64233893	64234281	64233893	64233980	64234072	64234281	4432	40,36	73,42	88,48	49,33	165	73	8.08681e-05	0.00136898	0.195,0.275	0.443,0.392	-0.182	-18.2	18.2
1076	ENSG00000143033	MTF2	1	+	93110229	93110428	93110229	93110246	93110326	93110428	1076	30,29	0,1	57,42	3,10	153	73	0.000301383	0.00409383	1.0,0.933	0.901,0.667	0.182	18.2	18.2
4104	ENSG00000172590	MRPL52	14	+	22829886	22830110	22829886	22829940	22830052	22830110	4104	47,53	28,26	52,47	72,53	185	73	0.000313459	0.00421835	0.398,0.446	0.222,0.259	0.182	18.2	18.2
2060	ENSG00000088205	DDX18	2	+	117826268	117829466	117826268	117826382	117829420	117829466	2060	294161	0,1	401336	4,3	3111	73	0.00181942	0.0166742	1.0,0.791	0.702,0.724	0.182	18.2	18.2
2551	ENSG00000064601	CTSA	20	+	45892960	45893311	45892960	45893145	45893219	45893311	2551	22,11	0,0	45,25	3,4	147	73	0.0003572	0.00465969	1.0,1.0	0.882,0.756	0.181	18.1	18.1
8395	ENSG00000162909	CAPN2	1	+	223769840	223770525	223769840	223769909	223770446	223770525	8395	318162	60,67	548469	63,65	610	73	0.000888145	0.00969202	0.388,0.224	0.51,0.463	-0.181	-18.1	18.1
3262	ENSG00000164877	MICALL2	7	-	1436741	1437608	1436741	1436856	1437534	1437608	3262	52,70	11,11	25,23	9,16	751	73	0.00225167	0.0198081	0.315,0.382	0.213,0.123	0.181	18.1	18.1
2673	ENSG00000177042	TMEM80	11	+	698868	700235	698868	698888	700141	700235	2673	571408	43,27	344361	13,11	1326	73	0.00293079	0.0242502	0.422,0.454	0.593,0.644	-0.181	-18.1	18.1
7776	ENSG00000100650	SRSF5	14	+	69769181	69770540	69769181	69769251	69770466	69770540	7776	12941040	379268	14271385	153142	1288	73	1.05471e-14	1.86247e-12	0.162,0.18	0.346,0.356	-0.18	-18	18
1372	ENSG00000204351	SKIV2L	6	+	31963489	31963733	31963489	31963559	31963636	31963733	1372	10,4	58,30	36,34	49,54	150	73	1.71192e-06	5.18591e-05	0.077,0.061	0.263,0.235	-0.18	-18	18
8811	ENSG00000179262	RAD23A	19	+	12948685	12949159	12948685	12948813	12949019	12949159	8811	60,45	0,0	42,76	5,1	279	73	0.000444439	0.00555741	1.0,1.0	0.687,0.952	0.18	18	18
5485	ENSG00000104129	DNAJC17	15	-	40776379	40776627	40776379	40776401	40776541	40776627	5485	0,0	3,2	4,4	8,5	213	73	0.000624797	0.00721456	0.0,0.0	0.146,0.215	-0.18	-18	18
6745	ENSG00000182858	ALG12	22	-	49904215	49904384	49904215	49904254	49904336	49904384	6745	6,10	14,10	3,5	23,32	155	73	0.00242065	0.0208886	0.168,0.32	0.058,0.069	0.18	18	18
786	ENSG00000148362	C9orf142	9	+	136992639	136992974	136992639	136992700	136992924	136992974	786	123127	53,53	182200	36,42	297	73	0.000172334	0.00257789	0.363,0.371	0.554,0.539	-0.179	-17.9	17.9
167	ENSG00000115942	ORC2	2	-	200913294	200913992	200913294	200913413	200913930	200913992	167	50,39	28,18	93,72	18,16	590	73	0.000808493	0.00892301	0.181,0.211	0.39,0.358	-0.178	-17.8	17.8
4076	ENSG00000135974	C2orf49	2	+	105342847	105343223	105342847	105342974	105343100	105343223	4076	93,63	6,2	166150	25,23	199	73	0.00126661	0.0126486	0.85,0.92	0.709,0.705	0.178	17.8	17.8
4309	ENSG00000186635	ARAP1	11	-	72696548	72697195	72696548	72696654	72696982	72697195	4309	4,9	40,42	74,95	71,52	401	73	1.86517e-13	3.00086e-11	0.018,0.038	0.159,0.25	-0.177	-17.7	17.7
1270	ENSG00000128534	LSM8	7	+	118188277	118192155	118188277	118188405	118191916	118192155	1270	531354	0,5	961838	0,1	3584	73	0.00460887	0.0343295	1.0,0.591	1.0,0.945	-0.177	-17.7	17.7
5583	ENSG00000213983	AP1G2	14	-	23561961	23562415	23561961	23562066	23562287	23562415	5583	103,92	122,90	160154	64,73	294	73	1.30123e-07	5.7797e-06	0.173,0.202	0.383,0.344	-0.176	-17.6	17.6
3201	ENSG00000169733	RFNG	17	-	82050661	82051342	82050661	82050764	82051293	82051342	3201	64,44	59,38	198199	46,73	602	73	2.02095e-07	8.35882e-06	0.116,0.123	0.343,0.248	-0.176	-17.6	17.6
5101	ENSG00000160679	CHTOP	1	+	153636571	153638448	153636571	153636653	153638294	153638448	5101	557465	77,47	14421489	77,81	1714	73	5.45645e-07	1.97783e-05	0.236,0.296	0.444,0.439	-0.175	-17.5	17.5
401	ENSG00000162772	ATF3	1	+	212619045	212619555	212619045	212619266	212619357	212619555	401	31,23	0,0	608603	63,51	164	73	1.20687e-05	0.000273055	1.0,1.0	0.811,0.84	0.174	17.4	17.4
6173	ENSG00000213782	DDX47	12	+	12823202	12824677	12823202	12823319	12824539	12824677	6173	199166	6,0	312356	0,0	1293	73	0.000397771	0.0050971	0.652,1.0	1.0,1.0	-0.174	-17.4	17.4
3753	ENSG00000204564	C6orf136	6	+	30652647	30653109	30652647	30652717	30652801	30653109	3753	16,19	18,24	8,8	27,37	157	73	0.000690132	0.00784389	0.292,0.269	0.121,0.091	0.174	17.4	17.4
9165	ENSG00000167861	HID1	17	-	74958326	74958763	74958326	74958562	74958672	74958763	9165	40,33	0,0	29,30	3,2	183	73	0.0014675	0.0141852	1.0,1.0	0.794,0.857	0.174	17.4	17.4
2141	ENSG00000198837	DENND4B	1	-	153932860	153933165	153932860	153933030	153933131	153933165	2141	12,9	0,0	28,26	1,4	174	73	0.00185586	0.0169866	1.0,1.0	0.922,0.732	0.173	17.3	17.3
4121	ENSG00000065029	ZNF76	6	+	35286127	35286399	35286127	35286208	35286321	35286399	4121	16,8	35,32	22,14	23,12	186	73	0.00200045	0.0179092	0.152,0.089	0.273,0.314	-0.173	-17.3	17.3
4163	ENSG00000182272	B4GALNT4	11	+	375638	375956	375638	375773	375846	375956	4163	8,7	34,24	16,6	14,11	146	73	0.00667126	0.0461317	0.105,0.127	0.364,0.214	-0.173	-17.3	17.3
6237	ENSG00000120699	EXOSC8	13	+	37002933	37004561	37002933	37003007	37004515	37004561	6237	526388	270123	739824	105,85	1581	73	0	0	0.083,0.127	0.245,0.309	-0.172	-17.2	17.2
3130	ENSG00000163728	TTC14	3	+	180608700	180610003	180608700	180608810	180609629	180610003	3130	266184	35,17	293271	14,17	892	73	0.00457522	0.0341834	0.383,0.47	0.631,0.566	-0.172	-17.2	17.2
8700	ENSG00000075336	TIMM21	18	+	74155144	74155403	74155144	74155207	74155305	74155403	8700	22,9	49,23	24,36	25,28	171	73	0.000959883	0.0102804	0.161,0.143	0.291,0.354	-0.171	-17.1	17.1
3455	ENSG00000106077	ABHD11	7	-	73737220	73737735	73737220	73737391	73737561	73737735	3455	66,41	40,39	138144	48,53	243	73	0.000967697	0.0103335	0.331,0.24	0.463,0.449	-0.171	-17.1	17.1
5846	ENSG00000127419	TMEM175	4	+	948115	948615	948115	948154	948410	948615	5846	74,64	0,2	55,49	3,4	329	73	0.00597133	0.0422191	1.0,0.877	0.803,0.731	0.171	17.1	17.1
7909	ENSG00000182199	SHMT2	12	+	57232210	57232575	57232210	57232292	57232424	57232575	7909	116102	59,63	114,97	143125	205	73	3.04734e-06	8.3571e-05	0.412,0.366	0.221,0.217	0.17	17	17
2508	ENSG00000183426	NPIPA1	16	+	14935159	14935397	14935159	14935276	14935347	14935397	2508	66,41	0,0	32,34	5,2	144	73	8.40446e-05	0.00139981	1.0,1.0	0.764,0.896	0.17	17	17
3541	ENSG00000128604	IRF5	7	+	128947277	128947535	128947277	128947306	128947336	128947535	3541	39,25	1,1	62,57	10,13	103	73	0.000164768	0.00248774	0.965,0.947	0.815,0.757	0.17	17	17
5523	ENSG00000112655	PTK7	6	+	43142171	43143620	43142171	43142299	43143416	43143620	5523	11,27	10,10	64,51	11,8	1190	73	0.00149499	0.0143551	0.063,0.142	0.263,0.281	-0.17	-17	17
2360	ENSG00000132424	PNISR	6	-	99403828	99404702	99403828	99403882	99404602	99404702	2360	277225	46,39	248225	18,22	793	73	0.00196096	0.0176584	0.357,0.347	0.559,0.485	-0.17	-17	17
8858	ENSG00000258388	PPT2-EGFL8	6	+	32166137	32166620	32166137	32166232	32166497	32166620	8858	49,42	2,2	30,26	0,0	338	73	0.006231	0.0436318	0.841,0.819	1.0,1.0	-0.17	-17	17
4815	ENSG00000172613	RAD9A	11	+	67395911	67396175	67395911	67396021	67396110	67396175	4815	8,2	24,21	16,33	33,30	162	73	0.00147627	0.014251	0.131,0.041	0.179,0.331	-0.169	-16.9	16.9
6279	ENSG00000126581	BECN1	17	-	42818786	42819609	42818786	42818877	42819547	42819609	6279	209139	122117	355293	86,68	743	73	9.44322e-12	1.13948e-09	0.144,0.105	0.289,0.297	-0.168	-16.8	16.8
6770	ENSG00000140400	MAN2C1	15	-	75359058	75359425	75359058	75359153	75359327	75359425	6770	92,77	20,25	242235	30,32	247	73	0.00458223	0.0341834	0.576,0.477	0.704,0.685	-0.168	-16.8	16.8
3296	ENSG00000115211	EIF2B4	2	-	27369413	27369919	27369413	27369549	27369875	27369919	3296	26,20	42,39	71,77	40,37	399	73	5.14252e-07	1.89958e-05	0.102,0.086	0.245,0.276	-0.167	-16.7	16.7
3221	ENSG00000234545	FAM133B	7	-	92577654	92578182	92577654	92577811	92578149	92578182	3221	72,46	0,0	90106	3,4	411	73	0.000475586	0.00586463	1.0,1.0	0.842,0.825	0.167	16.7	16.7
5969	ENSG00000124593	PRICKLE4	6	+	41783461	41784238	41783461	41783605	41783733	41784238	5969	34,28	4,1	3,6	0,0	201	73	0.00191192	0.0172949	0.755,0.91	1.0,1.0	-0.167	-16.7	16.7
4988	ENSG00000182473	EXOC7	17	-	76089174	76089808	76089174	76089320	76089674	76089808	4988	143141	11,2	167102	0,1	427	73	7.28341e-05	0.00124662	0.69,0.923	1.0,0.946	-0.166	-16.6	16.6
8712	ENSG00000111319	SCNN1A	12	-	6355776	6356293	6355776	6355880	6356169	6356293	8712	77,51	5,1	42,84	0,0	362	73	0.000249578	0.00353609	0.756,0.911	1.0,1.0	-0.166	-16.6	16.6
440	ENSG00000163930	BAP1	3	-	52402778	52403298	52402778	52402871	52403182	52403298	440	97,54	3,4	119109	0,2	384	73	0.00466206	0.0346543	0.86,0.72	1.0,0.912	-0.166	-16.6	16.6
3797	ENSG00000149499	EML3	11	-	62602758	62603247	62602758	62602889	62603148	62603247	3797	32,18	41,21	36,38	17,18	332	73	0.000948233	0.0102313	0.146,0.159	0.318,0.317	-0.165	-16.5	16.5
7259	ENSG00000127054	CPSF3L	1	-	1320455	1321093	1320455	1320529	1320995	1321093	7259	93,45	79,82	206222	95,68	539	73	9.58953e-10	7.01295e-08	0.138,0.069	0.227,0.307	-0.164	-16.4	16.4
1440	ENSG00000167767	KRT80	12	-	52180512	52180963	52180512	52180608	52180902	52180963	1440	0,0	3,5	7,3	4,8	367	73	0.000427227	0.00538871	0.0,0.0	0.258,0.069	-0.164	-16.4	16.4
3374	ENSG00000185101	ANO9	11	-	431693	431906	431693	431771	431847	431906	3374	0,1	3,0	1,1	0,1	149	73	0.00104529	0.0109998	0.0,1.0	1.0,0.329	-0.164	-16.4	16.4
1896	ENSG00000095906	NUBP2	16	+	1786536	1786955	1786536	1786655	1786756	1786955	1896	18,19	49,26	48,59	51,35	174	73	0.00206895	0.0184246	0.134,0.235	0.283,0.414	-0.164	-16.4	16.4
3036	ENSG00000103249	CLCN7	16	-	1449275	1450666	1449275	1449327	1450496	1450666	3036	240186	36,28	395445	22,43	1242	73	0.00557786	0.0399048	0.282,0.281	0.513,0.378	-0.164	-16.4	16.4
7582	ENSG00000070423	RNF126	19	-	648881	649748	648881	648975	649678	649748	7582	38,20	44,36	111117	43,32	776	73	5.48782e-10	4.36613e-08	0.075,0.05	0.195,0.256	-0.163	-16.3	16.3
751	ENSG00000095787	WAC	10	+	28614566	28616362	28614566	28614685	28616175	28616362	751	100,74	44,37	316311	40,47	1563	73	1.68635e-09	1.16278e-07	0.096,0.085	0.27,0.236	-0.163	-16.3	16.3
8697	ENSG00000112739	PRPF4B	6	+	4056320	4057187	4056320	4056435	4057035	4057187	8697	51,32	47,24	92,91	29,23	673	73	5.46112e-06	0.000140706	0.105,0.126	0.256,0.3	-0.163	-16.3	16.3
6521	ENSG00000004534	RBM6	3	+	50061461	50062108	50061461	50061547	50061961	50062108	6521	123,71	51,29	340331	64,69	487	73	0.000125269	0.00196734	0.266,0.268	0.443,0.418	-0.163	-16.3	16.3
7514	ENSG00000115816	CEBPZ	2	-	37202783	37203026	37202783	37202865	37202949	37203026	7514	144,80	58,53	122,82	114,94	157	73	0.00121136	0.0122012	0.536,0.412	0.332,0.289	0.163	16.3	16.3
2609	ENSG00000088038	CNOT3	19	+	54153714	54155681	54153714	54153840	54155308	54155681	2609	144127	32,21	308320	30,23	1541	73	0.000263433	0.00367487	0.176,0.223	0.327,0.397	-0.162	-16.2	16.2
6220	ENSG00000171163	ZNF692	1	-	248855557	248855946	248855557	248855635	248855724	248855946	6220	51,56	32,27	36,42	49,39	162	73	0.00383249	0.0295812	0.418,0.483	0.249,0.327	0.162	16.2	16.2
5458	ENSG00000100632	ERH	14	-	69386654	69387083	69386654	69386666	69386962	69387083	5458	73,43	1,0	66,40	3,2	369	73	0.00452474	0.0338727	0.935,1.0	0.813,0.798	0.162	16.2	16.2
1135	ENSG00000137221	TJAP1	6	+	43500743	43501687	43500743	43500772	43501525	43501687	1135	48,31	25,29	79116	19,26	826	73	2.04138e-05	0.000434693	0.145,0.086	0.269,0.283	-0.161	-16.1	16.1
5580	ENSG00000213983	AP1G2	14	-	23565815	23566160	23565815	23565892	23566063	23566160	5580	254260	76,41	281318	33,30	244	73	0.00266089	0.0224271	0.5,0.655	0.718,0.76	-0.161	-16.1	16.1
1912	ENSG00000108883	EFTUD2	17	-	44853516	44854356	44853516	44853635	44854268	44854356	1912	78,47	68,51	183139	45,52	706	73	1.63345e-08	9.61477e-07	0.106,0.087	0.296,0.217	-0.16	-16	16
4814	ENSG00000172613	RAD9A	11	+	67396171	67396315	67396171	67396175	67396262	67396315	4814	1,4	28,12	18,28	34,34	160	73	7.00564e-05	0.00120477	0.016,0.132	0.195,0.273	-0.16	-16	16
7533	ENSG00000182087	TMEM259	19	-	1012065	1012573	1012065	1012188	1012462	1012573	7533	236225	70,66	502463	77,72	347	73	8.41045e-05	0.00139981	0.415,0.418	0.578,0.575	-0.16	-16	16
1556	ENSG00000068438	FTSJ1	X	+	48482596	48483027	48482596	48482794	48482985	48483027	1556	41,35	60,35	58,46	28,26	264	73	0.000372471	0.00481552	0.159,0.217	0.364,0.329	-0.159	-15.9	15.9
434	ENSG00000163930	BAP1	3	-	52406252	52406907	52406252	52406376	52406755	52406907	434	36,28	0,0	106,91	2,4	452	73	0.000822643	0.00906535	1.0,1.0	0.895,0.786	0.159	15.9	15.9
1856	ENSG00000087077	TRIP6	7	+	100870369	100870743	100870369	100870463	100870573	100870743	1856	20,4	16,16	0,3	9,10	183	73	0.00520065	0.0378939	0.333,0.091	0.0,0.107	0.159	15.9	15.9
814	ENSG00000169242	EFNA1	1	+	155133502	155133780	155133502	155133568	155133729	155133780	814	125126	152126	268284	145138	234	73	3.15407e-07	1.21465e-05	0.204,0.238	0.366,0.391	-0.158	-15.8	15.8
6022	ENSG00000105726	ATP13A1	19	-	19656659	19656916	19656659	19656766	19656846	19656916	6022	11,19	50,53	35,26	34,42	153	73	0.000454409	0.00564708	0.095,0.146	0.329,0.228	-0.158	-15.8	15.8
5502	ENSG00000119760	SUPT7L	2	-	27660983	27662281	27660983	27661601	27662178	27662281	5502	206138	2,0	290231	10,5	650	73	0.000937957	0.0101507	0.92,1.0	0.765,0.838	0.158	15.8	15.8
3182	ENSG00000147162	OGT	X	+	71544566	71548023	71544566	71544635	71547906	71548023	3182	109507389	66,44	69366981	5,14	3344	73	2.28244e-10	1.96724e-08	0.784,0.786	0.968,0.916	-0.157	-15.7	15.7
4683	ENSG00000100813	ACIN1	14	-	23063039	23063577	23063039	23063065	23063435	23063577	4683	66,50	5,0	65,52	0,0	443	73	0.00192678	0.0173939	0.685,1.0	1.0,1.0	-0.157	-15.7	15.7
1431	ENSG00000178971	CTC1	17	-	8229890	8230468	8229890	8229968	8230293	8230468	1431	46,25	31,15	111116	37,31	398	73	0.00197635	0.0177748	0.214,0.234	0.355,0.407	-0.157	-15.7	15.7
880	ENSG00000163161	ERCC3	2	-	127289336	127289824	127289336	127289519	127289688	127289824	880	33,25	0,0	52,37	3,2	242	73	0.00309809	0.0253449	1.0,1.0	0.839,0.848	0.157	15.7	15.7
3065	ENSG00000187961	KLHL17	1	+	962615	962775	962615	962618	962703	962775	3065	8,16	0,0	30,28	2,3	158	73	0.00405402	0.0310594	1.0,1.0	0.874,0.812	0.157	15.7	15.7
9434	ENSG00000165792	METTL17	14	+	20993117	20994063	20993117	20993191	20993968	20994063	9434	106105	83,51	281263	67,54	850	73	4.60353e-09	2.97586e-07	0.099,0.15	0.265,0.295	-0.156	-15.6	15.6
1344	ENSG00000213672	NCKIPSD	3	-	48678876	48679183	48678876	48678969	48679054	48679183	1344	11,9	38,24	14,15	17,16	158	73	0.00639468	0.0445168	0.118,0.148	0.276,0.302	-0.156	-15.6	15.6
6134	ENSG00000164080	RAD54L2	3	+	51638143	51639670	51638143	51638321	51639418	51639670	6134	35,24	13,22	116167	24,26	1170	73	1.41098e-05	0.000317251	0.144,0.064	0.232,0.286	-0.155	-15.5	15.5
8936	ENSG00000119688	ABCD4	14	-	74292747	74293248	74292747	74292869	74293153	74293248	8936	18,18	33,24	32,28	16,17	357	73	0.000693883	0.00787416	0.1,0.133	0.29,0.252	-0.155	-15.5	15.5
3735	ENSG00000122515	ZMIZ2	7	+	44761448	44761905	44761448	44761593	44761694	44761905	3735	36,23	61,56	32,49	35,34	174	73	0.00124461	0.0124633	0.198,0.147	0.277,0.377	-0.155	-15.5	15.5
8268	ENSG00000116691	MIIP	1	+	12029222	12030124	12029222	12029894	12030027	12030124	8268	13,29	38,35	75,55	48,48	206	73	0.00127026	0.0126676	0.108,0.227	0.356,0.289	-0.155	-15.5	15.5
1921	ENSG00000110583	NAA40	11	+	63945839	63947003	63945839	63945935	63946950	63947003	1921	143,67	38,18	116125	18,12	1088	73	0.00629614	0.0439576	0.202,0.2	0.302,0.411	-0.155	-15.5	15.5
2805	ENSG00000170037	CNTROB	17	+	7944122	7944638	7944122	7944248	7944475	7944638	2805	31,33	28,21	55,57	21,20	300	73	0.00739428	0.0497824	0.212,0.277	0.389,0.41	-0.155	-15.5	15.5
3014	ENSG00000124357	NAGK	2	+	71068649	71070586	71068649	71068712	71070501	71070586	3014	136108	26,24	204251	21,18	1862	73	0.000486428	0.00593885	0.17,0.15	0.276,0.353	-0.154	-15.4	15.4
8126	ENSG00000143774	GUK1	1	+	228145510	228146067	228145510	228145624	228146025	228146067	8126	81,62	236182	319354	199207	474	73	0	0	0.05,0.05	0.198,0.208	-0.153	-15.3	15.3
7806	ENSG00000140455	USP3	15	+	63588519	63588815	63588519	63588576	63588701	63588815	7806	31,22	1,0	39,30	3,3	198	73	0.00357762	0.0280956	0.92,1.0	0.827,0.787	0.153	15.3	15.3
5755	ENSG00000099622	CIRBP	19	+	1270879	1271016	1270879	1270882	1270927	1271016	5755	104,66	37,29	139128	18,34	118	73	0.00672446	0.0463668	0.635,0.585	0.827,0.7	-0.153	-15.3	15.3
6556	ENSG00000177685	CRACR2B	11	+	830865	831295	830865	831032	831223	831295	6556	134122	150111	104121	64,45	264	73	0.000338499	0.00448031	0.198,0.233	0.31,0.426	-0.152	-15.2	15.2
1180	ENSG00000039650	PNKP	19	-	49864178	49864403	49864178	49864236	49864323	49864403	1180	24,15	40,39	49,51	45,46	160	73	0.00150052	0.0143891	0.215,0.149	0.332,0.336	-0.152	-15.2	15.2
6693	ENSG00000184575	XPOT	12	+	64425037	64425457	64425037	64425138	64425337	64425457	6693	742497	44,35	574645	86,87	272	73	2.52849e-06	7.29333e-05	0.819,0.792	0.642,0.666	0.151	15.1	15.1
4336	ENSG00000197037	ZSCAN25	7	+	99619560	99621574	99619560	99619993	99621372	99621574	4336	46,24	14,15	138104	17,18	1452	73	0.000324513	0.00431097	0.142,0.074	0.29,0.225	-0.15	-15	15
3460	ENSG00000085224	ATRX	X	-	77634421	77634703	77634421	77634518	77634593	77634703	3460	17,19	0,0	39,39	2,5	148	73	0.00044842	0.00559751	1.0,1.0	0.906,0.794	0.15	15	15
4816	ENSG00000172613	RAD9A	11	+	67395911	67396175	67395911	67396021	67396171	67396175	4816	34,13	0,0	54,69	5,2	223	73	0.00060538	0.00706155	1.0,1.0	0.78,0.919	0.15	15	15
7413	ENSG00000167770	OTUB1	11	+	63996529	63996941	63996529	63996648	63996856	63996941	7413	82,57	121,74	136177	90,92	281	73	5.28203e-07	1.94058e-05	0.15,0.167	0.282,0.333	-0.149	-14.9	14.9
1846	ENSG00000101158	NELFCD	20	+	58993623	58994239	58993623	58993764	58994109	58994239	1846	205159	93,65	243237	56,52	418	73	0.000155054	0.00236335	0.278,0.299	0.431,0.443	-0.149	-14.9	14.9
1561	ENSG00000090857	PDPR	16	+	70128783	70129122	70128783	70128865	70128958	70129122	1561	0,0	9,5	3,4	17,6	166	73	0.00110427	0.0114377	0.0,0.0	0.072,0.227	-0.149	-14.9	14.9
6538	ENSG00000148824	MTG1	10	+	133401528	133402245	133401528	133401590	133402148	133402245	6538	191174	70,51	226220	46,30	631	73	0.00115215	0.0117662	0.24,0.283	0.362,0.459	-0.149	-14.9	14.9
5413	ENSG00000129003	VPS13C	15	-	61863439	61864760	61863439	61863528	61864640	61864760	5413	33,41	0,1	111117	1,6	1185	73	0.00675892	0.0465157	1.0,0.716	0.872,0.546	0.149	14.9	14.9
225	ENSG00000198755	RPL10A	6	+	35468946	35469529	35468946	35469285	35469380	35469529	225	509394	32,25	445479	77,75	168	73	1.70157e-07	7.16242e-06	0.874,0.873	0.715,0.735	0.148	14.8	14.8
2969	ENSG00000148399	DPH7	9	-	137575708	137576167	137575708	137575923	137576079	137576167	2969	123116	0,0	157126	2,14	229	73	8.44699e-06	0.000203854	1.0,1.0	0.962,0.742	0.148	14.8	14.8
6231	ENSG00000153914	SREK1	5	+	66162413	66163922	66162413	66162592	66163791	66163922	6231	90,71	141100	304281	74,75	1272	73	0	0	0.035,0.039	0.191,0.177	-0.147	-14.7	14.7
8192	ENSG00000131748	STARD3	17	+	39657972	39658522	39657972	39658026	39658404	39658522	8192	18,21	68,37	116127	79,70	451	73	4.22966e-11	4.25316e-09	0.041,0.084	0.192,0.227	-0.147	-14.7	14.7
3204	ENSG00000169733	RFNG	17	-	82049676	82050555	82049676	82050006	82050401	82050555	3204	113,70	96,56	187224	67,78	468	73	1.1919e-06	3.90469e-05	0.155,0.163	0.303,0.309	-0.147	-14.7	14.7
6354	ENSG00000108963	DPH1	17	+	2035969	2036686	2035969	2036091	2036528	2036686	6354	36,34	31,34	137149	56,49	510	73	3.19405e-05	0.000644147	0.143,0.125	0.259,0.303	-0.147	-14.7	14.7
3813	ENSG00000114388	NPRL2	3	-	50349664	50350022	50349664	50349833	50349930	50350022	3813	17,15	29,31	39,30	28,31	170	73	0.00709119	0.0481615	0.201,0.172	0.374,0.294	-0.147	-14.7	14.7
2930	ENSG00000147894	C9orf72	9	-	27558490	27560299	27558490	27558607	27560226	27560299	2930	143115	33,29	366372	33,43	1692	73	4.86737e-05	0.00089441	0.158,0.146	0.324,0.272	-0.146	-14.6	14.6
234	ENSG00000185813	PCYT2	17	-	81906099	81906546	81906099	81906177	81906463	81906546	234	14,20	64,36	67,66	45,53	359	73	1.89131e-08	1.06977e-06	0.043,0.102	0.232,0.202	-0.145	-14.5	14.5
1532	ENSG00000135473	PAN2	12	-	56319087	56319487	56319087	56319181	56319307	56319487	1532	140118	55,45	267258	62,51	199	73	0.00150927	0.0144538	0.483,0.49	0.612,0.65	-0.145	-14.5	14.5
1403	ENSG00000145214	DGKQ	4	-	967554	967802	967554	967649	967727	967802	1403	11,4	16,10	4,4	32,28	151	73	0.00313867	0.0255613	0.249,0.162	0.057,0.065	0.145	14.5	14.5
783	ENSG00000148362	C9orf142	9	+	136992462	136992704	136992462	136992562	136992639	136992704	783	23,21	42,53	28,34	32,29	150	73	0.00376874	0.0292451	0.21,0.162	0.299,0.363	-0.145	-14.5	14.5
5160	ENSG00000215769	RP13-104F24.2	17	-	64780342	64781039	64780342	64780464	64780980	64781039	5160	68,83	2,3	39,55	0,1	589	73	0.00697762	0.0476584	0.808,0.774	1.0,0.872	-0.145	-14.5	14.5
6267	ENSG00000149532	CPSF7	11	-	61420469	61421608	61420469	61420573	61421389	61421608	6267	112,57	81,62	201213	43,78	889	73	3.32518e-08	1.75725e-06	0.102,0.07	0.277,0.183	-0.144	-14.4	14.4
7342	ENSG00000131584	ACAP3	1	-	1298029	1298265	1298029	1298113	1298184	1298265	7342	26,20	0,0	37,46	5,2	144	73	0.000499897	0.00609302	1.0,1.0	0.79,0.921	0.144	14.4	14.4
5731	ENSG00000008710	PKD1	16	-	2097727	2097984	2097727	2097780	2097867	2097984	5731	5,3	30,31	6,9	13,14	160	73	0.00284301	0.0236319	0.071,0.042	0.174,0.227	-0.144	-14.4	14.4
8860	ENSG00000258388	PPT2-EGFL8	6	+	32155767	32155978	32155767	32155783	32155870	32155978	8860	1,1	11,12	6,2	9,6	160	73	0.00607871	0.0428111	0.04,0.037	0.233,0.132	-0.144	-14.4	14.4
3222	ENSG00000234545	FAM133B	7	-	92577654	92578182	92577654	92577717	92578149	92578182	3222	83,55	71,45	106111	47,32	505	73	0.000105537	0.00170157	0.145,0.15	0.246,0.334	-0.143	-14.3	14.3
6867	ENSG00000025770	NCAPH2	22	+	50523016	50523472	50523016	50523166	50523234	50523472	6867	2,1	38,13	10,5	15,25	141	73	0.000551537	0.00657504	0.027,0.038	0.257,0.094	-0.143	-14.3	14.3
4580	ENSG00000132155	RAF1	3	-	12585680	12585905	12585680	12585819	12585898	12585905	4580	31,25	6,0	51,51	0,0	152	73	0.000723444	0.00812618	0.713,1.0	1.0,1.0	-0.143	-14.3	14.3
3538	ENSG00000087191	PSMC5	17	+	63827459	63827923	63827459	63827514	63827850	63827923	3538	97114	0,0	126141	3,5	409	73	0.000267242	0.00370658	1.0,1.0	0.882,0.834	0.142	14.2	14.2
6417	ENSG00000089916	GPATCH2L	14	+	76173545	76176690	76173545	76173625	76176622	76176690	6417	112,66	37,31	268257	33,20	3070	73	3.10544e-09	2.06269e-07	0.067,0.048	0.162,0.234	-0.141	-14.1	14.1
3010	ENSG00000124357	NAGK	2	+	71072640	71073594	71072640	71072751	71073481	71073594	3010	63,28	56,42	92,87	37,24	803	73	2.73072e-07	1.08534e-05	0.093,0.057	0.184,0.248	-0.141	-14.1	14.1
2226	ENSG00000149483	TMEM138	11	+	61364249	61364518	61364249	61364315	61364432	61364518	2226	152119	0,0	69,73	4,5	190	73	2.17158e-05	0.000459714	1.0,1.0	0.869,0.849	0.141	14.1	14.1
1841	ENSG00000101158	NELFCD	20	+	58993623	58994239	58993623	58993675	58994109	58994239	1841	372325	11,13	369363	28,25	507	73	0.0037126	0.0289335	0.83,0.783	0.655,0.676	0.141	14.1	14.1
6194	ENSG00000165802	NSMF	9	-	137452735	137453180	137452735	137452804	137453055	137453180	6194	95,92	37,48	133161	38,35	324	73	0.00420526	0.0318879	0.366,0.302	0.441,0.509	-0.141	-14.1	14.1
487	ENSG00000163882	POLR2H	3	+	184365006	184365243	184365006	184365049	184365132	184365243	487	34,26	144115	103,78	145124	156	73	3.08064e-08	1.65214e-06	0.099,0.096	0.249,0.227	-0.14	-14	14
4164	ENSG00000156675	RAB11FIP1	8	-	37870419	37873278	37870419	37870528	37871277	37873278	4164	0,0	1,6	13,8	5,7	822	73	4.78399e-05	0.000885833	0.0,0.0	0.188,0.092	-0.14	-14	14
7175	ENSG00000174842	GLMN	1	-	92267912	92268130	92267912	92268002	92268104	92268130	7175	2,1	28,8	9,5	14,12	175	73	0.000655526	0.0075095	0.029,0.05	0.211,0.148	-0.14	-14	14
3811	ENSG00000114388	NPRL2	3	-	50349385	50349828	50349385	50349494	50349664	50349828	3811	21,14	43,30	48,43	53,28	243	73	0.00170363	0.0158539	0.128,0.123	0.214,0.316	-0.14	-14	14
5490	ENSG00000090447	TFAP4	16	-	4260089	4260595	4260089	4260245	4260454	4260595	5490	0,1	12,3	4,4	9,3	282	73	0.00178364	0.0164714	0.0,0.079	0.103,0.257	-0.14	-14	14
3424	ENSG00000155229	MMS19	10	-	97461495	97461896	97461495	97461633	97461827	97461896	3424	26,15	0,0	47,27	5,0	267	73	0.0022947	0.0200605	1.0,1.0	0.72,1.0	0.14	14	14
1571	ENSG00000128567	PODXL	7	-	131508950	131509585	131508950	131509028	131509364	131509585	1571	20,23	30,20	20,28	11,11	409	73	0.00715145	0.0484799	0.106,0.17	0.245,0.312	-0.14	-14	14
7507	ENSG00000255717	SNHG1	11	-	62853800	62854064	62853800	62853833	62854017	62854064	7507	144109	235207	269229	199169	257	73	1.87476e-09	1.26853e-07	0.148,0.13	0.277,0.278	-0.139	-13.9	13.9
2782	ENSG00000174233	ADCY6	12	-	48777103	48777521	48777103	48777231	48777409	48777521	2782	1,9	39,31	14,16	37,13	251	73	0.000355232	0.00464238	0.007,0.078	0.099,0.264	-0.139	-13.9	13.9
6137	ENSG00000164080	RAD54L2	3	+	51630271	51630931	51630271	51630388	51630704	51630931	6137	4,4	28,32	40,45	39,43	389	73	2.1041e-09	1.41052e-07	0.026,0.023	0.161,0.164	-0.138	-13.8	13.8
3245	ENSG00000129347	KRI1	19	-	10564928	10565790	10564928	10565034	10565716	10565790	3245	23,18	48,30	48,44	22,17	755	73	8.17479e-08	3.91957e-06	0.044,0.055	0.174,0.2	-0.138	-13.8	13.8
4357	ENSG00000161217	PCYT1A	3	-	196247366	196248323	196247366	196247518	196248206	196248323	4357	36,17	55,44	153139	55,72	761	73	1.00393e-11	1.17632e-09	0.059,0.036	0.211,0.156	-0.136	-13.6	13.6
4489	ENSG00000099331	MYO9B	19	+	17202841	17203258	17202841	17202883	17203146	17203258	4489	8,8	28,27	24,36	29,25	336	73	5.2912e-05	0.000950578	0.058,0.06	0.152,0.238	-0.136	-13.6	13.6
1037	ENSG00000082269	FAM135A	6	+	70524930	70526698	70524930	70525191	70525863	70526698	1037	167,93	4,2	85,93	1,0	745	73	0.0040701	0.0311496	0.804,0.82	0.893,1.0	-0.134	-13.4	13.4
2763	ENSG00000163482	STK36	2	+	218692142	218692550	218692142	218692293	218692486	218692550	2763	50,31	0,1	62,50	2,5	266	73	0.00246725	0.0212401	1.0,0.895	0.895,0.733	0.133	13.3	13.3
1619	ENSG00000141002	TCF25	16	+	89904117	89905096	89904117	89904205	89904937	89905096	1619	167127	127,77	272246	65,77	805	73	2.03993e-08	1.13609e-06	0.107,0.13	0.275,0.225	-0.132	-13.2	13.2
9321	ENSG00000197355	UAP1L1	9	+	137081997	137084538	137081997	137082064	137082636	137084538	9321	80,78	58,67	325294	113,91	645	73	4.25587e-07	1.5965e-05	0.135,0.116	0.246,0.268	-0.132	-13.2	13.2
325	ENSG00000184436	THAP7	22	-	21000646	21001411	21000646	21000787	21001255	21001411	325	39,29	36,30	143116	55,48	541	73	6.86872e-05	0.00118686	0.128,0.115	0.26,0.246	-0.132	-13.2	13.2
7169	ENSG00000171302	CANT1	17	-	78996991	78997963	78996991	78997644	78997839	78997963	7169	89105	79,79	131,72	51,36	268	73	0.00103258	0.0109297	0.235,0.266	0.412,0.353	-0.132	-13.2	13.2
6853	ENSG00000189403	HMGB1	13	-	30463530	30464247	30463530	30463694	30464167	30464247	6853	358214	8,7	91,64	1,0	546	73	0.00124447	0.0124633	0.857,0.803	0.924,1.0	-0.132	-13.2	13.2
8934	ENSG00000147140	NONO	X	+	71297835	71298508	71297835	71297938	71298468	71298508	8934	414314	668436	1041959	516421	603	73	0	0	0.07,0.08	0.196,0.216	-0.131	-13.1	13.1
2606	ENSG00000104897	SF3A2	19	+	2246752	2247022	2246752	2246802	2246881	2247022	2606	18,16	96,88	67,70	131114	152	73	5.86752e-07	2.08239e-05	0.083,0.08	0.197,0.228	-0.131	-13.1	13.1
2355	ENSG00000104522	TSTA3	8	-	143614319	143614697	143614319	143614453	143614623	143614697	2355	88,73	110115	105106	73,70	243	73	4.9785e-05	0.00091021	0.194,0.16	0.302,0.313	-0.131	-13.1	13.1
7780	ENSG00000168883	USP39	2	+	85648760	85649280	85648760	85648853	85649016	85649280	7780	202171	4,5	235191	19,15	236	73	0.000437345	0.00549298	0.94,0.914	0.793,0.798	0.131	13.1	13.1
9340	ENSG00000158850	B4GALT3	1	-	161173604	161174049	161173604	161173727	161173858	161174049	9340	46,25	77,41	103,82	83,66	204	73	0.000452447	0.00563807	0.176,0.179	0.308,0.308	-0.131	-13.1	13.1
6673	ENSG00000004660	CAMKK1	17	-	3881626	3882564	3881626	3881648	3882527	3882564	6673	19,21	20,11	47,42	11,12	952	73	0.00112258	0.0115447	0.068,0.128	0.247,0.212	-0.131	-13.1	13.1
5708	ENSG00000105618	PRPF31	19	+	54129056	54129370	54129056	54129185	54129271	54129370	5708	22,29	70,52	35,36	40,38	159	73	0.00242016	0.0208886	0.126,0.204	0.287,0.303	-0.13	-13	13
575	ENSG00000105707	HPN	19	+	35049270	35049516	35049270	35049391	35049474	35049516	575	28,38	69,73	40,34	38,40	156	73	0.0029761	0.024597	0.16,0.196	0.33,0.285	-0.13	-13	13
6941	ENSG00000135945	REV1	2	-	99402243	99402800	99402243	99402346	99402643	99402800	6941	42,26	18,17	22,63	45,50	370	73	0.00706723	0.0480439	0.315,0.232	0.088,0.199	0.13	13	13
1375	ENSG00000204351	SKIV2L	6	+	31968622	31969089	31968622	31968796	31968870	31969089	1375	19,12	42,29	3,12	66,75	147	73	4.05286e-05	0.000788783	0.183,0.17	0.022,0.074	0.129	12.9	12.9
2741	ENSG00000177156	TALDO1	11	+	763981	764433	763981	764012	764287	764433	2741	55,38	5,0	109,99	0,1	348	73	0.00476258	0.0352928	0.698,1.0	1.0,0.954	-0.128	-12.8	12.8
2566	ENSG00000161939	RNASEK-C17orf49	17	+	7014144	7015156	7014144	7014878	7015061	7015156	2566	29,25	37,18	10,14	26,32	256	73	0.00588447	0.0417273	0.183,0.284	0.099,0.111	0.128	12.8	12.8
9437	ENSG00000165792	METTL17	14	+	20995900	20996292	20995900	20995951	20996208	20996292	9437	35,28	69,64	104,93	77,76	330	73	1.09691e-06	3.62633e-05	0.101,0.088	0.23,0.213	-0.127	-12.7	12.7
4059	ENSG00000117533	VAMP4	1	-	171703949	171704534	171703949	171703962	171704386	171704534	4059	132,98	0,1	99117	4,2	497	73	0.00351316	0.027738	1.0,0.935	0.784,0.896	0.127	12.7	12.7
5491	ENSG00000090447	TFAP4	16	-	4261778	4262422	4261778	4261949	4262323	4262422	5491	5,3	25,18	9,10	9,8	447	73	0.000237409	0.00339693	0.032,0.026	0.14,0.17	-0.126	-12.6	12.6
4937	ENSG00000273559	CWC25	17	-	38810275	38810595	38810275	38810400	38810467	38810595	4937	33,30	0,1	105,92	10,9	140	73	0.000318035	0.00425182	1.0,0.94	0.846,0.842	0.126	12.6	12.6
8206	ENSG00000137497	NUMA1	11	-	72007188	72008845	72007188	72007435	72008687	72008845	8206	1201834	113,98	10481073	68,64	1325	73	0.000629255	0.00725447	0.369,0.319	0.459,0.48	-0.126	-12.6	12.6
4609	ENSG00000161265	U2AF1L4	19	-	35742528	35743904	35742528	35742803	35743808	35743904	4609	76,73	15,16	58,40	30,19	1078	73	0.00157971	0.01497	0.255,0.236	0.116,0.125	0.125	12.5	12.5
6492	ENSG00000175197	DDIT3	12	-	57517268	57517753	57517268	57517438	57517705	57517753	6492	1089694	544364	12191090	11911212	340	73	2.16957e-10	1.89249e-08	0.301,0.29	0.18,0.162	0.124	12.4	12.4
1418	ENSG00000092203	TOX4	14	+	21487450	21488850	21487450	21487693	21488589	21488850	1418	51,28	53,34	107,99	38,30	969	73	9.86236e-08	4.65201e-06	0.068,0.058	0.175,0.199	-0.124	-12.4	12.4
6248	ENSG00000115446	UNC50	2	+	98608578	98610039	98608578	98608726	98609755	98610039	6248	167112	70,27	235225	34,37	1102	73	0.00013696	0.00211426	0.136,0.216	0.314,0.287	-0.124	-12.4	12.4
2808	ENSG00000016864	GLT8D1	3	-	52694980	52695229	52694980	52695035	52695189	52695229	2808	68,39	89,59	72,44	49,33	227	73	0.00187106	0.0170611	0.197,0.175	0.321,0.3	-0.124	-12.4	12.4
1826	ENSG00000125447	GGA3	17	-	75239788	75241057	75239788	75240108	75240341	75241057	1826	17,17	15,15	15,14	36,35	306	73	0.00351323	0.027738	0.213,0.213	0.09,0.087	0.124	12.4	12.4
245	ENSG00000087266	SH3BP2	4	+	2831922	2832412	2831922	2831978	2832330	2832412	245	15,12	49,58	47,39	35,40	425	73	1.80196e-08	1.03754e-06	0.05,0.034	0.187,0.143	-0.123	-12.3	12.3
2843	ENSG00000111653	ING4	12	-	6652270	6652770	6652270	6652418	6652661	6652770	2843	17,6	60,55	38,24	32,42	316	73	1.54545e-06	4.7613e-05	0.061,0.025	0.215,0.117	-0.123	-12.3	12.3
4496	ENSG00000144591	GMPPA	2	+	219501475	219502037	219501475	219501579	219501850	219502037	4496	68,34	74,43	124134	88,60	344	73	0.000677964	0.0077177	0.163,0.144	0.23,0.322	-0.123	-12.3	12.3
3169	ENSG00000072121	ZFYVE26	14	-	67761365	67762412	67761365	67761584	67762202	67762412	3169	16,22	18,13	57,42	20,13	691	73	0.00450451	0.0337605	0.086,0.152	0.231,0.254	-0.123	-12.3	12.3
1160	ENSG00000149480	MTA2	11	-	62597315	62597712	62597315	62597413	62597609	62597712	1160	49,45	0,0	78,53	3,2	269	73	0.00505851	0.0371436	1.0,1.0	0.876,0.878	0.123	12.3	12.3
2735	ENSG00000204427	ABHD16A	6	-	31688040	31688305	31688040	31688103	31688248	31688305	2735	22,16	63,36	20,11	19,13	218	73	0.00722067	0.0489033	0.105,0.13	0.261,0.221	-0.123	-12.3	12.3
9308	ENSG00000177082	WDR73	15	-	84647889	84648625	84647889	84647954	84648536	84648625	9308	158128	71,46	200165	44,35	655	73	0.000991377	0.0105397	0.199,0.237	0.336,0.344	-0.122	-12.2	12.2
7774	ENSG00000100650	SRSF5	14	+	69768797	69769251	69768797	69768896	69769181	69769251	7774	213108	724467	288314	293298	358	73	0	0	0.057,0.045	0.167,0.177	-0.121	-12.1	12.1
2647	ENSG00000070814	TCOF1	5	+	150391543	150392176	150391543	150391657	150391956	150392176	2647	6,2	33,17	22,30	30,28	372	73	2.95899e-06	8.17675e-05	0.034,0.023	0.126,0.174	-0.121	-12.1	12.1
7685	ENSG00000169718	DUS1L	17	-	82058340	82058818	82058340	82058416	82058780	82058818	7685	425275	173143	284281	79,70	437	73	0.000293937	0.00402053	0.291,0.243	0.375,0.401	-0.121	-12.1	12.1
122	ENSG00000169228	RAB24	5	-	177302127	177302496	177302127	177302178	177302396	177302496	122	261171	287173	302267	176140	291	73	3.3024e-06	9.0224e-05	0.186,0.199	0.301,0.324	-0.12	-12	12
5252	ENSG00000175634	RPS6KB2	11	+	67433125	67433447	67433125	67433216	67433339	67433447	5252	26,24	94,78	72,62	89,90	196	73	9.06057e-06	0.000215077	0.093,0.103	0.232,0.204	-0.12	-12	12
7351	ENSG00000139613	SMARCC2	12	-	56180976	56181597	56180976	56181101	56181481	56181597	7351	60,56	85,48	130113	74,47	453	73	1.80851e-05	0.000392024	0.102,0.158	0.221,0.279	-0.12	-12	12
6161	ENSG00000122970	IFT81	12	+	110205442	110205679	110205442	110205514	110205594	110205679	6161	16,9	38,19	1,1	10,7	153	73	0.00420621	0.0318879	0.167,0.184	0.046,0.064	0.12	12	12
4028	ENSG00000140983	RHOT2	16	+	672253	672825	672253	672566	672702	672825	4028	32,26	113,84	84,70	91110	209	73	2.32392e-06	6.83949e-05	0.09,0.098	0.244,0.182	-0.119	-11.9	11.9
7352	ENSG00000139613	SMARCC2	12	-	56178403	56178847	56178403	56178534	56178809	56178847	7352	47,23	84,54	68,62	47,55	348	73	2.00801e-05	0.000430118	0.105,0.082	0.233,0.191	-0.119	-11.9	11.9
4194	ENSG00000185627	PSMD13	11	+	244040	244216	244040	244075	244160	244216	4194	86,46	189112	135117	146145	158	73	4.1158e-05	0.000792511	0.174,0.159	0.299,0.272	-0.119	-11.9	11.9
9350	ENSG00000108465	CDK5RAP3	17	+	47971121	47971407	47971121	47971152	47971361	47971407	9350	218159	134115	401392	150159	282	73	0.000239676	0.00342178	0.296,0.264	0.409,0.39	-0.119	-11.9	11.9
3626	ENSG00000111321	LTBR	12	+	6385458	6386162	6385458	6385614	6386065	6386162	3626	132,74	0,0	146123	2,3	524	73	0.00525922	0.0381913	1.0,1.0	0.91,0.851	0.119	11.9	11.9
6840	ENSG00000130826	DKC1	X	+	154774601	154775273	154774601	154774705	154775194	154775273	6840	30,22	123,97	110118	94,78	562	73	0	0	0.031,0.029	0.132,0.164	-0.118	-11.8	11.8
7541	ENSG00000182087	TMEM259	19	-	1011366	1011612	1011366	1011499	1011579	1011612	7541	24,18	104,84	71,74	133122	153	73	1.03362e-05	0.000240625	0.099,0.093	0.203,0.224	-0.118	-11.8	11.8
7509	ENSG00000255717	SNHG1	11	-	62854887	62855216	62854887	62854938	62855132	62855216	7509	105,79	147,82	143182	103100	267	73	4.55786e-05	0.000859346	0.163,0.208	0.275,0.332	-0.118	-11.8	11.8
5840	ENSG00000142515	KLK3	19	+	50854914	50856399	50854914	50855001	50856239	50856399	5840	401353	268269	204120	36,41	1311	73	1.80567e-08	1.03754e-06	0.077,0.068	0.24,0.14	-0.117	-11.7	11.7
5616	ENSG00000168906	MAT2A	2	+	85542154	85542747	85542154	85542373	85542564	85542747	5616	145,92	303219	84,88	92,72	264	73	5.59603e-07	1.99994e-05	0.117,0.104	0.202,0.253	-0.117	-11.7	11.7
5296	ENSG00000173821	RNF213	17	+	80388611	80389367	80388611	80388689	80389172	80389367	5296	49,36	57,66	114,83	44,63	556	73	1.64229e-05	0.000363614	0.101,0.067	0.254,0.147	-0.117	-11.7	11.7
6148	ENSG00000141503	MINK1	17	+	4889646	4890735	4889646	4889763	4890516	4890735	6148	16,39	37,24	92,83	42,24	826	73	2.38074e-05	0.000498167	0.037,0.126	0.162,0.234	-0.117	-11.7	11.7
1493	ENSG00000159314	ARHGAP27	17	-	45403618	45404096	45403618	45403709	45404028	45404096	1493	0,3	12,10	10,7	11,8	392	73	0.00052278	0.00631874	0.0,0.053	0.145,0.14	-0.116	-11.6	11.6
8571	ENSG00000143633	C1orf131	1	-	231223762	231225523	231223762	231224414	231225470	231225523	8571	28,19	79,48	90,83	31,40	1129	73	4.44089e-16	1.00475e-13	0.022,0.025	0.158,0.118	-0.115	-11.5	11.5
7858	ENSG00000130414	NDUFA10	2	-	240011616	240014860	240011616	240011696	240014738	240014860	7858	533370	169118	11031127	124108	3115	73	8.88178e-16	1.94861e-13	0.069,0.068	0.172,0.196	-0.115	-11.5	11.5
1243	ENSG00000111196	MAGOHB	12	-	10607853	10609941	10607853	10607936	10609830	10609941	1243	101,85	106,56	203152	55,23	1967	73	2.01272e-12	2.64948e-10	0.034,0.053	0.12,0.197	-0.115	-11.5	11.5
798	ENSG00000130717	UCK1	9	-	131528943	131529270	131528943	131529038	131529127	131529270	798	7,14	43,41	35,42	58,68	162	73	0.0011606	0.0118016	0.068,0.133	0.214,0.218	-0.115	-11.5	11.5
574	ENSG00000105707	HPN	19	+	35065867	35066558	35065867	35066032	35066309	35066558	574	176118	0,0	109112	3,3	350	73	0.00149218	0.0143471	1.0,1.0	0.883,0.886	0.115	11.5	11.5
7770	ENSG00000196504	PRPF40A	2	-	152693037	152693232	152693037	152693068	152693157	152693232	7770	10,5	0,0	39,52	0,7	162	73	0.00163719	0.0153341	1.0,1.0	1.0,0.77	0.115	11.5	11.5
6041	ENSG00000197622	CDC42SE1	1	-	151055015	151055993	151055015	151055129	151055676	151055993	6041	304204	5,5	375399	3,0	620	73	0.00280235	0.0234284	0.877,0.828	0.936,1.0	-0.115	-11.5	11.5
8456	ENSG00000108788	MLX	17	+	42568469	42568898	42568469	42568559	42568717	42568898	8456	70,39	0,0	57,67	3,2	231	73	0.00550599	0.039547	1.0,1.0	0.857,0.914	0.115	11.5	11.5
3171	ENSG00000141551	CSNK1D	17	-	82245975	82249014	82245975	82246039	82248874	82249014	3171	522374	120116	706751	75,71	2908	73	9.21344e-11	8.55196e-09	0.098,0.075	0.191,0.21	-0.114	-11.4	11.4
136	ENSG00000182944	EWSR1	22	+	29288605	29291599	29288605	29288786	29291564	29291599	136	27081840	120105	19411818	56,61	2851	73	0.00188567	0.0171726	0.366,0.31	0.47,0.433	-0.114	-11.4	11.4
5574	ENSG00000213983	AP1G2	14	-	23563715	23564221	23563715	23563856	23564045	23564221	5574	143,92	99,97	182138	80,76	262	73	0.00204148	0.0182473	0.287,0.209	0.388,0.336	-0.114	-11.4	11.4
1634	ENSG00000173020	ADRBK1	11	+	67280731	67281184	67280731	67280783	67281092	67281184	1634	109,67	276173	213178	159176	382	73	6.84786e-13	1.03288e-10	0.07,0.069	0.204,0.162	-0.113	-11.3	11.3
5543	ENSG00000111364	DDX55	12	+	123607431	123608829	123607431	123607662	123608679	123608829	5543	62,64	77,43	316338	103,92	1090	73	1.22253e-10	1.12039e-08	0.051,0.091	0.17,0.197	-0.113	-11.3	11.3
289	ENSG00000094631	HDAC6	X	+	48805630	48806464	48805630	48805671	48806367	48806464	289	8,23	44,29	63,87	41,36	769	73	4.10267e-09	2.67597e-07	0.017,0.07	0.127,0.187	-0.113	-11.3	11.3
7031	ENSG00000116350	SRSF4	1	-	29159373	29160517	29159373	29159486	29160374	29160517	7031	133,64	69,48	143182	33,56	961	73	4.28053e-05	0.000814743	0.128,0.092	0.248,0.198	-0.113	-11.3	11.3
1764	ENSG00000185359	HGS	17	+	81694814	81695067	81694814	81694853	81694923	81695067	1764	14,14	70,59	51,46	94,88	143	73	0.000254679	0.0035596	0.093,0.108	0.217,0.211	-0.113	-11.3	11.3
6047	ENSG00000172354	GNB2	7	+	100676835	100677415	100676835	100676966	100677351	100677415	6047	174122	0,0	210224	3,6	458	73	0.000322115	0.00428697	1.0,1.0	0.918,0.856	0.113	11.3	11.3
921	ENSG00000136485	DCAF7	17	+	63588999	63594266	63588999	63589237	63594202	63594266	921	51983483	4,2	31232981	12,5	5038	73	0.00134131	0.0132124	0.95,0.962	0.79,0.896	0.113	11.3	11.3
8883	ENSG00000148334	PTGES2	9	-	128122361	128123134	128122361	128122646	128122933	128123134	8883	113,67	0,2	171171	6,9	360	73	0.00252224	0.0216363	1.0,0.872	0.852,0.794	0.113	11.3	11.3
4684	ENSG00000078668	VDAC3	8	+	42403031	42403461	42403031	42403090	42403310	42403461	4684	72,33	0,0	89,96	2,4	293	73	0.00342998	0.0271697	1.0,1.0	0.917,0.857	0.113	11.3	11.3
4226	ENSG00000130244	FAM98C	19	+	38405518	38407077	38405518	38405635	38406909	38407077	4226	49,63	14,10	63,28	23,24	1347	73	0.00449248	0.0337402	0.159,0.255	0.129,0.059	0.113	11.3	11.3
551	ENSG00000140553	UNC45A	15	+	90935945	90936460	90935945	90935982	90936284	90936460	551	28,17	107,95	87128	113117	375	73	1.62537e-12	2.1792e-10	0.048,0.034	0.13,0.176	-0.112	-11.2	11.2
3526	ENSG00000160948	VPS28	8	-	144425682	144426208	144425682	144425772	144426025	144426208	3526	65,52	151,85	163180	147133	326	73	1.05629e-07	4.9339e-06	0.088,0.12	0.199,0.233	-0.112	-11.2	11.2
3935	ENSG00000136908	DPM2	9	-	127936552	127937523	127936552	127936655	127937433	127937523	3935	257247	108,60	395457	78,72	851	73	0.000456198	0.00565561	0.17,0.261	0.303,0.353	-0.112	-11.2	11.2
8089	ENSG00000168394	TAP1	6	-	32847067	32847675	32847067	32847204	32847512	32847675	8089	7,4	18,11	46,34	40,30	381	73	0.00128201	0.0127497	0.069,0.065	0.181,0.178	-0.112	-11.2	11.2
1636	ENSG00000167751	KLK2	19	+	50876471	50877008	50876471	50876758	50876871	50877008	1636	111,87	161126	57,38	45,32	186	73	0.00547789	0.0393842	0.213,0.213	0.332,0.318	-0.112	-11.2	11.2
9029	ENSG00000182196	ARL6IP4	12	+	122982468	122982909	122982468	122982538	122982619	122982909	9029	164105	463340	165188	289228	154	73	4.61489e-07	1.72226e-05	0.144,0.128	0.213,0.281	-0.111	-11.1	11.1
9065	ENSG00000171606	ZNF274	19	+	58209960	58210392	58209960	58210073	58210208	58210392	9065	25,5	0,1	40,40	4,8	208	73	0.00226804	0.0198557	1.0,0.637	0.778,0.637	0.111	11.1	11.1
2674	ENSG00000177042	TMEM80	11	+	698868	700235	698868	698888	700151	700235	2674	578413	0,0	350365	4,1	1336	73	0.00682302	0.0469123	1.0,1.0	0.827,0.952	0.111	11.1	11.1
3637	ENSG00000077150	NFKB2	10	+	102396724	102396945	102396724	102396823	102396903	102396945	3637	1,0	21,15	9,17	40,48	153	73	3.51527e-05	0.000697275	0.022,0.0	0.097,0.145	-0.11	-11	11
6366	ENSG00000166946	CCNDBP1	15	+	43185819	43186233	43185819	43185879	43186153	43186233	6366	43,44	76,54	63,56	41,40	347	73	0.000409491	0.0052104	0.106,0.146	0.244,0.228	-0.11	-11	11
4704	ENSG00000131051	RBM39	20	-	35738967	35740887	35738967	35739017	35740823	35740887	4704	21821432	165114	30282810	135150	1879	73	0.000507661	0.00616689	0.339,0.328	0.466,0.421	-0.11	-11	11
2813	ENSG00000122952	ZWINT	10	-	56357437	56358459	56357437	56358185	56358376	56358459	2813	13,11	46,33	25,19	22,33	264	73	0.00281129	0.023476	0.072,0.084	0.239,0.137	-0.11	-11	11
600	ENSG00000064545	TMEM161A	19	-	19121307	19121668	19121307	19121421	19121524	19121668	600	22,19	36,34	14,5	42,40	176	73	0.00362412	0.0283354	0.202,0.188	0.121,0.049	0.11	11	11
1810	ENSG00000123349	PFDN5	12	+	53295838	53296275	53295838	53295941	53296218	53296275	1810	253176	14,5	340313	4,4	350	73	0.00162557	0.0153015	0.79,0.88	0.947,0.942	-0.109	-10.9	10.9
8997	ENSG00000203875	SNHG5	6	-	85678135	85678736	85678135	85678188	85678693	85678736	8997	577337	125,95	478477	77,72	578	73	0.00338542	0.0268755	0.368,0.309	0.439,0.456	-0.109	-10.9	10.9
7736	ENSG00000169045	HNRNPH1	5	-	179623036	179624669	179623036	179623164	179623635	179624669	7736	59,52	180149	137138	85128	544	73	3.10862e-15	6.43041e-13	0.042,0.045	0.178,0.126	-0.108	-10.8	10.8
7832	ENSG00000123136	DDX39A	19	-	14412550	14413224	14412550	14412678	14413012	14413224	7832	36,23	114,93	70,74	77,64	407	73	7.21876e-10	5.44414e-08	0.054,0.042	0.14,0.172	-0.108	-10.8	10.8
2373	ENSG00000162910	MRPL55	1	-	228108436	228109021	228108436	228108474	228108954	228109021	2373	370293	17,8	772807	13,12	553	73	0.00697177	0.0476584	0.742,0.829	0.887,0.899	-0.108	-10.8	10.8
2790	ENSG00000166986	MARS	12	+	57515919	57516337	57515919	57515991	57516244	57516337	2790	339216	345247	409484	257258	326	73	1.48467e-06	4.65324e-05	0.18,0.164	0.263,0.296	-0.107	-10.7	10.7
4253	ENSG00000100906	NFKBIA	14	-	35402393	35402859	35402393	35402663	35402770	35402859	4253	22,22	99,76	49,39	70,72	180	73	0.000101918	0.00165075	0.083,0.105	0.221,0.18	-0.107	-10.7	10.7
2554	ENSG00000064601	CTSA	20	+	45891568	45892027	45891568	45891762	45891915	45892027	2554	18,16	48,42	31,33	42,34	226	73	0.00322749	0.0259923	0.108,0.11	0.193,0.239	-0.107	-10.7	10.7
2931	ENSG00000147894	C9orf72	9	-	27558490	27560299	27558490	27558573	27560226	27560299	2931	162127	1,0	387391	2,5	1726	73	0.00733093	0.049465	0.873,1.0	0.891,0.768	0.107	10.7	10.7
9131	ENSG00000105221	AKT2	19	-	40236256	40238091	40236256	40236385	40237968	40238091	9131	162148	155145	463506	123119	1656	73	0	0	0.044,0.043	0.142,0.158	-0.106	-10.6	10.6
7494	ENSG00000265681	RPL17	18	-	49491531	49491833	49491531	49491584	49491735	49491833	7494	34052237	78,51	39804117	273271	224	73	4.10783e-15	8.26129e-13	0.934,0.935	0.826,0.832	0.106	10.6	10.6
8909	ENSG00000001631	KRIT1	7	-	92235402	92236542	92235402	92235646	92236412	92236542	8909	64,33	96,68	144146	66,73	839	73	1.77089e-11	2.00332e-09	0.055,0.041	0.16,0.148	-0.106	-10.6	10.6
4784	ENSG00000103507	BCKDK	16	+	31109672	31110124	31109672	31109783	31110076	31110124	4784	26,17	89,69	81,83	87,88	366	73	8.88472e-09	5.54529e-07	0.055,0.047	0.157,0.158	-0.106	-10.6	10.6
7263	ENSG00000127054	CPSF3L	1	-	1313034	1313592	1313034	1313124	1313508	1313592	7263	102,99	157121	209201	131115	457	73	1.12873e-07	5.17216e-06	0.094,0.116	0.203,0.218	-0.106	-10.6	10.6
1659	ENSG00000104805	NUCB1	19	+	48919029	48919286	48919029	48919122	48919193	48919286	1659	21,10	84,84	29,41	76,74	144	73	0.000215716	0.00312356	0.112,0.057	0.162,0.219	-0.106	-10.6	10.6
4625	ENSG00000065361	ERBB3	12	+	56098499	56098905	56098499	56098575	56098758	56098905	4625	46,26	131,96	29,24	38,28	256	73	0.000276623	0.00382204	0.091,0.072	0.179,0.196	-0.106	-10.6	10.6
9155	ENSG00000072310	SREBF1	17	-	17817525	17817916	17817525	17817587	17817695	17817916	9155	74,61	0,0	80,87	4,4	181	73	0.000765059	0.00850849	1.0,1.0	0.89,0.898	0.106	10.6	10.6
2375	ENSG00000178950	GAK	4	-	850935	851974	850935	851084	851749	851974	2375	92,49	48,30	185129	46,44	738	73	0.00153851	0.0146278	0.159,0.139	0.285,0.225	-0.106	-10.6	10.6
6377	ENSG00000100722	ZC3H14	14	+	88609266	88609803	88609266	88609403	88609714	88609803	6377	98,73	68,69	122123	62,49	384	73	0.00233414	0.0203115	0.215,0.167	0.272,0.323	-0.106	-10.6	10.6
5453	ENSG00000197021	CXorf40B	X	-	149937436	149937676	149937436	149937480	149937632	149937676	5453	26,19	1,0	113150	5,12	225	73	0.00286584	0.0237506	0.894,1.0	0.88,0.802	0.106	10.6	10.6
6618	ENSG00000011304	PTBP1	19	+	804035	804438	804035	804208	804291	804438	6618	39,32	178144	72,73	140134	156	73	3.99692e-06	0.000107177	0.093,0.094	0.194,0.203	-0.105	-10.5	10.5
6338	ENSG00000113108	APBB3	5	-	140561586	140562227	140561586	140561701	140562099	140562227	6338	193144	3,4	189110	1,0	471	73	0.00353003	0.0278403	0.909,0.848	0.967,1.0	-0.105	-10.5	10.5
4172	ENSG00000105193	RPS16	19	-	39433664	39435708	39433664	39433761	39435657	39435708	4172	24841557	60,35	38304087	49,66	1969	73	0.00555195	0.0397588	0.606,0.623	0.743,0.697	-0.105	-10.5	10.5
7657	ENSG00000175061	LRRC75A-AS1	17	+	16439326	16439703	16439326	16439414	16439527	16439703	7657	288251	204181	310279	347347	186	73	0.000158099	0.0024047	0.357,0.352	0.26,0.24	0.104	10.4	10.4
2146	ENSG00000162298	SYVN1	11	-	65132247	65132780	65132247	65132351	65132731	65132780	2146	93,55	67,72	154176	82,77	453	73	0.000241701	0.00343794	0.183,0.11	0.232,0.269	-0.104	-10.4	10.4
8502	ENSG00000100938	GMPR2	14	+	24238245	24239239	24238245	24238405	24238588	24239239	8502	46,46	74,67	63,74	48,63	256	73	0.00213714	0.0189387	0.151,0.164	0.272,0.251	-0.104	-10.4	10.4
4178	ENSG00000183258	DDX41	5	-	177515928	177516193	177515928	177515989	177516118	177516193	4178	26,27	120,91	79,59	102115	202	73	6.92713e-06	0.000172345	0.073,0.097	0.219,0.156	-0.103	-10.3	10.3
6519	ENSG00000113971	NPHP3	3	-	132684553	132686387	132684553	132684794	132686259	132686387	6519	62,31	9,12	53,51	32,30	1538	73	0.00568253	0.0405335	0.246,0.109	0.073,0.075	0.103	10.3	10.3
1863	ENSG00000144381	HSPD1	2	-	197490196	197490572	197490196	197490296	197490526	197490572	1863	208128	3,1	212178	6,10	303	73	0.00578736	0.0411596	0.944,0.969	0.895,0.811	0.103	10.3	10.3
125	ENSG00000117410	ATP6V0B	1	+	43974971	43975848	43974971	43975103	43975799	43975848	125	98,78	0,0	265284	3,3	769	73	0.00607266	0.0428102	1.0,1.0	0.893,0.9	0.103	10.3	10.3
5227	ENSG00000102901	CENPT	16	-	67832011	67832545	67832011	67832108	67832227	67832545	5227	10,10	56,37	24,25	35,52	192	73	0.00138054	0.0135069	0.064,0.093	0.207,0.155	-0.102	-10.2	10.2
9256	ENSG00000160961	ZNF333	19	+	14716993	14717733	14716993	14717089	14717656	14717733	9256	14,6	7,6	7,13	26,26	640	73	0.00400078	0.0307491	0.186,0.102	0.03,0.054	0.102	10.2	10.2
5293	ENSG00000109323	MANBA	4	-	102664684	102669049	102664684	102664852	102668962	102669049	5293	73,41	39,27	187138	21,17	4183	73	6.46797e-11	6.16159e-09	0.032,0.026	0.135,0.124	-0.101	-10.1	10.1
6413	ENSG00000101782	RIOK3	18	+	23477005	23477268	23477005	23477086	23477178	23477268	6413	37,25	86,54	114124	154137	165	73	0.00161557	0.0152301	0.16,0.17	0.247,0.286	-0.101	-10.1	10.1
2730	ENSG00000265241	RBM8A	1	-	145926481	145927077	145926481	145926618	145927017	145927077	2730	118,64	0,0	183165	2,4	472	73	0.00515352	0.0376503	1.0,1.0	0.934,0.864	0.101	10.1	10.1
3126	ENSG00000007923	DNAJC11	1	-	6637446	6638364	6637446	6637504	6638294	6638364	3126	59,35	86,66	117111	54,56	863	73	8.51857e-10	6.35819e-08	0.055,0.043	0.155,0.144	-0.1	-10	10
2608	ENSG00000088038	CNOT3	19	+	54143659	54144134	54143659	54143749	54144005	54144134	2608	10,4	61,51	43,44	73,62	329	73	1.17335e-08	7.07923e-07	0.035,0.017	0.116,0.136	-0.1	-10	10
417	ENSG00000187531	SIRT7	17	-	81911938	81913880	81911938	81912614	81913773	81913880	417	47,33	42,32	122112	31,44	1232	73	2.70544e-06	7.592e-05	0.062,0.058	0.189,0.131	-0.1	-10	10
1845	ENSG00000101158	NELFCD	20	+	58988913	58989640	58988913	58989021	58989487	58989640	1845	64,99	114,78	141180	79,85	539	73	3.40785e-06	9.24076e-05	0.071,0.147	0.195,0.223	-0.1	-10	10
3971	ENSG00000168137	SETD5	3	+	9474448	9475156	9474448	9474582	9475067	9475156	3971	100,75	86,58	214199	80,93	558	73	0.000106703	0.00171292	0.132,0.145	0.259,0.219	-0.1	-10	10
330	ENSG00000197448	GSTK1	7	+	143264991	143265296	143264991	143265092	143265260	143265296	330	189160	143,97	100,73	90111	241	73	0.00259671	0.02204	0.286,0.333	0.252,0.166	0.1	10	10
6298	ENSG00000161981	SNRNP25	16	+	55776	56613	55776	55882	56538	56613	6298	40,35	109,99	81,90	62,51	729	73	1.19538e-12	1.69697e-10	0.035,0.034	0.116,0.15	-0.099	-9.9	9.9
1152	ENSG00000150316	CWC15	11	-	94970976	94971487	94970976	94971065	94971374	94971487	1152	136,68	281212	278297	295244	382	73	1.00735e-11	1.17632e-09	0.085,0.058	0.153,0.189	-0.099	-9.9	9.9
9346	ENSG00000108465	CDK5RAP3	17	+	47973518	47974031	47973518	47973650	47973930	47974031	9346	135,85	255210	301308	292259	353	73	1.07003e-09	7.74703e-08	0.099,0.077	0.176,0.197	-0.099	-9.9	9.9
7731	ENSG00000169045	HNRNPH1	5	-	179620891	179621397	179620891	179621035	179621241	179621397	7731	390296	679486	451494	409403	279	73	2.08281e-08	1.15111e-06	0.131,0.137	0.224,0.243	-0.099	-9.9	9.9
4261	ENSG00000159348	CYB5R1	1	-	202965886	202966600	202965886	202965993	202966527	202966600	4261	57,38	71,75	117121	60,80	607	73	5.46361e-07	1.97783e-05	0.088,0.057	0.19,0.154	-0.099	-9.9	9.9
9023	ENSG00000182196	ARL6IP4	12	+	122981128	122981879	122981128	122981266	122981594	122981879	9023	309221	219175	325305	148128	401	73	0.000137517	0.00211835	0.204,0.187	0.286,0.303	-0.099	-9.9	9.9
6833	ENSG00000072778	ACADVL	17	+	7222666	7223237	7222666	7222865	7223132	7223237	6833	30132256	373297	22462106	443391	340	73	0.000390774	0.00503418	0.634,0.62	0.521,0.536	0.099	9.9	9.9
7377	ENSG00000152556	PFKM	12	+	48134942	48135383	48134942	48135038	48135290	48135383	7377	145151	154118	244208	107135	325	73	0.000958492	0.0102804	0.175,0.223	0.339,0.257	-0.099	-9.9	9.9
4362	ENSG00000072210	ALDH3A2	17	+	19648722	19649124	19648722	19648843	19648934	19649124	4362	304285	3,4	817901	62,46	164	73	5.47021e-08	2.73379e-06	0.978,0.969	0.854,0.897	0.098	9.8	9.8
8085	ENSG00000123374	CDK2	12	+	55966830	55967934	55966830	55967124	55967856	55967934	8085	47,44	38,42	95121	39,43	805	73	0.000135175	0.00209534	0.101,0.087	0.181,0.203	-0.098	-9.8	9.8
6040	ENSG00000197622	CDC42SE1	1	-	151055015	151055993	151055015	151055126	151055676	151055993	6040	311211	136,97	382403	113,97	623	73	0.000547881	0.00654564	0.211,0.203	0.284,0.327	-0.098	-9.8	9.8
3456	ENSG00000106077	ABHD11	7	-	73737220	73737735	73737220	73737360	73737561	73737735	3456	89,76	0,1	190187	7,7	274	73	0.000591385	0.00695069	1.0,0.953	0.879,0.877	0.098	9.8	9.8
2323	ENSG00000023191	RNH1	11	-	499014	499999	499014	499185	499828	499999	2323	270254	147140	693772	240201	716	73	8.87396e-06	0.000212038	0.158,0.156	0.227,0.281	-0.097	-9.7	9.7
2275	ENSG00000170889	RPS9	19	+	54206552	54207647	54206552	54206724	54207397	54207647	2275	106,87	40,33	109112	92,86	746	73	0.000131586	0.00205763	0.206,0.205	0.104,0.113	0.097	9.7	9.7
7392	ENSG00000120889	TNFRSF10B	8	-	23028330	23028602	23028330	23028441	23028528	23028602	7392	275224	143114	485465	191144	160	73	0.00668445	0.0461686	0.467,0.473	0.537,0.596	-0.097	-9.7	9.7
7425	ENSG00000154222	CC2D1B	1	-	52360423	52361132	52360423	52360549	52360973	52361132	7425	16,19	83,45	77121	85,93	497	73	5.32304e-10	4.28209e-08	0.028,0.058	0.117,0.16	-0.096	-9.6	9.6
5476	ENSG00000196498	NCOR2	12	-	124334423	124335280	124334423	124334617	124335134	124335280	5476	32,15	55,53	67,58	49,41	590	73	7.48649e-07	2.59341e-05	0.067,0.034	0.145,0.149	-0.096	-9.6	9.6
8688	ENSG00000196497	IPO4	14	-	24188215	24188423	24188215	24188257	24188343	24188423	8688	0,1	20,25	12,3	27,32	159	73	0.000164933	0.00248774	0.0,0.018	0.169,0.041	-0.096	-9.6	9.6
3605	ENSG00000012822	CALCOCO1	12	-	53721466	53722183	53721466	53721615	53722024	53722183	3605	19,18	42,30	41,49	31,36	482	73	0.000318299	0.00425182	0.064,0.083	0.167,0.171	-0.096	-9.6	9.6
1	ENSG00000146263	MMS22L	6	-	97269901	97272881	97269901	97269992	97272703	97272881	1	10,3	6,6	32,22	5,5	2784	73	0.000835375	0.0091878	0.042,0.013	0.144,0.103	-0.096	-9.6	9.6
8197	ENSG00000136699	SMPD4	2	-	130156034	130156675	130156034	130156135	130156584	130156675	8197	8,17	24,13	36,61	28,27	522	73	0.00322381	0.0259915	0.045,0.155	0.152,0.24	-0.096	-9.6	9.6
1208	ENSG00000234741	GAS5	1	-	173865228	173865547	173865228	173865282	173865509	173865547	1208	898579	1268826	14331250	10451008	300	73	2.03655e-08	1.13609e-06	0.147,0.146	0.25,0.232	-0.095	-9.5	9.5
4123	ENSG00000065029	ZNF76	6	+	35290640	35291403	35290640	35290716	35291277	35291403	4123	6,7	38,33	20,14	13,18	634	73	2.5906e-06	7.42907e-05	0.018,0.024	0.15,0.082	-0.095	-9.5	9.5
2214	ENSG00000007202	KIAA0100	17	-	28639574	28640025	28639574	28639642	28639900	28640025	2214	34,17	113,66	66,85	94,92	331	73	5.5037e-07	1.98243e-05	0.062,0.054	0.134,0.169	-0.094	-9.4	9.4
3778	ENSG00000197858	GPAA1	8	+	144083388	144083861	144083388	144083500	144083713	144083861	3778	38,36	147102	72,75	81109	286	73	9.78956e-07	3.29658e-05	0.062,0.083	0.185,0.149	-0.094	-9.4	9.4
7801	ENSG00000103653	CSK	15	+	74800411	74800746	74800411	74800505	74800680	74800746	7801	17,10	86,55	29,43	59,63	248	73	1.73549e-05	0.000380756	0.055,0.051	0.126,0.167	-0.094	-9.4	9.4
1632	ENSG00000173020	ADRBK1	11	+	67282274	67282477	67282274	67282365	67282434	67282477	1632	37,27	198144	63,56	145130	142	73	2.14789e-05	0.000456032	0.088,0.088	0.183,0.181	-0.094	-9.4	9.4
235	ENSG00000185813	PCYT2	17	-	81907553	81907857	81907553	81907598	81907772	81907857	235	15,16	59,62	38,66	73,80	247	73	6.62053e-05	0.00115136	0.07,0.071	0.133,0.196	-0.094	-9.4	9.4
3839	ENSG00000168256	NKIRAS2	17	+	42022398	42022640	42022398	42022472	42022564	42022640	3839	273163	5,3	241279	15,21	165	73	0.000112961	0.00179744	0.96,0.96	0.877,0.855	0.094	9.4	9.4
6689	ENSG00000180979	LRRC57	15	-	42547260	42548244	42547260	42547529	42548105	42548244	6689	53,15	53,39	67,53	37,31	649	73	0.00018652	0.00277291	0.101,0.041	0.169,0.161	-0.094	-9.4	9.4
8918	ENSG00000101365	IDH3B	20	-	2659698	2660176	2659698	2659793	2660029	2660176	8918	64,44	132,66	58,75	64,53	309	73	0.000438785	0.0054962	0.103,0.136	0.176,0.251	-0.094	-9.4	9.4
6493	ENSG00000175197	DDIT3	12	-	57517268	57517753	57517268	57517424	57517705	57517753	6493	1243805	187131	15271373	159145	354	73	0.00253653	0.0217331	0.578,0.559	0.664,0.661	-0.094	-9.4	9.4
1200	ENSG00000234741	GAS5	1	-	173864256	173864704	173864256	173864304	173864674	173864704	1200	803609	58,32	10231044	34,41	443	73	0.00309502	0.0253449	0.695,0.758	0.832,0.808	-0.094	-9.4	9.4
4724	ENSG00000079616	KIF22	16	+	29804575	29805026	29804575	29804726	29804813	29805026	4724	161,89	3,7	47,66	0,0	160	73	0.000956398	0.0102735	0.961,0.853	1.0,1.0	-0.093	-9.3	9.3
1527	ENSG00000135473	PAN2	12	-	56322422	56322670	56322422	56322482	56322614	56322670	1527	36,22	69,45	64,86	86,78	205	73	0.00685364	0.0470782	0.157,0.148	0.209,0.282	-0.093	-9.3	9.3
2734	ENSG00000204427	ABHD16A	6	-	31687641	31687880	31687641	31687740	31687823	31687880	2734	8,7	34,35	0,0	31,21	156	73	3.42059e-05	0.000686012	0.099,0.086	0.0,0.0	0.092	9.2	9.2
61	ENSG00000197958	RPL12	9	-	127449609	127451405	127449609	127449708	127451280	127451405	61	684495	6,1	962835	0,1	1645	73	0.00137579	0.0134969	0.835,0.956	1.0,0.974	-0.092	-9.2	9.2
462	ENSG00000174775	HRAS	11	-	532241	532755	532241	532522	532630	532755	462	42,21	89,59	132135	176173	181	73	0.00179458	0.0165092	0.16,0.126	0.232,0.239	-0.092	-9.2	9.2
8570	ENSG00000124177	CHD6	20	-	41496808	41498226	41496808	41497501	41498167	41498226	8570	12,7	20,22	16,13	8,11	739	73	0.00316544	0.0256926	0.056,0.03	0.165,0.105	-0.092	-9.2	9.2
5498	ENSG00000105220	GPI	19	+	34399555	34399779	34399555	34399627	34399718	34399779	5498	85,52	1,0	71,41	4,2	164	73	0.00502424	0.036967	0.974,1.0	0.888,0.901	0.092	9.2	9.2
4153	ENSG00000119707	RBM25	14	+	73110830	73111802	73110830	73111155	73111527	73111802	4153	145125	209122	308307	197173	445	73	1.28875e-06	4.15438e-05	0.102,0.144	0.204,0.225	-0.091	-9.1	9.1
7445	ENSG00000160633	SAFB	19	+	5667352	5667886	5667352	5667450	5667819	5667886	7445	33,23	71,67	88103	96,79	442	73	1.53167e-06	4.73902e-05	0.071,0.054	0.131,0.177	-0.091	-9.1	9.1
3750	ENSG00000119638	NEK9	14	-	75105949	75106702	75105949	75105996	75106501	75106702	3750	56,61	109,69	66,75	40,46	578	73	1.13166e-05	0.000260102	0.061,0.1	0.172,0.171	-0.091	-9.1	9.1
120	ENSG00000169228	RAB24	5	-	177301934	177302178	177301934	177301987	177302127	177302178	120	78,43	170110	98101	122122	213	73	0.000240092	0.00342178	0.136,0.118	0.216,0.221	-0.091	-9.1	9.1
7248	ENSG00000141504	SAT2	17	-	7627142	7627414	7627142	7627226	7627362	7627414	7248	114,98	203108	450437	376369	209	73	0.000340942	0.00448804	0.164,0.241	0.295,0.293	-0.091	-9.1	9.1
4117	ENSG00000239857	GET4	7	+	893739	893971	893739	893815	893898	893971	4117	95,66	114111	75,96	221204	156	73	0.000789523	0.00874028	0.281,0.218	0.137,0.18	0.091	9.1	9.1
693	ENSG00000145191	EIF2B5	3	+	184143051	184143565	184143051	184143142	184143441	184143565	693	63,57	84,47	65,96	38,56	372	73	0.00280002	0.0234284	0.128,0.192	0.251,0.252	-0.091	-9.1	9.1
1682	ENSG00000166508	MCM7	7	-	100099022	100099403	100099022	100099203	100099278	100099403	1682	42,33	84,47	35,52	119151	148	73	0.00744761	0.0499728	0.198,0.257	0.127,0.145	0.091	9.1	9.1
6004	ENSG00000060138	YBX3	12	-	10709907	10713333	10709907	10710114	10713210	10713333	6004	434305	134,86	827816	98,97	3169	73	4.65224e-10	3.91654e-08	0.069,0.076	0.163,0.162	-0.09	-9	9
4412	ENSG00000241973	PI4KA	22	-	20733735	20734194	20733735	20733843	20734042	20734194	4412	1,0	46,30	6,14	22,28	272	73	4.03681e-07	1.53018e-05	0.006,0.0	0.068,0.118	-0.09	-9	9
4531	ENSG00000125826	RBCK1	20	+	428490	429094	428490	428589	428950	429094	4531	96,55	105102	151111	97,80	434	73	4.11459e-05	0.000792511	0.133,0.083	0.208,0.189	-0.09	-9	9
5137	ENSG00000105281	SLC1A5	19	-	46784516	46784905	46784516	46784559	46784894	46784905	5137	518392	1,1	141154	3,3	408	73	0.00380681	0.0294699	0.989,0.986	0.894,0.902	0.09	9	9
475	ENSG00000100911	PSME2	14	-	24145378	24146240	24145378	24145465	24145709	24146240	475	36,25	97,58	56,91	77,82	317	73	5.24021e-05	0.000946113	0.079,0.09	0.143,0.204	-0.089	-8.9	8.9
3075	ENSG00000143624	INTS3	1	+	153772339	153772711	153772339	153772440	153772638	153772711	3075	33,37	105,61	42,41	53,39	271	73	0.00109713	0.0113799	0.078,0.14	0.176,0.221	-0.089	-8.9	8.9
1192	ENSG00000102908	NFAT5	16	+	69691748	69694239	69691748	69691938	69694085	69694239	1192	1066742	4,2	12021170	0,0	2220	73	0.0032207	0.0259915	0.898,0.924	1.0,1.0	-0.089	-8.9	8.9
4246	ENSG00000103024	NME3	16	-	1771285	1771510	1771285	1771410	1771488	1771510	4246	53,52	96,71	27,24	63,84	151	73	0.00690696	0.0473994	0.211,0.261	0.172,0.121	0.089	8.9	8.9
143	ENSG00000165688	PMPCA	9	+	136421831	136423760	136421831	136421976	136423094	136423760	143	103,77	74,74	150128	44,47	1191	73	1.26156e-06	4.09583e-05	0.079,0.06	0.173,0.143	-0.088	-8.8	8.8
6289	ENSG00000156482	RPL30	8	-	98045346	98045514	98045346	98045399	98045511	98045514	6289	142,83	0,1	133106	7,4	185	73	0.000340835	0.00448804	1.0,0.97	0.882,0.913	0.088	8.8	8.8
6217	ENSG00000105401	CDC37	19	-	10395227	10395696	10395227	10395343	10395434	10395696	6217	219156	382248	295317	357288	164	73	0.000423367	0.0053587	0.203,0.219	0.269,0.329	-0.088	-8.8	8.8
5621	ENSG00000148346	LCN2	9	+	128153099	128153453	128153099	128153126	128153310	128153453	5621	25,21	43,44	0,8	25,24	257	73	0.00109094	0.011332	0.142,0.119	0.0,0.086	0.088	8.8	8.8
5843	ENSG00000142515	KLK3	19	+	50858028	50858595	50858028	50858315	50858458	50858595	5843	144114	340232	52,29	54,40	216	73	0.00189884	0.0172492	0.125,0.142	0.246,0.197	-0.088	-8.8	8.8
678	ENSG00000188603	CLN3	16	-	28491481	28491835	28491481	28491560	28491713	28491835	678	18,5	58,39	28,16	39,38	226	73	0.00364271	0.0284501	0.091,0.04	0.188,0.12	-0.088	-8.8	8.8
8346	ENSG00000104884	ERCC2	19	-	45368929	45369147	45368929	45368992	45369069	45369147	8346	2,3	46,17	8,9	37,20	150	73	0.00442317	0.0333233	0.021,0.079	0.095,0.18	-0.088	-8.8	8.8
4553	ENSG00000115875	SRSF7	2	-	38748578	38749705	38748578	38748653	38749528	38749705	4553	425379	112,92	419327	67,54	948	73	0.00546808	0.0393528	0.226,0.241	0.325,0.318	-0.088	-8.8	8.8
3701	ENSG00000120008	WDR11	10	+	120889077	120890009	120889077	120889184	120889894	120890009	3701	9,10	139,72	68,45	40,72	783	73	0	0	0.006,0.013	0.137,0.055	-0.087	-8.7	8.7
4031	ENSG00000140983	RHOT2	16	+	669552	670175	669552	669606	670122	670175	4031	41,50	74,88	137146	102,94	589	73	3.15255e-07	1.21465e-05	0.064,0.066	0.143,0.161	-0.087	-8.7	8.7
6390	ENSG00000115657	ABCB6	2	-	219210380	219210823	219210380	219210475	219210710	219210823	6390	36,22	121,81	83,91	126110	308	73	1.82168e-06	5.49374e-05	0.066,0.06	0.135,0.164	-0.087	-8.7	8.7
6023	ENSG00000105726	ATP13A1	19	-	19649740	19651797	19649740	19649940	19651688	19651797	6023	42,51	37,32	123,95	33,22	1821	73	4.80509e-06	0.000126505	0.044,0.06	0.13,0.148	-0.087	-8.7	8.7
9377	ENSG00000141562	NARF	17	+	82483715	82484950	82483715	82483779	82484812	82484950	9377	121135	86,57	213211	57,57	1106	73	4.28753e-05	0.000814743	0.085,0.135	0.198,0.196	-0.087	-8.7	8.7
555	ENSG00000140553	UNC45A	15	+	90948141	90948555	90948141	90948283	90948355	90948555	555	33,10	0,0	112,95	6,4	145	73	0.00174317	0.0161802	1.0,1.0	0.904,0.923	0.087	8.7	8.7
5515	ENSG00000172053	QARS	3	-	49098352	49098692	49098352	49098480	49098599	49098692	5515	54,23	109,69	58,58	82,72	192	73	0.00614178	0.0431714	0.159,0.112	0.212,0.234	-0.087	-8.7	8.7
384	ENSG00000110619	CARS	11	-	3026675	3029084	3026675	3026797	3028995	3029084	384	285223	246153	649658	141150	2271	73	0	0	0.036,0.045	0.129,0.124	-0.086	-8.6	8.6
6050	ENSG00000234745	HLA-B	6	-	31356166	31356957	31356166	31356442	31356687	31356957	6050	1,1	24,23	18,23	49,42	318	73	1.57735e-06	4.81992e-05	0.009,0.01	0.078,0.112	-0.086	-8.6	8.6
562	ENSG00000198912	C1orf174	1	-	3890568	3892996	3890568	3891057	3892882	3892996	562	85,73	53,25	189214	39,39	1898	73	8.97224e-06	0.000213681	0.058,0.101	0.157,0.174	-0.086	-8.6	8.6
1847	ENSG00000101158	NELFCD	20	+	58994641	58995133	58994641	58994824	58994925	58995133	1847	391260	5,1	250254	15,10	174	73	1.61588e-05	0.000358864	0.97,0.991	0.875,0.914	0.086	8.6	8.6
1311	ENSG00000108654	DDX5	17	-	64500548	64502069	64500548	64500773	64502009	64502069	1311	54013516	866626	28002428	324258	1309	73	0.000210183	0.00305567	0.258,0.239	0.325,0.344	-0.086	-8.6	8.6
1961	ENSG00000127837	AAMP	2	-	218265578	218265946	218265578	218265682	218265830	218265946	1961	56,40	120,79	136130	165139	221	73	0.000718513	0.00809026	0.134,0.143	0.214,0.236	-0.086	-8.6	8.6
5905	ENSG00000132793	LPIN3	20	+	41352637	41352867	41352637	41352699	41352797	41352867	5905	5,4	13,19	0,1	10,8	171	73	0.00458454	0.0341834	0.141,0.082	0.0,0.051	0.086	8.6	8.6
2120	ENSG00000164855	TMEM184A	7	-	1548518	1549945	1548518	1548688	1549853	1549945	2120	362259	55,44	238201	61,54	1238	73	0.0059683	0.0422191	0.28,0.258	0.187,0.18	0.086	8.6	8.6
90	ENSG00000163660	CCNL1	3	-	157150064	157150295	157150064	157150169	157150281	157150295	90	9,7	61,49	85,75	177222	185	73	8.43817e-05	0.0014012	0.055,0.053	0.159,0.118	-0.085	-8.5	8.5
4907	ENSG00000244754	N4BP2L2	13	-	32538682	32538825	32538682	32538684	32538777	32538825	4907	238161	4,2	148143	9,8	166	73	0.00168099	0.0156834	0.963,0.973	0.879,0.887	0.085	8.5	8.5
1692	ENSG00000183010	PYCR1	17	-	81936747	81937257	81936747	81936861	81937227	81937257	1692	314257	6,6	214205	0,2	439	73	0.00328236	0.0262589	0.897,0.877	1.0,0.945	-0.085	-8.5	8.5
2084	ENSG00000088930	XRN2	20	+	21348145	21348386	21348145	21348253	21348340	21348386	2084	8,15	56,53	22,41	69,67	160	73	0.00564564	0.0403499	0.061,0.114	0.127,0.218	-0.085	-8.5	8.5
2387	ENSG00000140416	TPM1	15	+	63061197	63062277	63061197	63061273	63062214	63062277	2387	138,85	402264	265303	185155	1014	73	0	0	0.024,0.023	0.093,0.123	-0.084	-8.4	8.4
1371	ENSG00000204351	SKIV2L	6	+	31962713	31963091	31962713	31962798	31962984	31963091	1371	5,5	35,28	19,33	51,49	259	73	0.000437769	0.00549298	0.039,0.048	0.095,0.16	-0.084	-8.4	8.4
2358	ENSG00000105325	FZR1	19	+	3526119	3526386	3526119	3526183	3526258	3526386	2358	2,2	33,26	7,10	39,27	148	73	0.00408655	0.0312425	0.029,0.037	0.081,0.154	-0.084	-8.4	8.4
9314	ENSG00000159377	PSMB4	1	+	151401238	151401630	151401238	151401355	151401541	151401630	9314	105,82	416291	210235	344351	259	73	5.10469e-10	4.24804e-08	0.066,0.074	0.147,0.159	-0.083	-8.3	8.3
2997	ENSG00000092531	SNAP23	15	+	42512954	42513447	42512954	42512996	42513398	42513447	2997	81,32	110,65	60,64	42,52	475	73	0.000476484	0.00586463	0.102,0.07	0.18,0.159	-0.083	-8.3	8.3
2039	ENSG00000171720	HDAC3	5	-	141629683	141629931	141629683	141629739	141629859	141629931	2039	7,11	64,38	18,17	31,45	193	73	0.00342594	0.0271674	0.04,0.099	0.18,0.125	-0.083	-8.3	8.3
2632	ENSG00000178761	FAM219B	15	-	74904663	74905231	74904663	74904712	74905153	74905231	2632	62,73	63,54	70,93	39,40	514	73	0.00599792	0.0423245	0.123,0.161	0.203,0.248	-0.083	-8.3	8.3
3858	ENSG00000185324	CDK10	16	+	89694172	89694454	89694172	89694232	89694427	89694454	3858	52,49	1,0	119101	5,3	268	73	0.00662364	0.0458901	0.934,1.0	0.866,0.902	0.083	8.3	8.3
750	ENSG00000095787	WAC	10	+	28614566	28616362	28614566	28614685	28616172	28616362	750	92,71	135121	301306	120109	1560	73	0	0	0.031,0.027	0.105,0.116	-0.082	-8.2	8.2
5127	ENSG00000144567	FAM134A	2	+	219181061	219181463	219181061	219181205	219181368	219181463	5127	12,13	74,51	41,42	90,68	236	73	0.000169908	0.00255214	0.048,0.073	0.124,0.16	-0.082	-8.2	8.2
6864	ENSG00000025770	NCAPH2	22	+	50522524	50522717	50522524	50522569	50522670	50522717	6864	14,6	44,20	4,2	36,40	174	73	0.00161448	0.0152301	0.118,0.112	0.045,0.021	0.082	8.2	8.2
8411	ENSG00000161204	ABCF3	3	+	184189387	184189757	184189387	184189443	184189556	184189757	8411	16,16	77,48	41,29	66,60	186	73	0.00267494	0.0225193	0.075,0.116	0.196,0.159	-0.082	-8.2	8.2
3214	ENSG00000102226	USP11	X	+	47247071	47247419	47247071	47247221	47247303	47247419	3214	15,10	52,36	2,1	27,12	155	73	0.00298269	0.0246233	0.12,0.116	0.034,0.038	0.082	8.2	8.2
930	ENSG00000038358	EDC4	16	+	67880947	67881180	67880947	67880990	67881075	67881180	930	3,3	37,22	8,13	35,31	158	73	0.00739861	0.0497824	0.036,0.059	0.096,0.162	-0.082	-8.2	8.2
7402	ENSG00000065000	AP3D1	19	-	2109085	2109958	2109085	2109207	2109872	2109958	7402	92,57	151129	253207	166138	738	73	2.96039e-11	3.06189e-09	0.057,0.042	0.131,0.129	-0.081	-8.1	8.1
8280	ENSG00000196547	MAN2A2	15	+	90918193	90918755	90918193	90918388	90918644	90918755	8280	15,10	57,32	49,58	80,67	329	73	0.000205995	0.00302277	0.055,0.065	0.12,0.161	-0.081	-8.1	8.1
7459	ENSG00000071859	FAM50A	X	+	154449680	154449931	154449680	154449735	154449882	154449931	7459	106,82	274220	297298	424409	220	73	6.87003e-06	0.000171514	0.114,0.11	0.189,0.195	-0.08	-8	8
8196	ENSG00000136699	SMPD4	2	-	130154276	130155259	130154276	130154482	130155095	130155259	8196	17,8	37,26	56,43	35,44	686	73	3.17616e-05	0.00064233	0.047,0.032	0.145,0.094	-0.08	-8	8
4177	ENSG00000183258	DDX41	5	-	177513352	177513847	177513352	177513484	177513684	177513847	4177	16,15	82,50	65,42	87,86	273	73	6.05714e-05	0.001067	0.05,0.074	0.167,0.116	-0.08	-8	8
3058	ENSG00000214078	CPNE1	20	-	35630982	35631197	35630982	35631034	35631113	35631197	3058	19,24	109,73	54,73	137128	152	73	0.0010436	0.0109981	0.077,0.136	0.159,0.215	-0.08	-8	8
5255	ENSG00000175634	RPS6KB2	11	+	67432599	67432845	67432599	67432657	67432736	67432845	5255	15,5	101,91	39,38	116146	152	73	5.92521e-05	0.0010475	0.067,0.026	0.139,0.111	-0.079	-7.9	7.9
7404	ENSG00000065000	AP3D1	19	-	2112859	2113413	2112859	2112967	2113335	2113413	7404	32,25	42,43	81,66	51,62	441	73	0.00325839	0.0261248	0.112,0.088	0.208,0.15	-0.079	-7.9	7.9
5317	ENSG00000160752	FDPS	1	+	155318676	155318905	155318676	155318753	155318855	155318905	5317	26,22	147118	98,71	220183	175	73	2.21262e-05	0.000467038	0.069,0.072	0.157,0.139	-0.078	-7.8	7.8
8713	ENSG00000182165	TP53TG1	7	-	87345042	87345515	87345042	87345233	87345304	87345515	8713	306257	9,10	260253	25,18	144	73	0.00120964	0.0122012	0.945,0.929	0.841,0.877	0.078	7.8	7.8
3290	ENSG00000087087	SRRT	7	+	100885707	100885939	100885707	100885762	100885862	100885939	3290	35,24	143100	39,41	77,86	173	73	0.00145655	0.014117	0.094,0.092	0.176,0.167	-0.078	-7.8	7.8
9419	ENSG00000062598	ELMO2	20	-	46368890	46370525	46368890	46368968	46370442	46370525	9419	37,15	54,50	81,77	38,30	1547	73	6.01365e-11	5.80517e-09	0.031,0.014	0.091,0.108	-0.077	-7.7	7.7
7688	ENSG00000089356	FXYD3	19	+	35122764	35122954	35122764	35122839	35122917	35122954	7688	50,31	146120	4,5	52,36	151	73	0.000519083	0.00628455	0.142,0.111	0.036,0.063	0.077	7.7	7.7
1063	ENSG00000127824	TUBA4A	2	-	219251193	219251713	219251193	219251323	219251564	219251713	1063	19,33	56,46	72,76	70,82	314	73	0.00325463	0.0261248	0.073,0.143	0.193,0.177	-0.077	-7.7	7.7
6423	ENSG00000172009	THOP1	19	+	2807441	2808444	2807441	2807808	2808242	2808444	6423	10,13	37,23	18,14	17,13	507	73	0.0053261	0.038561	0.037,0.075	0.132,0.134	-0.077	-7.7	7.7
5571	ENSG00000213983	AP1G2	14	-	23563583	23563856	23563583	23563609	23563715	23563856	5571	97,94	5,4	105,85	1,1	179	73	0.00660089	0.0457763	0.888,0.906	0.977,0.972	-0.077	-7.7	7.7
4639	ENSG00000151923	TIAL1	10	-	119576610	119577203	119576610	119576750	119577079	119577203	4639	149108	220155	240226	178189	402	73	2.37495e-05	0.000498167	0.11,0.112	0.197,0.178	-0.076	-7.6	7.6
8881	ENSG00000148334	PTGES2	9	-	128122361	128123134	128122361	128122479	128122933	128123134	8881	193118	168125	261271	160132	527	73	0.000194744	0.00288924	0.137,0.116	0.184,0.221	-0.076	-7.6	7.6
8868	ENSG00000135454	B4GALNT1	12	-	57631199	57631364	57631199	57631254	57631338	57631364	8868	28,11	0,1	38,32	6,1	157	73	0.00583252	0.0414401	1.0,0.836	0.747,0.937	0.076	7.6	7.6
6708	ENSG00000156256	USP16	21	+	29042471	29043599	29042471	29042528	29043422	29043599	6708	69,50	117,84	183193	107105	967	73	1.96151e-10	1.73187e-08	0.043,0.043	0.114,0.122	-0.075	-7.5	7.5
1752	ENSG00000100395	L3MBTL2	22	+	41217122	41219536	41217122	41217202	41219418	41219536	1752	67,64	35,24	94,86	20,15	2289	73	0.00124996	0.0124996	0.058,0.078	0.13,0.155	-0.075	-7.5	7.5
8412	ENSG00000161204	ABCF3	3	+	184187663	184187983	184187663	184187761	184187860	184187983	8412	29,12	120,92	38,30	84,83	172	73	0.00167137	0.015634	0.093,0.052	0.161,0.133	-0.075	-7.5	7.5
5813	ENSG00000160310	PRMT2	21	+	46660832	46661936	46660832	46660962	46661799	46661936	5813	49,32	55,44	45,24	17,18	910	73	0.00223663	0.0196998	0.067,0.055	0.175,0.097	-0.075	-7.5	7.5
5118	ENSG00000147955	SIGMAR1	9	-	34636996	34637420	34636996	34637089	34637219	34637420	5118	44,25	129,93	42,45	70,79	203	73	0.00333705	0.0266082	0.109,0.088	0.177,0.17	-0.075	-7.5	7.5
606	ENSG00000106144	CASP2	7	+	143300203	143303933	143300203	143300294	143303783	143303933	606	147,91	46,53	194196	27,31	3562	73	5.60757e-07	1.99994e-05	0.061,0.034	0.128,0.115	-0.074	-7.4	7.4
1901	ENSG00000095906	NUBP2	16	+	1786536	1787831	1786536	1786955	1787676	1787831	1901	86,69	59,39	129151	48,54	794	73	0.00553589	0.039683	0.118,0.14	0.198,0.205	-0.073	-7.3	7.3
5141	ENSG00000082014	SMARCD3	7	-	151240424	151241653	151240424	151240522	151241491	151241653	5141	209153	75,50	358354	77,79	1042	73	0.00693572	0.0475517	0.163,0.177	0.246,0.239	-0.073	-7.3	7.3
2121	ENSG00000149923	PPP4C	16	+	30082745	30083567	30082745	30082847	30083393	30083567	2121	62,48	125102	122129	98108	619	73	1.81283e-07	7.58663e-06	0.055,0.053	0.128,0.123	-0.072	-7.2	7.2
5960	ENSG00000167792	NDUFV1	11	+	67610380	67611207	67610380	67610570	67610994	67611207	5960	187176	297230	274289	223197	497	73	1.29107e-06	4.15438e-05	0.085,0.101	0.153,0.177	-0.072	-7.2	7.2
6915	ENSG00000160410	SHKBP1	19	+	40577395	40577630	40577395	40577441	40577556	40577630	6915	7,6	78,60	9,18	39,46	188	73	0.000753487	0.00839268	0.034,0.037	0.082,0.132	-0.072	-7.2	7.2
239	ENSG00000214517	PPME1	11	+	74250953	74251715	74250953	74251018	74251647	74251715	239	29,19	58,42	59,70	68,40	702	73	8.78682e-05	0.00144912	0.049,0.045	0.083,0.154	-0.071	-7.1	7.1
5177	ENSG00000216490	IFI30	19	+	18177139	18177764	18177139	18177292	18177710	18177764	5177	1,0	17,10	8,8	14,15	491	73	0.000176347	0.00263248	0.009,0.0	0.078,0.073	-0.071	-7.1	7.1
7256	ENSG00000127054	CPSF3L	1	-	1312938	1313097	1312938	1312949	1313034	1313097	7256	49,50	114109	35,32	145135	158	73	0.00254543	0.021759	0.166,0.175	0.1,0.099	0.071	7.1	7.1
173	ENSG00000131899	LLGL1	17	+	18235469	18236760	18235469	18235537	18236606	18236760	173	3,11	36,13	18,22	24,8	1142	73	0.00010576	0.00170157	0.005,0.051	0.046,0.15	-0.07	-7	7
6456	ENSG00000115307	AUP1	2	-	74526940	74527363	74526940	74527059	74527247	74527363	6456	33,19	115,74	88104	181152	261	73	0.000161111	0.00244026	0.074,0.067	0.12,0.161	-0.07	-7	7
5261	ENSG00000052749	RRP12	10	-	97370922	97372166	97370922	97371081	97372072	97372166	5261	52,26	23,41	129181	47,66	1064	73	0.000361769	0.00470234	0.134,0.042	0.158,0.158	-0.07	-7	7
691	ENSG00000159069	FBXW5	9	-	136942546	136942943	136942546	136942695	136942768	136942943	691	49,30	150164	93,73	192179	146	73	0.00149112	0.0143471	0.14,0.084	0.195,0.169	-0.07	-7	7
9229	ENSG00000090581	GNPTG	16	+	1362205	1362742	1362205	1362534	1362610	1362742	9229	8,10	87,57	26,13	60,68	149	73	0.00490704	0.036215	0.043,0.079	0.175,0.086	-0.07	-7	7
4352	ENSG00000159140	SON	21	+	33568970	33569283	33568970	33569087	33569223	33569283	4352	155,75	7,2	50,60	0,1	209	73	0.00504911	0.0371123	0.886,0.929	1.0,0.954	-0.07	-7	7
2661	ENSG00000067064	IDI1	10	-	1043300	1044171	1043300	1043393	1043998	1044171	2661	69,77	137,98	135130	96,89	678	73	1.45391e-06	4.59002e-05	0.051,0.078	0.131,0.136	-0.069	-6.9	6.9
4818	ENSG00000010322	NISCH	3	+	52477573	52478282	52477573	52477642	52478096	52478282	4818	21,7	66,37	73,40	70,65	527	73	7.09474e-06	0.00017531	0.042,0.026	0.126,0.079	-0.069	-6.9	6.9
8144	ENSG00000275464	CH507-9B2.5	21	-	5135934	5137474	5135934	5136043	5137326	5137474	8144	4,7	10,21	41,23	18,17	1356	73	1.14036e-05	0.000261272	0.021,0.018	0.109,0.068	-0.069	-6.9	6.9
1140	ENSG00000173171	MTX1	1	+	155210547	155212219	155210547	155210627	155212126	155212219	1140	216189	113,84	389446	101106	1572	73	1.18013e-05	0.00026953	0.082,0.095	0.152,0.163	-0.069	-6.9	6.9
4041	ENSG00000140983	RHOT2	16	+	670122	670357	670122	670175	670248	670357	4041	5,9	88,62	24,27	107,88	146	73	0.000574652	0.00678708	0.028,0.068	0.101,0.133	-0.069	-6.9	6.9
8406	ENSG00000161204	ABCF3	3	+	184187396	184187761	184187396	184187443	184187663	184187761	8406	44,40	123,64	83108	110110	293	73	0.000636802	0.00732981	0.082,0.135	0.158,0.197	-0.069	-6.9	6.9
1553	ENSG00000100075	SLC25A1	22	-	19177726	19178041	19177726	19177865	19177941	19178041	1553	21,11	123117	21,32	83,90	149	73	0.00127945	0.0127417	0.077,0.044	0.11,0.148	-0.069	-6.9	6.9
4219	ENSG00000013306	SLC25A39	17	-	44320195	44320436	44320195	44320276	44320354	44320436	4219	63,50	346261	107,92	261280	151	73	3.1754e-05	0.00064233	0.081,0.085	0.165,0.137	-0.068	-6.8	6.8
6914	ENSG00000160410	SHKBP1	19	+	40577157	40577441	40577157	40577284	40577395	40577441	6914	2,6	57,41	11,9	37,33	184	73	0.00268619	0.0225615	0.014,0.055	0.106,0.098	-0.068	-6.8	6.8
8401	ENSG00000143207	RFWD2	1	-	175988287	175989479	175988287	175988412	175989361	175989479	8401	2,7	39,31	57,44	44,43	1022	73	2.17235e-11	2.36266e-09	0.004,0.016	0.085,0.068	-0.067	-6.7	6.7
9192	ENSG00000134317	GRHL1	2	+	9958785	9961436	9958785	9958856	9961045	9961436	9192	9,4	12,8	16,16	4,8	2262	73	0.00265	0.0223874	0.024,0.016	0.114,0.061	-0.067	-6.7	6.7
8893	ENSG00000141456	PELP1	17	-	4675273	4675884	4675273	4675362	4675796	4675884	8893	24,9	55,42	78,57	78,78	507	73	7.73119e-05	0.00131394	0.059,0.03	0.126,0.095	-0.066	-6.6	6.6
9093	ENSG00000138385	SSB	2	+	169806788	169807030	169806788	169806892	169806970	169807030	9093	68,39	308183	146105	349284	151	73	0.000219919	0.00317174	0.096,0.093	0.168,0.152	-0.066	-6.6	6.6
1814	ENSG00000123349	PFDN5	12	+	53295838	53296275	53295838	53295941	53296243	53296275	1814	303214	302193	386357	231235	375	73	0.00158686	0.0149985	0.163,0.178	0.245,0.228	-0.066	-6.6	6.6
951	ENSG00000102103	PQBP1	X	+	48902232	48903084	48902232	48902795	48902927	48903084	951	32,31	127,86	59,67	114115	205	73	0.00225678	0.019829	0.082,0.114	0.156,0.172	-0.066	-6.6	6.6
2283	ENSG00000141480	ARRB2	17	+	4717697	4717941	4717697	4717752	4717887	4717941	2283	8,10	50,37	50,53	105127	208	73	0.00386189	0.0297448	0.053,0.087	0.143,0.128	-0.066	-6.6	6.6
8657	ENSG00000149743	TRPT1	11	-	64224284	64224717	64224284	64224341	64224542	64224717	8657	17,27	95,77	97,82	171147	274	73	0.000121088	0.00190583	0.046,0.085	0.131,0.129	-0.065	-6.5	6.5
6594	ENSG00000129197	RPAIN	17	+	5425970	5428211	5425970	5426299	5428070	5428211	6594	335176	103,71	384365	76,73	1844	73	0.000594777	0.00697923	0.114,0.089	0.167,0.165	-0.065	-6.5	6.5
8611	ENSG00000188229	TUBB4B	9	+	137241782	137242021	137241782	137241829	137241910	137242021	8611	57,39	257167	64,62	166145	154	73	0.00153636	0.0146278	0.095,0.1	0.155,0.169	-0.065	-6.5	6.5
3052	ENSG00000214078	CPNE1	20	-	35632162	35632385	35632162	35632234	35632310	35632385	3052	12,11	81,62	39,39	126112	149	73	0.00509047	0.0372649	0.068,0.08	0.132,0.146	-0.065	-6.5	6.5
7363	ENSG00000161904	LEMD2	6	-	33778241	33780179	33778241	33778387	33780099	33780179	7363	27,16	50,42	132129	58,61	1785	73	6.58074e-12	8.50795e-10	0.022,0.015	0.085,0.08	-0.064	-6.4	6.4
6846	ENSG00000048140	TSPAN17	5	+	176652742	176655020	176652742	176652913	176654894	176655020	6846	122106	74,74	283238	72,69	2054	73	3.8942e-07	1.4839e-05	0.055,0.048	0.123,0.109	-0.064	-6.4	6.4
1864	ENSG00000162889	MAPKAPK2	1	+	206731672	206731919	206731672	206731725	206731838	206731919	1864	12,15	79,59	33,48	105,96	186	73	0.00380991	0.0294699	0.056,0.091	0.11,0.164	-0.064	-6.4	6.4
1908	ENSG00000197989	SNHG12	1	-	28579532	28580646	28579532	28579981	28580559	28580646	1908	75,74	75,43	139165	71,69	651	73	0.00417762	0.0317376	0.101,0.162	0.18,0.211	-0.064	-6.4	6.4
8273	ENSG00000165280	VCP	9	-	35060312	35060923	35060312	35060525	35060800	35060923	8273	43,37	279181	146151	287278	348	73	4.19963e-11	4.25316e-09	0.031,0.041	0.096,0.102	-0.063	-6.3	6.3
8451	ENSG00000149136	SSRP1	11	-	57332834	57333071	57332834	57332855	57332958	57333071	8451	44,26	257201	67,61	179208	176	73	3.61789e-05	0.00071372	0.066,0.051	0.134,0.108	-0.063	-6.3	6.3
484	ENSG00000134072	CAMK1	3	-	9762970	9763213	9762970	9763052	9763138	9763213	484	2,4	70,27	25,10	74,62	159	73	0.000208131	0.00304418	0.013,0.064	0.134,0.069	-0.063	-6.3	6.3
7735	ENSG00000169045	HNRNPH1	5	-	179617798	179618060	179617798	179617932	179617988	179618060	7735	143113	567488	167175	450416	129	73	0.00036271	0.00470613	0.125,0.116	0.174,0.192	-0.063	-6.3	6.3
7469	ENSG00000004975	DVL2	17	-	7230284	7230797	7230284	7230430	7230727	7230797	7469	27,13	75,43	87100	134127	370	73	0.000469061	0.00579522	0.066,0.056	0.114,0.134	-0.063	-6.3	6.3
8603	ENSG00000177628	GBA	1	-	155235194	155235844	155235194	155235311	155235680	155235844	8603	51,42	121,87	63,53	57,70	442	73	0.000505748	0.00615398	0.065,0.074	0.154,0.111	-0.063	-6.3	6.3
4735	ENSG00000090863	GLG1	16	-	74462487	74463479	74462487	74462630	74463355	74463479	4735	18,21	126119	102,96	117102	798	73	0	0	0.013,0.016	0.074,0.079	-0.062	-6.2	6.2
7682	ENSG00000169718	DUS1L	17	-	82061208	82061721	82061208	82061353	82061617	82061721	7682	57,66	229168	74,80	118114	337	73	1.97997e-05	0.000425371	0.051,0.078	0.12,0.132	-0.061	-6.1	6.1
3830	ENSG00000109118	PHF12	17	-	28923908	28927063	28923908	28924302	28926990	28927063	3830	261129	77,46	341292	46,63	2761	73	0.000545569	0.0065396	0.082,0.069	0.164,0.109	-0.061	-6.1	6.1
2650	ENSG00000108559	NUP88	17	-	5387385	5387670	5387385	5387466	5387604	5387670	2650	18,11	98,68	55,30	120,97	211	73	0.000949751	0.0102324	0.06,0.053	0.137,0.097	-0.061	-6.1	6.1
1930	ENSG00000115541	HSPE1	2	+	197503038	197503381	197503038	197503128	197503208	197503381	1930	50,64	541455	95,74	351283	153	73	2.87515e-07	1.13131e-05	0.042,0.063	0.114,0.111	-0.06	-6	6
2641	ENSG00000143543	JTB	1	-	153976692	153977013	153976692	153976775	153976975	153977013	2641	241211	695446	330322	495431	273	73	7.30014e-06	0.000179163	0.085,0.112	0.151,0.167	-0.06	-6	6
5622	ENSG00000267673	FDX1L	19	-	10315385	10315759	10315385	10315492	10315704	10315759	5622	24,22	77,71	46,43	82,67	285	73	0.00444734	0.0334359	0.074,0.074	0.126,0.141	-0.06	-6	6
4714	ENSG00000178952	TUFM	16	-	28843949	28844332	28843949	28844101	28844313	28844332	4714	690557	19,3	651615	0,0	285	73	9.58154e-07	3.2416e-05	0.903,0.979	1.0,1.0	-0.059	-5.9	5.9
3523	ENSG00000160948	VPS28	8	-	144424945	144425772	144424945	144425051	144425682	144425772	3523	75114	118123	216222	153141	704	73	3.49459e-05	0.000695078	0.062,0.088	0.128,0.14	-0.059	-5.9	5.9
1875	ENSG00000102316	MAGED2	X	+	54815247	54816007	54815247	54815690	54815880	54816007	1875	31,31	87,70	8,7	52,46	263	73	0.00116576	0.0118375	0.09,0.109	0.041,0.041	0.059	5.9	5.9
3741	ENSG00000136718	IMP4	2	+	130346017	130346249	130346017	130346112	130346200	130346249	3741	14,8	89,75	24,29	102,85	161	73	0.00586863	0.0416557	0.067,0.046	0.096,0.134	-0.059	-5.9	5.9
8784	ENSG00000141522	ARHGDIA	17	-	81869329	81869625	81869329	81869406	81869541	81869625	8784	47,26	222183	95,80	215257	208	73	4.73389e-05	0.000878805	0.069,0.047	0.134,0.098	-0.058	-5.8	5.8
1308	ENSG00000108654	DDX5	17	-	64502161	64502549	64502161	64502223	64502438	64502549	1308	531330	1034653	303286	395326	288	73	0.000110906	0.00177253	0.115,0.114	0.163,0.182	-0.058	-5.8	5.8
2213	ENSG00000007202	KIAA0100	17	-	28643163	28643659	28643163	28643311	28643609	28643659	2213	24,15	85,65	60,42	82,87	371	73	0.000252744	0.0035499	0.053,0.043	0.126,0.087	-0.058	-5.8	5.8
1379	ENSG00000204843	DCTN1	2	-	74365074	74365657	74365074	74365241	74365514	74365657	1379	34,33	133,95	38,38	67,54	346	73	0.000836293	0.0091878	0.051,0.068	0.107,0.129	-0.058	-5.8	5.8
7473	ENSG00000149929	HIRIP3	16	-	29995102	29995463	29995102	29995217	29995342	29995463	7473	11,11	122,78	11,15	46,42	198	73	0.0037418	0.0290672	0.032,0.049	0.081,0.116	-0.058	-5.8	5.8
3236	ENSG00000149823	VPS51	11	+	65109704	65110603	65109704	65109923	65110481	65110603	3236	77,50	127119	138161	141132	631	73	6.30949e-06	0.000159412	0.066,0.046	0.102,0.124	-0.057	-5.7	5.7
6196	ENSG00000165802	NSMF	9	-	137452735	137453820	137452735	137453180	137453730	137453820	6196	37,45	237180	143163	211208	623	73	6.99441e-15	1.33262e-12	0.018,0.028	0.074,0.084	-0.056	-5.6	5.6
5377	ENSG00000136279	DBNL	7	+	44058431	44058983	44058431	44058480	44058901	44058983	5377	21,11	101,70	39,49	81,66	494	73	1.57779e-06	4.81992e-05	0.03,0.023	0.066,0.099	-0.056	-5.6	5.6
6272	ENSG00000167110	GOLGA2	9	-	128262562	128263092	128262562	128262704	128263033	128263092	6272	28,35	144,88	105100	159153	402	73	3.54651e-06	9.58087e-05	0.034,0.067	0.107,0.106	-0.056	-5.6	5.6
6200	ENSG00000146830	GIGYF1	7	-	100687358	100687597	100687358	100687406	100687504	100687597	6200	5,2	66,56	16,12	70,70	171	73	0.000951275	0.0102336	0.031,0.015	0.089,0.068	-0.056	-5.6	5.6
8805	ENSG00000177697	CD151	11	+	836250	836843	836250	836442	836768	836843	8805	133121	203231	129104	107133	399	73	0.00139444	0.0136245	0.107,0.087	0.181,0.125	-0.056	-5.6	5.6
3530	ENSG00000160948	VPS28	8	-	144426025	144426208	144426025	144426063	144426179	144426208	3530	14,9	104,92	29,45	138128	189	73	0.000667322	0.00760852	0.049,0.036	0.075,0.12	-0.055	-5.5	5.5
8	ENSG00000166012	TAF1D	11	-	93736693	93737239	93736693	93736751	93737063	93737239	8	164115	246160	312372	323307	385	73	0.00098122	0.0104625	0.112,0.12	0.155,0.187	-0.055	-5.5	5.5
33	ENSG00000184702	2005-09-01	22	+	19721821	19722339	19721821	19721957	19722236	19722339	33	16,17	66,78	27,24	53,43	352	73	0.00212159	0.018847	0.048,0.043	0.096,0.104	-0.055	-5.5	5.5
1931	ENSG00000156599	ZDHHC5	11	+	57690030	57690437	57690030	57690203	57690334	57690437	1931	3,5	47,43	14,12	46,54	204	73	0.00479017	0.0354248	0.022,0.04	0.098,0.074	-0.055	-5.5	5.5
222	ENSG00000198755	RPL10A	6	+	35468946	35469529	35468946	35469027	35469380	35469529	222	13541062	20621247	15231542	12711326	426	73	1.8056e-05	0.000392024	0.101,0.127	0.17,0.166	-0.054	-5.4	5.4
9183	ENSG00000092841	MYL6	12	+	56159586	56160148	56159586	56159622	56159974	56160148	9183	1292932	8,5	11271133	18,19	425	73	0.000738707	0.00825345	0.965,0.97	0.915,0.911	0.054	5.4	5.4
3164	ENSG00000106346	USP42	7	+	6139091	6140195	6139091	6139194	6140127	6140195	3164	7,5	17,13	24,32	21,24	1006	73	0.00143809	0.0139755	0.029,0.027	0.077,0.088	-0.054	-5.4	5.4
5671	ENSG00000075089	ACTR6	12	+	100210165	100210320	100210165	100210208	100210294	100210320	5671	19,9	69,60	3,7	63,65	159	73	0.00429179	0.0324348	0.112,0.064	0.021,0.047	0.054	5.4	5.4
6169	ENSG00000013275	PSMC4	19	+	39980069	39980454	39980069	39980146	39980285	39980454	6169	30,37	242155	66,93	239204	212	73	5.46573e-05	0.000977084	0.041,0.076	0.087,0.136	-0.053	-5.3	5.3
3731	ENSG00000108840	HDAC5	17	-	44082602	44082820	44082602	44082672	44082764	44082820	3731	8,4	36,33	2,2	52,50	165	73	0.00402738	0.0309207	0.09,0.051	0.017,0.017	0.053	5.3	5.3
398	ENSG00000162772	ATF3	1	+	212618126	212619247	212618126	212618234	212619241	212619247	398	122132	0,0	33943475	15,11	1080	73	0.0063546	0.0442804	1.0,1.0	0.939,0.955	0.053	5.3	5.3
2228	ENSG00000135597	REPS1	6	-	138926400	138930098	138926400	138926481	138929976	138930098	2228	22,20	17,20	78,78	18,22	3568	73	2.25573e-05	0.000474751	0.026,0.02	0.081,0.068	-0.052	-5.2	5.2
3966	ENSG00000099901	RANBP1	22	+	20126302	20127181	20126302	20126368	20126951	20127181	3966	64,75	143,82	133,78	86,82	656	73	0.000132278	0.00206399	0.047,0.092	0.147,0.096	-0.052	-5.2	5.2
3633	ENSG00000121310	ECHDC2	1	-	52897436	52899224	52897436	52897484	52899173	52899224	3633	128106	60,68	170145	44,49	1762	73	0.00111653	0.0115152	0.081,0.061	0.138,0.109	-0.052	-5.2	5.2
1062	ENSG00000108443	RPS6KB1	17	+	59936214	59936541	59936214	59936277	59936463	59936541	1062	5,3	48,41	11,13	36,45	259	73	0.00254595	0.021759	0.029,0.02	0.079,0.075	-0.052	-5.2	5.2
6461	ENSG00000115307	AUP1	2	-	74528252	74528489	74528252	74528321	74528416	74528489	6461	18,8	84,78	45,46	142158	168	73	0.00738187	0.0497623	0.085,0.043	0.121,0.112	-0.052	-5.2	5.2
5423	ENSG00000089053	ANAPC5	12	-	121327095	121328497	121327095	121327231	121328315	121328497	5423	219190	323266	365296	230180	1157	73	3.75585e-10	3.1991e-08	0.041,0.043	0.091,0.094	-0.051	-5.1	5.1
4528	ENSG00000070761	CFAP20	16	-	58114809	58115457	58114809	58114920	58115268	58115457	4528	20,23	84,59	49,44	73,68	421	73	0.000777689	0.00863569	0.04,0.063	0.104,0.101	-0.051	-5.1	5.1
6691	ENSG00000184575	XPOT	12	+	64425037	64425457	64425037	64425182	64425337	64425457	6691	324213	567438	289344	426404	228	73	0.00386089	0.0297448	0.155,0.135	0.178,0.214	-0.051	-5.1	5.1
7800	ENSG00000103653	CSK	15	+	74801694	74802083	74801694	74801890	74801996	74802083	7800	6,1	58,65	5,10	39,38	179	73	0.00704401	0.0479762	0.04,0.006	0.05,0.097	-0.051	-5.1	5.1
4125	ENSG00000004059	ARF5	7	+	127589484	127590137	127589484	127589594	127590065	127590137	4125	358239	546395	431438	409389	544	73	9.73876e-06	0.000228924	0.081,0.075	0.124,0.131	-0.05	-5	5
2824	ENSG00000204356	NELFE	6	-	31954554	31955096	31954554	31954892	31955058	31955096	2824	37,11	163132	99,83	289244	239	73	9.23408e-05	0.00151255	0.065,0.025	0.095,0.094	-0.05	-5	5
501	ENSG00000143862	ARL8A	1	-	202135458	202135800	202135458	202135526	202135706	202135800	501	7,5	78,50	28,31	108100	253	73	0.000253004	0.0035499	0.025,0.028	0.07,0.082	-0.05	-5	5
5675	ENSG00000133275	CSNK1G2	19	+	1978304	1978511	1978304	1978345	1978441	1978511	5675	6,3	93,82	28,3	84,77	169	73	0.000604687	0.00706155	0.027,0.016	0.126,0.017	-0.05	-5	5
9156	ENSG00000072310	SREBF1	17	-	17819228	17819454	17819228	17819234	17819319	17819454	9156	63,35	364307	62,42	221158	158	73	0.000608682	0.00706227	0.074,0.05	0.115,0.109	-0.05	-5	5
7700	ENSG00000149262	INTS4	11	-	77924441	77924892	77924441	77924667	77924749	77924892	7700	15,3	0,1	31,27	7,3	155	73	0.00571186	0.0407026	1.0,0.586	0.676,0.809	0.05	5	5
9068	ENSG00000008128	CDK11A	1	-	1703475	1703940	1703475	1703624	1703823	1703940	9068	33,16	87,81	62,43	115,87	272	73	0.00729186	0.0492503	0.092,0.05	0.126,0.117	-0.05	-5	5
5999	ENSG00000060138	YBX3	12	-	10701959	10704148	10701959	10702134	10704050	10704148	5999	93,72	291232	668578	358349	1989	73	0	0	0.012,0.011	0.064,0.057	-0.049	-4.9	4.9
7592	ENSG00000249915	PDCD6	5	+	304176	306754	304176	304221	306601	306754	7592	150,98	149122	251159	108,51	2453	73	8.70721e-11	8.18704e-09	0.029,0.023	0.065,0.085	-0.049	-4.9	4.9
8555	ENSG00000166913	YWHAB	20	+	44904967	44906096	44904967	44905131	44906000	44906096	8555	168122	343252	167212	173145	942	73	7.01414e-10	5.38814e-08	0.037,0.036	0.07,0.102	-0.049	-4.9	4.9
3987	ENSG00000198818	SFT2D1	6	-	166322856	166324595	166322856	166322886	166324536	166324595	3987	82,97	147,98	115120	69,50	1723	73	3.43293e-08	1.79809e-06	0.023,0.04	0.066,0.092	-0.048	-4.8	4.8
6828	ENSG00000072778	ACADVL	17	+	7220789	7221012	7220789	7220830	7220923	7221012	6828	167108	782654	224251	708753	166	73	3.7394e-05	0.000733693	0.086,0.068	0.122,0.128	-0.048	-4.8	4.8
2284	ENSG00000167118	URM1	9	+	128389260	128392016	128389260	128389309	128389665	128392016	2284	43,29	121106	71,46	87,96	429	73	0.000567682	0.00672671	0.057,0.044	0.122,0.075	-0.048	-4.8	4.8
3587	ENSG00000185024	BRF1	14	-	105211121	105212164	105211121	105211293	105212112	105212164	3587	44,42	74,32	74,63	39,44	892	73	0.00181887	0.0166742	0.046,0.097	0.134,0.105	-0.048	-4.8	4.8
6174	ENSG00000213782	DDX47	12	+	12823202	12824677	12823202	12824016	12824539	12824677	6174	23,35	64,35	73,97	61,88	596	73	0.00219325	0.0193648	0.042,0.109	0.128,0.119	-0.048	-4.8	4.8
909	ENSG00000108262	GIT1	17	-	29575287	29575703	29575287	29575470	29575629	29575703	909	8,4	74,36	23,21	85,73	232	73	0.00311051	0.025389	0.033,0.034	0.078,0.083	-0.047	-4.7	4.7
859	ENSG00000185896	LAMP1	13	+	113320344	113321470	113320344	113320470	113321403	113321470	859	69,61	161122	153158	146120	1006	73	1.74514e-08	1.01894e-06	0.03,0.035	0.071,0.087	-0.046	-4.6	4.6
8265	ENSG00000164463	CREBRF	5	+	173108623	173110711	173108623	173108818	173110521	173110711	8265	11,12	32,22	115117	62,79	1776	73	2.59132e-07	1.04229e-05	0.014,0.022	0.071,0.057	-0.046	-4.6	4.6
7149	ENSG00000173486	FKBP2	11	+	64243198	64243497	64243198	64243311	64243450	64243497	7149	26,25	184142	46,44	136152	212	73	0.0011501	0.0117662	0.046,0.057	0.104,0.091	-0.046	-4.6	4.6
6768	ENSG00000140400	MAN2C1	15	-	75361285	75361720	75361285	75361381	75361603	75361720	6768	7,4	50,31	28,33	83,94	295	73	0.00255448	0.0217838	0.033,0.031	0.077,0.08	-0.046	-4.6	4.6
9451	ENSG00000089693	MLF2	12	-	6750176	6750766	6750176	6750305	6750712	6750766	9451	99,92	600387	198229	403408	480	73	1.55553e-12	2.12492e-10	0.024,0.035	0.07,0.079	-0.045	-4.5	4.5
2989	ENSG00000135506	OS9	12	+	57695961	57696373	57695961	57696038	57696274	57696373	2989	68,58	315204	134127	261294	309	73	3.26969e-05	0.000657572	0.049,0.063	0.108,0.093	-0.045	-4.5	4.5
584	ENSG00000064961	HMG20B	19	+	3576260	3576625	3576260	3576307	3576552	3576625	584	47,29	227200	30,39	98,79	318	73	0.000299743	0.0040792	0.045,0.032	0.066,0.102	-0.045	-4.5	4.5
3981	ENSG00000126934	MAP2K2	19	-	4094452	4095449	4094452	4094498	4095387	4095449	3981	29,19	187107	90,73	96109	962	73	7.21645e-15	1.33967e-12	0.012,0.013	0.066,0.048	-0.044	-4.4	4.4
9130	ENSG00000105221	AKT2	19	-	40235889	40236385	40235889	40236104	40236256	40236385	9130	4,18	186121	26,41	132151	225	73	4.43416e-06	0.000117595	0.007,0.046	0.06,0.081	-0.044	-4.4	4.4
767	ENSG00000163938	GNL3	3	+	52690591	52691071	52690591	52690704	52690944	52691071	767	216161	504331	372356	531505	313	73	0.000587029	0.00691072	0.091,0.102	0.14,0.141	-0.044	-4.4	4.4
1049	ENSG00000162191	UBXN1	11	-	62677517	62677832	62677517	62677634	62677780	62677832	1049	167112	437306	357313	596614	219	73	0.00281462	0.0234768	0.113,0.109	0.166,0.145	-0.044	-4.4	4.4
738	ENSG00000142546	NOSIP	19	-	49556316	49556993	49556316	49556425	49556548	49556993	738	7,2	34,18	1,1	40,26	196	73	0.00668935	0.0461686	0.071,0.04	0.009,0.014	0.044	4.4	4.4
6732	ENSG00000105135	ILVBL	19	-	15116407	15118015	15116407	15116522	15117880	15118015	6732	64,59	88,57	119118	75,56	1431	73	7.19657e-05	0.00123467	0.036,0.05	0.075,0.097	-0.043	-4.3	4.3
1560	ENSG00000157191	NECAP2	1	+	16449092	16452015	16449092	16449201	16451837	16452015	1560	23,27	22,24	85,84	31,29	2709	73	0.00026537	0.00369057	0.027,0.029	0.069,0.072	-0.043	-4.3	4.3
2795	ENSG00000166986	MARS	12	+	57489018	57489345	57489018	57489109	57489266	57489345	2795	40,29	242160	61,80	230201	230	73	0.000552158	0.00657504	0.05,0.054	0.078,0.112	-0.043	-4.3	4.3
5250	ENSG00000175634	RPS6KB2	11	+	67433994	67434275	67433994	67434057	67434197	67434275	5250	21,4	140,83	42,26	158122	213	73	0.00191343	0.0172949	0.049,0.016	0.083,0.068	-0.043	-4.3	4.3
8324	ENSG00000177731	FLII	17	-	18245554	18246062	18245554	18245660	18245743	18246062	8324	48,41	264199	87,86	292271	156	73	0.00657305	0.0456269	0.078,0.088	0.122,0.129	-0.043	-4.3	4.3
9028	ENSG00000182196	ARL6IP4	12	+	122981956	122982538	122981956	122982074	122982468	122982538	9028	167102	481335	191180	316270	467	73	2.11765e-06	6.31058e-05	0.051,0.045	0.086,0.094	-0.042	-4.2	4.2
9082	ENSG00000156261	CCT8	21	-	29062329	29062556	29062329	29062415	29062489	29062556	9082	33,23	403311	87,80	478481	147	73	1.18541e-05	0.000269885	0.039,0.035	0.083,0.076	-0.042	-4.2	4.2
339	ENSG00000011243	AKAP8L	19	-	15403474	15403715	15403474	15403555	15403652	15403715	339	203174	0,1	329357	7,8	170	73	0.00177143	0.0163944	1.0,0.987	0.953,0.95	0.042	4.2	4.2
864	ENSG00000112514	CUTA	6	-	33417096	33417310	33417096	33417142	33417250	33417310	864	27,26	215150	57,57	210214	181	73	0.00217239	0.019204	0.048,0.065	0.099,0.097	-0.042	-4.2	4.2
4896	ENSG00000196365	LONP1	19	-	5696248	5696757	5696248	5696371	5696669	5696757	4896	54,35	623517	103153	431422	371	73	0	0	0.017,0.013	0.045,0.067	-0.041	-4.1	4.1
7845	ENSG00000116478	HDAC1	1	+	32331675	32332242	32331675	32331806	32332089	32332242	7845	67,49	417355	90102	275244	356	73	2.95272e-08	1.59535e-06	0.032,0.028	0.063,0.079	-0.041	-4.1	4.1
585	ENSG00000111144	LTA4H	12	-	96009093	96013258	96009093	96009148	96013187	96013258	585	172127	63,53	272253	42,64	4112	73	0.000294876	0.00402053	0.046,0.041	0.103,0.066	-0.041	-4.1	4.1
8230	ENSG00000110321	EIF4G2	11	-	10799551	10800348	10799551	10799756	10800089	10800348	8230	309240	16521143	363410	923815	406	73	8.27594e-12	1.01556e-09	0.033,0.036	0.066,0.083	-0.04	-4	4
7905	ENSG00000182199	SHMT2	12	+	57232210	57232575	57232210	57232292	57232452	57232575	7905	239196	1037838	237265	651647	233	73	4.64192e-05	0.000866172	0.067,0.068	0.102,0.114	-0.04	-4	4
8218	ENSG00000204469	PRRC2A	6	+	31635581	31636049	31635581	31635749	31635966	31636049	8218	28,13	184150	39,34	124126	290	73	0.000141598	0.00217197	0.037,0.021	0.073,0.064	-0.04	-4	4
8239	ENSG00000110321	EIF4G2	11	-	10803479	10804050	10803479	10803590	10803898	10804050	8239	186116	1329832	217262	710625	381	73	2.71227e-13	4.26888e-11	0.026,0.026	0.055,0.074	-0.039	-3.9	3.9
2028	ENSG00000196975	ANXA4	2	+	69807905	69810673	69807905	69807996	69810593	69810673	2028	28,44	78,54	125104	57,51	2670	73	5.77344e-11	5.64861e-09	0.01,0.022	0.057,0.053	-0.039	-3.9	3.9
5030	ENSG00000205581	HMGN1	21	-	39345145	39348339	39345145	39345274	39348291	39348339	5030	1535992	712581	18191724	479454	3090	73	1.42713e-09	1.00315e-07	0.048,0.039	0.082,0.082	-0.039	-3.9	3.9
8054	ENSG00000198830	HMGN2	1	+	26473482	26474135	26473482	26473732	26474084	26474135	8054	222184	848535	173236	367356	425	73	1.25849e-06	4.09583e-05	0.043,0.056	0.075,0.102	-0.039	-3.9	3.9
8119	ENSG00000196642	RABL6	9	+	136831720	136832370	136831720	136831861	136832264	136832370	8119	15,8	101,88	37,46	121,95	476	73	5.019e-06	0.000130242	0.022,0.014	0.045,0.069	-0.039	-3.9	3.9
1515	ENSG00000159459	UBR1	15	-	43025373	43026663	43025373	43025429	43026560	43026663	1515	7,9	48,16	36,20	32,20	1204	73	1.05017e-05	0.000243692	0.009,0.033	0.064,0.057	-0.039	-3.9	3.9
2769	ENSG00000107959	PITRM1	10	-	3156929	3157531	3156929	3157064	3157434	3157531	2769	19,5	121,87	28,28	109,61	443	73	7.50799e-05	0.00128202	0.025,0.009	0.041,0.07	-0.039	-3.9	3.9
1246	ENSG00000137409	MTCH1	6	-	36970405	36970694	36970405	36970473	36970646	36970694	1246	19,12	165123	48,37	166176	246	73	0.000294651	0.00402053	0.033,0.028	0.079,0.059	-0.039	-3.9	3.9
1011	ENSG00000241370	RPP21	6	+	30345297	30346557	30345297	30345573	30346431	30346557	1011	89,67	88,51	70,95	127155	931	73	0.00034868	0.00457327	0.073,0.093	0.041,0.046	0.039	3.9	3.9
8981	ENSG00000086504	MRPL28	16	-	368500	369220	368500	368635	369067	369220	8981	31,33	103,83	79,67	121,99	505	73	0.00102118	0.0108249	0.042,0.054	0.086,0.089	-0.039	-3.9	3.9
1445	ENSG00000232112	TMA7	3	+	48440413	48440628	48440413	48440458	48440540	48440628	1445	101,53	690398	83,91	342396	155	73	0.00105611	0.0110848	0.064,0.059	0.103,0.098	-0.039	-3.9	3.9
2070	ENSG00000151150	ANK3	10	-	60059339	60060006	60059339	60059430	60059697	60060006	2070	63,33	268162	55,20	107,59	340	73	0.00107726	0.0112221	0.048,0.042	0.099,0.068	-0.039	-3.9	3.9
2821	ENSG00000204356	NELFE	6	-	31953728	31954134	31953728	31953831	31954079	31954134	2821	78,51	203158	168191	350292	321	73	0.00320793	0.0259212	0.08,0.068	0.098,0.129	-0.039	-3.9	3.9
8300	ENSG00000172500	FIBP	11	-	65884569	65884998	65884569	65884656	65884934	65884998	8300	60,49	206127	65,68	135107	351	73	0.00534048	0.0386265	0.057,0.074	0.091,0.117	-0.039	-3.9	3.9
2398	ENSG00000143575	HAX1	1	+	154273335	154273961	154273335	154273598	154273773	154273961	2398	88,76	605396	143150	478453	248	73	1.02287e-05	0.000238891	0.041,0.053	0.081,0.089	-0.038	-3.8	3.8
260	ENSG00000175826	CTDNEP1	17	-	7243590	7244245	7243590	7243951	7244188	7244245	260	1009750	10,12	9691017	3,4	310	73	0.00107565	0.0112215	0.96,0.936	0.987,0.984	-0.038	-3.8	3.8
9388	ENSG00000137309	HMGA1	6	+	34236872	34237317	34236872	34236963	34237203	34237317	9388	5,4	40,50	20,16	59,73	313	73	0.00368972	0.0287861	0.028,0.018	0.073,0.049	-0.038	-3.8	3.8
2784	ENSG00000103423	DNAJA3	16	+	4442267	4443164	4442267	4442420	4443016	4443164	2784	38,34	191137	77,79	124140	669	73	1.65317e-07	6.9994e-06	0.021,0.026	0.063,0.058	-0.037	-3.7	3.7
303	ENSG00000135341	MAP3K7	6	-	90550467	90552179	90550467	90550549	90552048	90552179	303	11,1	11,13	33,50	28,31	1572	73	0.00230574	0.0201127	0.044,0.004	0.052,0.07	-0.037	-3.7	3.7
8577	ENSG00000178035	IMPDH2	3	-	49028430	49028806	49028430	49028532	49028757	49028806	8577	110,72	256156	55,68	218241	298	73	0.00258531	0.0219949	0.095,0.102	0.058,0.065	0.037	3.7	3.7
2006	ENSG00000129084	PSMA1	11	-	14513816	14514491	14513816	14513887	14514402	14514491	2006	445354	381259	309288	359317	588	73	0.00530583	0.0384912	0.127,0.145	0.097,0.101	0.037	3.7	3.7
8554	ENSG00000166913	YWHAB	20	+	44901530	44904116	44901530	44901833	44903992	44904116	8554	228175	482351	334360	223199	2232	73	0	0	0.015,0.016	0.047,0.056	-0.036	-3.6	3.6
124	ENSG00000135775	COG2	1	+	230669355	230671640	230669355	230669535	230671515	230671640	124	58,53	71,49	77,65	40,30	2053	73	0.000395256	0.00507386	0.028,0.037	0.064,0.072	-0.036	-3.6	3.6
388	ENSG00000110619	CARS	11	-	3001969	3002600	3001969	3002053	3002540	3002600	388	214168	409220	214215	204234	560	73	0.000921182	0.00999904	0.064,0.091	0.12,0.107	-0.036	-3.6	3.6
516	ENSG00000148688	RPP30	10	+	90894774	90895483	90894774	90894891	90895453	90895483	516	65,26	61,39	40,49	96,86	635	73	0.0062882	0.0439446	0.109,0.071	0.046,0.061	0.036	3.6	3.6
3086	ENSG00000178719	GRINA	8	+	143991877	143992373	143991877	143992078	143992244	143992373	3086	86,56	275234	144134	320342	239	73	0.00666525	0.0461317	0.087,0.068	0.121,0.107	-0.036	-3.6	3.6
2731	ENSG00000265241	RBM8A	1	-	145926481	145927077	145926481	145926618	145926808	145927077	2731	63,30	662390	109,91	440442	263	73	7.63522e-09	4.80687e-07	0.026,0.021	0.064,0.054	-0.035	-3.5	3.5
2729	ENSG00000265241	RBM8A	1	-	145926808	145927077	145926808	145926886	145927017	145927077	2729	37,24	438302	59,62	303340	204	73	1.25154e-05	0.000282279	0.029,0.028	0.065,0.061	-0.035	-3.5	3.5
3667	ENSG00000125124	BBS2	16	-	56496966	56497880	56496966	56497079	56497742	56497880	3667	8,6	57,38	20,23	37,45	736	73	0.000104143	0.00168303	0.014,0.015	0.051,0.048	-0.035	-3.5	3.5
3302	ENSG00000113013	HSPA9	5	-	138556773	138557496	138556773	138556866	138557401	138557496	3302	590397	1482932	881949	13311155	608	73	1.64214e-07	6.9994e-06	0.046,0.049	0.074,0.09	-0.034	-3.4	3.4
6403	ENSG00000161960	EIF4A1	17	+	7576523	7577165	7576523	7576692	7577055	7577165	6403	451358	1232847	388398	615626	436	73	4.94613e-05	0.000906582	0.058,0.066	0.096,0.096	-0.034	-3.4	3.4
4109	ENSG00000149428	HYOU1	11	-	119055492	119055843	119055492	119055571	119055749	119055843	4109	82,61	549367	76,98	317285	251	73	0.000132567	0.00206406	0.042,0.046	0.065,0.091	-0.034	-3.4	3.4
5134	ENSG00000221978	CCNL2	1	-	1390765	1391575	1390765	1390865	1391296	1391575	5134	15671062	1,4	13461286	7,12	504	73	0.00163641	0.0153341	0.996,0.975	0.965,0.939	0.034	3.4	3.4
2085	ENSG00000185088	RPS27L	15	-	63153852	63155731	63153852	63154060	63155620	63155731	2085	205131	662433	651757	682626	1633	73	0	0	0.014,0.013	0.041,0.051	-0.033	-3.3	3.3
1340	ENSG00000123505	AMD1	6	+	110892298	110892827	110892298	110892443	110892734	110892827	1340	104,57	567464	92114	323301	364	73	8.18282e-07	2.78139e-05	0.035,0.024	0.054,0.071	-0.033	-3.3	3.3
6397	ENSG00000161960	EIF4A1	17	+	7577826	7578244	7577826	7577916	7578164	7578244	6397	593361	17871250	417404	884827	321	73	0.000166212	0.00250181	0.07,0.062	0.097,0.1	-0.033	-3.3	3.3
5260	ENSG00000052749	RRP12	10	-	97358536	97359010	97358536	97358619	97358942	97359010	5260	4,4	45,51	22,18	82,65	396	73	0.000700078	0.00792191	0.016,0.014	0.047,0.049	-0.033	-3.3	3.3
6489	ENSG00000175197	DDIT3	12	-	57517268	57517753	57517268	57517595	57517705	57517753	6489	565308	0,1	568506	2,14	183	73	0.00153955	0.0146278	1.0,0.992	0.991,0.935	0.033	3.3	3.3
839	ENSG00000137312	FLOT1	6	-	30741189	30741704	30741189	30741333	30741613	30741704	839	50,66	219190	91129	234228	353	73	0.00177304	0.0163944	0.045,0.067	0.074,0.105	-0.033	-3.3	3.3
3896	ENSG00000107937	GTPBP4	10	+	996105	997308	996105	996242	997207	997308	3896	42,29	143133	124131	170179	1038	73	5.32217e-09	3.38005e-07	0.02,0.015	0.049,0.049	-0.032	-3.2	3.2
8474	ENSG00000104904	OAZ1	19	+	2271384	2271954	2271384	2271530	2271781	2271954	8474	326268	17811391	517640	16191695	324	73	7.72814e-08	3.73012e-06	0.04,0.042	0.067,0.078	-0.032	-3.2	3.2
5541	ENSG00000141510	TP53	17	-	7676381	7676622	7676381	7676403	7676520	7676622	5541	17,11	244167	51,53	312343	190	73	0.000159442	0.00242004	0.026,0.025	0.059,0.056	-0.032	-3.2	3.2
6777	ENSG00000172890	NADSYN1	11	+	71484311	71485648	71484311	71484447	71485541	71485648	6777	24,15	71,41	29,30	38,29	1167	73	0.000737414	0.00825174	0.021,0.022	0.046,0.061	-0.032	-3.2	3.2
5007	ENSG00000014216	CAPN1	11	+	65210813	65212005	65210813	65210872	65211259	65212005	5007	13,5	87,69	21,13	63,42	460	73	0.00131134	0.0130056	0.023,0.011	0.05,0.047	-0.032	-3.2	3.2
8810	ENSG00000179262	RAD23A	19	+	12948685	12949159	12948685	12948813	12949080	12949159	8810	109,67	193140	80125	330276	340	73	0.00594775	0.0421348	0.108,0.093	0.049,0.089	0.032	3.2	3.2
734	ENSG00000132463	GRSF1	4	-	70825295	70826245	70825295	70825431	70826123	70826245	734	104,90	231219	165159	215195	765	73	5.49395e-05	0.00097971	0.041,0.038	0.068,0.072	-0.031	-3.1	3.1
7978	ENSG00000164405	UQCRQ	5	+	132866868	132867687	132866868	132867035	132867487	132867687	7978	300204	667394	189175	236253	525	73	0.00111889	0.0115231	0.059,0.067	0.1,0.088	-0.031	-3.1	3.1
5049	ENSG00000167996	FTH1	11	-	61964986	61965515	61964986	61965105	61965368	61965515	5049	23501863	13,4	1452713817	143165	336	73	9.97764e-06	0.00023378	0.975,0.99	0.957,0.948	0.03	3	3
2607	ENSG00000088387	DOCK9	13	-	98855897	98860522	98855897	98856031	98860404	98860522	2607	5,4	23,13	27,22	12,11	4446	73	4.60779e-05	0.000864259	0.004,0.005	0.036,0.032	-0.03	-3	3
22	ENSG00000179222	MAGED1	X	+	51897794	51898193	51897794	51897886	51898113	51898193	22	45,27	355215	50,20	147107	300	73	0.000358531	0.00466864	0.03,0.03	0.076,0.044	-0.03	-3	3
2420	ENSG00000049656	CLPTM1L	5	-	1324762	1325816	1324762	1324813	1325750	1325816	2420	98,66	134,95	165173	152134	1010	73	0.00191288	0.0172949	0.05,0.048	0.073,0.085	-0.03	-3	3
5666	ENSG00000102030	NAA10	X	-	153932070	153932431	153932070	153932115	153932315	153932431	5666	46,52	262209	66,98	235248	273	73	0.00520882	0.0379014	0.045,0.062	0.07,0.096	-0.03	-3	3
6852	ENSG00000166783	KIAA0430	16	-	15634756	15636342	15634756	15634931	15635655	15636342	6852	2,3	27,25	11,19	32,36	797	73	0.000515116	0.00624697	0.007,0.011	0.031,0.046	-0.029	-2.9	2.9
6465	ENSG00000175110	MRPS22	3	+	139350178	139351060	139350178	139350322	139350976	139351060	6465	57,59	137133	105,85	132119	727	73	0.00132712	0.0131201	0.04,0.043	0.074,0.067	-0.029	-2.9	2.9
2543	ENSG00000096080	MRPS18A	6	-	43675201	43675617	43675201	43675271	43675493	43675617	2543	22,21	182153	43,39	149171	295	73	0.00168593	0.0157093	0.029,0.033	0.067,0.053	-0.029	-2.9	2.9
8560	ENSG00000168818	STX18	4	-	4418967	4420944	4418967	4420129	4420863	4420944	8560	13,16	61,40	39,27	48,52	807	73	0.00213636	0.0189387	0.019,0.035	0.068,0.045	-0.029	-2.9	2.9
2222	ENSG00000109111	SUPT6H	17	+	28700345	28701128	28700345	28700512	28700940	28701128	2222	4,9	51,44	8,23	47,42	501	73	0.00710764	0.048228	0.011,0.029	0.024,0.074	-0.029	-2.9	2.9
7649	ENSG00000175061	LRRC75A-AS1	17	+	16439580	16440253	16439580	16439703	16440184	16440253	7649	897715	1203859	866701	15201398	554	73	0.000480863	0.00590075	0.089,0.099	0.07,0.062	0.028	2.8	2.8
9385	ENSG00000143418	CERS2	1	-	150966755	150967202	150966755	150966862	150967073	150967202	9385	30,24	247213	55,59	233258	284	73	0.000542168	0.00650961	0.03,0.028	0.057,0.056	-0.028	-2.8	2.8
709	ENSG00000128272	ATF4	22	+	39520563	39521671	39520563	39520751	39521353	39521671	709	526392	1204926	489446	612730	675	73	3.11044e-05	0.000632573	0.045,0.044	0.08,0.062	-0.027	-2.7	2.7
7856	ENSG00000160014	CALM3	19	+	46608481	46608981	46608481	46608588	46608845	46608981	7856	49,48	363267	58,64	223194	330	73	0.000405554	0.00518765	0.029,0.038	0.054,0.068	-0.027	-2.7	2.7
972	ENSG00000185122	HSF1	8	+	144309771	144311249	144309771	144309896	144311173	144311249	972	81,49	93,75	150168	122121	1350	73	0.00205675	0.0183385	0.045,0.034	0.062,0.07	-0.027	-2.7	2.7
6831	ENSG00000072778	ACADVL	17	+	7220121	7220676	7220121	7220197	7220463	7220676	6831	174138	570439	235257	565518	339	73	0.0032934	0.0262891	0.062,0.063	0.082,0.097	-0.027	-2.7	2.7
6215	ENSG00000144635	DYNC1LI1	3	-	32530283	32530519	32530283	32530328	32530460	32530519	6215	5,0	117,64	12,8	102,98	205	73	0.00362023	0.0283354	0.015,0.0	0.04,0.028	-0.027	-2.7	2.7
4169	ENSG00000105193	RPS16	19	-	39433664	39435708	39433664	39433761	39435606	39435708	4169	964617	25751744	25672737	24532459	1918	73	0	0	0.014,0.013	0.038,0.041	-0.026	-2.6	2.6
6400	ENSG00000161960	EIF4A1	17	+	7574259	7574678	7574259	7574308	7574545	7574678	6400	74,61	17001200	148149	935866	310	73	0	0	0.01,0.012	0.036,0.039	-0.026	-2.6	2.6
7312	ENSG00000106263	EIF3B	7	+	2378688	2379242	2378688	2378766	2379133	2379242	7312	26,22	243187	76,79	271275	440	73	1.51333e-06	4.70236e-05	0.017,0.019	0.044,0.045	-0.026	-2.6	2.6
5115	ENSG00000142534	RPS11	19	+	49497193	49498046	49497193	49497325	49497519	49498046	5115	626360	38272431	934970	35253791	267	73	2.78081e-06	7.7734e-05	0.043,0.039	0.068,0.065	-0.026	-2.6	2.6
7895	ENSG00000011485	PPP5C	19	+	46387365	46388448	46387365	46387453	46388407	46388448	7895	15,5	73,49	17,25	45,36	1027	73	0.000200161	0.00295749	0.014,0.007	0.026,0.047	-0.026	-2.6	2.6
6170	ENSG00000013275	PSMC4	19	+	39980285	39980717	39980285	39980454	39980661	39980717	6170	22,27	213185	71,50	273237	280	73	0.00106943	0.0111888	0.026,0.037	0.063,0.052	-0.026	-2.6	2.6
236	ENSG00000185813	PCYT2	17	-	81905669	81906177	81905669	81905735	81906099	81906177	236	10,6	83,49	36,28	126,94	437	73	0.00179045	0.0164922	0.02,0.02	0.046,0.047	-0.026	-2.6	2.6
8375	ENSG00000174744	BRMS1	11	-	66338242	66338785	66338242	66338282	66338720	66338785	8375	16,5	78,57	26,33	93,82	511	73	0.00414939	0.0315895	0.028,0.012	0.038,0.054	-0.026	-2.6	2.6
8383	ENSG00000115286	NDUFS7	19	+	1393241	1395584	1393241	1393330	1395390	1395584	8383	218150	118116	195202	78,87	2133	73	0.00706467	0.0480439	0.059,0.042	0.079,0.074	-0.026	-2.6	2.6
1730	ENSG00000118046	STK11	19	+	1221212	1222006	1221212	1221340	1221948	1222006	1730	16,7	84,45	34,23	61,82	681	73	0.00319503	0.0258459	0.02,0.016	0.056,0.029	-0.025	-2.5	2.5
943	ENSG00000224078	SNHG14	15	+	25103858	25106294	25103858	25103970	25106163	25106294	943	155102	137,85	92,87	45,43	2266	73	0.00357792	0.0280956	0.035,0.037	0.062,0.061	-0.025	-2.5	2.5
8227	ENSG00000110321	EIF4G2	11	-	10804286	10805015	10804286	10804418	10804912	10805015	8227	166134	1061761	232235	676613	567	73	1.4509e-09	1.01005e-07	0.02,0.022	0.042,0.047	-0.024	-2.4	2.4
4498	ENSG00000144591	GMPPA	2	+	219500120	219502037	219500120	219500218	219501475	219502037	4498	45,40	68,65	145144	133123	1330	73	0.0019788	0.0177748	0.035,0.033	0.056,0.06	-0.024	-2.4	2.4
5681	ENSG00000041357	PSMA4	15	+	78542176	78542645	78542176	78542219	78542482	78542645	5681	22,26	367174	62,37	214249	336	73	3.45206e-05	0.000690412	0.013,0.031	0.059,0.031	-0.023	-2.3	2.3
7988	ENSG00000075415	SLC25A3	12	+	98593624	98594135	98593624	98593740	98593974	98594135	7988	132,94	517471	72,92	615712	307	73	4.11284e-05	0.000792511	0.057,0.045	0.027,0.03	0.023	2.3	2.3
2546	ENSG00000120616	EPC1	10	-	32291162	32292644	32291162	32291322	32292495	32292644	2546	11,2	45,27	13,14	24,26	1246	73	0.00409681	0.0312879	0.014,0.004	0.031,0.031	-0.022	-2.2	2.2
680	ENSG00000198721	ECI2	6	-	4117307	4119275	4117307	4117451	4119185	4119275	680	327184	581362	255282	249245	1807	73	8.40442e-08	4.00316e-06	0.022,0.02	0.04,0.044	-0.021	-2.1	2.1
6549	ENSG00000278311	GGNBP2	17	+	36577982	36579419	36577982	36578186	36579244	36579419	6549	54,34	107,66	86106	109109	1131	73	0.00362078	0.0283354	0.032,0.032	0.048,0.059	-0.021	-2.1	2.1
241	ENSG00000087266	SH3BP2	4	+	2832989	2834289	2832989	2833049	2833696	2834289	241	12,9	78,60	15,22	54,47	720	73	0.00463989	0.0345249	0.015,0.015	0.027,0.045	-0.021	-2.1	2.1
6942	ENSG00000221914	PPP2R2A	8	+	26362683	26363890	26362683	26362848	26363720	26363890	6942	91,71	197146	93,32	327275	945	73	6.30957e-07	2.20683e-05	0.034,0.036	0.021,0.009	0.02	2	2
7989	ENSG00000075415	SLC25A3	12	+	98593974	98595848	98593974	98594135	98595726	98595848	7989	371252	531398	728722	627618	1664	73	2.9746e-06	8.18863e-05	0.03,0.027	0.048,0.049	-0.02	-2	2
7497	ENSG00000265681	RPL17	18	-	49491531	49491833	49491531	49491584	49491745	49491833	7497	34782285	16,7	41134224	51,37	234	73	2.62077e-05	0.000539253	0.985,0.99	0.962,0.973	0.02	2	2
681	ENSG00000198721	ECI2	6	-	4125249	4126237	4125249	4125370	4126134	4126237	681	144118	552342	113117	228193	837	73	4.11547e-05	0.000792511	0.022,0.029	0.041,0.05	-0.02	-2	2
1047	ENSG00000162191	UBXN1	11	-	62676812	62677832	62676812	62677005	62677517	62677832	1047	95,59	355257	206231	522522	585	73	0.000363957	0.00471387	0.032,0.028	0.047,0.052	-0.02	-2	2
2479	ENSG00000148303	RPL7A	9	+	133350239	133350727	133350239	133350319	133350596	133350727	2479	849603	38522605	10801114	32603409	350	73	0.000457285	0.00565939	0.044,0.046	0.065,0.064	-0.02	-2	2
9030	ENSG00000073584	SMARCE1	17	-	40631591	40632367	40631591	40631693	40632194	40632367	9030	82,61	297183	131126	270260	574	73	0.00211623	0.0188225	0.034,0.041	0.058,0.058	-0.02	-2	2
682	ENSG00000228474	OST4	2	-	27071325	27071649	27071325	27071463	27071600	27071649	682	30,16	344270	52,57	414396	210	73	0.00316285	0.0256926	0.029,0.02	0.042,0.048	-0.02	-2	2
8466	ENSG00000171858	RPS21	20	+	62387610	62387858	62387610	62387674	62387842	62387858	8466	376187	31111387	251265	12681384	241	73	0.000415597	0.00526956	0.035,0.039	0.057,0.055	-0.019	-1.9	1.9
9213	ENSG00000165487	MICU2	13	-	21495160	21496160	21495160	21495318	21496051	21496160	9213	91,82	334243	83,78	153151	806	73	0.000723948	0.00812618	0.024,0.03	0.047,0.045	-0.019	-1.9	1.9
3347	ENSG00000133606	MKRN1	7	-	140455094	140455900	140455094	140455233	140455789	140455900	3347	94,46	261209	118105	230248	629	73	0.00373463	0.0290427	0.04,0.025	0.056,0.047	-0.019	-1.9	1.9
79	ENSG00000104823	ECH1	19	-	38815856	38816355	38815856	38816007	38816283	38816355	79	102,84	667470	114103	409429	349	73	0.00235417	0.0204367	0.031,0.036	0.055,0.048	-0.018	-1.8	1.8
6046	ENSG00000172354	GNB2	7	+	100676692	100677415	100676692	100676799	100677351	100677415	6046	271193	610512	316346	586551	625	73	0.00520256	0.0378939	0.049,0.042	0.059,0.068	-0.018	-1.8	1.8
223	ENSG00000198755	RPL10A	6	+	35468419	35468873	35468419	35468439	35468798	35468873	223	192126	18981368	305305	15411550	432	73	1.05996e-08	6.44884e-07	0.017,0.015	0.032,0.032	-0.016	-1.6	1.6
7266	ENSG00000164032	H2AFZ	4	-	99948087	99948940	99948087	99948523	99948810	99948940	7266	147102	1002697	118120	565475	360	73	0.00163387	0.0153341	0.029,0.029	0.041,0.049	-0.016	-1.6	1.6
7184	ENSG00000135486	HNRNPA1	12	+	54282393	54282602	54282393	54282486	54282572	54282602	7184	46,26	1043746	30,36	463406	159	73	0.00200118	0.0179092	0.02,0.016	0.029,0.039	-0.016	-1.6	1.6
5482	ENSG00000141959	PFKL	21	+	44319350	44321875	44319350	44320147	44321728	44321875	5482	59,57	109,86	94100	93105	1654	73	0.00643838	0.044778	0.023,0.028	0.043,0.04	-0.016	-1.6	1.6
7577	ENSG00000071462	WBSCR22	7	+	73692595	73693414	73692595	73692646	73693328	73693414	7577	77,55	344215	93102	262219	755	73	0.000965624	0.0103266	0.021,0.024	0.033,0.043	-0.015	-1.5	1.5
7185	ENSG00000135486	HNRNPA1	12	+	54281385	54281941	54281385	54281502	54281794	54281941	7185	136,86	20031183	98,97	707670	365	73	1.45587e-06	4.59002e-05	0.013,0.014	0.027,0.028	-0.014	-1.4	1.4
9159	ENSG00000111229	ARPC3	12	-	110436109	110436683	110436109	110436204	110436556	110436683	9159	100,79	829509	114149	617582	425	73	0.00091508	0.00994772	0.02,0.026	0.031,0.042	-0.014	-1.4	1.4
1585	ENSG00000204525	HLA-C	6	-	31269492	31270085	31269492	31269525	31269965	31270085	1585	30,29	190201	72,97	339334	513	73	0.00577269	0.0410957	0.022,0.02	0.029,0.04	-0.014	-1.4	1.4
1253	ENSG00000108107	RPL28	19	+	55386569	55388048	55386569	55386693	55387929	55388048	1253	520434	21161800	10981209	25242289	1309	73	7.07007e-10	5.38814e-08	0.014,0.013	0.024,0.029	-0.013	-1.3	1.3
8378	ENSG00000115286	NDUFS7	19	+	1388832	1391050	1388832	1388938	1390870	1391050	8378	66,46	187139	102,88	133131	2005	73	2.52216e-05	0.000523221	0.013,0.012	0.027,0.024	-0.013	-1.3	1.3
8002	ENSG00000120694	HSPH1	13	-	31140183	31141259	31140183	31140309	31141121	31141259	8002	20,6	133,86	80,79	292271	885	73	0.000114159	0.00181253	0.012,0.006	0.022,0.023	-0.013	-1.3	1.3
9001	ENSG00000075624	ACTB	7	-	5528280	5529400	5528280	5528719	5529160	5529400	9001	434330	22851778	11091217	41754087	514	73	0.000254109	0.0035585	0.026,0.026	0.036,0.041	-0.013	-1.3	1.3
3249	ENSG00000117335	CD46	1	+	207759638	207761446	207759638	207759724	207761248	207761446	3249	96,56	270180	57,63	113,84	1597	73	0.00121384	0.0122058	0.016,0.014	0.023,0.033	-0.013	-1.3	1.3
7499	ENSG00000265681	RPL17	18	-	49491404	49491607	49491404	49491445	49491531	49491607	7499	118,79	63033990	288269	60565981	159	73	1.31559e-10	1.19061e-08	0.009,0.009	0.021,0.02	-0.012	-1.2	1.2
3983	ENSG00000084072	PPIE	1	+	39741894	39743297	39741894	39741921	39743215	39743297	3983	47,17	124,96	111107	203219	1367	73	0.00142335	0.0138509	0.02,0.009	0.028,0.025	-0.012	-1.2	1.2
1236	ENSG00000100764	PSMC1	14	+	90269396	90270352	90269396	90269548	90270197	90270352	1236	91,42	386238	99114	319317	722	73	0.00355408	0.0279995	0.023,0.018	0.03,0.035	-0.012	-1.2	1.2
8129	ENSG00000196262	PPIA	7	+	44799391	44799874	44799391	44799480	44799701	44799874	8129	157104	27721845	128130	12961202	294	73	1.10202e-05	0.000254097	0.014,0.014	0.024,0.026	-0.011	-1.1	1.1
8453	ENSG00000149136	SSRP1	11	-	57326702	57327514	57326702	57326889	57327425	57327514	8453	46,25	587322	66,67	404377	609	73	2.86843e-05	0.000584997	0.009,0.009	0.019,0.021	-0.011	-1.1	1.1
7186	ENSG00000135486	HNRNPA1	12	+	54282572	54282817	54282572	54282665	54282799	54282817	7186	48,53	1279942	45,42	568508	207	73	0.0022626	0.0198557	0.013,0.019	0.027,0.028	-0.011	-1.1	1.1
9424	ENSG00000145247	OCIAD2	4	-	48892771	48894053	48892771	48892889	48894005	48894053	9424	33,13	154104	31,41	90112	1189	73	0.00250867	0.021568	0.013,0.008	0.021,0.022	-0.011	-1.1	1.1
7551	ENSG00000115268	RPS15	19	+	1438806	1440253	1438806	1438892	1440018	1440253	7551	191128	1222938	218285	838832	1199	73	3.65297e-07	1.39934e-05	0.009,0.008	0.016,0.02	-0.01	-1	1
3540	ENSG00000087191	PSMC5	17	+	63828137	63829563	63828137	63828209	63829493	63829563	3540	174140	626340	176224	390352	1357	73	0.000408632	0.00520862	0.015,0.022	0.024,0.033	-0.01	-1	1
796	ENSG00000047410	TPR	1	-	186341251	186343473	186341251	186341389	186343325	186343473	796	42,29	126,89	87,63	114131	2009	73	0.0015857	0.0149985	0.012,0.012	0.027,0.017	-0.01	-1	1
8948	ENSG00000233927	RPS28	19	+	8321655	8322091	8321655	8321703	8321952	8322091	8948	131119	1390934	204205	12441380	322	73	0.0062113	0.0435754	0.021,0.028	0.036,0.033	-0.01	-1	1
2194	ENSG00000131143	COX4I1	16	+	85804936	85805864	85804936	85805104	85805732	85805864	2194	201132	999689	281270	997896	701	73	0.00199233	0.0178742	0.021,0.02	0.029,0.03	-0.009	-0.9	0.9
8120	ENSG00000242485	MRPL20	1	-	1405808	1407019	1405808	1405886	1406908	1407019	8120	202168	848570	168168	462385	1095	73	0.00226665	0.0198557	0.016,0.019	0.024,0.028	-0.009	-0.9	0.9
9187	ENSG00000092841	MYL6	12	+	56158683	56159730	56158683	56158711	56159586	56159730	9187	178148	14861196	275303	14021348	948	73	4.19162e-05	0.000804969	0.009,0.009	0.015,0.017	-0.007	-0.7	0.7
1218	ENSG00000166710	B2M	15	+	44715422	44716356	44715422	44715701	44716328	44716356	1218	74,61	1002670	141111	886781	700	73	0.000701719	0.00792582	0.008,0.009	0.016,0.015	-0.007	-0.7	0.7
6562	ENSG00000187778	MCRS1	12	-	49567646	49567873	49567646	49567749	49567843	49567873	6562	3,5	0,0	15,7	0,4	167	73	0.00746413	0.0500373	1.0,1.0	1.0,0.433	0.283	28.3	28.3
3026	ENSG00000100867	DHRS2	14	+	23641665	23643219	23641665	23641738	23643151	23643219	3026	21,26	0,3	23,7	0,0	1486	73	0.00747381	0.0500559	1.0,0.299	1.0,1.0	-0.351	-35.1	35.1
4106	ENSG00000108821	COL1A1	17	-	50186639	50187122	50186639	50186922	50187014	50187122	4106	2,7	39,17	13,12	29,21	165	73	0.00748756	0.0501016	0.022,0.154	0.166,0.202	-0.096	-9.6	9.6
5883	ENSG00000144395	CCDC150	2	+	196729192	196729861	196729192	196729387	196729792	196729861	5883	7,4	3,0	3,1	0,0	478	73	0.00750236	0.0501543	0.263,1.0	1.0,1.0	-0.369	-36.9	36.9
4904	ENSG00000177728	TMEM94	17	+	75485870	75486426	75485870	75485998	75486289	75486426	4904	11,7	10,11	14,16	4,6	364	73	0.00770521	0.0514628	0.181,0.113	0.412,0.348	-0.233	-23.3	23.3
7808	ENSG00000125731	SH2D3A	19	-	6754250	6754731	6754250	6754425	6754615	6754731	7808	0,6	2,0	7,4	0,0	263	73	0.00775669	0.0517589	0.0,1.0	1.0,1.0	-0.5	-50	50
5947	ENSG00000105373	GLTSCR2	19	+	47755755	47756604	47755755	47755822	47756527	47756604	5947	40,44	69,65	94,79	88,75	778	73	0.00777223	0.0518148	0.052,0.06	0.091,0.09	-0.035	-3.5	3.5
3101	ENSG00000166123	GPT2	16	+	46923832	46924544	46923832	46923942	46924388	46924544	3101	83,47	2,2	29,22	0,0	519	73	0.00783337	0.0521744	0.854,0.768	1.0,1.0	-0.189	-18.9	18.9
1071	ENSG00000117632	STMN1	1	-	25901490	25903813	25901490	25901682	25903640	25903813	1071	84,62	200129	67,37	77,59	2031	73	0.00785257	0.0522543	0.015,0.017	0.03,0.022	-0.01	-1	1
7421	ENSG00000154222	CC2D1B	1	-	52355397	52355666	52355397	52355449	52355607	52355666	7421	8,10	45,36	33,40	81,76	231	73	0.0078736	0.0523461	0.053,0.081	0.114,0.143	-0.061	-6.1	6.1
6617	ENSG00000011304	PTBP1	19	+	804291	804702	804291	804438	804531	804702	6617	18,4	162136	19,23	152121	166	73	0.00794544	0.0527752	0.047,0.013	0.052,0.077	-0.035	-3.5	3.5
38	ENSG00000099875	MKNK2	19	-	2042606	2042870	2042606	2042662	2042765	2042870	38	126,90	506374	337363	9281094	176	73	0.00798708	0.0529558	0.094,0.091	0.131,0.121	-0.034	-3.4	3.4
7654	ENSG00000175061	LRRC75A-AS1	17	+	16439326	16440253	16439326	16439414	16440184	16440253	7654	27782053	642432	31622949	514491	843	73	0.00799	0.0529558	0.273,0.292	0.348,0.342	-0.063	-6.3	6.3
770	ENSG00000182809	CRIP2	14	+	105478449	105478871	105478449	105478507	105478730	105478871	770	2,2	22,10	6,3	7,6	296	73	0.00799457	0.0529558	0.022,0.047	0.175,0.11	-0.108	-10.8	10.8
1141	ENSG00000173171	MTX1	1	+	155210547	155212219	155210547	155210627	155212089	155212219	1141	197176	0,0	370428	1,4	1535	73	0.00800263	0.0529607	1.0,1.0	0.946,0.836	0.109	10.9	10.9
5701	ENSG00000149577	SIDT2	11	+	117193852	117194151	117193852	117193963	117194057	117194151	5701	20,5	4,0	8,9	0,0	167	73	0.00805936	0.0532874	0.686,1.0	1.0,1.0	-0.157	-15.7	15.7
9171	ENSG00000117308	GALE	1	-	23798379	23798730	23798379	23798484	23798614	23798730	9171	71,52	0,1	39,42	4,1	203	73	0.00808208	0.0533889	1.0,0.949	0.778,0.938	0.116	11.6	11.6
8166	ENSG00000113240	CLK4	5	-	178616881	178618778	178616881	178616948	178618555	178618778	8166	56,63	15,12	83,91	8,8	1680	73	0.0080964	0.0534348	0.14,0.186	0.311,0.331	-0.158	-15.8	15.8
197	ENSG00000103145	HCFC1R1	16	-	3023232	3023530	3023232	3023361	3023473	3023530	197	11,11	34,37	17,7	10,12	185	73	0.00813324	0.053629	0.113,0.105	0.401,0.187	-0.185	-18.5	18.5
5566	ENSG00000166436	TRIM66	11	-	8624358	8625228	8624358	8624551	8624712	8625228	5566	6,14	8,9	15,16	0,5	234	73	0.00814993	0.0536902	0.19,0.327	1.0,0.5	-0.491	-49.1	49.1
4403	ENSG00000035141	FAM136A	2	-	70300839	70301603	70300839	70300980	70301521	70301603	4403	179100	5,5	141143	14,13	614	73	0.00816163	0.0537184	0.81,0.704	0.545,0.567	0.201	20.1	20.1
1663	ENSG00000076108	BAZ2A	12	-	56604584	56605327	56604584	56604799	56605072	56605327	1663	24,36	48,36	65,56	38,51	346	73	0.00822172	0.0540647	0.095,0.174	0.265,0.188	-0.092	-9.2	9.2
7156	ENSG00000100359	SGSM3	22	+	40408773	40409018	40408773	40408842	40408932	40409018	7156	26,8	69,55	21,21	36,35	163	73	0.00824752	0.0541851	0.144,0.061	0.207,0.212	-0.107	-10.7	10.7
3054	ENSG00000214078	CPNE1	20	-	35626043	35626803	35626043	35626381	35626566	35626803	3054	42,29	48,45	103107	79,81	258	73	0.00833038	0.0546799	0.198,0.154	0.269,0.272	-0.095	-9.5	9.5
2435	ENSG00000113460	BRIX1	5	+	34922519	34922739	34922519	34922588	34922694	34922739	2435	11,12	87,65	39,28	115108	179	73	0.00836512	0.0548582	0.049,0.07	0.122,0.096	-0.049	-4.9	4.9
4210	ENSG00000177595	PIDD1	11	-	802681	803647	802681	802891	803173	803647	4210	21,33	0,1	125107	6,3	355	73	0.00839829	0.0550259	1.0,0.872	0.811,0.88	0.09	9	9
6849	ENSG00000135018	UBQLN1	9	-	83666349	83669327	83666349	83666433	83669184	83669327	6849	185112	169113	348382	263217	2824	73	0.00842871	0.0551753	0.028,0.025	0.033,0.044	-0.012	-1.2	1.2
7930	ENSG00000157379	DHRS1	14	-	24292183	24292784	24292183	24292330	24292651	24292784	7930	42,35	14,8	75,39	9,1	394	73	0.00853348	0.0558106	0.357,0.448	0.607,0.878	-0.34	-34	34
9243	ENSG00000166441	RPL27A	11	+	8683865	8684085	8683865	8683917	8684005	8684085	9243	81,49	6,5	139128	2,4	161	73	0.00856294	0.0559528	0.86,0.816	0.969,0.936	-0.115	-11.5	11.5
5783	ENSG00000137802	MAPKBP1	15	+	41815258	41815799	41815258	41815405	41815623	41815799	5783	7,1	27,13	20,12	24,35	291	73	0.00867738	0.0566494	0.061,0.019	0.173,0.079	-0.086	-8.6	8.6
7018	ENSG00000157873	TNFRSF14	1	+	2558342	2559978	2558342	2558468	2559822	2559978	7018	247196	23,22	362354	12,22	1427	73	0.00869667	0.0567243	0.355,0.313	0.607,0.451	-0.195	-19.5	19.5
170	ENSG00000047188	YTHDC2	5	+	113563858	113564131	113563858	113563940	113564041	113564131	170	127100	0,0	110,77	3,3	174	73	0.00873144	0.0567311	1.0,1.0	0.939,0.915	0.073	7.3	7.3
1958	ENSG00000115234	SNX17	2	+	27374688	27375153	27374688	27374758	27375060	27375153	1958	15,18	160101	25,33	118119	375	73	0.00873394	0.0567311	0.018,0.034	0.04,0.051	-0.019	-1.9	1.9
3786	ENSG00000183506	PI4KAP2	22	-	21477996	21478694	21477996	21478101	21478584	21478694	3786	0,0	11,10	2,6	10,7	556	73	0.00871298	0.0567311	0.0,0.0	0.026,0.101	-0.064	-6.4	6.4
3932	ENSG00000115524	SF3B1	2	-	197420180	197420542	197420180	197420231	197420427	197420542	3932	141,72	0,2	226265	7,7	269	73	0.00872479	0.0567311	1.0,0.907	0.898,0.911	0.049	4.9	4.9
5363	ENSG00000152620	NADK2	5	-	36207169	36207417	36207169	36207265	36207365	36207417	5363	40,24	0,0	53,51	3,2	173	73	0.00874474	0.0567311	1.0,1.0	0.882,0.915	0.101	10.1	10.1
8741	ENSG00000121060	TRIM25	17	-	56895520	56895774	56895520	56895604	56895744	56895774	8741	17,18	1,0	46,36	3,3	213	73	0.0087387	0.0567311	0.854,1.0	0.84,0.804	0.105	10.5	10.5
7452	ENSG00000119723	COQ6	14	+	73958146	73959078	73958146	73958273	73958970	73959078	7452	229150	0,0	221175	5,0	770	73	0.00877594	0.0568825	1.0,1.0	0.807,1.0	0.097	9.7	9.7
6401	ENSG00000161960	EIF4A1	17	+	7574259	7574678	7574259	7574308	7574547	7574678	6401	94,68	4,5	161156	2,2	312	73	0.00878771	0.0569079	0.846,0.761	0.95,0.948	-0.145	-14.5	14.5
3274	ENSG00000173846	PLK3	1	+	44802954	44803391	44802954	44803153	44803267	44803391	3274	6,12	5,5	19,17	44,32	187	73	0.00884213	0.0572091	0.319,0.484	0.144,0.172	0.243	24.3	24.3
1394	ENSG00000150433	TMEM218	11	-	125102131	125102809	125102131	125102351	125102636	125102809	1394	56,45	0,2	22,42	4,2	358	73	0.0088743	0.057366	1.0,0.821	0.529,0.811	0.24	24	24
9025	ENSG00000182196	ARL6IP4	12	+	122981128	122981879	122981128	122981299	122981570	122981879	9025	132,86	27,28	183153	27,16	344	73	0.00889589	0.0574543	0.509,0.395	0.59,0.67	-0.178	-17.8	17.8
1362	ENSG00000187801	ZFP69B	1	+	40456944	40457439	40456944	40457071	40457340	40457439	1362	9,9	1,2	3,6	0,0	342	73	0.00891364	0.0575017	0.658,0.49	1.0,1.0	-0.426	-42.6	42.6
3977	ENSG00000125459	MSTO1	1	+	155611215	155611603	155611215	155611355	155611548	155611603	3977	31,33	9,7	95,80	44,59	266	73	0.00891912	0.0575017	0.486,0.564	0.372,0.271	0.203	20.3	20.3
4901	ENSG00000177728	TMEM94	17	+	75492928	75493593	75492928	75493102	75493490	75493593	4901	91,53	30,7	99117	9,9	461	73	0.00894634	0.0576259	0.324,0.545	0.635,0.673	-0.22	-22	22
2290	ENSG00000099797	TECR	19	+	14564785	14565123	14564785	14564992	14565065	14565123	2290	30,27	126,92	12,18	113109	146	73	0.0089636	0.0576858	0.106,0.128	0.05,0.076	0.054	5.4	5.4
1316	ENSG00000131876	SNRPA1	15	-	101285725	101287010	101285725	101285801	101286907	101287010	1316	196156	27,9	299319	13,10	1179	73	0.00901204	0.0578473	0.31,0.518	0.587,0.664	-0.211	-21.1	21.1
3856	ENSG00000185324	CDK10	16	+	89693273	89694232	89693273	89693467	89694172	89694232	3856	244228	47,35	435425	51,40	778	73	0.00901268	0.0578473	0.328,0.379	0.445,0.499	-0.118	-11.8	11.8
5545	ENSG00000111364	DDX55	12	+	123607431	123607662	123607431	123607523	123607603	123607662	5545	43,24	0,0	67,72	4,2	153	73	0.00901096	0.0578473	1.0,1.0	0.889,0.945	0.083	8.3	8.3
5690	ENSG00000159352	PSMD4	1	+	151264831	151265234	151264831	151264918	151265165	151265234	5690	76,62	353222	128100	321303	320	73	0.00902814	0.0578953	0.047,0.06	0.083,0.07	-0.023	-2.3	2.3
456	ENSG00000185000	DGAT1	8	-	144317021	144317252	144317021	144317109	144317186	144317252	456	44,24	67,64	56,50	44,64	150	73	0.00907533	0.0581463	0.242,0.154	0.382,0.275	-0.131	-13.1	13.1
9345	ENSG00000196655	TRAPPC4	11	+	119018765	119019317	119018765	119018970	119019142	119019317	9345	39,21	157119	47,36	117102	245	73	0.00911785	0.0583671	0.069,0.05	0.107,0.095	-0.042	-4.2	4.2
1040	ENSG00000166387	PPFIBP2	11	+	7653023	7653756	7653023	7653200	7653501	7653756	1040	299319	2,0	230193	5,2	374	73	0.00912892	0.0583864	0.967,1.0	0.9,0.95	0.058	5.8	5.8
224	ENSG00000198755	RPL10A	6	+	35468419	35468873	35468419	35468596	35468798	35468873	224	172109	3,3	250249	1,0	275	73	0.009179	0.0586039	0.938,0.906	0.985,1.0	-0.071	-7.1	7.1
7781	ENSG00000197136	PCNXL3	11	+	65625903	65626779	65625903	65626054	65626674	65626779	7781	55,37	0,0	89129	2,2	693	73	0.00917911	0.0586039	1.0,1.0	0.824,0.872	0.152	15.2	15.2
1054	ENSG00000006047	YBX2	17	-	7291092	7292059	7291092	7291182	7292025	7292059	1054	70,53	15,6	58,34	3,1	916	73	0.00926283	0.0590342	0.271,0.413	0.606,0.73	-0.326	-32.6	32.6
3499	ENSG00000115053	NCL	2	-	231458265	231459125	231458265	231458389	231459000	231459125	3499	194104	1085655	197218	913823	684	73	0.00925615	0.0590342	0.019,0.017	0.023,0.027	-0.007	-0.7	0.7
6972	ENSG00000159214	CCDC24	1	+	43993889	43995162	43993889	43993964	43995107	43995162	6972	162134	26,23	125108	29,41	1216	73	0.00928988	0.0591026	0.272,0.259	0.206,0.137	0.094	9.4	9.4
8431	ENSG00000006015	C19orf60	19	+	18590853	18592336	18590853	18590933	18592107	18592336	8431	136,73	69,37	35,20	26,25	1247	73	0.00928886	0.0591026	0.103,0.104	0.073,0.045	0.044	4.4	4.4
4027	ENSG00000140983	RHOT2	16	+	671859	672181	671859	672002	672083	672181	4027	5,12	68,79	20,28	98,99	154	73	0.00931699	0.059223	0.034,0.067	0.088,0.118	-0.052	-5.2	5.2
7762	ENSG00000065357	DGKA	12	+	55938914	55939305	55938914	55938989	55939185	55939305	7762	0,1	5,2	5,1	3,4	269	73	0.00936201	0.059457	0.0,0.119	0.311,0.064	-0.128	-12.8	12.8
127	ENSG00000117410	ATP6V0B	1	+	43976301	43976659	43976301	43976379	43976589	43976659	127	67,55	340254	107125	398352	283	73	0.00938427	0.0595461	0.048,0.053	0.065,0.084	-0.024	-2.4	2.4
747	ENSG00000112651	MRPL2	6	-	43055896	43056196	43055896	43056007	43056084	43056196	747	30,9	1,0	40,30	4,2	150	73	0.00943499	0.0598155	0.936,1.0	0.83,0.88	0.113	11.3	11.3
6604	ENSG00000100242	SUN2	22	-	38750897	38751373	38750897	38751035	38751209	38751373	6604	10,10	55,50	17,16	25,49	247	73	0.00945707	0.0599031	0.051,0.056	0.167,0.088	-0.074	-7.4	7.4
3017	ENSG00000167987	VPS37C	11	-	61138195	61138835	61138195	61138203	61138736	61138835	3017	42,34	3,1	27,26	0,1	606	73	0.00949655	0.0601006	0.628,0.804	1.0,0.758	-0.163	-16.3	16.3
5399	ENSG00000228300	C19orf24	19	+	1276092	1277299	1276092	1276277	1277182	1277299	5399	63,43	2,1	63,39	0,0	978	73	0.00953841	0.0603128	0.702,0.762	1.0,1.0	-0.268	-26.8	26.8
8751	ENSG00000188976	NOC2L	1	-	954003	954523	954003	954082	954463	954523	8751	148,87	16,13	114105	6,5	454	73	0.00956094	0.0604024	0.598,0.518	0.753,0.772	-0.204	-20.4	20.4
5286	ENSG00000090061	CCNK	14	+	99500765	99502376	99500765	99500871	99502206	99502376	5286	88,63	1,0	234326	2,5	1408	73	0.00958225	0.0604843	0.82,1.0	0.858,0.772	0.095	9.5	9.5
6681	ENSG00000184840	TMED9	5	+	177593649	177594285	177593649	177593775	177594138	177594285	6681	87,87	268253	272239	558505	436	73	0.00960694	0.0605873	0.052,0.054	0.075,0.073	-0.021	-2.1	2.1
2825	ENSG00000204356	NELFE	6	-	31956692	31957010	31956692	31956838	31956940	31957010	2825	36,26	199142	36,34	352324	175	73	0.0096824	0.0610101	0.07,0.071	0.041,0.042	0.029	2.9	2.9
1688	ENSG00000183010	PYCR1	17	-	81932383	81933376	81932383	81932963	81933306	81933376	1688	37192947	13,13	17531805	1,2	416	73	0.00972556	0.0611949	0.98,0.975	0.997,0.994	-0.018	-1.8	1.8
6128	ENSG00000104774	MAN2B1	19	-	12655693	12656687	12655693	12655879	12656570	12656687	6128	62,47	52,46	111101	54,59	764	73	0.00972863	0.0611949	0.102,0.089	0.164,0.141	-0.057	-5.7	5.7
4529	ENSG00000125826	RBCK1	20	+	428490	429094	428490	428589	428927	429094	4529	67,41	0,1	122,88	3,3	411	73	0.00978506	0.0614964	1.0,0.879	0.878,0.839	0.081	8.1	8.1
4657	ENSG00000102606	ARHGEF7	13	+	111153737	111153991	111153737	111153746	111153904	111153991	4657	5,1	1,0	7,9	1,3	231	73	0.00986854	0.0619673	0.612,1.0	0.689,0.487	0.218	21.8	21.8
1628	ENSG00000173020	ADRBK1	11	+	67281821	67282542	67281821	67281952	67282270	67282542	1628	75,63	240190	90110	206202	391	73	0.00996417	0.0625135	0.055,0.058	0.075,0.092	-0.027	-2.7	2.7
3985	ENSG00000160714	UBE2Q1	1	-	154552403	154552820	154552403	154552464	154552735	154552820	3985	61,34	174116	74,91	169150	344	73	0.0099839	0.0625831	0.069,0.059	0.085,0.114	-0.036	-3.6	3.6
8023	ENSG00000197728	RPS26	12	+	56042424	56043493	56042424	56042602	56043362	56043493	8023	104,98	1210790	180137	958959	833	73	0.0100087	0.062684	0.007,0.011	0.016,0.012	-0.005	-0.5	0.5
3366	ENSG00000174080	CTSF	11	-	66565670	66565927	66565670	66565798	66565890	66565927	3366	79,56	0,1	68,74	2,4	165	73	0.0100676	0.0629983	1.0,0.961	0.938,0.891	0.066	6.6	6.6
1444	ENSG00000142327	RNPEPL1	2	+	240575029	240575610	240575029	240575142	240575501	240575610	1444	15,16	62,56	16,18	36,21	432	73	0.0100777	0.0630075	0.039,0.046	0.07,0.127	-0.056	-5.6	5.6
6979	ENSG00000188917	TRMT2B	X	-	101051250	101051733	101051250	101051366	101051643	101051733	6979	21,28	0,1	39,53	3,2	350	73	0.0101178	0.0631946	1.0,0.854	0.731,0.847	0.138	13.8	13.8
7411	ENSG00000164211	STARD4	5	-	111500245	111501116	111500245	111500470	111501001	111501116	7411	55,55	3,1	71,68	1,0	604	73	0.0101251	0.0631946	0.689,0.869	0.896,1.0	-0.169	-16.9	16.9
1618	ENSG00000141002	TCF25	16	+	89904117	89905096	89904117	89904205	89904941	89905096	1618	178130	0,0	279251	3,2	809	73	0.010157	0.0633389	1.0,1.0	0.894,0.919	0.093	9.3	9.3
4887	ENSG00000227057	WDR46	6	-	33288147	33288470	33288147	33288235	33288357	33288470	4887	8,5	19,41	25,27	46,57	195	73	0.0101863	0.0634669	0.136,0.044	0.169,0.151	-0.07	-7	7
3462	ENSG00000085224	ATRX	X	-	77681519	77684593	77681519	77683451	77683538	77684593	3462	226119	14,8	202166	5,4	160	73	0.0102514	0.063818	0.88,0.872	0.949,0.95	-0.074	-7.4	7.4
2770	ENSG00000107959	PITRM1	10	-	3165237	3165483	3165237	3165334	3165412	3165483	2770	16,8	106,71	25,17	77,72	151	73	0.0103458	0.0643499	0.068,0.052	0.136,0.102	-0.059	-5.9	5.9
9184	ENSG00000092841	MYL6	12	+	56158357	56158711	56158357	56158415	56158683	56158711	9184	33,40	1,2	64,70	11,8	341	73	0.0106071	0.0659189	0.876,0.811	0.555,0.652	0.24	24	24
7544	ENSG00000142186	SCYL1	11	+	65538269	65538704	65538269	65538324	65538441	65538704	7544	55,40	96,88	138140	184162	190	73	0.0106534	0.0661499	0.18,0.149	0.224,0.249	-0.072	-7.2	7.2
3120	ENSG00000102977	ACD	16	-	67658927	67659613	67658927	67659079	67659536	67659613	3120	39,31	0,0	151146	4,1	530	73	0.0106981	0.0663705	1.0,1.0	0.839,0.953	0.104	10.4	10.4
6823	ENSG00000072778	ACADVL	17	+	7220463	7220676	7220463	7220529	7220603	7220676	6823	218186	573442	287294	526527	147	73	0.0107284	0.0665016	0.159,0.173	0.213,0.217	-0.049	-4.9	4.9
1962	ENSG00000127837	AAMP	2	-	218265578	218266587	218265578	218265682	218266442	218266587	1962	286215	0,0	597585	3,4	833	73	0.0107632	0.06666	1.0,1.0	0.946,0.928	0.063	6.3	6.3
8719	ENSG00000158092	NCK1	3	+	136945582	136946295	136945582	136945752	136946151	136946295	8719	647489	5,6	738748	3,1	472	73	0.0108011	0.0668375	0.952,0.926	0.974,0.991	-0.043	-4.3	4.3
3930	ENSG00000204256	BRD2	6	+	32976561	32977570	32976561	32976936	32977259	32977570	3930	100,70	3,2	103,85	9,8	396	73	0.0108651	0.0671765	0.86,0.866	0.678,0.662	0.193	19.3	19.3
3593	ENSG00000264538	SUZ12P1	17	+	30768833	30769064	30768833	30768867	30769000	30769064	3593	98,77	4,4	84,98	1,1	206	73	0.0109079	0.0673834	0.897,0.872	0.967,0.972	-0.085	-8.5	8.5
3269	ENSG00000126522	ASL	7	+	66086584	66086786	66086584	66086662	66086743	66086786	3269	9,9	92,61	17,11	61,40	154	73	0.0109547	0.0676147	0.044,0.065	0.117,0.115	-0.062	-6.2	6.2
2894	ENSG00000204758	CTC-308K20.1	5	-	172955764	172955964	172955764	172955791	172955878	172955964	2894	10,6	3,0	10,6	8,7	160	73	0.0109899	0.0677745	0.603,1.0	0.363,0.281	0.479	47.9	47.9
489	ENSG00000159403	C1R	12	-	7088838	7089489	7088838	7088986	7089292	7089489	489	6,1	2,6	0,1	2,4	379	73	0.0110359	0.0679293	0.366,0.031	0.0,0.046	0.176	17.6	17.6
6309	ENSG00000131069	ACSS2	20	+	34921807	34921992	34921807	34921866	34921962	34921992	6309	14,9	2,2	34,19	16,19	169	73	0.0110432	0.0679293	0.751,0.66	0.479,0.302	0.315	31.5	31.5
6533	ENSG00000114867	EIF4G1	3	+	184331265	184331606	184331265	184331364	184331471	184331606	6533	191139	525408	188180	362378	180	73	0.011027	0.0679293	0.129,0.121	0.174,0.162	-0.043	-4.3	4.3
60	ENSG00000197958	RPL12	9	-	127449474	127449708	127449474	127449521	127449609	127449708	60	7,17	3,0	28,29	17,23	161	73	0.0110673	0.0680195	0.514,1.0	0.428,0.364	0.361	36.1	36.1
2591	ENSG00000163704	PRRT3	3	-	9945541	9948001	9945541	9945711	9946084	9948001	2591	50,22	5,0	10,15	0,1	446	73	0.0111037	0.0681855	0.621,1.0	1.0,0.711	-0.045	-4.5	4.5
3926	ENSG00000042317	SPATA7	14	+	88427629	88429463	88427629	88427699	88429347	88429463	3926	70,37	0,1	35,32	5,0	1721	73	0.0111157	0.0682014	1.0,0.611	0.229,1.0	0.191	19.1	19.1
1393	ENSG00000150433	TMEM218	11	-	125102131	125102809	125102131	125102329	125102636	125102809	1393	57,48	3,1	25,47	0,0	380	73	0.0111376	0.0682618	0.785,0.902	1.0,1.0	-0.156	-15.6	15.6
2205	ENSG00000102225	CDK16	X	+	47226993	47227223	47226993	47227099	47227159	47227223	2205	7,12	3,1	9,9	1,0	133	73	0.0111522	0.0682618	0.562,0.868	0.832,1.0	-0.201	-20.1	20.1
7853	ENSG00000103126	AXIN1	16	-	289439	293718	289439	289607	293487	293718	7853	39,13	33,19	34,54	25,18	3953	73	0.0111538	0.0682618	0.021,0.012	0.024,0.052	-0.021	-2.1	2.1
7007	ENSG00000142208	AKT1	14	-	104772877	104773379	104772877	104773092	104773250	104773379	7007	14,9	232205	21,18	186177	231	73	0.0111716	0.0683127	0.019,0.014	0.034,0.031	-0.016	-1.6	1.6
6592	ENSG00000166801	FAM111A	11	+	59143496	59145856	59143496	59143695	59145826	59145856	6592	697421	17,3	219183	2,0	2204	73	0.0111922	0.0683811	0.576,0.823	0.784,1.0	-0.193	-19.3	19.3
1690	ENSG00000183010	PYCR1	17	-	81936747	81937257	81936747	81936861	81937233	81937257	1690	314257	4,3	214205	0,1	445	73	0.0112471	0.0686584	0.928,0.934	1.0,0.971	-0.054	-5.4	5.4
172	ENSG00000131899	LLGL1	17	+	18236834	18237773	18236834	18236939	18237480	18237773	172	22,8	26,19	21,26	12,18	614	73	0.0112965	0.0688213	0.091,0.048	0.172,0.147	-0.09	-9	9
2126	ENSG00000160058	BSDC1	1	-	32394079	32394425	32394079	32394140	32394403	32394425	2126	1,1	32,30	9,3	33,35	336	73	0.0113308	0.0688213	0.007,0.007	0.056,0.018	-0.03	-3	3
2552	ENSG00000064601	CTSA	20	+	45892272	45892484	45892272	45892323	45892397	45892484	2552	14,8	57,45	17,25	48,42	147	73	0.0113256	0.0688213	0.109,0.081	0.15,0.228	-0.094	-9.4	9.4
3948	ENSG00000077454	LRCH4	7	-	100577085	100577389	100577085	100577154	100577272	100577389	3948	43,45	46,34	44,33	71,56	191	73	0.0112882	0.0688213	0.263,0.336	0.191,0.184	0.112	11.2	11.2
6445	ENSG00000219481	NBPF1	1	-	16593561	16593753	16593561	16593643	16593723	16593753	6445	117,84	0,0	49,50	4,1	153	73	0.0113076	0.0688213	1.0,1.0	0.854,0.96	0.093	9.3	9.3
9450	ENSG00000089693	MLF2	12	-	6750176	6750766	6750176	6750305	6750641	6750766	9450	80,76	0,1	153189	4,3	409	73	0.0113188	0.0688213	1.0,0.931	0.872,0.918	0.071	7.1	7.1
3498	ENSG00000148229	POLE3	9	-	113409609	113410140	113409609	113409728	113410054	113410140	3498	12,8	74,51	28,23	85,71	399	73	0.0113411	0.068826	0.029,0.028	0.057,0.056	-0.028	-2.8	2.8
110	ENSG00000260807	RP11-161M6.2	16	-	975760	977029	975760	976400	976777	977029	110	8,9	3,0	9,2	0,0	450	73	0.0114181	0.0691988	0.302,1.0	1.0,1.0	-0.349	-34.9	34.9
1454	ENSG00000260238	PMF1-BGLAP	1	+	156242552	156242790	156242552	156242591	156242761	156242790	1454	2,2	12,5	10,12	12,16	243	73	0.0114216	0.0691988	0.048,0.107	0.2,0.184	-0.115	-11.5	11.5
5601	ENSG00000146556	WASH2P	2	+	113595692	113596203	113595692	113595829	113596067	113596203	5601	13,13	10,14	11,18	4,3	311	73	0.0115235	0.0697552	0.234,0.179	0.392,0.585	-0.282	-28.2	28.2
9173	ENSG00000117308	GALE	1	-	23798116	23798730	23798116	23798225	23798614	23798730	9173	163,95	4,6	102,86	1,1	462	73	0.0115327	0.0697552	0.866,0.714	0.942,0.931	-0.146	-14.6	14.6
1163	ENSG00000149480	MTA2	11	-	62597315	62597712	62597315	62597415	62597602	62597712	1163	46,34	2,2	65,44	8,10	260	73	0.0115565	0.0698263	0.866,0.827	0.695,0.553	0.223	22.3	22.3
3773	ENSG00000132640	BTBD3	20	+	11917864	11918601	11917864	11918011	11918333	11918601	3773	4,3	0,1	12,18	4,7	395	73	0.0115638	0.0698263	1.0,0.357	0.357,0.322	0.339	33.9	33.9
2845	ENSG00000101557	USP14	18	+	209970	210493	209970	210031	210385	210493	2845	72,34	196135	63,79	115170	427	73	0.0115906	0.069894	0.059,0.041	0.086,0.074	-0.03	-3	3
3457	ENSG00000164008	C1orf50	1	+	42767305	42767624	42767305	42767358	42767508	42767624	3457	40,34	0,0	45,32	2,2	223	73	0.0115943	0.069894	1.0,1.0	0.88,0.84	0.14	14	14
8076	ENSG00000145029	NICN1	3	-	49424948	49425438	49424948	49425053	49425366	49425438	8076	8,8	1,1	7,4	0,1	386	73	0.0116466	0.070151	0.602,0.602	1.0,0.431	-0.114	-11.4	11.4
4720	ENSG00000130305	NSUN5	7	-	73303825	73304036	73303825	73303914	73303986	73304036	4720	94,96	11,1	194156	5,1	145	73	0.0116652	0.0702044	0.811,0.98	0.951,0.987	-0.074	-7.4	7.4
6101	ENSG00000148985	PGAP2	11	+	3823882	3824376	3823882	3824097	3824269	3824376	6101	47,45	0,1	40,45	0,5	245	73	0.011689	0.0702446	1.0,0.931	1.0,0.728	0.102	10.2	10.2
6405	ENSG00000161960	EIF4A1	17	+	7577568	7578244	7577568	7577706	7577826	7578244	6405	227196	22891717	186139	11441057	193	73	0.0116913	0.0702446	0.036,0.041	0.058,0.047	-0.014	-1.4	1.4
2893	ENSG00000149476	TKFC	11	+	61333548	61334731	61333548	61333650	61334619	61334731	2893	216204	8,13	193228	5,2	1042	73	0.0117281	0.0704074	0.654,0.524	0.73,0.889	-0.221	-22.1	22.1
1185	ENSG00000096746	HNRNPH3	10	+	68337198	68338687	68337198	68337333	68338502	68338687	1185	703386	58,32	770826	28,49	1242	73	0.011763	0.0704645	0.416,0.415	0.618,0.498	-0.143	-14.3	14.3
4254	ENSG00000100906	NFKBIA	14	-	35402393	35402859	35402393	35402534	35402770	35402859	4254	240203	0,3	287226	8,4	309	73	0.0117631	0.0704645	1.0,0.941	0.894,0.93	0.058	5.8	5.8
8779	ENSG00000071889	FAM3A	X	-	154515759	154516242	154515759	154515812	154515909	154516242	8779	87,90	12,16	104109	30,34	170	73	0.0117668	0.0704645	0.757,0.707	0.598,0.579	0.143	14.3	14.3
4119	ENSG00000065029	ZNF76	6	+	35294455	35294976	35294455	35294569	35294779	35294976	4119	18,16	1,1	33,25	7,7	283	73	0.0117869	0.0705267	0.823,0.805	0.549,0.48	0.3	30	30
8260	ENSG00000198561	CTNND1	11	+	57815393	57816011	57815393	57815500	57815917	57816011	8260	70,60	2,3	158156	2,0	490	73	0.0118658	0.0709401	0.839,0.749	0.922,1.0	-0.167	-16.7	16.7
3583	ENSG00000114993	RTKN	2	-	74430467	74430677	74430467	74430518	74430615	74430677	3583	2,6	34,17	11,11	26,22	170	73	0.0118799	0.0709655	0.025,0.132	0.154,0.177	-0.087	-8.7	8.7
5378	ENSG00000136279	DBNL	7	+	44057781	44058280	44057781	44057859	44058128	44058280	5378	40,37	80,56	58,39	46,50	342	73	0.0119286	0.0711977	0.096,0.124	0.212,0.143	-0.067	-6.7	6.7
1702	ENSG00000164896	FASTK	7	-	151076912	151077780	151076912	151077236	151077309	151077780	1702	179119	182143	148125	106,95	146	73	0.0119666	0.071366	0.33,0.294	0.411,0.397	-0.092	-9.2	9.2
4096	ENSG00000135424	ITGA7	12	-	55694777	55695637	55694777	55694970	55695521	55695637	4096	14,9	4,0	23,8	1,0	624	73	0.0120458	0.0717201	0.291,1.0	0.729,1.0	-0.219	-21.9	21.9
4658	ENSG00000133858	ZFC3H1	12	-	71611057	71611887	71611057	71611097	71611785	71611887	4658	23,16	10,10	32,36	7,2	761	73	0.0120432	0.0717201	0.181,0.133	0.305,0.633	-0.312	-31.2	31.2
4144	ENSG00000119185	ITGB1BP1	2	-	9406660	9407598	9406660	9406905	9407448	9407598	4144	76,44	65,40	30,7	30,30	616	73	0.0121576	0.072326	0.122,0.115	0.106,0.027	0.052	5.2	5.2
8203	ENSG00000081760	AACS	12	+	125124704	125125024	125124704	125124769	125124901	125125024	8203	37,42	100,62	42,20	29,29	205	73	0.0121881	0.072448	0.116,0.194	0.34,0.197	-0.114	-11.4	11.4
8514	ENSG00000170421	KRT8	12	-	52900587	52901219	52900587	52900683	52901158	52901219	8514	132111	846751	214223	1087978	548	73	0.0122023	0.0724732	0.02,0.019	0.026,0.029	-0.008	-0.8	0.8
5964	ENSG00000090316	MAEA	4	+	1336860	1338617	1336860	1336994	1338421	1338617	5964	88,55	43,49	89,95	36,33	1500	73	0.0122123	0.0724732	0.091,0.052	0.107,0.123	-0.043	-4.3	4.3
7680	ENSG00000180879	SSR4	X	+	153798070	153798493	153798070	153798136	153798328	153798493	7680	26,21	242187	49,36	221235	265	73	0.0122463	0.0726151	0.029,0.03	0.058,0.04	-0.02	-2	2
7640	ENSG00000063177	RPL18	19	-	48615330	48615946	48615330	48615447	48615876	48615946	7640	115,89	627498	181177	714683	502	73	0.0122786	0.0727473	0.026,0.025	0.036,0.036	-0.01	-1	1
4676	ENSG00000101361	NOP56	20	+	2657080	2658393	2657080	2657218	2657928	2658393	4676	270194	184126	291252	157,97	783	73	0.0124104	0.0734682	0.12,0.126	0.147,0.195	-0.048	-4.8	4.8
7986	ENSG00000133812	SBF2	11	-	9956567	9962106	9956567	9956725	9961956	9962106	7986	24,7	0,0	29,18	2,0	5304	73	0.0124222	0.0734778	1.0,1.0	0.166,1.0	0.417	41.7	41.7
6960	ENSG00000137955	RABGGTB	1	+	75786700	75787604	75786700	75786854	75787496	75787604	6960	172106	2,0	332300	8,5	715	73	0.0124721	0.0737124	0.898,1.0	0.809,0.86	0.115	11.5	11.5
8258	ENSG00000131966	ACTR10	14	+	58223600	58223827	58223600	58223701	58223782	58223827	8258	20,10	159101	28,19	102109	154	73	0.0125313	0.074002	0.056,0.045	0.115,0.076	-0.045	-4.5	4.5
3719	ENSG00000006744	ELAC2	17	-	12995939	12996685	12995939	12995978	12996546	12996685	3719	65,37	103,79	70,74	82,77	641	73	0.0125872	0.0742718	0.067,0.051	0.089,0.099	-0.035	-3.5	3.5
3910	ENSG00000163608	C3orf17	3	-	113012733	113013403	113012733	113012811	113013271	113013403	3910	36,8	34,23	14,17	50,40	533	73	0.0126613	0.0746482	0.127,0.045	0.037,0.055	0.04	4	4
6952	ENSG00000173588	CEP83	12	-	94402778	94403262	94402778	94402891	94403169	94403262	6952	13,6	0,0	17,4	2,1	351	73	0.0126733	0.0746579	1.0,1.0	0.639,0.454	0.454	45.4	45.4
420	ENSG00000187531	SIRT7	17	-	81915439	81915677	81915439	81915512	81915610	81915677	420	4,4	50,43	10,14	48,59	171	73	0.0127012	0.0747007	0.033,0.038	0.082,0.092	-0.051	-5.1	5.1
7010	ENSG00000142208	AKT1	14	-	104770744	104772452	104770744	104770847	104772364	104772452	7010	141133	196175	129137	123120	1590	73	0.0126987	0.0747007	0.032,0.034	0.046,0.05	-0.015	-1.5	1.5
1490	ENSG00000177054	ZDHHC13	11	+	19166301	19170568	19166301	19166351	19170410	19170568	1490	150,95	0,3	284212	0,0	4132	73	0.0128232	0.0752961	1.0,0.359	1.0,1.0	-0.321	-32.1	32.1
5747	ENSG00000112787	FBRSL1	12	+	132574318	132574564	132574318	132574348	132574492	132574564	5747	3,2	35,34	7,8	27,38	217	73	0.012813	0.0752961	0.028,0.019	0.08,0.066	-0.05	-5	5
5310	ENSG00000204348	DXO	6	-	31970715	31970923	31970715	31970825	31970911	31970923	5310	17,17	16,18	54,46	27,20	159	73	0.0128492	0.0753873	0.328,0.302	0.479,0.514	-0.181	-18.1	18.1
4292	ENSG00000151090	THRB	3	-	24127498	24127757	24127498	24127534	24127669	24127757	4292	128,79	7,1	34,29	1,0	208	73	0.0129102	0.0756841	0.865,0.965	0.923,1.0	-0.046	-4.6	4.6
5206	ENSG00000125637	PSD4	2	+	113185364	113186255	113185364	113185440	113185876	113186255	5206	25,21	17,8	0,9	8,6	509	73	0.0129357	0.0757444	0.174,0.274	0.0,0.177	0.136	13.6	13.6
7198	ENSG00000109332	UBE2D3	4	-	102801453	102802638	102801453	102801559	102802560	102802638	7198	78,66	387295	150187	554546	1074	73	0.0129414	0.0757444	0.014,0.015	0.018,0.023	-0.006	-0.6	0.6
2991	ENSG00000135506	OS9	12	+	57715759	57716193	57715759	57715970	57716091	57716193	2991	62,60	191131	65110	147137	194	73	0.0129838	0.0759311	0.109,0.147	0.143,0.232	-0.059	-5.9	5.9
1844	ENSG00000101158	NELFCD	20	+	58992997	58993544	58992997	58993112	58993448	58993544	1844	52,55	130100	77,89	113113	409	73	0.0130849	0.0764608	0.067,0.089	0.108,0.123	-0.037	-3.7	3.7
7040	ENSG00000221983	UBA52	19	+	18573292	18573790	18573292	18573403	18573558	18573790	7040	73,52	0,0	82,85	2,3	228	73	0.013336	0.077865	1.0,1.0	0.929,0.901	0.085	8.5	8.5
368	ENSG00000167508	MVD	16	-	88657435	88658029	88657435	88657582	88657914	88658029	368	22,23	25,19	34,40	17,17	405	73	0.0133472	0.0778678	0.137,0.179	0.265,0.298	-0.123	-12.3	12.3
3873	ENSG00000112282	MED23	6	-	131592387	131593171	131592387	131592460	131593005	131593171	3873	53,30	40,22	80,47	25,24	618	73	0.0133787	0.0779887	0.135,0.139	0.274,0.188	-0.094	-9.4	9.4
8104	ENSG00000105698	USF2	19	+	35269445	35269699	35269445	35269492	35269580	35269699	8104	6,6	50,42	11,11	30,35	161	73	0.0134548	0.0783692	0.052,0.061	0.143,0.125	-0.078	-7.8	7.8
3516	ENSG00000160948	VPS28	8	-	144424945	144425772	144424945	144425000	144425682	144425772	3516	192217	10,7	383377	7,5	755	73	0.013495	0.07854	0.65,0.75	0.841,0.879	-0.16	-16	16
1125	ENSG00000170049	KCNAB3	17	-	7923967	7924265	7923967	7924062	7924144	7924265	1125	8,11	4,5	2,1	0,1	155	73	0.0137096	0.0797249	0.485,0.509	1.0,0.32	-0.163	-16.3	16.3
238	ENSG00000214517	PPME1	11	+	74250953	74251715	74250953	74251186	74251647	74251715	238	15,16	1,0	39,42	2,2	534	73	0.0137495	0.0798925	0.672,1.0	0.727,0.742	0.102	10.2	10.2
6226	ENSG00000032742	IFT88	13	+	20601704	20601933	20601704	20601748	20601850	20601933	6226	127,91	4,3	68,54	4,9	175	73	0.013776	0.0799828	0.93,0.927	0.876,0.715	0.133	13.3	13.3
6141	ENSG00000167995	BEST1	11	+	61958145	61959578	61958145	61958298	61959497	61959578	6141	174116	19,20	35,37	9,12	1272	73	0.0138062	0.0800298	0.345,0.25	0.182,0.15	0.132	13.2	13.2
9313	ENSG00000177082	WDR73	15	-	84645693	84646348	84645693	84645761	84646183	84646348	9313	283188	2,4	218202	1,0	495	73	0.0138023	0.0800298	0.954,0.874	0.97,1.0	-0.071	-7.1	7.1
8216	ENSG00000204469	PRRC2A	6	+	31635241	31635456	31635241	31635272	31635393	31635456	8216	52,29	193157	54,66	172156	194	73	0.0138398	0.0801603	0.092,0.065	0.106,0.137	-0.043	-4.3	4.3
6738	ENSG00000244187	TMEM141	9	+	136791946	136792358	136791946	136792030	136792130	136792358	6738	59,33	0,0	65,63	3,2	173	73	0.0138639	0.0802354	1.0,1.0	0.901,0.93	0.085	8.5	8.5
8605	ENSG00000139625	MAP3K12	12	-	53486946	53487428	53486946	53487155	53487254	53487428	8605	18,19	2,0	23,22	4,4	172	73	0.0138821	0.0802769	0.793,1.0	0.709,0.7	0.192	19.2	19.2
5181	ENSG00000106009	BRAT1	7	-	2537880	2539351	2537880	2538764	2539178	2539351	5181	18,20	32,33	41,25	18,33	487	73	0.0141614	0.0818262	0.078,0.083	0.255,0.102	-0.098	-9.8	9.8
1791	ENSG00000178921	PFAS	17	+	8256266	8256648	8256266	8256407	8256523	8256648	1791	0,5	15,15	9,5	17,7	189	73	0.0141875	0.0819117	0.0,0.114	0.17,0.216	-0.136	-13.6	13.6
1288	ENSG00000182173	TSEN54	17	+	75516745	75517072	75516745	75516910	75517008	75517072	1288	15,8	15,7	13,18	36,42	171	73	0.0142082	0.0819662	0.299,0.328	0.134,0.155	0.169	16.9	16.9
4074	ENSG00000164331	ANKRA2	5	-	73554860	73555208	73554860	73554986	73555124	73555208	4074	60,24	0,1	127118	5,3	211	73	0.0143707	0.0827057	1.0,0.893	0.898,0.932	0.031	3.1	3.1
4111	ENSG00000100258	LMF2	22	-	50504339	50504727	50504339	50504434	50504558	50504727	4111	20,27	3,1	35,48	1,0	197	73	0.0143615	0.0827057	0.712,0.909	0.928,1.0	-0.153	-15.3	15.3
8426	ENSG00000104964	AES	19	-	3054022	3054240	3054022	3054037	3054119	3054240	8426	112115	28,19	88,85	6,11	155	73	0.0143574	0.0827057	0.653,0.74	0.874,0.784	-0.132	-13.2	13.2
2535	ENSG00000105372	RPS19	19	+	41864173	41864899	41864173	41864267	41864686	41864899	2535	66,57	0,0	251236	4,2	492	73	0.0144014	0.0828169	1.0,1.0	0.903,0.946	0.076	7.6	7.6
2677	ENSG00000184014	DENND5A	11	-	9144994	9145460	9144994	9145113	9145317	9145460	2677	23,12	0,0	46,39	3,1	277	73	0.0145869	0.0837505	1.0,1.0	0.802,0.911	0.143	14.3	14.3
4933	ENSG00000132128	LRRC41	1	-	46279181	46279614	46279181	46279257	46279491	46279614	4933	74,22	128,90	52,67	88,83	307	73	0.0145852	0.0837505	0.121,0.055	0.123,0.161	-0.054	-5.4	5.4
8097	ENSG00000115204	MPV17	2	-	27312547	27312772	27312547	27312589	27312679	27312772	8097	3,2	79,80	10,8	111,93	163	73	0.0146393	0.0839847	0.017,0.011	0.039,0.037	-0.024	-2.4	2.4
5284	ENSG00000068489	PRR11	17	+	59185053	59185562	59185053	59185204	59185439	59185562	5284	15,6	52,31	2,0	8,13	308	73	0.0146764	0.0841307	0.064,0.044	0.056,0.0	0.026	2.6	2.6
5785	ENSG00000137802	MAPKBP1	15	+	41812515	41813101	41812515	41812653	41812918	41813101	5785	7,6	6,8	30,37	13,14	338	73	0.0147301	0.0843718	0.201,0.139	0.333,0.363	-0.178	-17.8	17.8
5998	ENSG00000104892	KLC3	19	+	45350528	45350747	45350528	45350551	45350640	45350747	5998	11,24	5,6	16,14	13,15	162	73	0.0147768	0.0845723	0.498,0.643	0.357,0.296	0.244	24.4	24.4
7317	ENSG00000106263	EIF3B	7	+	2379393	2380740	2379393	2379511	2380203	2380740	7317	220141	94,86	275296	108,88	765	73	0.0148921	0.0851647	0.183,0.135	0.195,0.243	-0.06	-6	6
1220	ENSG00000104231	ZFAND1	8	-	81714598	81714895	81714598	81714659	81714803	81714895	1220	41,30	0,1	58,44	2,3	217	73	0.0150452	0.0859727	1.0,0.91	0.907,0.831	0.086	8.6	8.6
7949	ENSG00000140939	NOL3	16	+	67174161	67174944	67174161	67174454	67174620	67174944	7949	27,23	1,0	59,33	4,1	239	73	0.0151366	0.0864264	0.892,1.0	0.818,0.91	0.082	8.2	8.2
3155	ENSG00000179364	PACS2	14	+	105383358	105384463	105383358	105383513	105384352	105384463	3155	42,33	25,24	25,30	36,34	912	73	0.0151589	0.0864558	0.119,0.099	0.053,0.066	0.05	5	5
694	ENSG00000145191	EIF2B5	3	+	184143051	184144224	184143051	184143565	184144098	184144224	694	72,59	61,46	88,87	47,39	606	73	0.0151656	0.0864558	0.124,0.134	0.184,0.212	-0.069	-6.9	6.9
158	ENSG00000158220	ESYT3	3	+	138468654	138468871	138468654	138468717	138468818	138468871	158	6,6	7,4	0,3	5,6	174	73	0.0152985	0.0868495	0.264,0.386	0.0,0.173	0.239	23.9	23.9
3477	ENSG00000103091	WDR59	16	-	74915869	74916160	74915869	74915994	74916101	74916160	3477	14,13	0,1	35,24	2,3	180	73	0.0152871	0.0868495	1.0,0.841	0.877,0.764	0.1	10	10
4626	ENSG00000167778	SPRYD3	12	-	53074648	53075219	53074648	53074784	53075094	53075219	4626	8,8	43,35	35,27	85,66	383	73	0.0152525	0.0868495	0.034,0.042	0.073,0.072	-0.034	-3.4	3.4
5257	ENSG00000110958	PTGES3	12	-	56665631	56666266	56665631	56665803	56666203	56666266	5257	43,33	1,1	56,63	8,4	473	73	0.0152784	0.0868495	0.869,0.836	0.519,0.709	0.239	23.9	23.9
5895	ENSG00000124784	RIOK1	6	+	7402602	7402897	7402602	7402698	7402816	7402897	5895	23,16	0,0	28,33	1,3	191	73	0.0153066	0.0868495	1.0,1.0	0.915,0.808	0.138	13.8	13.8
8842	ENSG00000170949	ZNF160	19	-	53091412	53091720	53091412	53091553	53091636	53091720	8842	6,1	0,0	8,2	1,2	156	73	0.0153033	0.0868495	1.0,1.0	0.789,0.319	0.446	44.6	44.6
4624	ENSG00000065361	ERBB3	12	+	56087576	56087913	56087576	56087642	56087794	56087913	4624	9,12	91,73	14,9	46,29	225	73	0.0153353	0.086944	0.031,0.051	0.09,0.091	-0.05	-5	5
4669	ENSG00000062822	POLD1	19	+	50415723	50416528	50415723	50415826	50416395	50416528	4669	9,12	7,9	24,21	3,7	642	73	0.0154074	0.0872844	0.128,0.132	0.476,0.254	-0.235	-23.5	23.5
2391	ENSG00000129250	KIF1C	17	+	5002605	5002842	5002605	5002642	5002730	5002842	2391	25,8	124131	36,31	143149	161	73	0.0154561	0.0874917	0.084,0.027	0.102,0.086	-0.038	-3.8	3.8
5839	ENSG00000142515	KLK3	19	+	50858028	50858595	50858028	50858333	50858458	50858595	5839	121,99	12,6	43,27	1,1	198	73	0.0154719	0.0875131	0.788,0.859	0.941,0.909	-0.102	-10.2	10.2
5096	ENSG00000183621	ZNF438	10	-	30848530	30850367	30848530	30849443	30850221	30850367	5096	58,50	4,0	56,51	1,0	851	73	0.01551	0.0876602	0.554,1.0	0.828,1.0	-0.137	-13.7	13.7
7948	ENSG00000140939	NOL3	16	+	67174161	67174944	67174161	67174464	67174620	67174944	7948	20,17	25,17	56,27	24,19	229	73	0.0157624	0.089017	0.203,0.242	0.427,0.312	-0.147	-14.7	14.7
9358	ENSG00000108465	CDK5RAP3	17	+	47974399	47975337	47974399	47974448	47975158	47975337	9358	15631230	68,47	18091904	51,50	783	73	0.0158006	0.0891631	0.682,0.709	0.768,0.78	-0.079	-7.9	7.9
4501	ENSG00000171224	C10orf35	10	+	69631479	69631839	69631479	69631547	69631708	69631839	4501	12,4	18,12	25,24	25,13	234	73	0.0159155	0.0896581	0.172,0.094	0.238,0.365	-0.168	-16.8	16.8
5823	ENSG00000155660	PDIA4	7	-	149005896	149006283	149005896	149006053	149006222	149006283	5823	148,81	0,0	360295	1,8	242	73	0.0159255	0.0896581	1.0,1.0	0.991,0.918	0.045	4.5	4.5
8511	ENSG00000168067	MAP4K2	11	-	64797274	64797534	64797274	64797380	64797500	64797534	8511	12,4	49,32	14,26	48,46	193	73	0.0159253	0.0896581	0.085,0.045	0.099,0.176	-0.073	-7.3	7.3
2820	ENSG00000141497	ZMYND15	17	+	4743766	4744107	4743766	4743847	4743990	4744107	2820	3,1	17,6	6,2	3,4	216	73	0.0159731	0.0897996	0.056,0.053	0.403,0.145	-0.22	-22	22
4751	ENSG00000168010	ATG16L2	11	+	72822477	72824842	72822477	72822543	72822847	72824842	4751	13,4	10,2	16,28	5,1	377	73	0.0159754	0.0897996	0.201,0.279	0.383,0.844	-0.373	-37.3	37.3
3548	ENSG00000198276	UCKL1	20	-	63941109	63941609	63941109	63941208	63941382	63941609	3548	44,40	0,0	41,41	3,1	247	73	0.016143	0.0906712	1.0,1.0	0.802,0.924	0.137	13.7	13.7
8804	ENSG00000172345	STARD5	15	-	81322407	81324141	81322407	81322540	81323801	81324141	8804	20,31	0,0	52,43	1,2	1334	73	0.0162043	0.0909449	1.0,1.0	0.74,0.541	0.359	35.9	35.9
659	ENSG00000100241	SBF1	22	-	50467531	50467923	50467531	50467693	50467785	50467923	659	3,4	16,22	6,10	16,10	165	73	0.0163454	0.0916659	0.077,0.074	0.142,0.307	-0.149	-14.9	14.9
5928	ENSG00000169738	DCXR	17	-	82036190	82036643	82036190	82036448	82036543	82036643	5928	116,78	415297	98,91	260219	168	73	0.0164143	0.091981	0.108,0.102	0.141,0.153	-0.042	-4.2	4.2
3071	ENSG00000103168	TAF1C	16	-	84181745	84182058	84181745	84181863	84181941	84182058	3071	32,25	13,12	25,20	21,22	151	73	0.0164538	0.0921308	0.543,0.502	0.365,0.305	0.188	18.8	18.8
944	ENSG00000182400	TRAPPC6B	14	-	39158284	39159550	39158284	39158438	39159449	39159550	944	36,31	0,0	39,38	2,1	1084	73	0.0166027	0.0928931	1.0,1.0	0.568,0.719	0.357	35.7	35.7
2243	ENSG00000140854	KATNB1	16	+	57755840	57756066	57755840	57755917	57755991	57756066	2243	18,9	26,22	6,3	18,24	147	73	0.0166286	0.0928942	0.256,0.169	0.142,0.058	0.113	11.3	11.3
5534	ENSG00000198951	NAGA	22	-	42070281	42070830	42070281	42070366	42070762	42070830	5534	127119	1,3	106,96	4,7	469	73	0.0166257	0.0928942	0.952,0.861	0.805,0.681	0.163	16.3	16.3
1728	ENSG00000168071	CCDC88B	11	+	64353053	64353496	64353053	64353240	64353350	64353496	1728	2,1	0,1	1,3	1,1	183	73	0.0167212	0.0933396	1.0,0.285	0.285,0.545	0.227	22.7	22.7
2760	ENSG00000160209	PDXK	21	+	43745702	43746125	43745702	43745815	43746078	43746125	2760	67,39	1,0	171190	4,4	336	73	0.0167598	0.0934833	0.936,1.0	0.903,0.912	0.06	6	6
1066	ENSG00000182004	SNRPE	1	+	203861602	203862222	203861602	203861743	203862181	203862222	1066	118,47	22,22	85,73	10,9	511	73	0.016826	0.09378	0.434,0.234	0.548,0.537	-0.208	-20.8	20.8
3840	ENSG00000090674	MCOLN1	19	+	7527519	7527960	7527519	7527628	7527863	7527960	3840	37,13	24,21	34,55	19,8	308	73	0.0168953	0.0940938	0.268,0.128	0.298,0.62	-0.261	-26.1	26.1
8722	ENSG00000174483	BBS1	11	+	66515539	66515731	66515539	66515586	66515692	66515731	8722	5,4	29,22	10,5	15,12	179	73	0.0170013	0.0946114	0.066,0.069	0.214,0.145	-0.112	-11.2	11.2
2832	ENSG00000154743	TSEN2	3	+	12529761	12531013	12529761	12529873	12530854	12531013	2832	156125	4,0	67,57	0,0	1054	73	0.0171034	0.0951063	0.73,1.0	1.0,1.0	-0.135	-13.5	13.5
5358	ENSG00000112855	HARS2	5	+	140693490	140693665	140693490	140693508	140693590	140693665	5358	22,14	1,1	23,17	2,8	155	73	0.0171847	0.0954849	0.912,0.868	0.844,0.5	0.218	21.8	21.8
3144	ENSG00000180104	EXOC3	5	+	464289	465272	464289	464412	465110	465272	3144	92,69	45,36	167134	43,50	771	73	0.017277	0.0959247	0.162,0.154	0.269,0.202	-0.078	-7.8	7.8
7243	ENSG00000104872	PIH1D1	19	-	49447826	49448010	49447826	49447908	49448000	49448010	7243	32,27	138,92	34,35	66,90	165	73	0.0173032	0.0959964	0.093,0.115	0.186,0.147	-0.062	-6.2	6.2
1895	ENSG00000159023	EPB41	1	+	29096231	29097935	29096231	29096247	29097806	29097935	1895	327206	1,3	267218	0,0	1632	73	0.0173916	0.0964128	0.936,0.754	1.0,1.0	-0.155	-15.5	15.5
1177	ENSG00000039650	PNKP	19	-	49861448	49861881	49861448	49861510	49861771	49861881	1177	69,44	2,2	62,65	1,0	334	73	0.0174743	0.0966494	0.883,0.828	0.931,1.0	-0.11	-11	11
1613	ENSG00000242372	EIF6	20	-	35284175	35284492	35284175	35284261	35284380	35284492	1613	77,34	191174	96123	227266	192	73	0.0174717	0.0966494	0.133,0.069	0.139,0.15	-0.044	-4.4	4.4
97	ENSG00000095319	NUP188	9	+	128994855	128995200	128994855	128994923	128995103	128995200	97	16,13	0,0	4,13	3,0	253	73	0.017453	0.0966494	1.0,1.0	0.278,1.0	0.361	36.1	36.1
1717	ENSG00000099992	TBC1D10A	22	-	30293650	30294110	30293650	30293805	30293920	30294110	1717	2,1	22,7	6,4	11,14	188	73	0.0175364	0.0968447	0.034,0.053	0.175,0.1	-0.094	-9.4	9.4
9324	ENSG00000130726	TRIM28	19	+	58548900	58549089	58548900	58548910	58548987	58549089	9324	31,27	207157	44,50	169194	150	73	0.0175248	0.0968447	0.068,0.077	0.112,0.111	-0.039	-3.9	3.9
8274	ENSG00000165280	VCP	9	-	35064245	35064483	35064245	35064285	35064386	35064483	8274	23,13	0,0	27,16	4,0	174	73	0.0175522	0.0968583	1.0,1.0	0.739,1.0	0.131	13.1	13.1
1207	ENSG00000234741	GAS5	1	-	173864256	173865282	173864256	173864704	173865228	173865282	1207	743636	20781296	12501296	25412187	597	73	0.01764	0.0971208	0.042,0.057	0.057,0.068	-0.013	-1.3	1.3
2937	ENSG00000269313	MAGIX	X	+	49164706	49165090	49164706	49164789	49164907	49165090	2937	31,26	5,5	26,30	11,14	191	73	0.017636	0.0971208	0.703,0.665	0.475,0.45	0.221	22.1	22.1
679	ENSG00000144021	CIAO1	2	+	96268456	96269355	96268456	96268658	96269267	96269355	679	312170	82,57	408433	78,89	682	73	0.0176379	0.0971208	0.289,0.242	0.359,0.342	-0.085	-8.5	8.5
6670	ENSG00000166887	VPS39	15	-	42164357	42164726	42164357	42164486	42164714	42164726	6670	14,6	0,0	62,58	2,2	301	73	0.0176877	0.0973091	1.0,1.0	0.883,0.876	0.121	12.1	12.1
1433	ENSG00000178971	CTC1	17	-	8230293	8230468	8230293	8230348	8230446	8230468	1433	81,51	0,0	107113	4,2	171	73	0.0177424	0.0975358	1.0,1.0	0.919,0.96	0.06	6	6
5202	ENSG00000163346	PBXIP1	1	-	154951470	154951921	154951470	154951535	154951794	154951921	5202	5,5	20,16	9,6	9,7	332	73	0.0178833	0.0982363	0.052,0.064	0.18,0.159	-0.111	-11.1	11.1
3716	ENSG00000196531	NACA	12	-	56712439	56712908	56712439	56712552	56712785	56712908	3716	245169	19731267	321282	19421585	306	73	0.0179211	0.0983689	0.029,0.031	0.038,0.041	-0.01	-1	1
7118	ENSG00000167468	GPX4	19	+	1106363	1106564	1106363	1106459	1106539	1106564	7118	62,37	457331	77,85	434439	153	73	0.0179472	0.0984375	0.061,0.051	0.078,0.085	-0.026	-2.6	2.6
5827	ENSG00000122435	TRMT13	1	+	100140407	100141019	100140407	100140514	100140864	100141019	5827	66,43	3,1	49,40	1,0	423	73	0.0179651	0.0984612	0.792,0.881	0.894,1.0	-0.111	-11.1	11.1
7439	ENSG00000181392	SYNE4	19	-	36005332	36006671	36005332	36005437	36006422	36006671	7439	95,81	61,26	221149	49,58	1058	73	0.0180116	0.0986414	0.097,0.177	0.237,0.151	-0.057	-5.7	5.7
3361	ENSG00000174080	CTSF	11	-	66565670	66565927	66565670	66565749	66565830	66565927	3361	21,18	4,0	30,38	0,0	154	73	0.0180522	0.0987891	0.713,1.0	1.0,1.0	-0.143	-14.3	14.3
936	ENSG00000010256	UQCRC1	3	-	48600679	48601118	48600679	48600840	48600974	48601118	936	37,15	259175	53,35	243210	207	73	0.0182126	0.0995915	0.048,0.029	0.071,0.056	-0.025	-2.5	2.5
3125	ENSG00000140326	CDAN1	15	-	42735099	42735327	42735099	42735178	42735260	42735327	3125	4,6	16,10	1,2	18,12	155	73	0.0183455	0.100242	0.105,0.22	0.025,0.073	0.114	11.4	11.4
6216	ENSG00000158769	F11R	1	-	161001019	161001353	161001019	161001127	161001284	161001353	6216	5,8	62,49	20,17	70,79	230	73	0.01845	0.100738	0.025,0.049	0.083,0.064	-0.037	-3.7	3.7
7213	ENSG00000130734	ATG4D	19	+	10546838	10547253	10546838	10547115	10547188	10547253	7213	7,15	54,31	34,20	45,49	146	73	0.0184672	0.100755	0.061,0.195	0.274,0.169	-0.094	-9.4	9.4
3353	ENSG00000128159	TUBGCP6	22	-	50219956	50221874	50219956	50220015	50220250	50221874	3353	67,33	18,4	86104	10,3	308	73	0.0185724	0.101253	0.469,0.662	0.671,0.891	-0.216	-21.6	21.6
4089	ENSG00000126458	RRAS	19	-	49636823	49637130	49636823	49636926	49637042	49637130	4089	4,4	32,24	15,12	42,35	189	73	0.0186192	0.101432	0.046,0.06	0.121,0.117	-0.066	-6.6	6.6
5654	ENSG00000135596	MICAL1	6	-	109446135	109446772	109446135	109446357	109446695	109446772	5654	99,71	2,2	91,75	0,0	411	73	0.0189515	0.103165	0.898,0.863	1.0,1.0	-0.119	-11.9	11.9
5190	ENSG00000133316	WDR74	11	-	62839171	62839405	62839171	62839235	62839321	62839405	5190	44,19	83,46	17,24	84,68	159	73	0.0189742	0.10321	0.196,0.159	0.085,0.139	0.065	6.5	6.5
8099	ENSG00000115204	MPV17	2	-	27312213	27312589	27312213	27312246	27312480	27312589	8099	15,12	2,1	22,27	1,0	307	73	0.0191318	0.10399	0.641,0.74	0.84,1.0	-0.229	-22.9	22.9
5882	ENSG00000198590	C3orf35	3	+	37417018	37418101	37417018	37417142	37417252	37418101	5882	2,2	5,2	6,4	3,0	183	73	0.0191874	0.104214	0.138,0.285	0.444,1.0	-0.51	-51	51
2490	ENSG00000171475	WIPF2	17	+	40260534	40260838	40260534	40260667	40260820	40260838	2490	2,5	0,0	4,9	3,0	226	73	0.0192334	0.104297	1.0,1.0	0.301,1.0	0.35	35	35
409	ENSG00000102317	RBM3	X	+	48575560	48576083	48575560	48575667	48575814	48576083	409	109,69	7,3	128103	16,13	220	73	0.019246	0.104297	0.838,0.884	0.726,0.724	0.136	13.6	13.6
4782	ENSG00000111641	NOP2	12	-	6560097	6560569	6560097	6560326	6560446	6560569	4782	43,26	46,42	45,65	41,33	193	73	0.0192447	0.104297	0.261,0.19	0.293,0.427	-0.134	-13.4	13.4
8629	ENSG00000102878	HSF4	16	+	67165521	67165846	67165521	67165630	67165718	67165846	8629	35,35	30,25	24,23	31,39	161	73	0.019319	0.104614	0.346,0.388	0.26,0.211	0.132	13.2	13.2
1046	ENSG00000162191	UBXN1	11	-	62676497	62677005	62676497	62676639	62676812	62677005	1046	38,11	77,66	84,63	143123	246	73	0.0193935	0.104791	0.128,0.047	0.148,0.132	-0.053	-5.3	5.3
4075	ENSG00000155463	OXA1L	14	+	22770192	22770625	22770192	22770278	22770460	22770625	4075	134,99	95,57	235235	99108	255	73	0.0193848	0.104791	0.288,0.332	0.405,0.384	-0.085	-8.5	8.5
4836	ENSG00000169371	SNUPN	15	-	75600790	75601218	75600790	75601035	75601137	75601218	4836	16,12	0,0	37,19	1,3	175	73	0.0194115	0.104791	1.0,1.0	0.939,0.725	0.168	16.8	16.8
8015	ENSG00000136877	FPGS	9	+	127807441	127807688	127807441	127807482	127807585	127807688	8015	14,12	69,52	37,36	101,87	176	73	0.019424	0.104791	0.078,0.087	0.132,0.146	-0.057	-5.7	5.7
9072	ENSG00000183751	TBL3	16	+	1976068	1976317	1976068	1976114	1976210	1976317	9072	0,6	20,26	13,18	45,55	169	73	0.019399	0.104791	0.0,0.091	0.111,0.124	-0.072	-7.2	7.2
3871	ENSG00000070770	CSNK2A2	16	-	58159550	58164147	58159550	58159751	58164053	58164147	3871	19821383	0,1	21582061	6,0	4375	73	0.0195036	0.105142	1.0,0.958	0.857,1.0	0.05	5	5
7821	ENSG00000173531	MST1	3	-	49687148	49687668	49687148	49687478	49687555	49687668	7821	9,3	19,14	1,3	19,18	150	73	0.0197323	0.106296	0.187,0.094	0.025,0.075	0.091	9.1	9.1
8040	ENSG00000173113	TRMT112	11	-	64316690	64317147	64316690	64316968	64317057	64317147	8040	181115	580360	349343	832799	162	73	0.0198284	0.106734	0.123,0.126	0.159,0.162	-0.036	-3.6	3.6
3514	ENSG00000160948	VPS28	8	-	144426908	144427294	144426908	144426979	144427171	144427294	3514	54,38	8,1	194187	7,1	265	73	0.0199558	0.10734	0.65,0.913	0.884,0.981	-0.151	-15.1	15.1
2705	ENSG00000178149	DALRD3	3	-	49015972	49016340	49015972	49016060	49016157	49016340	2705	53,47	11,1	49,24	11,14	170	73	0.019992	0.107386	0.674,0.953	0.657,0.424	0.273	27.3	27.3
6619	ENSG00000011304	PTBP1	19	+	804291	804702	804291	804438	804540	804702	6619	36,25	2,2	28,32	0,1	175	73	0.019994	0.107386	0.882,0.839	1.0,0.93	-0.105	-10.5	10.5
8792	ENSG00000100823	APEX1	14	+	20455577	20456101	20455577	20455703	20455913	20456101	8792	108,76	332237	118129	288250	283	73	0.0201406	0.108093	0.077,0.076	0.096,0.117	-0.03	-3	3
2078	ENSG00000142864	SERBP1	1	-	67424883	67425120	67424883	67424977	67425082	67425120	2078	26,22	401311	31,42	339319	178	73	0.0203622	0.109121	0.026,0.028	0.036,0.051	-0.016	-1.6	1.6
8470	ENSG00000173581	CCDC106	19	+	55648142	55649077	55648142	55648281	55649001	55649077	8470	123127	2,2	102100	0,1	793	73	0.0203498	0.109121	0.85,0.854	1.0,0.902	-0.099	-9.9	9.9
5404	ENSG00000187535	IFT140	16	-	1525886	1526796	1525886	1526077	1526618	1526796	5404	3,6	4,4	7,14	1,3	614	73	0.0203837	0.109155	0.082,0.151	0.454,0.357	-0.289	-28.9	28.9
4730	ENSG00000102054	RBBP7	X	-	16845827	16849301	16845827	16845938	16849243	16849301	4730	39,13	207111	63,73	112,87	3378	73	0.0204223	0.109281	0.004,0.003	0.012,0.018	-0.011	-1.1	1.1
569	ENSG00000169682	SPNS1	16	+	28979259	28979471	28979259	28979306	28979404	28979471	569	5,1	48,38	10,6	44,40	171	73	0.0207182	0.110783	0.043,0.011	0.088,0.06	-0.047	-4.7	4.7
960	ENSG00000110697	PITPNM1	11	-	67493687	67494070	67493687	67493837	67493921	67494070	960	9,4	24,22	21,23	39,33	157	73	0.020871	0.111517	0.148,0.078	0.2,0.245	-0.11	-11	11
9122	ENSG00000154134	ROBO3	11	+	124877160	124877309	124877160	124877184	124877266	124877309	9122	15,17	6,9	12,17	14,20	155	73	0.0208927	0.111551	0.541,0.471	0.288,0.286	0.219	21.9	21.9
968	ENSG00000160285	LSS	21	-	46228433	46228824	46228433	46228599	46228731	46228824	968	4,5	39,37	9,4	23,12	205	73	0.0209449	0.111747	0.035,0.046	0.122,0.106	-0.073	-7.3	7.3
8809	ENSG00000076928	ARHGEF1	19	+	41892024	41892373	41892024	41892123	41892330	41892373	8809	6,10	15,17	8,13	7,7	280	73	0.0209965	0.11194	0.094,0.133	0.23,0.326	-0.165	-16.5	16.5
5503	ENSG00000119760	SUPT7L	2	-	27660983	27662281	27660983	27661155	27662178	27662281	5503	529400	3,2	676554	0,0	1096	73	0.0210862	0.11218	0.922,0.93	1.0,1.0	-0.074	-7.4	7.4
5604	ENSG00000090097	PCBP4	3	-	51960525	51960898	51960525	51960642	51960865	51960898	5604	24,13	42,18	33,16	15,18	296	73	0.021076	0.11218	0.124,0.151	0.352,0.18	-0.129	-12.9	12.9
7126	ENSG00000125746	EML2	19	-	45638504	45638873	45638504	45638634	45638844	45638873	7126	7,3	35,21	19,20	47,54	283	73	0.0210879	0.11218	0.049,0.036	0.094,0.087	-0.048	-4.8	4.8
2440	ENSG00000161010	C5orf45	5	-	179837275	179840959	179837275	179837885	179840871	179840959	2440	586607	9,10	885866	5,7	3059	73	0.0212171	0.112784	0.608,0.592	0.809,0.747	-0.178	-17.8	17.8
9402	ENSG00000172432	GTPBP2	6	-	43620489	43622167	43620489	43621790	43622002	43622167	9402	196168	342228	136127	272293	285	73	0.0212988	0.113135	0.128,0.159	0.114,0.1	0.037	3.7	3.7
483	ENSG00000105520	PLPPR2	19	+	11363712	11364215	11363712	11363835	11364133	11364215	483	12,10	0,3	10,5	0,0	371	73	0.0213699	0.113429	1.0,0.396	1.0,1.0	-0.302	-30.2	30.2
6716	ENSG00000105677	TMEM147	19	+	35546671	35547240	35546671	35546808	35547118	35547240	6716	101,90	1,5	142128	2,0	383	73	0.0214326	0.113679	0.951,0.774	0.931,1.0	-0.103	-10.3	10.3
8653	ENSG00000149743	TRPT1	11	-	64224800	64225580	64224800	64224970	64225498	64225580	8653	80,83	49,55	176224	81,87	601	73	0.0214795	0.113845	0.165,0.155	0.209,0.238	-0.063	-6.3	6.3
1519	ENSG00000162004	CCDC78	16	-	722921	723936	722921	723161	723856	723936	1519	100,73	31,27	22,20	13,14	768	73	0.0215513	0.114141	0.235,0.204	0.139,0.12	0.09	9	9
3363	ENSG00000174080	CTSF	11	-	66565670	66565927	66565670	66565751	66565830	66565927	3363	19,16	61,44	29,38	58,53	152	73	0.0217868	0.115305	0.13,0.149	0.194,0.256	-0.085	-8.5	8.5
6154	ENSG00000163050	ADCK3	1	+	226982026	226982763	226982026	226982149	226982677	226982763	6154	50,38	49,51	81,95	56,69	601	73	0.021919	0.115835	0.11,0.083	0.149,0.143	-0.049	-4.9	4.9
670	ENSG00000149243	KLHL35	11	-	75425392	75426638	75425392	75425581	75426519	75426638	670	269158	33,26	115,77	33,14	1011	73	0.0219182	0.115835	0.371,0.305	0.201,0.284	0.095	9.5	9.5
6879	ENSG00000141030	COPS3	17	-	17270757	17271008	17270757	17270807	17270895	17271008	6879	14,6	187129	24,20	174198	161	73	0.0219455	0.11589	0.033,0.021	0.059,0.044	-0.024	-2.4	2.4
6255	ENSG00000140632	GLYR1	16	-	4821380	4821597	4821380	4821453	4821546	4821597	6255	37,28	127,78	37,24	55,55	166	73	0.0220992	0.116617	0.114,0.136	0.228,0.161	-0.07	-7	7
5088	ENSG00000197363	ZNF517	8	+	144802869	144804238	144802869	144802947	144804124	144804238	5088	10,6	0,2	9,16	0,0	1250	73	0.0221712	0.116912	1.0,0.149	1.0,1.0	-0.425	-42.5	42.5
2791	ENSG00000166986	MARS	12	+	57515919	57516337	57515919	57516158	57516244	57516337	2791	169112	1,0	213234	1,8	159	73	0.0222595	0.117261	0.987,1.0	0.99,0.931	0.033	3.3	3.3
6814	ENSG00000072778	ACADVL	17	+	7224060	7224243	7224060	7224069	7224145	7224243	6814	214166	984739	239250	823837	149	73	0.0222699	0.117261	0.096,0.099	0.125,0.128	-0.029	-2.9	2.9
9378	ENSG00000183963	SMTN	22	+	31099061	31099896	31099061	31099179	31099744	31099896	9378	7,13	20,14	15,17	9,13	638	73	0.0223455	0.117574	0.039,0.096	0.16,0.13	-0.078	-7.8	7.8
8337	ENSG00000115414	FN1	2	-	215379129	215382325	215379129	215379317	215382211	215382325	8337	27,29	2,1	6,9	2,2	2967	73	0.0223809	0.117674	0.249,0.416	0.069,0.1	0.248	24.8	24.8
5214	ENSG00000123143	PKN1	19	+	14467621	14467766	14467621	14467637	14467717	14467766	5214	54,30	0,0	67,54	1,4	153	73	0.0224482	0.117942	1.0,1.0	0.97,0.866	0.082	8.2	8.2
6766	ENSG00000140400	MAN2C1	15	-	75356605	75356902	75356605	75356685	75356792	75356902	6766	33,17	31,35	78,92	62,62	180	73	0.022499	0.118124	0.302,0.165	0.338,0.376	-0.123	-12.3	12.3
5779	ENSG00000140995	DEF8	16	+	89964220	89964575	89964220	89964310	89964465	89964575	5779	4,1	12,15	4,11	12,14	228	73	0.0225753	0.118439	0.096,0.021	0.096,0.201	-0.09	-9	9
6152	ENSG00000141503	MINK1	17	+	4890221	4890735	4890221	4890308	4890516	4890735	6152	8,27	0,1	64,54	2,3	281	73	0.0225961	0.118462	1.0,0.875	0.893,0.824	0.079	7.9	7.9
8682	ENSG00000158062	UBXN11	1	-	26284361	26285541	26284361	26284482	26285463	26285541	8682	220118	2,5	133144	9,9	1054	73	0.0226152	0.118476	0.884,0.62	0.506,0.526	0.236	23.6	23.6
3589	ENSG00000185024	BRF1	14	-	105219150	105220130	105219150	105219232	105220068	105220130	3589	18,26	23,42	26,24	19,17	909	73	0.0226333	0.118485	0.059,0.047	0.099,0.102	-0.048	-4.8	4.8
2841	ENSG00000111653	ING4	12	-	6652661	6653050	6652661	6652770	6652935	6653050	2841	17,12	14,15	15,24	8,6	238	73	0.0227464	0.118951	0.271,0.197	0.365,0.551	-0.224	-22.4	22.4
8305	ENSG00000240303	ACAD11	3	-	132578795	132579056	132578795	132578881	132578954	132579056	8305	25,14	0,1	20,12	4,0	146	73	0.0227552	0.118951	1.0,0.875	0.714,1.0	0.081	8.1	8.1
2105	ENSG00000135845	PIGC	1	-	172441456	172444086	172441456	172442830	172443983	172444086	2105	26,5	0,1	18,6	1,1	1226	73	0.022826	0.119235	1.0,0.229	0.517,0.263	0.225	22.5	22.5
8807	ENSG00000168096	ANKS3	16	-	4701433	4702242	4701433	4701543	4702101	4702242	8807	13,6	17,6	31,27	16,15	631	73	0.0229286	0.119685	0.081,0.104	0.183,0.172	-0.085	-8.5	8.5
8140	ENSG00000111877	MCM9	6	-	118910596	118913420	118910596	118911769	118913294	118913420	8140	0,0	5,8	5,5	5,5	1598	73	0.023056	0.120263	0.0,0.0	0.044,0.044	-0.044	-4.4	4.4
2621	ENSG00000148444	COMMD3	10	+	22318271	22318713	22318271	22318306	22318657	22318713	2621	127109	0,0	99,74	3,1	424	73	0.0231413	0.120622	1.0,1.0	0.85,0.927	0.111	11.1	11.1
6964	ENSG00000114021	NIT2	3	+	100345584	100346255	100345584	100345678	100346180	100346255	6964	153106	160117	73,98	141124	575	73	0.0232473	0.121087	0.108,0.103	0.062,0.091	0.029	2.9	2.9
5742	ENSG00000196199	MPHOSPH8	13	+	19670839	19671289	19670839	19670964	19671205	19671289	5742	52,52	0,1	30,50	4,0	314	73	0.0232645	0.121089	1.0,0.924	0.636,1.0	0.144	14.4	14.4
564	ENSG00000168701	TMEM208	16	+	67228494	67228881	67228494	67228631	67228796	67228881	564	20,20	137135	64,55	293216	238	73	0.0233006	0.12119	0.043,0.043	0.063,0.072	-0.025	-2.5	2.5
8058	ENSG00000198830	HMGN2	1	+	26473482	26473732	26473482	26473585	26473702	26473732	8058	64,58	2,0	41,57	3,3	190	73	0.0233636	0.12143	0.925,1.0	0.84,0.88	0.103	10.3	10.3
4196	ENSG00000185627	PSMD13	11	+	244040	244469	244040	244216	244425	244469	4196	116,54	257169	112122	237182	282	73	0.023454	0.121813	0.105,0.076	0.109,0.148	-0.038	-3.8	3.8
1198	ENSG00000234741	GAS5	1	-	173863979	173864304	173863979	173864079	173864256	173864304	1198	237165	15,19	294247	8,15	250	73	0.0234869	0.121896	0.822,0.717	0.915,0.828	-0.102	-10.2	10.2
7114	ENSG00000134574	DDB2	11	+	47234756	47235412	47234756	47234876	47235269	47235412	7114	57,44	0,0	267282	4,2	466	73	0.0235236	0.121999	1.0,1.0	0.913,0.957	0.065	6.5	6.5
5323	ENSG00000167965	MLST8	16	+	2208209	2208613	2208209	2208334	2208449	2208613	5323	61,52	241193	45,36	88109	188	73	0.0235977	0.122296	0.089,0.095	0.166,0.114	-0.048	-4.8	4.8
2582	ENSG00000173818	ENDOV	17	+	80429772	80430343	80429772	80429831	80430040	80430343	2582	22,15	4,5	8,3	6,3	282	73	0.0237469	0.122881	0.587,0.437	0.257,0.206	0.281	28.1	28.1
5068	ENSG00000213780	GTF2H4	6	+	30911683	30912146	30911683	30911767	30912013	30912146	5068	29,30	19,17	37,31	12,7	319	73	0.0237615	0.122881	0.259,0.288	0.414,0.503	-0.185	-18.5	18.5
6092	ENSG00000119402	FBXW2	9	-	120793148	120793367	120793148	120793257	120793359	120793367	6092	22,12	18,13	7,11	23,16	175	73	0.0237497	0.122881	0.338,0.278	0.113,0.223	0.14	14	14
8666	ENSG00000197077	KIAA1671	22	+	25174239	25177522	25174239	25174489	25177347	25177522	8666	22,11	18,21	23,34	17,15	2931	73	0.0238929	0.123472	0.03,0.013	0.033,0.053	-0.021	-2.1	2.1
5347	ENSG00000167642	SPINT2	19	+	38290536	38292468	38290536	38290575	38291839	38292468	5347	178151	406374	210166	356297	1337	73	0.0240338	0.124066	0.023,0.022	0.031,0.03	-0.008	-0.8	0.8
6843	ENSG00000185664	PMEL	12	-	55956948	55957671	55956948	55957059	55957185	55957671	6843	4,9	3,0	2,4	0,0	199	73	0.024042	0.124066	0.328,1.0	1.0,1.0	-0.336	-33.6	33.6
3866	ENSG00000213024	NUP62	19	-	49927693	49929504	49927693	49927815	49929325	49929504	3866	372322	6,7	198249	8,11	1583	73	0.0240925	0.124209	0.741,0.68	0.533,0.511	0.189	18.9	18.9
8631	ENSG00000102878	HSF4	16	+	67165945	67166395	67165945	67166070	67166319	67166395	8631	166158	8,2	174139	1,2	322	73	0.0241041	0.124209	0.825,0.947	0.975,0.94	-0.072	-7.2	7.2
105	ENSG00000110844	PRPF40B	12	+	49633013	49633547	49633013	49633124	49633426	49633547	105	19,17	45,42	37,34	37,59	375	73	0.0241564	0.124301	0.076,0.073	0.163,0.101	-0.058	-5.8	5.8
7947	ENSG00000140939	NOL3	16	+	67174161	67174944	67174161	67174340	67174620	67174944	7947	82,66	2,2	84,79	1,0	353	73	0.0241491	0.124301	0.895,0.872	0.946,1.0	-0.09	-9	9
3748	ENSG00000110172	CHORDC1	11	-	90210535	90214175	90210535	90210594	90214017	90214175	3748	206143	0,0	667699	3,1	3496	73	0.0241893	0.124383	1.0,1.0	0.823,0.936	0.121	12.1	12.1
165	ENSG00000144357	UBR3	2	+	170014802	170015366	170014802	170014951	170015280	170015366	165	7,6	3,0	11,11	0,1	402	73	0.0242346	0.124488	0.298,1.0	1.0,0.666	-0.184	-18.4	18.4
6752	ENSG00000129515	SNX6	14	-	34629902	34630133	34629902	34629954	34630110	34630133	6752	8,4	104,77	13,9	76,69	229	73	0.0242443	0.124488	0.024,0.016	0.052,0.04	-0.026	-2.6	2.6
6190	ENSG00000165802	NSMF	9	-	137452735	137453180	137452735	137452819	137453055	137453180	6190	53,50	136115	86,85	155124	309	73	0.0243525	0.124955	0.084,0.093	0.116,0.139	-0.039	-3.9	3.9
2316	ENSG00000100031	GGT1	22	+	24628080	24628388	24628080	24628193	24628274	24628388	2316	8,2	66,64	0,0	25,22	154	73	0.0243903	0.125061	0.054,0.015	0.0,0.0	0.035	3.5	3.5
3767	ENSG00000167701	GPT	8	+	144505111	144505359	144505111	144505131	144505245	144505359	3767	11,12	40,22	6,2	23,29	187	73	0.0244335	0.125194	0.097,0.176	0.092,0.026	0.078	7.8	7.8
4208	ENSG00000177595	PIDD1	11	-	802542	802727	802542	802597	802681	802727	4208	0,2	8,6	6,13	29,36	157	73	0.0246097	0.126007	0.0,0.134	0.088,0.144	-0.049	-4.9	4.9
1196	ENSG00000234741	GAS5	1	-	173863979	173864304	173863979	173864098	173864256	173864304	1196	224153	6,2	278231	1,2	231	73	0.0247645	0.12671	0.922,0.96	0.989,0.973	-0.04	-4	4
2320	ENSG00000007392	LUC7L	16	-	188968	190135	188968	189339	189967	190135	2320	65,49	59,40	48,69	69,94	701	73	0.0248452	0.127033	0.103,0.113	0.068,0.071	0.038	3.8	3.8
6346	ENSG00000104907	TRMT1	19	-	13115996	13116431	13115996	13116052	13116186	13116431	6346	38,29	0,4	62,71	0,0	207	73	0.0248836	0.12714	1.0,0.719	1.0,1.0	-0.141	-14.1	14.1
6558	ENSG00000177685	CRACR2B	11	+	830249	830713	830249	830337	830620	830713	6558	256180	107,81	146152	47,39	356	73	0.0249381	0.127328	0.329,0.313	0.389,0.444	-0.095	-9.5	9.5
8458	ENSG00000108788	MLX	17	+	42569506	42570183	42569506	42569606	42569981	42570183	8458	75,58	177159	97155	227214	448	73	0.0251129	0.12813	0.065,0.056	0.065,0.106	-0.025	-2.5	2.5
2949	ENSG00000169727	GPS1	17	+	82056839	82057470	82056839	82056974	82057052	82057470	2949	25,20	132112	22,42	102100	151	73	0.0252012	0.128491	0.084,0.079	0.094,0.169	-0.05	-5	5
5688	ENSG00000124920	MYRF	11	+	61778828	61779570	61778828	61779423	61779497	61779570	5688	1,1	0,1	2,0	1,2	147	73	0.0252794	0.128798	1.0,0.332	0.498,0.0	0.417	41.7	41.7
1107	ENSG00000129351	ILF3	19	+	10681218	10682192	10681218	10681329	10681992	10682192	1107	373229	198112	414471	188145	736	73	0.0253619	0.129121	0.157,0.169	0.179,0.244	-0.048	-4.8	4.8
729	ENSG00000173145	NOC3L	10	-	94357173	94358215	94357173	94357331	94358082	94358215	729	14,8	17,12	20,14	12,6	824	73	0.0253783	0.129121	0.068,0.056	0.129,0.171	-0.088	-8.8	8.8
7249	ENSG00000141504	SAT2	17	-	7627362	7627802	7627362	7627414	7627552	7627802	7249	107,76	135,95	297330	277287	211	73	0.0254018	0.12915	0.215,0.217	0.271,0.285	-0.062	-6.2	6.2
1578	ENSG00000134575	ACP2	11	-	47247640	47248133	47247640	47247727	47248037	47248133	1578	26,21	89,92	18,34	56,56	383	73	0.025617	0.13012	0.053,0.042	0.058,0.104	-0.034	-3.4	3.4
784	ENSG00000148362	C9orf142	9	+	136992639	136992974	136992639	136992704	136992924	136992974	784	121119	14,15	180197	8,15	293	73	0.0256287	0.13012	0.683,0.664	0.849,0.766	-0.134	-13.4	13.4
128	ENSG00000117410	ATP6V0B	1	+	43977025	43978295	43977025	43977216	43977980	43978295	128	261183	313233	361395	357341	837	73	0.0257132	0.130381	0.068,0.064	0.081,0.092	-0.02	-2	2
7828	ENSG00000125520	SLC2A4RG	20	+	63741868	63742230	63741868	63742056	63742129	63742230	7828	15,24	154110	47,32	173149	146	73	0.025734	0.130381	0.046,0.098	0.12,0.097	-0.036	-3.6	3.6
9120	ENSG00000180900	SCRIB	8	-	143792484	143792867	143792484	143792631	143792707	143792867	9120	23,17	0,0	28,43	1,3	149	73	0.0257193	0.130381	1.0,1.0	0.932,0.875	0.097	9.7	9.7
8153	ENSG00000083838	ZNF446	19	+	58479642	58480019	58479642	58479704	58479929	58480019	8153	23,17	2,1	37,21	1,0	298	73	0.0259101	0.131181	0.738,0.806	0.901,1.0	-0.178	-17.8	17.8
8001	ENSG00000120694	HSPH1	13	-	31136624	31137524	31136624	31137117	31137367	31137524	8001	645431	9,2	13221061	22,24	323	73	0.0259543	0.131313	0.942,0.98	0.931,0.909	0.041	4.1	4.1
7889	ENSG00000213213	CCDC183	9	+	136806077	136806672	136806077	136806238	136806503	136806672	7889	38,34	4,0	17,33	0,1	338	73	0.0261127	0.132022	0.672,1.0	1.0,0.877	-0.102	-10.2	10.2
8241	ENSG00000110321	EIF4G2	11	-	10803030	10803279	10803030	10803128	10803210	10803279	8241	137128	1277925	118113	739655	155	73	0.0261378	0.132057	0.048,0.061	0.07,0.075	-0.018	-1.8	1.8
8308	ENSG00000136942	RPL35	9	-	124861418	124861936	124861418	124861555	124861874	124861936	8308	75,48	5,3	59,47	1,1	392	73	0.0262167	0.132363	0.736,0.749	0.917,0.897	-0.165	-16.5	16.5
8676	ENSG00000182472	CAPN12	19	-	38734318	38734870	38734318	38734389	38734812	38734870	8676	6,3	0,3	3,2	1,0	496	73	0.0262707	0.132543	1.0,0.128	0.306,1.0	-0.089	-8.9	8.9
7430	ENSG00000115289	PCGF1	2	-	74507041	74507416	74507041	74507147	74507347	74507416	7430	54,21	2,0	77,74	4,6	273	73	0.0263496	0.132849	0.878,1.0	0.837,0.767	0.137	13.7	13.7
175	ENSG00000182325	FBXL6	8	-	144356989	144357502	144356989	144357121	144357438	144357502	175	89,92	11,13	119109	7,7	390	73	0.026419	0.133014	0.602,0.57	0.761,0.745	-0.167	-16.7	16.7
7070	ENSG00000060971	ACAA1	3	-	38125825	38126700	38125825	38125881	38126161	38126700	7070	46,33	108,80	43,33	52,57	353	73	0.0264052	0.133014	0.081,0.079	0.146,0.107	-0.046	-4.6	4.6
146	ENSG00000197558	SSPO	7	+	149795538	149796515	149795538	149795666	149796370	149796515	146	39,22	16,8	32,28	1,5	777	73	0.026556	0.133611	0.186,0.205	0.75,0.345	-0.352	-35.2	35.2
4437	ENSG00000089280	FUS	16	+	31184938	31188357	31184938	31185179	31188324	31188357	4437	16051059	10,4	20302047	18,23	3218	73	0.0266411	0.133945	0.785,0.857	0.719,0.669	0.127	12.7	12.7
9196	ENSG00000100949	RABGGTA	14	-	24266429	24266889	24266429	24266517	24266775	24266889	9196	15,20	39,25	38,24	29,30	331	73	0.0267141	0.13422	0.078,0.15	0.224,0.15	-0.073	-7.3	7.3
1598	ENSG00000013573	DDX11	12	+	31089043	31090094	31089043	31089151	31089402	31090094	1598	15,7	13,13	29,44	15,26	324	73	0.0267694	0.134356	0.206,0.108	0.303,0.276	-0.132	-13.2	13.2
6015	ENSG00000140365	COMMD4	15	+	75338061	75338420	75338061	75338133	75338354	75338420	6015	38,43	139115	45,57	99105	294	73	0.0267784	0.134356	0.064,0.085	0.101,0.119	-0.035	-3.5	3.5
6017	ENSG00000140365	COMMD4	15	+	75338984	75339878	75338984	75339104	75339701	75339878	6017	108,81	0,0	143152	3,1	670	73	0.0268733	0.134739	1.0,1.0	0.839,0.943	0.109	10.9	10.9
1743	ENSG00000171453	POLR1C	6	+	43519705	43520185	43519705	43519838	43520065	43520185	1743	36,33	35,27	58,90	37,40	300	73	0.0269533	0.13486	0.2,0.229	0.276,0.354	-0.1	-10	10
635	ENSG00000101574	METTL4	18	-	2552694	2555038	2552694	2552764	2554668	2555038	635	9,6	5,7	26,6	7,1	1977	73	0.0269351	0.13486	0.062,0.031	0.121,0.181	-0.104	-10.4	10.4
7069	ENSG00000126012	KDM5C	X	-	53198489	53198888	53198489	53198637	53198763	53198888	7069	28,26	84,54	55,60	83,99	199	73	0.0269522	0.13486	0.109,0.15	0.196,0.182	-0.059	-5.9	5.9
217	ENSG00000144481	TRPM8	2	+	233953708	233954019	233953708	233953819	233953916	233954019	217	3,2	0,4	1,2	0,1	170	73	0.0270269	0.135034	1.0,0.177	1.0,0.462	-0.142	-14.2	14.2
3936	ENSG00000143499	SMYD2	1	+	214332017	214334308	214332017	214332192	214334199	214334308	3936	18,15	11,13	21,12	6,1	2080	73	0.0270597	0.135034	0.054,0.039	0.109,0.296	-0.156	-15.6	15.6
4701	ENSG00000131051	RBM39	20	-	35729316	35729527	35729316	35729365	35729461	35729527	4701	38,20	687371	71,63	815817	169	73	0.0270627	0.135034	0.023,0.023	0.036,0.032	-0.011	-1.1	1.1
7599	ENSG00000103051	COG4	16	-	70508405	70509388	70508405	70508464	70509230	70509388	7599	231195	65,41	94,56	40,19	839	73	0.0270497	0.135034	0.236,0.293	0.17,0.204	0.077	7.7	7.7
226	ENSG00000198755	RPL10A	6	+	35468419	35468873	35468419	35468439	35468801	35468873	226	257187	14,11	354364	8,12	435	73	0.0271084	0.135124	0.755,0.74	0.881,0.836	-0.111	-11.1	11.1
872	ENSG00000107140	TESK1	9	+	35607665	35608011	35607665	35607720	35607927	35608011	872	23,15	0,1	32,46	2,2	280	73	0.0271181	0.135124	1.0,0.796	0.807,0.857	0.066	6.6	6.6
1472	ENSG00000157978	LDLRAP1	1	+	25563660	25565207	25563660	25563791	25565172	25565207	1472	21,26	27,15	29,27	7,16	1454	73	0.0272366	0.135621	0.038,0.08	0.172,0.078	-0.066	-6.6	6.6
2968	ENSG00000148399	DPH7	9	-	137564892	137565154	137564892	137564958	137565084	137565154	2968	16,25	75,53	34,30	46,67	199	73	0.0273344	0.136015	0.073,0.148	0.213,0.141	-0.067	-6.7	6.7
7212	ENSG00000130734	ATG4D	19	+	10546838	10547253	10546838	10547071	10547188	10547253	7212	36,38	2,0	62,49	2,6	190	73	0.0274495	0.136493	0.874,1.0	0.923,0.758	0.097	9.7	9.7
2234	ENSG00000160688	FLAD1	1	+	154992712	154993111	154992712	154992786	154992901	154993111	2234	19,12	12,5	18,7	17,18	188	73	0.0275701	0.136999	0.381,0.482	0.291,0.131	0.221	22.1	22.1
8689	ENSG00000196497	IPO4	14	-	24188343	24188638	24188343	24188423	24188551	24188638	8689	5,5	11,14	12,15	17,7	201	73	0.0276177	0.137142	0.142,0.115	0.204,0.438	-0.193	-19.3	19.3
344	ENSG00000011243	AKAP8L	19	-	15398629	15399410	15398629	15398766	15399301	15399410	344	101,72	12,2	112139	4,1	608	73	0.0276605	0.137184	0.503,0.812	0.771,0.943	-0.2	-20	20
6037	ENSG00000163703	CRELD1	3	+	9943076	9943515	9943076	9943172	9943380	9943515	6037	12,20	53,42	24,22	38,34	281	73	0.0276655	0.137184	0.056,0.11	0.141,0.144	-0.059	-5.9	5.9
8100	ENSG00000116353	MECR	1	-	29195940	29196258	29195940	29196042	29196197	29196258	8100	18,9	0,0	7,6	3,0	228	73	0.0276831	0.137184	1.0,1.0	0.428,1.0	0.286	28.6	28.6
6420	ENSG00000149311	ATM	11	+	108287391	108287715	108287391	108287438	108287599	108287715	6420	8,2	1,0	20,25	3,1	234	73	0.0277396	0.13737	0.714,1.0	0.675,0.886	0.077	7.7	7.7
5784	ENSG00000137802	MAPKBP1	15	+	41812515	41813781	41812515	41813101	41813620	41813781	5784	6,6	7,6	1,8	21,14	592	73	0.027763	0.137392	0.096,0.11	0.006,0.066	0.067	6.7	6.7
118	ENSG00000189337	KAZN	1	+	15060171	15063622	15060171	15060297	15063571	15063622	118	20,7	1,0	42,35	3,0	3347	73	0.027886	0.137706	0.304,1.0	0.234,1.0	0.035	3.5	3.5
3	ENSG00000146263	MMS22L	6	-	97263334	97268002	97263334	97263448	97267881	97268002	3	20,9	2,2	19,19	0,1	4506	73	0.0278738	0.137706	0.139,0.068	1.0,0.235	-0.514	-51.4	51.4
5343	ENSG00000089597	GANAB	11	-	62626859	62627094	62626859	62626934	62627047	62627094	5343	75,61	412326	85,87	355301	186	73	0.0278818	0.137706	0.067,0.068	0.086,0.102	-0.026	-2.6	2.6
5636	ENSG00000109065	NAT9	17	-	74771959	74772277	74771959	74772054	74772217	74772277	5636	63,57	36,25	85,76	17,27	236	73	0.0279025	0.137706	0.351,0.414	0.607,0.465	-0.154	-15.4	15.4
308	ENSG00000109736	MFSD10	4	-	2932599	2933209	2932599	2932758	2933105	2933209	308	109,90	35,18	62,45	24,27	420	73	0.0279811	0.137906	0.351,0.465	0.31,0.225	0.141	14.1	14.1
4514	ENSG00000100201	DDX17	22	-	38487878	38492115	38487878	38488115	38492055	38492115	4514	71394667	226182	37823502	200138	4013	73	0.0279684	0.137906	0.365,0.318	0.256,0.316	0.055	5.5	5.5
1604	ENSG00000204628	GNB2L1	5	-	181241491	181242345	181241491	181241639	181242173	181242345	1604	1210847	17941371	14361356	28502625	607	73	0.0280088	0.137948	0.075,0.069	0.057,0.058	0.015	1.5	1.5
5184	ENSG00000106009	BRAT1	7	-	2543203	2543962	2543203	2543323	2543589	2543962	5184	47,49	42,31	71,74	30,36	339	73	0.0281048	0.138327	0.194,0.254	0.338,0.307	-0.099	-9.9	9.9
842	ENSG00000137312	FLOT1	6	-	30741613	30741799	30741613	30741704	30741791	30741799	842	51,48	129112	42,55	178183	160	73	0.0281797	0.138601	0.153,0.164	0.097,0.121	0.05	5	5
6437	ENSG00000137601	NEK1	4	-	169555804	169556035	169555804	169555851	169555931	169556035	6437	6,4	13,9	3,0	15,6	153	73	0.0283016	0.139106	0.18,0.175	0.087,0.0	0.134	13.4	13.4
727	ENSG00000030582	GRN	17	+	44349157	44349551	44349157	44349302	44349425	44349551	727	31,33	88,54	14,19	58,69	196	73	0.0285565	0.140169	0.116,0.185	0.082,0.093	0.063	6.3	6.3
9088	ENSG00000073350	LLGL2	17	+	75574212	75574668	75574212	75574260	75574452	75574668	9088	23,12	35,54	10,6	42,42	265	73	0.0285549	0.140169	0.153,0.058	0.062,0.038	0.055	5.5	5.5
2702	ENSG00000100345	MYH9	22	-	36319539	36319835	36319539	36319635	36319827	36319835	2702	41,22	0,0	101144	2,3	265	73	0.028642	0.140493	1.0,1.0	0.933,0.93	0.069	6.9	6.9
5668	ENSG00000102030	NAA10	X	-	153931953	153932141	153931953	153931981	153932070	153932141	5668	44,36	2,0	52,61	5,3	162	73	0.0287248	0.140804	0.908,1.0	0.824,0.902	0.091	9.1	9.1
3276	ENSG00000173846	PLK3	1	+	44803599	44804024	44803599	44803691	44803930	44804024	3276	8,16	6,2	37,26	50,40	312	73	0.0288706	0.141232	0.238,0.652	0.148,0.132	0.305	30.5	30.5
3644	ENSG00000152795	HNRNPDL	4	-	82425582	82426129	82425582	82425794	82426036	82426129	3644	217197	1,0	244202	2,4	315	73	0.0288657	0.141232	0.981,1.0	0.966,0.921	0.047	4.7	4.7
4598	ENSG00000213465	ARL2	11	+	65021720	65022184	65021720	65021888	65021970	65022184	4598	223168	1,0	166160	2,5	155	73	0.028849	0.141232	0.991,1.0	0.975,0.938	0.039	3.9	3.9
827	ENSG00000172932	ANKRD13D	11	+	67291475	67291746	67291475	67291521	67291602	67291746	827	3,1	31,32	9,7	40,57	154	73	0.0289139	0.141348	0.044,0.015	0.096,0.055	-0.046	-4.6	4.6
159	ENSG00000158220	ESYT3	3	+	138470059	138471026	138470059	138470146	138470876	138471026	159	33,37	2,0	29,53	4,4	803	73	0.0291311	0.142304	0.6,1.0	0.397,0.546	0.329	32.9	32.9
1770	ENSG00000129968	ABHD17A	19	-	1877507	1880115	1877507	1877687	1879920	1880115	1770	315279	31,21	261317	42,38	2306	73	0.0291488	0.142304	0.243,0.296	0.164,0.209	0.083	8.3	8.3
953	ENSG00000102103	PQBP1	X	+	48902232	48902795	48902232	48902517	48902731	48902795	953	74,55	103,76	100135	119,97	287	73	0.029353	0.143204	0.155,0.155	0.176,0.261	-0.064	-6.4	6.4
9021	ENSG00000111011	RSRC2	12	-	122518838	122521428	122518838	122519029	122521384	122521428	9021	420276	75,58	574529	148149	2428	73	0.0294383	0.143524	0.144,0.125	0.104,0.096	0.035	3.5	3.5
7659	ENSG00000148356	LRSAM1	9	+	127487536	127487763	127487536	127487553	127487675	127487763	7659	18,14	0,1	18,7	2,1	195	73	0.0295716	0.144077	1.0,0.84	0.771,0.724	0.172	17.2	17.2
791	ENSG00000130204	TOMM40	19	+	44901213	44901452	44901213	44901310	44901387	44901452	791	10,8	3,2	19,8	0,2	150	73	0.0295973	0.144105	0.619,0.661	1.0,0.661	-0.191	-19.1	19.1
74	ENSG00000104823	ECH1	19	-	38816288	38816523	38816288	38816385	38816452	38816523	74	34,23	3,1	23,24	0,1	140	73	0.0296194	0.144116	0.855,0.923	1.0,0.926	-0.074	-7.4	7.4
9286	ENSG00000144061	NPHP1	2	-	110163047	110164730	110163047	110163135	110164687	110164730	9286	31,25	1,0	35,19	1,1	1625	73	0.0298031	0.144912	0.582,1.0	0.611,0.46	0.255	25.5	25.5
2038	ENSG00000171720	HDAC3	5	-	141629859	141630125	141629859	141629916	141630043	141630125	2038	22,15	81,37	23,23	42,37	200	73	0.0298645	0.144919	0.09,0.129	0.167,0.185	-0.066	-6.6	6.6
5967	ENSG00000130725	UBE2M	19	-	58556140	58556327	58556140	58556229	58556315	58556327	5967	38,29	331248	89,87	525517	159	73	0.0298621	0.144919	0.05,0.051	0.072,0.072	-0.021	-2.1	2.1
6694	ENSG00000127603	MACF1	1	+	39484600	39486987	39484600	39484730	39485537	39486987	6694	43,44	36,20	70,82	28,29	880	73	0.0298409	0.144919	0.09,0.154	0.172,0.19	-0.059	-5.9	5.9
2881	ENSG00000213930	GALT	9	+	34647088	34647961	34647088	34647258	34647743	34647961	2881	118,76	0,2	94,91	5,1	558	73	0.0299609	0.145289	1.0,0.833	0.711,0.923	0.1	10	10
2856	ENSG00000231500	RPS18	6	+	33275964	33276510	33275964	33276066	33276390	33276510	2856	1248854	8,8	12851219	20,16	397	73	0.0299984	0.145374	0.966,0.952	0.922,0.933	0.031	3.1	3.1
5324	ENSG00000167965	MLST8	16	+	2208449	2209412	2208449	2208613	2208758	2209412	5324	39,27	299223	10,15	159175	218	73	0.0302737	0.14661	0.042,0.039	0.021,0.028	0.016	1.6	1.6
1029	ENSG00000244045	TMEM199	17	+	28360528	28360847	28360528	28360571	28360734	28360847	1029	1,6	84,49	9,10	79,72	236	73	0.0305307	0.147684	0.004,0.036	0.034,0.041	-0.018	-1.8	1.8
1479	ENSG00000070610	GBA2	9	-	35738792	35739041	35738792	35738921	35739001	35739041	1479	4,5	0,0	7,0	0,2	153	73	0.0305363	0.147684	1.0,1.0	1.0,0.0	0.5	50	50
7055	ENSG00000273136	NBPF26	1	+	120805417	120805765	120805417	120805458	120805555	120805765	7055	0,0	1,2	3,1	9,1	170	73	0.0305594	0.147697	0.0,0.0	0.125,0.3	-0.212	-21.2	21.2
8303	ENSG00000240303	ACAD11	3	-	132578795	132579558	132578795	132578881	132579491	132579558	8303	75,61	13,7	47,49	13,16	683	73	0.0309078	0.149281	0.381,0.482	0.279,0.247	0.168	16.8	16.8
525	ENSG00000103335	PIEZO1	16	-	88734998	88735246	88734998	88735053	88735134	88735246	525	23,16	91,56	6,6	51,39	154	73	0.0309502	0.149287	0.107,0.119	0.053,0.068	0.052	5.2	5.2
7024	ENSG00000130177	CDC16	13	+	114236650	114236895	114236650	114236699	114236798	114236895	7024	3,2	24,18	11,8	34,29	172	73	0.030935	0.149287	0.05,0.045	0.121,0.105	-0.065	-6.5	6.5
3142	ENSG00000058262	SEC61A1	3	+	128052488	128052902	128052488	128052555	128052834	128052902	3142	43,29	3,3	78,70	2,1	352	73	0.0310071	0.149462	0.748,0.667	0.89,0.936	-0.206	-20.6	20.6
5421	ENSG00000089053	ANAPC5	12	-	121318276	121318608	121318276	121318404	121318500	121318608	5421	194119	0,1	137122	5,1	169	73	0.0311133	0.149874	1.0,0.981	0.922,0.981	0.039	3.9	3.9
5932	ENSG00000161509	GRIN2C	17	-	74846759	74847537	74846759	74846920	74847307	74847537	5932	34,23	45,35	48,59	43,47	460	73	0.03115	0.149951	0.107,0.094	0.15,0.166	-0.057	-5.7	5.7
8986	ENSG00000158805	ZNF276	16	+	89723136	89723709	89723136	89723183	89723259	89723709	8986	7,4	23,18	12,6	14,11	149	73	0.0311983	0.150083	0.13,0.098	0.296,0.211	-0.14	-14	14
3524	ENSG00000160948	VPS28	8	-	144424945	144425772	144424945	144425051	144425660	144425772	3524	57,98	0,2	187199	7,4	682	73	0.031242	0.150194	1.0,0.84	0.741,0.842	0.128	12.8	12.8
3402	ENSG00000126214	KLC1	14	+	103699921	103700727	103699921	103700101	103700654	103700727	3402	113,84	0,0	141,85	4,0	626	73	0.0312835	0.150294	1.0,1.0	0.804,1.0	0.098	9.8	9.8
616	ENSG00000184470	TXNRD2	22	-	19875521	19877234	19875521	19875807	19877039	19877234	616	72,83	54,41	67,55	16,27	1305	73	0.0313837	0.150476	0.069,0.102	0.19,0.102	-0.06	-6	6
6586	ENSG00000008517	IL32	16	+	3065368	3065826	3065368	3065494	3065780	3065826	6586	24,9	2,0	36,23	5,5	359	73	0.0313703	0.150476	0.709,1.0	0.594,0.483	0.316	31.6	31.6
7330	ENSG00000140988	RPS2	16	-	1962496	1962909	1962496	1962656	1962735	1962909	7330	338309	36602850	422392	32273128	152	73	0.0313425	0.150476	0.042,0.049	0.059,0.057	-0.012	-1.2	1.2
1463	ENSG00000141524	TMC6	17	-	78125725	78126366	78125725	78125884	78126276	78126366	1463	54,49	78,76	76,73	66,80	465	73	0.0314271	0.150484	0.098,0.092	0.153,0.125	-0.044	-4.4	4.4
5228	ENSG00000102901	CENPT	16	-	67832011	67832545	67832011	67832108	67832454	67832545	5228	63,54	0,2	75,66	1,6	419	73	0.0314063	0.150484	1.0,0.825	0.929,0.657	0.119	11.9	11.9
9005	ENSG00000101337	TM9SF4	20	+	32159142	32160111	32159142	32159336	32159991	32160111	9005	44,28	0,0	135130	4,0	728	73	0.0315122	0.150792	1.0,1.0	0.772,1.0	0.114	11.4	11.4
8165	ENSG00000113240	CLK4	5	-	178617343	178618778	178617343	178617434	178618555	178618778	8165	26,41	18,18	29,34	31,33	1194	73	0.0316222	0.151219	0.081,0.122	0.054,0.059	0.045	4.5	4.5
646	ENSG00000204536	CCHCR1	6	-	31156730	31157089	31156730	31156836	31157022	31157089	646	58,35	4,0	76,69	0,0	259	73	0.0317844	0.151894	0.803,1.0	1.0,1.0	-0.099	-9.9	9.9
3710	ENSG00000081307	UBA5	3	+	132665822	132666068	132665822	132665868	132665983	132666068	3710	10,12	52,36	27,27	71,47	188	73	0.032082	0.153215	0.069,0.115	0.129,0.182	-0.064	-6.4	6.4
1608	ENSG00000204628	GNB2L1	5	-	181236928	181237719	181236928	181237042	181237608	181237719	1608	397268	776581	690609	10721004	639	73	0.0321414	0.153398	0.055,0.05	0.068,0.065	-0.014	-1.4	1.4
2109	ENSG00000205758	CRYZL1	21	-	33616540	33616750	33616540	33616603	33616705	33616750	2109	5,7	4,5	11,4	16,24	175	73	0.0324623	0.154827	0.343,0.369	0.223,0.065	0.212	21.2	21.2
6685	ENSG00000129667	RHBDF2	17	-	76478805	76479277	76478805	76479009	76479081	76479277	6685	5,2	8,3	2,2	17,11	145	73	0.0325095	0.15495	0.239,0.251	0.056,0.084	0.175	17.5	17.5
28	ENSG00000147130	ZMYM3	X	-	71247344	71247906	71247344	71247510	71247733	71247906	28	0,3	33,17	7,1	17,19	296	73	0.0326273	0.155003	0.0,0.042	0.092,0.013	-0.032	-3.2	3.2
3021	ENSG00000185340	GAS2L1	22	+	29310826	29312094	29310826	29310998	29311975	29312094	3021	268295	0,5	148102	0,1	1050	73	0.0325946	0.155003	1.0,0.804	1.0,0.876	-0.036	-3.6	3.6
6056	ENSG00000105197	TIMM50	19	+	39485590	39486291	39485590	39485803	39486186	39486291	6056	41,30	2,0	56,42	8,1	456	73	0.0326277	0.155003	0.766,1.0	0.528,0.871	0.183	18.3	18.3
6261	ENSG00000173039	RELA	11	-	65658601	65658822	65658601	65658602	65658717	65658822	6261	6,6	0,3	53,30	0,0	188	73	0.0326262	0.155003	1.0,0.437	1.0,1.0	-0.281	-28.1	28.1
8702	ENSG00000150787	PTS	11	+	112228593	112229504	112228593	112228673	112229441	112229504	8702	198,90	0,5	267245	15,14	841	73	0.0325997	0.155003	1.0,0.61	0.607,0.603	0.2	20	20
7190	ENSG00000178038	ALS2CL	3	-	46671487	46672033	46671487	46671768	46671883	46672033	7190	15,26	0,3	21,35	6,6	188	73	0.0327856	0.155651	1.0,0.771	0.576,0.694	0.25	25	25
4206	ENSG00000177595	PIDD1	11	-	799814	800244	799814	800014	800130	800244	4206	18,6	15,12	70,82	49,34	189	73	0.0329435	0.155889	0.317,0.162	0.356,0.482	-0.179	-17.9	17.9
4741	ENSG00000133460	SLC2A11	22	+	23883771	23884429	23883771	23883873	23884301	23884429	4741	35,20	0,0	21,18	3,0	501	73	0.0328616	0.155889	1.0,1.0	0.505,1.0	0.248	24.8	24.8
8048	ENSG00000153774	CFDP1	16	-	75305023	75305438	75305023	75305182	75305433	75305438	8048	31,17	2,1	27,31	0,0	324	73	0.0329251	0.155889	0.777,0.793	1.0,1.0	-0.215	-21.5	21.5
9039	ENSG00000125967	NECAB3	20	-	33659884	33660395	33659884	33660058	33660258	33660395	9039	71,71	1,1	86,67	4,3	273	73	0.0329152	0.155889	0.95,0.95	0.852,0.857	0.095	9.5	9.5
9101	ENSG00000173575	CHD2	15	+	93014695	93014909	93014695	93014726	93014848	93014909	9101	195138	4,1	240281	11,7	195	73	0.0329123	0.155889	0.948,0.981	0.891,0.938	0.05	5	5
7208	ENSG00000196839	ADA	20	-	44620298	44621147	44620298	44620401	44621017	44621147	7208	22,26	27,12	10,20	28,21	689	73	0.032976	0.155941	0.079,0.187	0.036,0.092	0.069	6.9	6.9
5139	ENSG00000082014	SMARCD3	7	-	151242136	151242603	151242136	151242232	151242464	151242603	5139	28,10	2,0	19,13	3,2	305	73	0.0330236	0.156064	0.77,1.0	0.603,0.609	0.279	27.9	27.9
6060	ENSG00000137822	TUBGCP4	15	+	43401715	43403799	43401715	43401850	43403682	43403799	6060	137,70	16,19	117107	34,37	1905	73	0.0330769	0.156214	0.247,0.124	0.117,0.1	0.077	7.7	7.7
109	ENSG00000110844	PRPF40B	12	+	49631859	49632880	49631859	49631925	49632854	49632880	109	80,72	1,0	122146	0,4	1002	73	0.0332877	0.157057	0.854,1.0	1.0,0.727	0.064	6.4	6.4
309	ENSG00000109736	MFSD10	4	-	2931824	2932153	2931824	2931936	2932044	2932153	309	12,11	36,19	24,16	26,21	181	73	0.0332986	0.157057	0.119,0.189	0.271,0.235	-0.099	-9.9	9.9
503	ENSG00000129657	SEC14L1	17	+	77088748	77089271	77088748	77088949	77089152	77089271	503	9,10	12,8	14,16	5,7	276	73	0.0334167	0.157511	0.166,0.248	0.425,0.377	-0.194	-19.4	19.4
1582	ENSG00000135452	TSPAN31	12	+	57746175	57746720	57746175	57746256	57746588	57746720	1582	16,18	31,25	22,11	54,53	405	73	0.0334711	0.157665	0.085,0.115	0.068,0.036	0.048	4.8	4.8
7911	ENSG00000182199	SHMT2	12	+	57230802	57231913	57230802	57231000	57231712	57231913	7911	517391	109,82	437472	143118	785	73	0.033515	0.157769	0.306,0.307	0.221,0.271	0.06	6	6
4763	ENSG00000178460	MCMDC2	8	+	66874325	66874586	66874325	66874456	66874526	66874586	4763	7,3	15,6	0,2	5,4	143	73	0.0335595	0.157794	0.192,0.203	0.0,0.203	0.096	9.6	9.6
4915	ENSG00000106348	IMPDH1	7	-	128394274	128394510	128394274	128394361	128394455	128394510	4915	28,19	172129	10,9	109110	167	73	0.0335638	0.157794	0.066,0.06	0.039,0.035	0.026	2.6	2.6
6899	ENSG00000174243	DDX23	12	-	48837280	48837657	48837280	48837393	48837523	48837657	6899	21,14	120,66	34,32	105104	203	73	0.0335929	0.157828	0.059,0.071	0.104,0.1	-0.037	-3.7	3.7
1020	ENSG00000003509	NDUFAF7	2	+	37241577	37242693	37241577	37241791	37242634	37242693	1020	47,28	3,1	76,42	11,8	916	73	0.0337355	0.158395	0.555,0.691	0.355,0.295	0.298	29.8	29.8
7672	ENSG00000115677	HDLBP	2	-	241235120	241235594	241235120	241235271	241235489	241235594	7672	60,44	0,4	52,74	1,0	291	73	0.0340082	0.159572	1.0,0.734	0.929,1.0	-0.098	-9.8	9.8
8654	ENSG00000149743	TRPT1	11	-	64224800	64225580	64224800	64224938	64225498	64225580	8654	153122	4,0	262299	1,0	633	73	0.0340639	0.15973	0.815,1.0	0.968,1.0	-0.077	-7.7	7.7
2542	ENSG00000257411	RP11-603J24.9	12	+	56107051	56107256	56107051	56107095	56107186	56107256	2542	44,29	351226	88,73	437441	164	73	0.0341846	0.159882	0.053,0.054	0.082,0.069	-0.022	-2.2	2.2
3781	ENSG00000161905	ALOX15	17	-	4638926	4639132	4638926	4638972	4639050	4639132	3781	10,16	17,17	18,18	12,9	151	73	0.0341461	0.159882	0.221,0.313	0.42,0.492	-0.189	-18.9	18.9
5203	ENSG00000141458	NPC1	18	-	23533354	23534559	23533354	23533517	23534445	23534559	5203	62,46	39,32	86,97	35,40	1001	73	0.0341656	0.159882	0.104,0.095	0.152,0.15	-0.051	-5.1	5.1
6951	ENSG00000162852	CNST	1	+	246633923	246634587	246633923	246634010	246634472	246634587	6951	3,5	33,26	15,12	45,46	535	73	0.0341261	0.159882	0.012,0.026	0.044,0.034	-0.02	-2	2
5422	ENSG00000089053	ANAPC5	12	-	121345838	121347005	121345838	121346031	121346895	121347005	5422	311231	200,97	167131	103116	937	73	0.034266	0.160158	0.108,0.156	0.112,0.081	0.036	3.6	3.6
8011	ENSG00000113141	IK	5	+	140662178	140662479	140662178	140662213	140662301	140662479	8011	61,34	111,76	49,44	144138	161	73	0.0345522	0.161392	0.199,0.169	0.134,0.126	0.054	5.4	5.4
5693	ENSG00000159352	PSMD4	1	+	151266003	151266439	151266003	151266112	151266307	151266439	5693	31,29	238182	54,57	282234	268	73	0.034639	0.161693	0.034,0.042	0.05,0.062	-0.018	-1.8	1.8
2331	ENSG00000115073	ACTR1B	2	-	97658426	97659003	97658426	97658643	97658878	97659003	2331	77,38	52,47	74,83	44,41	308	73	0.0347203	0.161969	0.26,0.161	0.285,0.324	-0.094	-9.4	9.4
7262	ENSG00000127054	CPSF3L	1	-	1312592	1312949	1312592	1312700	1312786	1312949	7262	53,44	149,93	39,39	165131	159	73	0.0348083	0.162274	0.14,0.178	0.098,0.12	0.05	5	5
3382	ENSG00000270647	TAF15	17	+	35820023	35820243	35820023	35820075	35820163	35820243	3382	44,43	592354	35,38	265247	161	73	0.0348635	0.162427	0.033,0.052	0.057,0.065	-0.019	-1.9	1.9
5070	ENSG00000213780	GTF2H4	6	+	30913109	30913387	30913109	30913157	30913308	30913387	5070	7,6	37,22	20,9	23,35	224	73	0.035094	0.163396	0.058,0.082	0.221,0.077	-0.079	-7.9	7.9
2367	ENSG00000009950	MLXIPL	7	-	73605682	73605925	73605682	73605768	73605909	73605925	2367	6,5	11,13	2,2	14,13	214	73	0.0351196	0.16341	0.157,0.116	0.046,0.05	0.089	8.9	8.9
2443	ENSG00000147274	RBMX	X	-	136879016	136879453	136879016	136879123	136879318	136879453	2443	21,11	207163	15,24	119135	268	73	0.0352107	0.163623	0.027,0.018	0.033,0.046	-0.017	-1.7	1.7
3365	ENSG00000174080	CTSF	11	-	66565890	66566134	66565890	66565927	66566021	66566134	3365	10,7	111,78	11,16	91,59	167	73	0.0351978	0.163623	0.038,0.038	0.05,0.106	-0.04	-4	4
1284	ENSG00000173276	ZBTB21	21	-	41986830	41994108	41986830	41991889	41992492	41994108	1284	176161	8,3	431436	7,3	676	73	0.0353878	0.164341	0.704,0.853	0.869,0.94	-0.126	-12.6	12.6
7194	ENSG00000092098	RNF31	14	+	24157519	24157908	24157519	24157638	24157831	24157908	7194	9,6	1,0	10,11	1,1	266	73	0.0354491	0.16452	0.712,1.0	0.733,0.751	0.114	11.4	11.4
7274	ENSG00000119655	NPC2	14	-	74480186	74480779	74480186	74480272	74480701	74480779	7274	69,42	0,0	96,99	4,0	502	73	0.0354994	0.164648	1.0,1.0	0.777,1.0	0.111	11.1	11.1
7958	ENSG00000071894	CPSF1	8	-	144393564	144393755	144393564	144393590	144393666	144393755	7958	9,3	38,37	1,4	47,41	149	73	0.0355934	0.164979	0.104,0.038	0.01,0.046	0.043	4.3	4.3
6888	ENSG00000164050	PLXNB1	3	-	48406722	48406898	48406722	48406740	48406822	48406898	6888	2,1	6,6	10,8	14,12	155	73	0.0356602	0.165182	0.136,0.073	0.252,0.239	-0.141	-14.1	14.1
3758	ENSG00000130813	C19orf66	19	+	10091249	10091630	10091249	10091353	10091583	10091630	3758	32,26	0,1	11,15	1,1	303	73	0.0357056	0.165287	1.0,0.862	0.726,0.783	0.177	17.7	17.7
7157	ENSG00000100359	SGSM3	22	+	40408932	40409372	40408932	40409018	40409339	40409372	7157	213146	4,1	131116	0,1	394	73	0.0358027	0.16563	0.908,0.964	1.0,0.956	-0.042	-4.2	4.2
2642	ENSG00000162300	ZFPL1	11	+	65084241	65084800	65084241	65084378	65084690	65084800	2642	50,36	53,52	134130	108109	385	73	0.0358636	0.165806	0.152,0.116	0.19,0.184	-0.053	-5.3	5.3
4400	ENSG00000166333	ILK	11	+	6603815	6604360	6603815	6603877	6604179	6604360	4400	10,8	0,0	17,20	2,1	375	73	0.0359226	0.165973	1.0,1.0	0.623,0.796	0.29	29	29
2691	ENSG00000213619	NDUFS3	11	+	47580524	47580984	47580524	47580622	47580834	47580984	2691	52,40	202132	64,47	139129	285	73	0.035998	0.166215	0.062,0.072	0.105,0.085	-0.028	-2.8	2.8
7257	ENSG00000127054	CPSF3L	1	-	1313034	1313592	1313034	1313097	1313508	1313592	7257	150141	0,0	262244	3,2	484	73	0.0361102	0.166627	1.0,1.0	0.929,0.948	0.061	6.1	6.1
5246	ENSG00000103876	FAH	15	+	80152793	80153135	80152793	80152841	80153025	80153135	5246	21,5	26,8	6,1	11,11	257	73	0.0361363	0.166641	0.187,0.151	0.134,0.025	0.089	8.9	8.9
9182	ENSG00000092841	MYL6	12	+	56159586	56160148	56159586	56159730	56159974	56160148	9182	246192	1189785	239284	916881	317	73	0.0361939	0.166801	0.045,0.053	0.057,0.069	-0.014	-1.4	1.4
2887	ENSG00000213930	GALT	9	+	34648921	34649564	34648921	34649031	34649409	34649564	2887	89,90	0,0	86,91	0,4	451	73	0.0362449	0.166929	1.0,1.0	1.0,0.786	0.107	10.7	10.7
9232	ENSG00000090581	GNPTG	16	+	1352101	1352306	1352101	1352159	1352238	1352306	9232	0,4	29,28	7,5	38,24	152	73	0.03635	0.167307	0.0,0.064	0.081,0.091	-0.054	-5.4	5.4
8096	ENSG00000115204	MPV17	2	-	27312213	27312589	27312213	27312246	27312547	27312589	8096	61,51	0,0	104,87	1,3	374	73	0.0363748	0.167315	1.0,1.0	0.953,0.85	0.099	9.9	9.9
2255	ENSG00000213523	SRA1	5	-	140551060	140552184	140551060	140551169	140551981	140552184	2255	131,71	143108	88,96	178151	885	73	0.036463	0.167614	0.07,0.051	0.039,0.05	0.016	1.6	1.6
4759	ENSG00000156970	BUB1B	15	+	40202389	40202634	40202389	40202465	40202588	40202634	4759	3,6	24,17	2,0	19,7	196	73	0.0368607	0.169304	0.044,0.116	0.038,0.0	0.061	6.1	6.1
5126	ENSG00000158828	PINK1	1	+	20648504	20649231	20648504	20648632	20648994	20649231	5126	45,36	57,52	17,15	47,27	435	73	0.0368774	0.169304	0.117,0.104	0.057,0.085	0.039	3.9	3.9
1415	ENSG00000105643	ARRDC2	19	+	18008167	18008777	18008167	18008584	18008710	18008777	1415	1,5	0,3	1,4	0,1	199	73	0.0369365	0.169468	1.0,0.379	1.0,0.595	-0.108	-10.8	10.8
6893	ENSG00000164050	PLXNB1	3	-	48413068	48413818	48413068	48413169	48413669	48413818	6893	26,18	15,4	67,79	4,19	573	73	0.0370058	0.169678	0.181,0.364	0.681,0.346	-0.241	-24.1	24.1
6358	ENSG00000108963	DPH1	17	+	2040217	2040605	2040217	2040374	2040504	2040605	6358	44,25	58,35	40,41	78101	203	73	0.0370564	0.169803	0.214,0.204	0.156,0.127	0.067	6.7	6.7
3806	ENSG00000120896	SORBS3	8	+	22566660	22566868	22566660	22566713	22566821	22566868	3806	24,11	21,21	8,7	21,20	181	73	0.0372243	0.170356	0.316,0.174	0.133,0.124	0.116	11.6	11.6
4262	ENSG00000159348	CYB5R1	1	-	202965886	202966600	202965886	202966109	202966527	202966600	4262	44,25	1,0	91,70	1,3	491	73	0.0372211	0.170356	0.867,1.0	0.931,0.776	0.08	8	8
7732	ENSG00000169045	HNRNPH1	5	-	179616125	179617110	179616125	179616218	179616868	179617110	7732	595383	462325	591561	392334	723	73	0.037263	0.170426	0.115,0.106	0.132,0.145	-0.028	-2.8	2.8
6735	ENSG00000162032	SPSB3	16	-	1777945	1778612	1777945	1778048	1778133	1778612	6735	55,53	35,16	58,61	51,51	158	73	0.0373582	0.170754	0.421,0.605	0.344,0.356	0.163	16.3	16.3
5218	ENSG00000123143	PKN1	19	+	14470615	14470851	14470615	14470682	14470770	14470851	5218	32,29	193146	76,78	290292	161	73	0.0374494	0.171062	0.07,0.083	0.106,0.108	-0.03	-3	3
2710	ENSG00000178149	DALRD3	3	-	49017227	49017513	49017227	49017356	49017433	49017513	2710	24,17	31,29	22,14	47,51	150	73	0.0375356	0.17124	0.274,0.222	0.186,0.118	0.096	9.6	9.6
3927	ENSG00000042317	SPATA7	14	+	88427629	88429463	88427629	88427696	88429347	88429463	3927	70,37	16,11	35,33	13,20	1724	73	0.0375206	0.17124	0.156,0.125	0.102,0.065	0.057	5.7	5.7
549	ENSG00000140553	UNC45A	15	+	90946613	90947138	90946613	90946914	90947069	90947138	549	18,9	0,0	41,47	0,4	228	73	0.0376989	0.171877	1.0,1.0	1.0,0.79	0.105	10.5	10.5
3471	ENSG00000099783	HNRNPM	19	+	8465323	8465515	8465323	8465362	8465479	8465515	3471	615425	280173	312273	114,73	190	73	0.0377386	0.171949	0.458,0.486	0.513,0.59	-0.08	-8	8
8417	ENSG00000104731	KLHDC4	16	-	87755193	87756477	87755193	87755292	87756421	87756477	8417	46,43	3,0	71,57	0,1	1202	73	0.0377777	0.172019	0.482,1.0	1.0,0.776	-0.147	-14.7	14.7
6827	ENSG00000072778	ACADVL	17	+	7224817	7224976	7224817	7224884	7224956	7224976	6827	176116	719623	187187	706613	145	73	0.0378738	0.172349	0.11,0.086	0.118,0.133	-0.027	-2.7	2.7
8118	ENSG00000196642	RABL6	9	+	136831720	136832370	136831720	136831861	136832261	136832370	8118	10,3	4,1	30,39	3,5	473	73	0.0380105	0.172862	0.278,0.316	0.607,0.546	-0.279	-27.9	27.9
2041	ENSG00000171720	HDAC3	5	-	141628113	141628639	141628113	141628212	141628558	141628639	2041	33,23	1,4	36,35	10,11	419	73	0.0381097	0.173204	0.852,0.5	0.385,0.357	0.305	30.5	30.5
253	ENSG00000166451	CENPN	16	+	81014135	81014391	81014135	81014181	81014279	81014391	253	100,49	7,2	14,10	3,3	171	73	0.0384451	0.174532	0.859,0.913	0.666,0.587	0.259	25.9	25.9
5369	ENSG00000197530	MIB2	1	+	1626836	1627207	1626836	1626999	1627073	1627207	5369	17,12	34,30	10,7	37,40	147	73	0.0384502	0.174532	0.199,0.166	0.118,0.08	0.083	8.3	8.3
3165	ENSG00000182552	RWDD4	4	-	183646350	183646528	183646350	183646353	183646487	183646528	3165	4,6	15,15	10,7	12,7	207	73	0.0385022	0.174628	0.086,0.124	0.227,0.261	-0.139	-13.9	13.9
595	ENSG00000006118	TMEM132A	11	+	60927048	60927418	60927048	60927067	60927203	60927418	595	17,16	0,0	12,7	0,3	209	73	0.0385194	0.174628	1.0,1.0	1.0,0.449	0.275	27.5	27.5
5180	ENSG00000106009	BRAT1	7	-	2539785	2541052	2539785	2539888	2540978	2541052	5180	207135	15,19	295216	11,14	1163	73	0.0385768	0.174779	0.464,0.308	0.627,0.492	-0.173	-17.3	17.3
9473	ENSG00000137269	LRRC1	6	+	53919239	53919670	53919239	53919340	53919497	53919670	9473	5,5	1,0	11,3	0,3	230	73	0.0386116	0.174827	0.613,1.0	1.0,0.241	0.186	18.6	18.6
1209	ENSG00000234741	GAS5	1	-	173865228	173865547	173865228	173865282	173865470	173865547	1209	242180	1062584	384334	19041634	261	73	0.0387954	0.175549	0.06,0.079	0.053,0.054	0.016	1.6	1.6
2748	ENSG00000114857	NKTR	3	+	42627199	42630575	42627199	42627227	42630545	42630575	2748	677437	0,1	12291233	4,1	3391	73	0.0388261	0.175578	1.0,0.904	0.869,0.964	0.035	3.5	3.5
7060	ENSG00000003756	RBM5	3	+	50117073	50117379	50117073	50117171	50117249	50117379	7060	25,30	233177	46,48	243217	151	73	0.0390032	0.176269	0.049,0.076	0.084,0.097	-0.028	-2.8	2.8
7631	ENSG00000237441	RGL2	6	-	33296217	33296464	33296217	33296325	33296413	33296464	7631	28,13	126101	26,31	105,87	161	73	0.0390329	0.176293	0.092,0.055	0.101,0.139	-0.047	-4.7	4.7
8578	ENSG00000178035	IMPDH2	3	-	49024324	49024802	49024324	49024404	49024494	49024802	8578	48,37	208132	28,33	188184	163	73	0.0390715	0.176358	0.094,0.112	0.063,0.074	0.035	3.5	3.5
4938	ENSG00000067596	DHX8	17	+	43517166	43520267	43517166	43517322	43520129	43520267	4938	17,10	39,33	32,20	29,44	2880	73	0.0391204	0.176468	0.011,0.008	0.027,0.011	-0.009	-0.9	0.9
4574	ENSG00000132781	MUTYH	1	-	45332762	45333324	45332762	45333170	45333284	45333324	4574	10,5	29,27	12,15	26,21	187	73	0.0391972	0.176705	0.119,0.067	0.153,0.218	-0.092	-9.2	9.2
800	ENSG00000171680	PLEKHG5	1	-	6474450	6475138	6474450	6474587	6475046	6475138	800	13,14	2,3	18,1	7,4	532	73	0.0393877	0.177453	0.471,0.39	0.261,0.033	0.283	28.3	28.3
5549	ENSG00000111364	DDX55	12	+	123605930	123606159	123605930	123605981	123606072	123606159	5549	14,8	34,25	41,28	46,55	164	73	0.0394732	0.177728	0.155,0.125	0.284,0.185	-0.094	-9.4	9.4
2407	ENSG00000140319	SRP14	15	-	40038281	40038948	40038281	40038394	40038875	40038948	2407	46,34	531377	32,83	446434	554	73	0.0395603	0.178009	0.011,0.012	0.009,0.025	-0.006	-0.6	0.6
2498	ENSG00000177380	PPFIA3	19	+	49149147	49149325	49149147	49149168	49149256	49149325	2498	10,8	15,11	4,5	18,15	161	73	0.039659	0.178283	0.232,0.248	0.092,0.131	0.129	12.9	12.9
3225	ENSG00000142541	RPL13A	19	+	49489849	49490297	49489849	49489922	49490231	49490297	3225	164153	21361757	229240	22832138	382	73	0.0396705	0.178283	0.014,0.016	0.019,0.021	-0.005	-0.5	0.5
1397	ENSG00000150433	TMEM218	11	-	125102131	125102809	125102131	125102351	125102733	125102809	1397	101,74	3,1	36,56	1,0	455	73	0.0397023	0.178316	0.844,0.922	0.852,1.0	-0.043	-4.3	4.3
5978	ENSG00000198604	BAZ1A	14	-	34874491	34874932	34874491	34874662	34874868	34874932	5978	11,12	0,0	14,14	2,1	279	73	0.039814	0.178707	1.0,1.0	0.647,0.786	0.283	28.3	28.3
4426	ENSG00000166140	ZFYVE19	15	+	40813337	40813811	40813337	40813417	40813712	40813811	4426	14,17	26,28	35,18	16,27	368	73	0.0398741	0.178865	0.097,0.107	0.303,0.117	-0.108	-10.8	10.8
8238	ENSG00000110321	EIF4G2	11	-	10801660	10802209	10801660	10801774	10802048	10802209	8238	211158	1267960	140115	617543	347	73	0.039912	0.178924	0.034,0.033	0.046,0.043	-0.011	-1.1	1.1
6715	ENSG00000105677	TMEM147	19	+	35546671	35547029	35546671	35546808	35546944	35547029	6715	37,44	220168	38,38	292257	209	73	0.0399837	0.179135	0.055,0.084	0.043,0.049	0.024	2.4	2.4
2732	ENSG00000265241	RBM8A	1	-	145926808	145927077	145926808	145926883	145927017	145927077	2732	49,29	47,39	67,73	56,40	207	73	0.0400277	0.179215	0.269,0.208	0.297,0.392	-0.106	-10.6	10.6
3289	ENSG00000087087	SRRT	7	+	100885700	100885939	100885700	100885774	100885862	100885939	3289	22,18	3,1	27,30	8,7	161	73	0.0400511	0.179215	0.769,0.891	0.605,0.66	0.198	19.8	19.8
5863	ENSG00000161013	MGAT4B	5	-	179799505	179800068	179799505	179799636	179799953	179800068	5863	89104	140129	127126	139114	390	73	0.0401246	0.179433	0.106,0.131	0.146,0.171	-0.04	-4	4
5187	ENSG00000133316	WDR74	11	-	62833617	62833937	62833617	62833674	62833791	62833937	5187	53,20	55,57	55,45	49,43	190	73	0.0401752	0.179548	0.27,0.119	0.301,0.287	-0.099	-9.9	9.9
9087	ENSG00000196352	CD55	1	+	207336692	207337409	207336692	207336818	207337328	207337409	9087	65,29	86,89	112,97	140132	583	73	0.0402259	0.179664	0.086,0.039	0.091,0.084	-0.025	-2.5	2.5
8377	ENSG00000174744	BRMS1	11	-	66340773	66341333	66340773	66341046	66341205	66341333	8377	21,6	67,61	33,30	93,85	232	73	0.0402557	0.179686	0.09,0.03	0.1,0.1	-0.04	-4	4
2003	ENSG00000129084	PSMA1	11	-	14513816	14514491	14513816	14513885	14514402	14514491	2003	446355	0,0	316292	4,1	590	73	0.0404201	0.180309	1.0,1.0	0.907,0.973	0.06	6	6
9108	ENSG00000165195	PIGA	X	-	15324664	15325152	15324664	15324871	15325019	15325152	9108	8,2	29,17	15,26	53,43	221	73	0.0408058	0.181917	0.084,0.037	0.085,0.166	-0.065	-6.5	6.5
1183	ENSG00000099817	POLR2E	19	-	1093903	1095375	1093903	1094078	1095262	1095375	1183	69,47	0,0	69,65	2,1	1257	73	0.0408695	0.182002	1.0,1.0	0.667,0.791	0.271	27.1	27.1
3309	ENSG00000171219	CDC42BPG	11	-	64833279	64833659	64833279	64833390	64833599	64833659	3309	3,9	0,3	5,6	1,0	282	73	0.0408749	0.182002	1.0,0.437	0.564,1.0	-0.064	-6.4	6.4
4030	ENSG00000140983	RHOT2	16	+	670276	670525	670276	670357	670455	670525	4030	17,14	117,72	36,27	126105	171	73	0.0409141	0.182064	0.058,0.077	0.109,0.099	-0.037	-3.7	3.7
1914	ENSG00000130299	GTPBP3	19	+	17338007	17338451	17338007	17338255	17338364	17338451	1914	3,0	7,9	3,8	9,12	182	73	0.0409562	0.182139	0.147,0.0	0.118,0.211	-0.091	-9.1	9.1
5758	ENSG00000099622	CIRBP	19	+	1271980	1273172	1271980	1272051	1272426	1273172	5758	838641	317175	473419	130,88	448	73	0.0410729	0.182527	0.301,0.374	0.372,0.437	-0.067	-6.7	6.7
7045	ENSG00000113810	SMC4	3	+	160412325	160412849	160412325	160412453	160412529	160412849	7045	11,3	2,1	26,8	0,0	149	73	0.0411114	0.182527	0.729,0.595	1.0,1.0	-0.338	-33.8	33.8
8414	ENSG00000161204	ABCF3	3	+	184187667	184187901	184187667	184187761	184187862	184187901	8414	30,13	0,0	42,30	0,4	174	73	0.0411189	0.182527	1.0,1.0	1.0,0.759	0.121	12.1	12.1
613	ENSG00000226287	TMEM191A	22	+	20703632	20704040	20703632	20703751	20703967	20704040	613	4,7	18,17	1,1	6,10	289	73	0.041297	0.183205	0.053,0.094	0.04,0.025	0.041	4.1	4.1
5868	ENSG00000185522	LMNTD2	11	-	555304	555930	555304	555503	555753	555930	5868	36,23	6,11	18,31	3,1	323	73	0.0414177	0.183628	0.576,0.321	0.576,0.875	-0.277	-27.7	27.7
2752	ENSG00000114857	NKTR	3	+	42619663	42621516	42619663	42619708	42621428	42621516	2752	205125	19,3	299235	4,6	1793	73	0.041624	0.184429	0.305,0.629	0.753,0.615	-0.217	-21.7	21.7
7591	ENSG00000249915	PDCD6	5	+	271620	271821	271620	271690	271775	271821	7591	244187	6,5	164140	2,1	158	73	0.0421585	0.186683	0.949,0.945	0.974,0.985	-0.033	-3.3	3.3
7160	ENSG00000100359	SGSM3	22	+	40407200	40407568	40407200	40407328	40407412	40407568	7160	40,29	46,41	25,37	23,18	157	73	0.0421934	0.186724	0.288,0.247	0.336,0.489	-0.145	-14.5	14.5
8505	ENSG00000164620	RELL2	5	+	141639919	141640295	141639919	141640002	141640176	141640295	8505	65,65	2,2	78,68	0,0	247	73	0.0423973	0.187512	0.906,0.906	1.0,1.0	-0.094	-9.4	9.4
316	ENSG00000223756	TSSC2	11	+	3406498	3407697	3406498	3406560	3407621	3407697	316	129,58	2,1	132126	0,0	1134	73	0.0425399	0.18793	0.806,0.789	1.0,1.0	-0.202	-20.2	20.2
497	ENSG00000170485	NPAS2	2	+	100982230	100988276	100982230	100982377	100988078	100988276	497	42,23	0,1	83,47	2,1	5774	73	0.0425438	0.18793	1.0,0.225	0.344,0.373	0.254	25.4	25.4
352	ENSG00000105655	ISYNA1	19	-	18437598	18437988	18437598	18437760	18437859	18437988	352	20,13	40,39	37,32	46,51	172	73	0.0428877	0.189321	0.175,0.124	0.254,0.21	-0.082	-8.2	8.2
8925	ENSG00000214706	IFRD2	3	-	50289446	50289762	50289446	50289628	50289711	50289762	8925	13,14	69,72	23,20	74,53	156	73	0.042911	0.189321	0.081,0.083	0.127,0.15	-0.057	-5.7	5.7
7372	ENSG00000160766	GBAP1	1	-	155218847	155219018	155218847	155218887	155218968	155219018	7372	23,14	0,0	50,24	1,3	154	73	0.0430352	0.189753	1.0,1.0	0.96,0.791	0.125	12.5	12.5
4034	ENSG00000140983	RHOT2	16	+	670891	671203	670891	671000	671114	671203	4034	110105	8,2	194185	2,4	187	73	0.0431898	0.190319	0.843,0.953	0.974,0.948	-0.063	-6.3	6.3
8664	ENSG00000153406	NMRAL1	16	-	4474092	4474792	4474092	4474166	4474553	4474792	8664	105,77	75,56	58,46	59,53	460	73	0.0432506	0.190471	0.182,0.179	0.135,0.121	0.052	5.2	5.2
3678	ENSG00000100023	PPIL2	22	+	21694757	21694966	21694757	21694817	21694936	21694966	3678	13,16	60,37	22,20	47,30	192	73	0.0433439	0.190766	0.076,0.141	0.151,0.202	-0.068	-6.8	6.8
9370	ENSG00000175166	PSMD2	3	+	184303319	184303749	184303319	184303466	184303642	184303749	9370	29,23	247185	37,42	213215	249	73	0.0438567	0.192906	0.033,0.035	0.048,0.054	-0.017	-1.7	1.7
9002	ENSG00000075624	ACTB	7	-	5529160	5529663	5529160	5529400	5529534	5529663	9002	302226	17471399	615640	28853070	207	73	0.0439268	0.193096	0.057,0.054	0.07,0.068	-0.014	-1.4	1.4
1145	ENSG00000106397	PLOD3	7	-	101212841	101213204	101212841	101212971	101213106	101213204	1145	10,7	3,0	23,19	0,0	208	73	0.0441049	0.193762	0.539,1.0	1.0,1.0	-0.23	-23	23
5745	ENSG00000171914	TLN2	15	+	62753772	62755693	62753772	62753916	62755531	62755693	5745	6,8	0,1	3,0	1,1	1688	73	0.0442431	0.194251	1.0,0.257	0.115,0.0	0.571	57.1	57.1
2292	ENSG00000099797	TECR	19	+	14563981	14564287	14563981	14564097	14564181	14564287	2292	20,20	157130	12,11	144145	157	73	0.0443267	0.1945	0.056,0.067	0.037,0.034	0.026	2.6	2.6
3304	ENSG00000142606	MMEL1	1	-	2591693	2592027	2591693	2591725	2591931	2592027	3304	36,35	1,0	20,20	1,2	279	73	0.0444535	0.194939	0.904,1.0	0.84,0.723	0.17	17	17
1888	ENSG00000160753	RUSC1	1	+	155325101	155325490	155325101	155325178	155325315	155325490	1888	8,18	62,31	37,21	54,56	210	73	0.0444849	0.194958	0.043,0.168	0.192,0.115	-0.048	-4.8	4.8
8418	ENSG00000104731	KLHDC4	16	-	87755193	87756477	87755193	87755292	87756398	87756477	8418	36,37	21,14	67,51	12,18	1179	73	0.0445827	0.195268	0.096,0.141	0.257,0.149	-0.085	-8.5	8.5
2308	ENSG00000117280	RAB29	1	-	205774832	205775459	205774832	205775086	205775401	205775459	2308	79,48	3,1	50,45	3,6	388	73	0.0446851	0.19548	0.832,0.9	0.758,0.585	0.195	19.5	19.5
6222	ENSG00000189143	CLDN4	7	+	73828599	73828950	73828599	73828673	73828764	73828950	6222	20,7	2,1	12,10	0,0	164	73	0.0446622	0.19548	0.817,0.757	1.0,1.0	-0.213	-21.3	21.3
3885	ENSG00000144283	PKP4	2	+	158661332	158661764	158661332	158661450	158661561	158661764	3885	9,1	0,0	10,13	1,2	184	73	0.0447812	0.195782	1.0,1.0	0.799,0.721	0.24	24	24
6610	ENSG00000105223	PLD3	19	+	40366615	40366803	40366615	40366684	40366772	40366803	6610	44,30	174117	29,19	139155	161	73	0.0450146	0.196684	0.103,0.104	0.086,0.053	0.034	3.4	3.4
1511	ENSG00000241404	EGFL8	6	+	32166909	32167169	32166909	32167005	32167102	32167169	1511	6,11	3,0	1,3	0,0	170	73	0.0452601	0.197518	0.462,1.0	1.0,1.0	-0.269	-26.9	26.9
5240	ENSG00000130713	EXOSC2	9	+	130697581	130698251	130697581	130697627	130698161	130698251	5240	31,23	54,39	66,58	69,68	607	73	0.0452445	0.197518	0.065,0.066	0.103,0.093	-0.033	-3.3	3.3
879	ENSG00000163161	ERCC3	2	-	127289336	127289824	127289336	127289501	127289688	127289824	879	38,34	43,28	67,40	27,31	260	73	0.0454056	0.198034	0.199,0.254	0.411,0.266	-0.112	-11.2	11.2
8907	ENSG00000161267	BDH1	3	-	197533488	197534156	197533488	197533561	197534094	197534156	8907	200121	2,2	148105	5,4	606	73	0.0455818	0.198683	0.923,0.879	0.781,0.76	0.131	13.1	13.1
261	ENSG00000175826	CTDNEP1	17	-	7247089	7247334	7247089	7247177	7247276	7247334	261	27,14	1,1	27,29	4,4	172	73	0.0457333	0.199223	0.92,0.856	0.741,0.755	0.14	14	14
5516	ENSG00000172053	QARS	3	-	49098599	49098989	49098599	49098692	49098884	49098989	5516	59,51	74,52	67,92	67,40	265	73	0.0460031	0.200278	0.18,0.213	0.216,0.388	-0.105	-10.5	10.5
4883	ENSG00000108774	RAB5C	17	-	42126522	42126848	42126522	42126628	42126754	42126848	4883	49,26	0,0	53,62	1,3	199	73	0.0462214	0.201107	1.0,1.0	0.951,0.883	0.083	8.3	8.3
7221	ENSG00000130935	NOL11	17	+	67737507	67737972	67737507	67737692	67737831	67737972	7221	10,9	3,0	21,7	0,0	212	73	0.046328	0.201329	0.534,1.0	1.0,1.0	-0.233	-23.3	23.3
9273	ENSG00000112511	PHF1	6	+	33414724	33415144	33414724	33414829	33414954	33415144	9273	20,27	5,6	78,75	33,39	198	73	0.0463242	0.201329	0.596,0.624	0.466,0.415	0.169	16.9	16.9
5336	ENSG00000156345	CDK20	9	-	87970567	87970897	87970567	87970630	87970775	87970897	5336	20,17	4,9	35,27	2,5	218	73	0.0465061	0.201982	0.626,0.387	0.854,0.644	-0.243	-24.3	24.3
2119	ENSG00000164855	TMEM184A	7	-	1548518	1549945	1548518	1548688	1549819	1549945	2119	346250	2,0	217187	0,5	1204	73	0.046535	0.201986	0.913,1.0	1.0,0.694	0.11	11	11
3720	ENSG00000006744	ELAC2	17	-	13002273	13002579	13002273	13002359	13002440	13002579	3720	22,11	86,95	25,22	73,79	154	73	0.046606	0.202174	0.108,0.052	0.14,0.117	-0.049	-4.9	4.9
7876	ENSG00000014914	MTMR11	1	-	149933609	149933942	149933609	149933698	149933854	149933942	7876	5,7	3,0	4,2	1,0	229	73	0.0466991	0.202456	0.347,1.0	0.56,1.0	-0.107	-10.7	10.7
7013	ENSG00000164088	PPM1M	3	+	52248152	52248453	52248152	52248237	52248320	52248453	7013	15,5	2,1	8,6	0,0	156	73	0.0470183	0.203596	0.778,0.701	1.0,1.0	-0.26	-26	26
8357	ENSG00000117791	2002-03-01	1	+	220779961	220780239	220779961	220780062	220780167	220780239	8357	23,17	2,1	30,8	1,0	178	73	0.0470124	0.203596	0.825,0.875	0.925,1.0	-0.113	-11.3	11.3
2834	ENSG00000135968	GCC2	2	+	108485635	108485867	108485635	108485736	108485815	108485867	2834	8,5	0,0	7,5	3,0	152	73	0.0470591	0.203651	1.0,1.0	0.528,1.0	0.236	23.6	23.6
6296	ENSG00000099840	IZUMO4	19	+	2097251	2097495	2097251	2097332	2097423	2097495	6296	13,2	9,3	6,6	18,12	164	73	0.0472712	0.204446	0.391,0.229	0.129,0.182	0.154	15.4	15.4
7703	ENSG00000197111	PCBP2	12	+	53454383	53454869	53454383	53454591	53454725	53454869	7703	51,40	1,1	35,38	1,5	207	73	0.0472996	0.204447	0.947,0.934	0.925,0.728	0.114	11.4	11.4
3740	ENSG00000136718	IMP4	2	+	130345778	130346112	130345778	130345933	130346017	130346112	3740	8,10	78,55	19,20	83,76	157	73	0.0473842	0.204691	0.046,0.078	0.096,0.109	-0.041	-4.1	4.1
8189	ENSG00000131748	STARD3	17	+	39662250	39663484	39662250	39662367	39662803	39663484	8189	22,9	1,0	20,23	3,0	509	73	0.0474258	0.204748	0.759,1.0	0.489,1.0	0.135	13.5	13.5
1204	ENSG00000234741	GAS5	1	-	173866527	173866796	173866527	173866567	173866760	173866796	1204	692475	1508888	10211025	17631574	266	73	0.0476103	0.204918	0.112,0.128	0.137,0.152	-0.025	-2.5	2.5
15	ENSG00000135749	PCNXL2	1	-	232984135	232986540	232984135	232984477	232986091	232986540	15	90,90	15,13	87,67	5,6	1687	73	0.0476632	0.204918	0.206,0.231	0.43,0.326	-0.16	-16	16
322	ENSG00000184436	THAP7	22	-	21000646	21001795	21000646	21001411	21001706	21001795	322	136,93	2,1	228262	8,7	368	73	0.0475571	0.204918	0.931,0.949	0.85,0.881	0.075	7.5	7.5
3641	ENSG00000184047	DIABLO	12	-	122225764	122226009	122225764	122225848	122225964	122226009	3641	16,23	0,1	26,52	3,1	189	73	0.0476041	0.204918	1.0,0.899	0.77,0.953	0.088	8.8	8.8
3855	ENSG00000205220	PSMB10	16	-	67935962	67936312	67935962	67936103	67936214	67936312	3855	7,2	9,5	8,11	6,4	184	73	0.0476611	0.204918	0.236,0.137	0.346,0.522	-0.247	-24.7	24.7
7110	ENSG00000114346	ECT2	3	+	172802690	172802918	172802690	172802694	172802860	172802918	7110	3,2	69,41	4,3	26,15	239	73	0.0475521	0.204918	0.013,0.015	0.045,0.058	-0.038	-3.8	3.8
7648	ENSG00000175061	LRRC75A-AS1	17	+	16439326	16439703	16439326	16439414	16439580	16439703	7648	712559	223153	872785	317307	239	73	0.0475595	0.204918	0.494,0.527	0.457,0.439	0.062	6.2	6.2
2014	ENSG00000213614	HEXA	15	-	72353690	72355624	72353690	72353737	72355558	72355624	2014	43,44	92,58	69,79	85,86	1894	73	0.0477056	0.204978	0.018,0.028	0.03,0.034	-0.009	-0.9	0.9
8141	ENSG00000111877	MCM9	6	-	118917560	118922086	118917560	118917761	118922004	118922086	8141	4,6	7,13	14,10	7,9	4316	73	0.0477881	0.205211	0.01,0.008	0.033,0.018	-0.017	-1.7	1.7
7282	ENSG00000165905	GYLTL1B	11	+	45926038	45926347	45926038	45926151	45926221	45926347	7282	20,17	37,26	28,22	28,19	143	73	0.0479386	0.205492	0.216,0.25	0.338,0.372	-0.122	-12.2	12.2
7783	ENSG00000075711	DLG1	3	-	197065275	197065809	197065275	197065464	197065707	197065809	7783	27,19	1,0	13,16	3,0	316	73	0.0479229	0.205492	0.862,1.0	0.5,1.0	0.181	18.1	18.1
8921	ENSG00000188542	DUSP28	2	+	240561329	240564014	240561329	240561519	240563673	240564014	8921	303264	7,8	368290	21,12	2227	73	0.0479224	0.205492	0.587,0.52	0.365,0.442	0.15	15	15
6743	ENSG00000133794	ARNTL	11	+	13378336	13381254	13378336	13378445	13381160	13381254	6743	102,44	46,33	94129	42,38	2788	73	0.0480833	0.20599	0.055,0.034	0.055,0.082	-0.024	-2.4	2.4
5673	ENSG00000133275	CSNK1G2	19	+	1979167	1979403	1979167	1979248	1979318	1979403	5673	19,13	63,47	23,27	43,57	143	73	0.0484792	0.20744	0.133,0.124	0.214,0.195	-0.076	-7.6	7.6
9318	ENSG00000197355	UAP1L1	9	+	137081828	137082064	137081828	137081901	137081997	137082064	9318	6,9	1,0	32,58	2,3	169	73	0.0484652	0.20744	0.722,1.0	0.874,0.893	-0.022	-2.2	2.2
2359	ENSG00000132424	PNISR	6	-	99414571	99416428	99414571	99414686	99416348	99416428	2359	101,69	7,5	159145	2,6	1735	73	0.0487143	0.208323	0.378,0.367	0.77,0.504	-0.265	-26.5	26.5
4405	ENSG00000035141	FAM136A	2	-	70300839	70301603	70300839	70300980	70301551	70301603	4405	190107	0,0	148153	0,4	644	73	0.048893	0.208893	1.0,1.0	1.0,0.813	0.094	9.4	9.4
9069	ENSG00000008128	CDK11A	1	-	1704038	1704344	1704038	1704146	1704222	1704344	9069	7,12	38,45	16,20	40,44	149	73	0.0489051	0.208893	0.083,0.116	0.164,0.182	-0.073	-7.3	7.3
707	ENSG00000146205	ANO7	2	+	241223185	241223781	241223185	241223276	241223661	241223781	707	22,20	1,1	23,12	0,1	458	73	0.0489381	0.20891	0.778,0.761	1.0,0.657	-0.059	-5.9	5.9
3890	ENSG00000179029	TMEM107	17	-	8175756	8176026	8175756	8175857	8175958	8176026	3890	6,3	16,11	10,7	11,9	174	73	0.0492483	0.210111	0.136,0.103	0.276,0.246	-0.142	-14.2	14.2
3975	ENSG00000125459	MSTO1	1	+	155611215	155611603	155611215	155611291	155611548	155611603	3975	38,41	0,1	146121	3,2	330	73	0.0493684	0.210499	1.0,0.901	0.915,0.93	0.028	2.8	2.8
8459	ENSG00000108788	MLX	17	+	42568469	42568943	42568469	42568559	42568862	42568943	8459	181146	0,0	226214	4,1	376	73	0.0499423	0.212821	1.0,1.0	0.916,0.976	0.054	5.4	5.4
3984	ENSG00000160714	UBE2Q1	1	-	154551770	154551947	154551770	154551819	154551920	154551947	3984	19,11	167126	32,27	169190	174	73	0.0500723	0.212998	0.046,0.035	0.074,0.056	-0.025	-2.5	2.5
6705	ENSG00000267454	ZNF582-AS1	19	+	56398276	56399168	56398276	56398383	56398893	56399168	6705	4,3	2,1	1,3	5,5	583	73	0.0500639	0.212998	0.2,0.273	0.024,0.07	0.19	19	19
7850	ENSG00000141258	SGSM2	17	+	2379035	2379565	2379035	2379203	2379411	2379565	7850	9,15	0,1	12,11	0,3	281	73	0.0500567	0.212998	1.0,0.796	1.0,0.488	0.154	15.4	15.4
3892	ENSG00000143322	ABL2	1	-	179107717	179109441	179107717	179108898	179109207	179109441	3892	26,26	5,3	62,38	2,3	382	73	0.0502545	0.213648	0.498,0.624	0.856,0.708	-0.221	-22.1	22.1
957	ENSG00000110697	PITPNM1	11	-	67499770	67500009	67499770	67499827	67499913	67500009	957	2,0	0,2	9,11	2,0	159	73	0.0502908	0.213677	1.0,0.0	0.674,1.0	-0.337	-33.7	33.7
1361	ENSG00000142102	ATHL1	11	+	290677	292095	290677	291113	291975	292095	1361	211141	12,6	353318	10,7	935	73	0.050581	0.214407	0.579,0.647	0.734,0.78	-0.144	-14.4	14.4
3600	ENSG00000105821	DNAJC2	7	-	103322510	103322794	103322510	103322632	103322702	103322794	3600	48,39	157,67	73,69	301232	143	73	0.0505589	0.214407	0.135,0.229	0.11,0.132	0.061	6.1	6.1
6344	ENSG00000035681	NSMAF	8	-	58585651	58586000	58585651	58585761	58585888	58586000	6344	4,7	0,1	6,7	0,3	200	73	0.0505714	0.214407	1.0,0.719	1.0,0.46	0.129	12.9	12.9
8323	ENSG00000177731	FLII	17	-	18245353	18245660	18245353	18245419	18245554	18245660	8323	27,33	222168	73,59	320272	208	73	0.0505056	0.214407	0.041,0.064	0.074,0.071	-0.02	-2	2
8147	ENSG00000137101	CD72	9	-	35615942	35616689	35615942	35616278	35616599	35616689	8147	1,1	0,0	4,2	1,1	394	73	0.0506246	0.214466	1.0,1.0	0.426,0.27	0.652	65.2	65.2
9326	ENSG00000130726	TRIM28	19	+	58548739	58548910	58548739	58548776	58548861	58548910	9326	38,34	138112	68,55	150142	158	73	0.0507374	0.214818	0.113,0.123	0.173,0.152	-0.044	-4.4	4.4
8199	ENSG00000106330	MOSPD3	7	+	100612555	100612996	100612555	100612602	100612729	100612996	8199	114118	5,7	61,70	0,3	200	73	0.0508692	0.21525	0.893,0.86	1.0,0.895	-0.071	-7.1	7.1
1443	ENSG00000142327	RNPEPL1	2	+	240573774	240574628	240573774	240573891	240574514	240574628	1443	171161	4,0	124115	0,0	696	73	0.0510989	0.216096	0.818,1.0	1.0,1.0	-0.091	-9.1	9.1
6365	ENSG00000166946	CCNDBP1	15	+	43194080	43194461	43194080	43194137	43194414	43194461	6365	55,46	48,28	49,48	24,20	350	73	0.0511791	0.216309	0.193,0.255	0.299,0.334	-0.092	-9.2	9.2
3505	ENSG00000159840	ZYX	7	+	143382247	143382685	143382247	143382447	143382592	143382685	3505	27,22	52,52	108,89	132149	218	73	0.0512728	0.216578	0.148,0.124	0.215,0.167	-0.055	-5.5	5.5
8285	ENSG00000174292	TNK1	17	+	7382835	7383320	7382835	7383089	7383249	7383320	8285	14,12	2,5	8,8	6,7	233	73	0.0513646	0.216839	0.687,0.429	0.295,0.264	0.279	27.9	27.9
1828	ENSG00000197323	TRIM33	1	-	114397607	114397990	114397607	114397860	114397939	114397990	1828	8,4	48,25	14,13	46,36	152	73	0.05156	0.217538	0.074,0.071	0.128,0.148	-0.066	-6.6	6.6
1983	ENSG00000143416	SELENBP1	1	-	151369003	151369554	151369003	151369156	151369441	151369554	1983	783553	0,1	178185	1,4	358	73	0.0516208	0.21754	1.0,0.991	0.973,0.904	0.057	5.7	5.7
3729	ENSG00000108523	RNF167	17	+	4944560	4944800	4944560	4944638	4944714	4944800	3729	45,23	191141	61,63	214208	149	73	0.0516031	0.21754	0.103,0.074	0.123,0.129	-0.038	-3.8	3.8
3724	ENSG00000006744	ELAC2	17	-	12994763	12995062	12994763	12994884	12994962	12995062	3724	24,9	84,82	30,26	92,80	151	73	0.0516509	0.217541	0.121,0.05	0.136,0.136	-0.051	-5.1	5.1
210	ENSG00000163702	IL17RC	3	+	9923880	9924291	9923880	9924137	9924231	9924291	210	19,14	3,1	31,23	7,10	167	73	0.0520119	0.218805	0.735,0.86	0.659,0.501	0.217	21.7	21.7
5195	ENSG00000187266	EPOR	19	-	11382846	11383232	11382846	11383000	11383096	11383232	5195	8,24	0,0	8,22	1,2	169	73	0.0520417	0.218805	1.0,1.0	0.776,0.826	0.199	19.9	19.9
7154	ENSG00000100359	SGSM3	22	+	40408932	40409372	40408932	40409018	40409249	40409372	7154	134,92	44,18	85,64	12,10	304	73	0.0520177	0.218805	0.422,0.551	0.63,0.606	-0.131	-13.1	13.1
8200	ENSG00000106330	MOSPD3	7	+	100612729	100613269	100612729	100612996	100613193	100613269	8200	28,13	58,41	14,24	25,25	270	73	0.0521291	0.219045	0.115,0.079	0.131,0.206	-0.071	-7.1	7.1
2169	ENSG00000176986	SEC24C	10	+	73770279	73770798	73770279	73770471	73770708	73770798	2169	132,94	81,88	168138	76,86	310	73	0.0521747	0.21911	0.277,0.201	0.342,0.274	-0.069	-6.9	6.9
5248	ENSG00000160298	C21orf58	21	-	46314870	46315547	46314870	46315049	46315473	46315547	5248	9,14	5,4	7,1	4,5	497	73	0.0522916	0.219473	0.209,0.34	0.204,0.029	0.158	15.8	15.8
5401	ENSG00000136932	TRMO	9	-	97910917	97912975	97910917	97911070	97912872	97912975	5401	221134	1,0	165126	1,2	1875	73	0.052478	0.220128	0.896,1.0	0.865,0.71	0.16	16	16
8923	ENSG00000214706	IFRD2	3	-	50288130	50288504	50288130	50288305	50288408	50288504	8923	46,33	0,0	41,64	2,2	176	73	0.0526819	0.220855	1.0,1.0	0.895,0.93	0.087	8.7	8.7
4198	ENSG00000183323	CCDC125	5	-	69320236	69320583	69320236	69320345	69320464	69320583	4198	102,77	11,4	76,70	13,11	192	73	0.0527351	0.22095	0.779,0.88	0.69,0.708	0.131	13.1	13.1
9387	ENSG00000137309	HMGA1	6	+	34236872	34237317	34236872	34236961	34237203	34237317	9387	6,4	0,0	21,17	1,2	315	73	0.0528367	0.221248	1.0,1.0	0.83,0.663	0.254	25.4	25.4
4105	ENSG00000172590	MRPL52	14	+	22829905	22830110	22829905	22829944	22830049	22830110	4105	34,41	6,4	44,37	1,3	178	73	0.0532675	0.222923	0.699,0.808	0.947,0.835	-0.137	-13.7	13.7
4349	ENSG00000239382	ALKBH6	19	-	36013020	36013422	36013020	36013089	36013343	36013422	4349	41,23	31,32	60,35	31,25	327	73	0.0535214	0.223856	0.228,0.138	0.302,0.238	-0.087	-8.7	8.7
6021	ENSG00000105726	ATP13A1	19	-	19645646	19645985	19645646	19645790	19645873	19645985	6021	9,14	62,48	15,13	35,35	156	73	0.0535939	0.22403	0.064,0.12	0.167,0.148	-0.066	-6.6	6.6
3077	ENSG00000162078	ZG16B	16	+	2830414	2830796	2830414	2830493	2830693	2830796	3077	45,46	124101	2,18	39,41	273	73	0.0537866	0.224706	0.088,0.109	0.014,0.105	0.039	3.9	3.9
9032	ENSG00000114416	FXR1	3	+	180962882	180963090	180962882	180962940	180963027	180963090	9032	127,77	259189	142,97	360345	160	73	0.0538949	0.225028	0.183,0.157	0.153,0.114	0.036	3.6	3.6
5179	ENSG00000106009	BRAT1	7	-	2542119	2543962	2542119	2542211	2543203	2543962	5179	75,65	33,32	78,72	22,21	1065	73	0.0540069	0.225366	0.135,0.122	0.196,0.19	-0.065	-6.5	6.5
3850	ENSG00000023228	NDUFS1	2	-	206147645	206147829	206147645	206147661	206147752	206147829	3850	33,16	230144	35,31	160169	164	73	0.054095	0.225474	0.06,0.047	0.089,0.075	-0.028	-2.8	2.8
4192	ENSG00000114735	HEMK1	3	+	50579843	50580229	50579843	50579939	50580118	50580229	4192	10,12	3,0	12,14	1,0	252	73	0.0540798	0.225474	0.491,1.0	0.777,1.0	-0.143	-14.3	14.3
5483	ENSG00000104129	DNAJC17	15	-	40779083	40779310	40779083	40779138	40779222	40779310	5483	4,7	0,0	13,6	0,3	157	73	0.0541316	0.225496	1.0,1.0	1.0,0.482	0.259	25.9	25.9
9241	ENSG00000141425	RPRD1A	18	-	35989823	35993300	35989823	35990595	35993101	35993300	9241	21091416	2,0	12671265	3,2	2579	73	0.054367	0.226347	0.968,1.0	0.923,0.947	0.049	4.9	4.9
2561	ENSG00000185189	NRBP2	8	-	143839508	143840030	143839508	143839825	143839928	143840030	2561	4,4	10,4	13,15	14,3	176	73	0.0544758	0.226669	0.142,0.293	0.278,0.675	-0.259	-25.9	25.9
5962	ENSG00000090316	MAEA	4	+	1336860	1338617	1336860	1336994	1338425	1338617	5962	92,55	0,0	92,99	2,1	1504	73	0.0550578	0.228828	1.0,1.0	0.691,0.828	0.241	24.1	24.1
7384	ENSG00000061656	SPAG4	20	+	35617519	35617840	35617519	35617586	35617778	35617840	7384	3,3	5,5	10,10	7,5	265	73	0.0550363	0.228828	0.142,0.142	0.282,0.355	-0.177	-17.7	17.7
7604	ENSG00000165644	COMTD1	10	-	75234937	75235178	75234937	75234992	75235063	75235178	7604	32,34	4,3	24,28	1,1	144	73	0.0551347	0.229016	0.802,0.852	0.924,0.934	-0.102	-10.2	10.2
3336	ENSG00000223705	NSUN5P1	7	+	75414793	75415024	75414793	75414798	75414884	75415024	3336	46,30	3,3	66,59	0,3	159	73	0.0552931	0.229543	0.876,0.821	1.0,0.9	-0.101	-10.1	10.1
4410	ENSG00000241973	PI4KA	22	-	20712692	20713390	20712692	20712797	20713280	20713390	4410	28,39	42,25	60,47	30,35	556	73	0.0558164	0.231449	0.08,0.17	0.208,0.15	-0.054	-5.4	5.4
5303	ENSG00000157800	SLC37A3	7	-	140351948	140352181	140351948	140351969	140352061	140352181	5303	1,2	2,7	14,13	15,20	165	73	0.0557888	0.231449	0.181,0.112	0.292,0.223	-0.111	-11.1	11.1
3783	ENSG00000150990	DHX37	12	-	124950412	124950804	124950412	124950550	124950689	124950804	3783	6,10	7,14	0,8	16,11	212	73	0.0562314	0.233037	0.228,0.197	0.0,0.2	0.113	11.3	11.3
7211	ENSG00000130734	ATG4D	19	+	10544782	10545130	10544782	10544866	10544956	10545130	7211	10,7	50,23	3,5	40,36	163	73	0.0563961	0.233586	0.082,0.12	0.032,0.059	0.056	5.6	5.6
553	ENSG00000140553	UNC45A	15	+	90949653	90950267	90949653	90949877	90950153	90950267	553	62,44	0,0	312314	3,3	349	73	0.0566633	0.234558	1.0,1.0	0.956,0.956	0.044	4.4	4.4
4640	ENSG00000151923	TIAL1	10	-	119580470	119580846	119580470	119580538	119580777	119580846	4640	58,32	2,0	95,95	4,4	312	73	0.0568754	0.235302	0.872,1.0	0.847,0.847	0.089	8.9	8.9
2581	ENSG00000173818	ENDOV	17	+	80415452	80415821	80415452	80415518	80415649	80415821	2581	37,9	4,1	14,10	2,8	204	73	0.0571262	0.23607	0.768,0.763	0.715,0.309	0.254	25.4	25.4
3183	ENSG00000178750	STX19	3	-	94028366	94028610	94028366	94028419	94028603	94028610	3183	21,5	0,0	1,6	2,0	257	73	0.0571127	0.23607	1.0,1.0	0.124,1.0	0.438	43.8	43.8
5598	ENSG00000172732	MUS81	11	+	65865810	65866439	65865810	65865894	65865985	65866439	5598	40,30	89,63	53,74	98,85	164	73	0.0574739	0.237371	0.167,0.175	0.194,0.279	-0.066	-6.6	6.6
5368	ENSG00000197530	MIB2	1	+	1628018	1628399	1628018	1628179	1628272	1628399	5368	17,15	32,30	20,42	32,30	166	73	0.0576243	0.237856	0.189,0.18	0.216,0.381	-0.114	-11.4	11.4
1683	ENSG00000166508	MCM7	7	-	100099022	100099753	100099022	100099403	100099588	100099753	1683	44,49	47,47	60,69	100,96	258	73	0.0580907	0.239445	0.209,0.228	0.145,0.169	0.061	6.1	6.1
2773	ENSG00000163479	SSR2	1	-	156011809	156012565	156011809	156011887	156012394	156012565	2773	79,56	1,0	254245	4,1	580	73	0.0581156	0.239445	0.909,1.0	0.889,0.969	0.025	2.5	2.5
4801	ENSG00000139428	MMAB	12	-	109561291	109561517	109561291	109561329	109561419	109561517	4801	21,13	4,7	19,14	15,12	163	73	0.05813	0.239445	0.702,0.454	0.362,0.343	0.225	22.5	22.5
614	ENSG00000226287	TMEM191A	22	+	20703632	20704040	20703632	20703692	20703967	20704040	614	20,23	2,1	6,7	1,0	348	73	0.0581834	0.239445	0.677,0.828	0.557,1.0	-0.026	-2.6	2.6
8425	ENSG00000103512	NOMO1	16	+	14895513	14896156	14895513	14895694	14895972	14896156	8425	205201	5,0	183162	0,0	351	73	0.0581561	0.239445	0.895,1.0	1.0,1.0	-0.052	-5.2	5.2
8864	ENSG00000109133	TMEM33	4	+	41935128	41935529	41935128	41935262	41935466	41935529	8864	254215	17,11	290283	9,10	277	73	0.0582076	0.239445	0.797,0.837	0.895,0.882	-0.072	-7.2	7.2
6371	ENSG00000187514	PTMA	2	+	231711347	231711983	231711347	231711419	231711886	231711983	6371	88,71	178157	58,78	103100	540	73	0.0582839	0.239623	0.063,0.058	0.071,0.095	-0.022	-2.2	2.2
1259	ENSG00000256269	HMBS	11	+	119088634	119089131	119088634	119088707	119089099	119089131	1259	54,39	2,1	36,33	0,1	465	73	0.0583782	0.239874	0.809,0.86	1.0,0.838	-0.085	-8.5	8.5
1128	ENSG00000166311	SMPD1	11	+	6393895	6394373	6393895	6394041	6394218	6394373	1128	65,46	5,3	78,81	2,2	250	73	0.0584735	0.24013	0.791,0.817	0.919,0.922	-0.117	-11.7	11.7
4985	ENSG00000136271	DDX56	7	-	44573582	44573925	44573582	44573744	44573835	44573925	4985	9,10	91,77	6,6	109109	164	73	0.0585975	0.240502	0.042,0.055	0.024,0.024	0.025	2.5	2.5
9312	ENSG00000177082	WDR73	15	-	84645972	84646348	84645972	84646085	84646183	84646348	9312	62,34	23,13	49,42	30,27	171	73	0.0586515	0.240587	0.535,0.528	0.411,0.399	0.127	12.7	12.7
411	ENSG00000102317	RBM3	X	+	48575898	48576419	48575898	48575921	48576313	48576419	411	315288	0,0	425447	4,2	465	73	0.0588038	0.241035	1.0,1.0	0.943,0.972	0.042	4.2	4.2
5344	ENSG00000065328	MCM10	10	+	13209090	13211104	13209090	13209133	13209226	13211104	5344	0,0	3,1	4,0	8,5	166	73	0.0588272	0.241035	0.0,0.0	0.18,0.0	-0.09	-9	9
6804	ENSG00000168958	MFF	2	+	227328677	227330846	227328677	227328789	227330625	227330846	6804	46,31	66,53	111,99	110117	1909	73	0.058954	0.241418	0.026,0.022	0.037,0.031	-0.01	-1	1
664	ENSG00000138101	DTNB	2	-	25576515	25577004	25576515	25576526	25576837	25577004	664	32,16	0,3	32,24	1,0	384	73	0.0589923	0.241438	1.0,0.503	0.859,1.0	-0.178	-17.8	17.8
5751	ENSG00000111665	CDCA3	12	-	6849322	6849858	6849322	6849429	6849564	6849858	5751	11,10	43,25	2,0	9,1	208	73	0.0591609	0.241992	0.082,0.123	0.072,0.0	0.067	6.7	6.7
5562	ENSG00000140474	ULK3	15	-	74842279	74842676	74842279	74842420	74842534	74842676	5562	32,20	8,10	25,35	4,5	187	73	0.0596671	0.243924	0.61,0.438	0.709,0.732	-0.196	-19.6	19.6
8487	ENSG00000144744	UBA3	3	-	69055999	69056241	69055999	69056063	69056182	69056241	8487	11,7	56,49	19,9	50,36	192	73	0.0597947	0.244308	0.069,0.052	0.126,0.087	-0.046	-4.6	4.6
6362	ENSG00000099999	RNF215	22	-	30379481	30379780	30379481	30379622	30379710	30379780	6362	19,23	44,21	30,29	25,22	161	73	0.0600364	0.245157	0.164,0.332	0.352,0.374	-0.115	-11.5	11.5
6687	ENSG00000129667	RHBDF2	17	-	76472685	76473105	76472685	76472839	76473004	76473105	6687	6,6	2,6	16,28	5,4	238	73	0.0601394	0.245439	0.479,0.235	0.495,0.682	-0.232	-23.2	23.2
1831	ENSG00000168090	COPS6	7	+	100090591	100091152	100090591	100090654	100091037	100091152	1831	138111	8,4	200199	5,3	456	73	0.0602914	0.245644	0.734,0.816	0.865,0.914	-0.115	-11.5	11.5
5974	ENSG00000135253	KCP	7	-	128893805	128894055	128893805	128893899	128893975	128894055	5974	1,5	1,1	2,3	8,3	149	73	0.0602831	0.245644	0.329,0.71	0.109,0.329	0.3	30	30
6302	ENSG00000106327	TFR2	7	-	100632768	100633123	100632768	100632836	100633000	100633123	6302	3,2	1,0	5,8	1,1	237	73	0.0602853	0.245644	0.48,1.0	0.606,0.711	0.082	8.2	8.2
7899	ENSG00000158457	TSPAN33	7	+	129166439	129166906	129166439	129166504	129166777	129166906	7899	36,29	0,0	21,21	0,3	346	73	0.0603376	0.245694	1.0,1.0	1.0,0.596	0.202	20.2	20.2
5327	ENSG00000167965	MLST8	16	+	2206357	2206659	2206357	2206409	2206496	2206659	5327	55,45	146101	31,19	88,95	160	73	0.0606079	0.246656	0.147,0.169	0.138,0.084	0.047	4.7	4.7
3782	ENSG00000051825	MPHOSPH9	12	-	123203113	123203375	123203113	123203167	123203249	123203375	3782	4,8	1,0	10,10	1,2	155	73	0.0606452	0.246669	0.653,1.0	0.825,0.702	0.063	6.3	6.3
630	ENSG00000070756	PABPC1	8	-	100717772	100718280	100717772	100717888	100718182	100718280	630	32292129	25,18	25292530	15,10	367	73	0.0607762	0.247063	0.963,0.959	0.971,0.981	-0.015	-1.5	1.5
3852	ENSG00000108309	RUNDC3A	17	+	44316384	44316725	44316384	44316522	44316618	44316725	3852	2,4	3,0	1,4	1,0	169	73	0.0608925	0.247397	0.224,1.0	0.302,1.0	-0.039	-3.9	3.9
7025	ENSG00000169129	AFAP1L2	10	-	114294825	114297100	114294825	114295009	114296977	114297100	7025	26,16	0,2	4,2	0,0	2041	73	0.0610127	0.247746	1.0,0.222	1.0,1.0	-0.389	-38.9	38.9
3253	ENSG00000093009	CDC45	22	+	19479737	19480217	19479737	19480019	19480157	19480217	3253	1,0	8,5	1,3	6,2	211	73	0.0610514	0.247764	0.041,0.0	0.055,0.342	-0.178	-17.8	17.8
889	ENSG00000214174	AMZ2P1	17	-	64974554	64975568	64974554	64974641	64975518	64975568	889	189106	0,0	243271	4,0	950	73	0.0612566	0.248458	1.0,1.0	0.824,1.0	0.088	8.8	8.8
8007	ENSG00000103502	CDIPT	16	-	29860580	29861259	29860580	29860662	29861105	29861259	8007	17,14	38,39	34,43	49,70	516	73	0.0613042	0.248512	0.06,0.048	0.089,0.08	-0.03	-3	3
2062	ENSG00000231711	LINC00899	22	-	46042573	46043699	46042573	46042640	46043562	46043699	2062	101,50	1,1	49,45	2,2	995	73	0.0616573	0.249804	0.881,0.786	0.643,0.623	0.201	20.1	20.1
5093	ENSG00000185803	SLC52A2	8	+	144358989	144359233	144358989	144359065	144359183	144359233	5093	4,14	21,27	12,21	22,23	191	73	0.0617549	0.250059	0.068,0.165	0.173,0.259	-0.099	-9.9	9.9
5349	ENSG00000161996	WDR90	16	+	666454	666792	666454	666598	666654	666792	5349	5,6	0,0	7,6	3,0	129	73	0.0618731	0.250397	1.0,1.0	0.569,1.0	0.216	21.6	21.6
1324	ENSG00000108592	FTSJ3	17	-	63826257	63826672	63826257	63826304	63826566	63826672	1324	24,14	64,48	26,17	36,38	335	73	0.0621152	0.251147	0.076,0.06	0.136,0.089	-0.044	-4.4	4.4
4582	ENSG00000126749	EMG1	12	+	6974551	6975148	6974551	6974693	6975089	6975148	4582	67,57	133,95	125172	209191	469	73	0.0621276	0.251147	0.073,0.085	0.085,0.123	-0.025	-2.5	2.5
2995	ENSG00000135506	OS9	12	+	57718992	57720263	57718992	57719182	57720098	57720263	2995	126100	224165	141105	284277	989	73	0.062312	0.251752	0.04,0.043	0.035,0.027	0.01	1	1
8098	ENSG00000115204	MPV17	2	-	27312213	27312589	27312213	27312246	27312493	27312589	8098	16,13	57,48	29,36	75,71	320	73	0.0624841	0.252306	0.06,0.058	0.081,0.104	-0.034	-3.4	3.4
6087	ENSG00000103496	STX4	16	+	31034225	31034536	31034225	31034325	31034461	31034536	6087	51,33	61,32	55,84	39,63	209	73	0.0627448	0.253217	0.226,0.265	0.33,0.318	-0.079	-7.9	7.9
7195	ENSG00000215305	VPS16	20	+	2863948	2864287	2863948	2864083	2864178	2864287	7195	10,6	28,18	13,16	20,22	168	73	0.0628039	0.253315	0.134,0.127	0.22,0.24	-0.099	-9.9	9.9
1815	ENSG00000123349	PFDN5	12	+	53296429	53297924	53296429	53296551	53297849	53297924	1815	328211	27,21	361389	50,49	1371	73	0.0630918	0.254262	0.393,0.349	0.278,0.297	0.084	8.4	8.4
3613	ENSG00000161513	FDXR	17	-	74863895	74864347	74863895	74864067	74864147	74864347	3613	10,5	42,24	51,57	132160	153	73	0.0631089	0.254262	0.102,0.09	0.156,0.145	-0.054	-5.4	5.4
5407	ENSG00000122678	POLM	7	-	44073782	44074530	44073782	44074025	44074397	44074530	5407	27,31	1,1	66,57	0,1	445	73	0.0631815	0.254413	0.816,0.836	1.0,0.903	-0.126	-12.6	12.6
5867	ENSG00000185522	LMNTD2	11	-	555304	555930	555304	555503	555733	555930	5867	28,20	11,12	15,28	4,5	303	73	0.0634598	0.255249	0.38,0.286	0.475,0.574	-0.192	-19.2	19.2
7660	ENSG00000072135	PTPN18	2	+	130359267	130359492	130359267	130359309	130359396	130359492	7660	2,7	27,22	11,4	16,17	160	73	0.063444	0.255249	0.033,0.127	0.239,0.097	-0.088	-8.8	8.8
7656	ENSG00000175061	LRRC75A-AS1	17	+	16439326	16439703	16439326	16439414	16439659	16439703	7656	23221617	80,60	27892701	72,74	318	73	0.0637005	0.256075	0.87,0.861	0.899,0.893	-0.031	-3.1	3.1
6723	ENSG00000085552	IGSF9	1	-	159929890	159930439	159929890	159929975	159930188	159930439	6723	1,3	2,6	0,1	2,2	286	73	0.0640322	0.257248	0.113,0.113	0.0,0.113	0.057	5.7	5.7
7715	ENSG00000129255	MPDU1	17	+	7586691	7587271	7586691	7586838	7587160	7587271	7715	186143	28,31	125136	13,16	395	73	0.0640632	0.257248	0.551,0.46	0.64,0.611	-0.12	-12	12
5670	ENSG00000057608	GDI2	10	-	5766240	5766638	5766240	5766295	5766493	5766638	5670	62,38	464327	80,65	440400	271	73	0.0646194	0.259337	0.035,0.03	0.047,0.042	-0.012	-1.2	1.2
622	ENSG00000143994	ABHD1	2	+	27128944	27129361	27128944	27129127	27129315	27129361	622	4,7	0,1	1,5	2,0	261	73	0.0648602	0.26016	1.0,0.662	0.123,1.0	0.269	26.9	26.9
6978	ENSG00000255036	RP11-23J9.4	9	+	97362195	97362441	97362195	97362251	97362362	97362441	6978	2,2	3,0	1,0	0,2	184	73	0.0650556	0.260799	0.209,1.0	1.0,0.0	0.105	10.5	10.5
4975	ENSG00000248019	FAM13A-AS1	4	+	88711854	88712017	88711854	88711871	88711975	88712017	4975	11,9	3,0	3,6	0,0	177	73	0.0652202	0.261314	0.602,1.0	1.0,1.0	-0.199	-19.9	19.9
9150	ENSG00000176978	DPP7	9	-	137114242	137114576	137114242	137114382	137114462	137114576	9150	59,60	153132	113121	227187	153	73	0.0653635	0.261743	0.155,0.178	0.192,0.236	-0.048	-4.8	4.8
8977	ENSG00000145833	DDX46	5	+	134816429	134817714	134816429	134816606	134817495	134817714	8977	32,11	82,45	24,15	87107	962	73	0.0658023	0.263355	0.029,0.018	0.021,0.011	0.007	0.7	0.7
4950	ENSG00000087088	BAX	19	+	48955547	48955833	48955547	48955599	48955686	48955833	4950	8,10	24,14	61,47	63,67	160	73	0.0659533	0.263813	0.132,0.246	0.306,0.242	-0.085	-8.5	8.5
4328	ENSG00000107331	ABCA2	9	-	137010972	137011309	137010972	137011105	137011185	137011309	4328	23,22	81,84	35,32	92,67	153	73	0.0660277	0.263965	0.119,0.111	0.154,0.186	-0.055	-5.5	5.5
5219	ENSG00000196873	CBWD3	9	+	68273035	68274938	68273035	68273131	68274881	68274938	5219	40,22	0,0	49,46	1,1	1823	73	0.0660836	0.264043	1.0,1.0	0.662,0.648	0.345	34.5	34.5
6948	ENSG00000005961	ITGA2B	17	-	44383937	44384138	44383937	44383946	44384084	44384138	6948	4,0	0,2	0,0	2,1	211	73	0.0662495	0.26456	1.0,0.0	0.0,0.0	0.5	50	50
3570	ENSG00000126746	ZNF384	12	-	6688166	6688569	6688166	6688226	6688452	6688569	3570	63,46	4,2	126119	1,3	299	73	0.0663846	0.264807	0.794,0.849	0.969,0.906	-0.116	-11.6	11.6
634	ENSG00000106733	NMRK1	9	-	75068995	75070042	75068995	75069102	75069894	75070042	634	43,28	1,1	25,28	0,1	865	73	0.0663553	0.264807	0.784,0.703	1.0,0.703	-0.108	-10.8	10.8
7380	ENSG00000152556	PFKM	12	+	48141739	48142066	48141739	48141827	48141913	48142066	7380	20,12	220137	20,27	165163	159	73	0.0664614	0.264967	0.04,0.039	0.053,0.071	-0.022	-2.2	2.2
6254	ENSG00000140632	GLYR1	16	-	4803202	4805310	4803202	4804148	4804521	4805310	6254	539471	18,10	367314	21,11	446	73	0.0665164	0.265041	0.831,0.885	0.741,0.824	0.076	7.6	7.6
1272	ENSG00000269713	NBPF9	1	-	149081964	149082311	149081964	149082174	149082271	149082311	1272	3,5	17,7	1,3	22,16	170	73	0.0670339	0.266956	0.07,0.235	0.019,0.075	0.105	10.5	10.5
6320	ENSG00000165458	INPPL1	11	+	72233440	72233744	72233440	72233522	72233654	72233744	6320	72,58	180111	80,82	125136	205	73	0.0673389	0.268023	0.125,0.157	0.186,0.177	-0.04	-4	4
6767	ENSG00000140400	MAN2C1	15	-	75358461	75358808	75358461	75358618	75358703	75358808	6767	14,4	54,40	35,24	89100	158	73	0.0675314	0.268641	0.107,0.044	0.154,0.1	-0.052	-5.2	5.2
7072	ENSG00000060971	ACAA1	3	-	38126161	38126700	38126161	38126352	38126509	38126700	7072	71,64	1,3	30,52	1,0	230	73	0.0676371	0.268914	0.958,0.871	0.905,1.0	-0.038	-3.8	3.8
8454	ENSG00000149136	SSRP1	11	-	57328296	57330138	57328296	57328426	57330092	57330138	8454	125,90	307211	191168	323339	1739	73	0.0677132	0.269069	0.017,0.018	0.024,0.02	-0.004	-0.4	0.4
4128	ENSG00000113522	RAD50	5	+	132609116	132609306	132609116	132609209	132609282	132609306	4128	12,3	129,68	14,17	128105	146	73	0.067789	0.269211	0.044,0.022	0.052,0.075	-0.03	-3	3
7108	ENSG00000161999	JMJD8	16	-	683860	684155	683860	683909	684065	684155	7108	39,26	32,28	10,17	16,27	229	73	0.0678234	0.269211	0.28,0.228	0.166,0.167	0.087	8.7	8.7
3914	ENSG00000161638	ITGA5	12	-	54404429	54404894	54404429	54404475	54404702	54404894	3914	3,4	23,13	0,1	3,6	300	73	0.0681512	0.26992	0.031,0.07	0.0,0.039	0.031	3.1	3.1
3993	ENSG00000205981	DNAJC19	3	-	180985409	180985996	180985409	180985622	180985925	180985996	3993	31,14	3,0	19,24	0,0	376	73	0.0681211	0.26992	0.667,1.0	1.0,1.0	-0.166	-16.6	16.6
5036	ENSG00000205581	HMGN1	21	-	39345829	39347292	39345829	39345958	39347246	39347292	5036	651394	1,2	853817	6,5	1361	73	0.0681457	0.26992	0.972,0.914	0.884,0.898	0.052	5.2	5.2
6959	ENSG00000137955	RABGGTB	1	+	75789951	75790274	75789951	75790057	75790151	75790274	6959	77,44	20,11	97,80	35,37	167	73	0.0681289	0.26992	0.627,0.636	0.548,0.486	0.114	11.4	11.4
4589	ENSG00000111057	KRT18	12	+	52950327	52950906	52950327	52950410	52950749	52950906	4589	109,84	718527	139128	689635	412	73	0.0686895	0.271755	0.026,0.027	0.035,0.034	-0.008	-0.8	0.8
8374	ENSG00000177106	EPS8L2	11	+	709552	710486	709552	709608	710302	710486	8374	217152	0,1	423491	2,3	767	73	0.0686673	0.271755	1.0,0.935	0.953,0.94	0.021	2.1	2.1
1369	ENSG00000204351	SKIV2L	6	+	31969279	31969751	31969279	31969420	31969514	31969751	1369	70,59	23,25	106113	26,26	167	73	0.0692567	0.273789	0.571,0.508	0.641,0.655	-0.109	-10.9	10.9
1806	ENSG00000197114	ZGPAT	20	+	63733586	63734824	63733586	63733739	63734704	63734824	1806	163,98	12,8	152203	22,24	1038	73	0.0692791	0.273789	0.489,0.463	0.327,0.373	0.126	12.6	12.6
6784	ENSG00000145916	RMND5B	5	+	178143626	178144108	178143626	178143727	178143941	178144108	6784	22,12	77,35	31,32	66,64	287	73	0.0694713	0.274398	0.068,0.08	0.107,0.113	-0.036	-3.6	3.6
3919	ENSG00000196118	CCDC189	16	-	30760283	30760668	30760283	30760453	30760605	30760668	3919	14,15	3,0	21,3	3,4	225	73	0.0695629	0.27461	0.602,1.0	0.694,0.196	0.356	35.6	35.6
1225	ENSG00000104714	ERICH1	8	-	625674	627238	625674	625968	627002	627238	1225	14,9	0,0	9,11	2,0	1107	73	0.0696165	0.274672	1.0,1.0	0.229,1.0	0.385	38.5	38.5
2446	ENSG00000186166	CCDC84	11	+	119011944	119012177	119011944	119012003	119012114	119012177	2446	28,27	4,1	47,35	8,9	184	73	0.0698449	0.275423	0.735,0.915	0.7,0.607	0.171	17.1	17.1
5540	ENSG00000197653	DNAH10	12	+	123929663	123930573	123929663	123929759	123930401	123930573	5540	49,25	2,3	39,35	0,2	715	73	0.0699104	0.275531	0.714,0.46	1.0,0.641	-0.234	-23.4	23.4
8891	ENSG00000182208	MOB2	11	-	1480392	1480885	1480392	1480486	1480770	1480885	8891	22,30	3,0	43,37	0,0	357	73	0.0703098	0.276955	0.6,1.0	1.0,1.0	-0.2	-20	20
2215	ENSG00000007202	KIAA0100	17	-	28643163	28643659	28643163	28643226	28643609	28643659	2215	134,77	1,0	172166	2,2	456	73	0.0703575	0.276992	0.955,1.0	0.932,0.93	0.046	4.6	4.6
3444	ENSG00000161048	NAPEPLD	7	-	103099775	103103554	103099775	103103122	103103423	103103554	3444	55,35	0,2	29,29	1,3	374	73	0.0704118	0.277055	1.0,0.774	0.85,0.654	0.135	13.5	13.5
3109	ENSG00000147454	SLC25A37	8	+	23566107	23568378	23566107	23566813	23568321	23568378	3109	1029766	6,4	11151060	1,4	1581	73	0.0705448	0.277428	0.888,0.898	0.981,0.924	-0.059	-5.9	5.9
8607	ENSG00000139625	MAP3K12	12	-	53484256	53485214	53484256	53484365	53485055	53485214	8607	103,86	11,3	85,84	14,12	763	73	0.0709378	0.278822	0.473,0.733	0.367,0.401	0.219	21.9	21.9
7464	ENSG00000174720	LARP7	4	+	112647091	112647338	112647091	112647127	112647201	112647338	7464	50,24	3,2	35,36	2,0	147	73	0.07114	0.279465	0.892,0.856	0.897,1.0	-0.075	-7.5	7.5
7374	ENSG00000160766	GBAP1	1	-	155216383	155217029	155216383	155216621	155216856	155217029	7374	9,3	12,4	11,5	35,24	308	73	0.0712212	0.279632	0.151,0.151	0.069,0.047	0.093	9.3	9.3
1978	ENSG00000143416	SELENBP1	1	-	151365188	151365684	151365188	151365281	151365534	151365684	1978	92,88	3,1	34,19	1,0	326	73	0.071371	0.280068	0.873,0.952	0.884,1.0	-0.029	-2.9	2.9
2165	ENSG00000175455	CCDC14	3	-	123956354	123956795	123956354	123956427	123956739	123956795	2165	104,58	11,15	107,95	4,11	385	73	0.0714201	0.280109	0.642,0.423	0.835,0.621	-0.196	-19.6	19.6
2051	ENSG00000156873	PHKG2	16	+	30751105	30751603	30751105	30751217	30751548	30751603	2051	103102	0,1	190230	5,0	404	73	0.0715756	0.280264	1.0,0.949	0.873,1.0	0.038	3.8	3.8
6775	ENSG00000189079	ARID2	12	+	45836588	45836823	45836588	45836655	45836740	45836823	6775	2,5	32,23	11,4	19,32	158	73	0.0715655	0.280264	0.028,0.091	0.211,0.055	-0.074	-7.4	7.4
8624	ENSG00000164068	RNF123	3	+	49705533	49706065	49705533	49705679	49705981	49706065	8624	8,16	27,17	13,7	7,8	375	73	0.0715043	0.280264	0.055,0.155	0.266,0.146	-0.101	-10.1	10.1
214	ENSG00000237765	FAM200B	4	+	15686235	15687148	15686235	15686462	15686931	15687148	214	209142	1,3	89,76	3,3	542	73	0.0718766	0.28129	0.966,0.864	0.8,0.773	0.129	12.9	12.9
992	ENSG00000125503	PPP1R12C	19	-	55093015	55093233	55093015	55093076	55093152	55093233	992	24,20	13,5	16,6	7,19	149	73	0.0719494	0.281423	0.475,0.662	0.528,0.134	0.237	23.7	23.7
6285	ENSG00000135476	ESPL1	12	+	53288537	53289303	53288537	53288699	53289089	53289303	6285	6,0	5,6	7,4	3,3	463	73	0.0720175	0.281537	0.159,0.0	0.269,0.174	-0.142	-14.2	14.2
2250	ENSG00000125149	C16orf70	16	+	67132445	67132911	67132445	67132525	67132878	67132911	2250	55,48	0,0	30,31	2,1	426	73	0.0724819	0.283076	1.0,1.0	0.72,0.842	0.219	21.9	21.9
2277	ENSG00000170889	RPS9	19	+	54206275	54206724	54206275	54206462	54206611	54206724	2277	148130	5,0	213224	0,1	222	73	0.072497	0.283076	0.907,1.0	1.0,0.987	-0.04	-4	4
5161	ENSG00000088970	KIZ	20	+	21244244	21246622	21244244	21244288	21246478	21246622	5161	125116	11,2	118,94	3,0	2263	73	0.0725284	0.283076	0.268,0.652	0.559,1.0	-0.32	-32	32
6573	ENSG00000127980	PEX1	7	-	92492952	92494396	92492952	92493129	92494292	92494396	6573	62,40	8,12	78108	8,11	1236	73	0.0726149	0.283261	0.314,0.164	0.365,0.367	-0.127	-12.7	12.7
1630	ENSG00000173020	ADRBK1	11	+	67284846	67285188	67284846	67284983	67285074	67285188	1630	38,40	277179	18,28	203188	164	73	0.0728303	0.283885	0.058,0.09	0.038,0.062	0.024	2.4	2.4
362	ENSG00000137133	HINT2	9	-	35812973	35813338	35812973	35813156	35813265	35813338	362	227134	25,16	107,99	2,11	182	73	0.0728534	0.283885	0.785,0.771	0.955,0.783	-0.091	-9.1	9.1
5354	ENSG00000161996	WDR90	16	+	653745	655147	653745	653803	655028	655147	5354	146,77	16,2	190148	6,2	1298	73	0.0729578	0.284139	0.339,0.684	0.64,0.806	-0.212	-21.2	21.2
1597	ENSG00000013573	DDX11	12	+	31103576	31104791	31103576	31103731	31103806	31104791	1597	13,14	20,8	31,26	9,16	148	73	0.0730055	0.284172	0.243,0.463	0.629,0.445	-0.184	-18.4	18.4
2279	ENSG00000274769	RP11-493E12.3	2	+	61117360	61117540	61117360	61117385	61117466	61117540	2279	4,3	2,1	0,3	1,3	154	73	0.0734699	0.285811	0.487,0.587	0.0,0.322	0.376	37.6	37.6
6672	ENSG00000071537	SEL1L	14	-	81499458	81499661	81499458	81499518	81499608	81499661	6672	6,5	48,63	15,10	69,65	163	73	0.0735054	0.285811	0.053,0.034	0.089,0.064	-0.033	-3.3	3.3
7968	ENSG00000187091	PLCD1	3	-	38009271	38009811	38009271	38009431	38009652	38009811	7968	3,1	6,5	0,1	4,9	294	73	0.073695	0.286394	0.11,0.047	0.0,0.027	0.065	6.5	6.5
7419	ENSG00000165055	METTL2B	7	+	128476728	128477173	128476728	128476875	128477081	128477173	7419	59,39	23,26	94,86	30,26	279	73	0.0738482	0.286835	0.402,0.282	0.45,0.464	-0.115	-11.5	11.5
3650	ENSG00000125755	SYMPK	19	-	45827836	45829205	45827836	45827918	45829032	45829205	3650	60,47	0,0	108,80	0,3	1187	73	0.07431	0.288474	1.0,1.0	1.0,0.621	0.19	19	19
196	ENSG00000103145	HCFC1R1	16	-	3023232	3023968	3023232	3023530	3023846	3023968	196	20,17	32,15	14,13	9,7	389	73	0.0743951	0.28865	0.105,0.175	0.226,0.258	-0.102	-10.2	10.2
3285	ENSG00000197070	ARRDC1	9	+	137613614	137614214	137613614	137613769	137614031	137614214	3285	106,74	70,62	71,75	79,72	335	73	0.0744843	0.288841	0.248,0.206	0.164,0.185	0.052	5.2	5.2
6431	ENSG00000002016	RAD52	12	-	929763	930144	929763	929886	930050	930144	6431	4,9	4,6	34,36	11,14	237	73	0.0747305	0.289641	0.235,0.316	0.488,0.442	-0.19	-19	19
5443	ENSG00000147789	ZNF7	8	+	144829042	144829604	144829042	144829090	144829426	144829604	5443	38,22	0,0	26,38	3,0	409	73	0.0749757	0.290435	1.0,1.0	0.607,1.0	0.197	19.7	19.7
1840	ENSG00000101158	NELFCD	20	+	58993453	58993675	58993453	58993544	58993623	58993675	1840	31,38	131113	43,37	106,87	152	73	0.0750653	0.290627	0.102,0.139	0.163,0.17	-0.046	-4.6	4.6
4777	ENSG00000143947	RPS27A	2	+	55234118	55234962	55234118	55234204	55234830	55234962	4777	377208	36562122	327312	27212392	699	73	0.0753099	0.291418	0.011,0.01	0.012,0.013	-0.002	-0.2	0.2
5403	ENSG00000187535	IFT140	16	-	1523827	1524695	1523827	1523956	1524551	1524695	5403	15,13	7,10	18,23	7,2	668	73	0.0755332	0.291971	0.19,0.124	0.219,0.557	-0.231	-23.1	23.1
7970	ENSG00000187091	PLCD1	3	-	38008457	38009158	38008457	38008636	38009041	38009158	7970	2,14	9,9	3,2	3,12	478	73	0.0755333	0.291971	0.033,0.192	0.132,0.025	0.034	3.4	3.4
6981	ENSG00000168488	ATXN2L	16	+	28835277	28835758	28835277	28835399	28835548	28835758	6981	17,5	59,29	21,27	56,61	222	73	0.0756085	0.292105	0.087,0.054	0.11,0.127	-0.048	-4.8	4.8
6502	ENSG00000149091	DGKZ	11	+	46379202	46379568	46379202	46379236	46379468	46379568	6502	26,14	44,40	4,10	47,12	305	73	0.0757038	0.292318	0.124,0.077	0.02,0.166	0.008	0.8	0.8
2544	ENSG00000096080	MRPS18A	6	-	43675201	43675617	43675201	43675252	43675493	43675617	2544	22,23	3,0	49,42	0,0	314	73	0.0759248	0.292547	0.63,1.0	1.0,1.0	-0.185	-18.5	18.5
3980	ENSG00000126934	MAP2K2	19	-	4100458	4101143	4100458	4100648	4101018	4101143	3980	28,33	0,3	57,49	4,10	443	73	0.0758435	0.292547	1.0,0.644	0.701,0.447	0.248	24.8	24.8
4492	ENSG00000144591	GMPPA	2	+	219506253	219506987	219506253	219506422	219506697	219506987	4492	9,12	72,33	27,23	81,70	348	73	0.0759116	0.292547	0.026,0.071	0.065,0.064	-0.016	-1.6	1.6
865	ENSG00000112514	CUTA	6	-	33417096	33417310	33417096	33417142	33417246	33417310	865	6,10	1,2	39,36	1,1	177	73	0.0758987	0.292547	0.712,0.673	0.941,0.937	-0.247	-24.7	24.7
2152	ENSG00000165516	KLHDC2	14	+	49779594	49779806	49779594	49779675	49779747	49779806	2152	57,33	107,75	57,49	164144	145	73	0.076027	0.292785	0.211,0.181	0.149,0.146	0.049	4.9	4.9
6278	ENSG00000186470	BTN3A2	6	+	26373275	26373413	26373275	26373296	26373386	26373413	6278	0,3	4,0	0,1	1,4	163	73	0.0765288	0.294561	0.0,1.0	0.0,0.101	0.45	45	45
2139	ENSG00000198837	DENND4B	1	-	153935832	153936188	153935832	153935949	153936059	153936188	2139	2,9	0,0	16,23	1,2	183	73	0.0766279	0.294785	1.0,1.0	0.865,0.821	0.157	15.7	15.7
5004	ENSG00000196704	AMZ2	17	+	68250187	68250967	68250187	68250470	68250793	68250967	5004	27,25	320225	64,48	437391	396	73	0.0767846	0.295231	0.015,0.02	0.026,0.022	-0.006	-0.6	0.6
9270	ENSG00000076984	MAP2K7	19	+	7910062	7910373	7910062	7910129	7910259	7910373	9270	8,2	32,15	12,12	25,33	203	73	0.0768608	0.295367	0.082,0.046	0.147,0.116	-0.068	-6.8	6.8
1497	ENSG00000137145	DENND4C	9	+	19336269	19336832	19336269	19336414	19336685	19336832	1497	15,5	49,19	23,24	48,47	344	73	0.0769981	0.295581	0.061,0.053	0.092,0.098	-0.038	-3.8	3.8
5164	ENSG00000144136	SLC20A1	2	+	112660386	112661226	112660386	112660572	112661141	112661226	5164	10,12	52,34	68102	217227	642	73	0.076972	0.295581	0.021,0.039	0.034,0.049	-0.012	-1.2	1.2
7890	ENSG00000213213	CCDC183	9	+	136806503	136806867	136806503	136806672	136806756	136806867	7890	4,5	3,1	7,6	0,2	157	73	0.0776412	0.29784	0.383,0.699	1.0,0.582	-0.25	-25	25
8359	ENSG00000148719	DNAJB12	10	-	72332829	72335931	72332829	72334617	72335779	72335931	8359	157136	56,32	210201	38,49	1235	73	0.0776688	0.29784	0.142,0.201	0.246,0.195	-0.049	-4.9	4.9
3060	ENSG00000214078	CPNE1	20	-	35631267	35631516	35631267	35631354	35631491	35631516	3060	16,8	143,76	27,30	178156	210	73	0.0778573	0.298405	0.037,0.035	0.05,0.063	-0.02	-2	2
3573	ENSG00000167978	SRRM2	16	+	2757471	2757945	2757471	2757579	2757780	2757945	3573	20,13	190112	33,32	166229	274	73	0.0782416	0.299402	0.027,0.03	0.05,0.036	-0.014	-1.4	1.4
6079	ENSG00000184009	ACTG1	17	-	81512231	81512781	81512231	81512360	81512619	81512781	6079	145122	0,1	217228	3,2	332	73	0.0782359	0.299402	1.0,0.964	0.941,0.962	0.03	3	3
8026	ENSG00000126822	PLEKHG3	14	+	64731360	64731806	64731360	64731543	64731713	64731806	8026	4,2	9,9	1,2	14,16	243	73	0.0782416	0.299402	0.118,0.063	0.021,0.036	0.062	6.2	6.2
2180	ENSG00000198034	RPS4X	X	-	72273800	72275150	72273800	72273972	72275052	72275150	2180	360300	19921504	477448	20571904	1153	73	0.0784704	0.299961	0.011,0.012	0.014,0.015	-0.003	-0.3	0.3
7946	ENSG00000140939	NOL3	16	+	67174161	67174944	67174161	67174300	67174620	67174944	7946	107,81	4,1	102101	0,2	393	73	0.078438	0.299961	0.832,0.938	1.0,0.904	-0.067	-6.7	6.7
526	ENSG00000142784	WDTC1	1	+	27303620	27305193	27303620	27303795	27305000	27305193	526	71,65	32,21	75,94	17,25	1278	73	0.0785924	0.30011	0.112,0.15	0.201,0.177	-0.058	-5.8	5.8
8390	ENSG00000155366	RHOC	1	-	112702562	112703119	112702562	112702693	112702998	112703119	8390	36,31	342241	60,53	350354	378	73	0.0785825	0.30011	0.02,0.024	0.032,0.028	-0.008	-0.8	0.8
7050	ENSG00000170791	CHCHD7	8	+	56211788	56214667	56211788	56211837	56214597	56214667	7050	50,68	41,27	86,90	32,36	2833	73	0.0786421	0.300142	0.03,0.061	0.065,0.061	-0.018	-1.8	1.8
4332	ENSG00000107331	ABCA2	9	-	137022940	137023840	137022940	137023052	137023837	137023840	4332	121,95	22,12	97,93	31,18	858	73	0.0788105	0.300626	0.319,0.402	0.21,0.305	0.103	10.3	10.3
7708	ENSG00000139641	ESYT1	12	+	56142668	56142910	56142668	56142732	56142812	56142910	7708	20,16	2,1	14,18	1,0	153	73	0.0794063	0.302739	0.827,0.884	0.87,1.0	-0.08	-8	8
1258	ENSG00000256269	HMBS	11	+	119088634	119089131	119088634	119088707	119089081	119089131	1258	23,21	100,84	12,30	48,59	447	73	0.0796374	0.30346	0.036,0.039	0.039,0.077	-0.02	-2	2
4040	ENSG00000140983	RHOT2	16	+	668655	670175	668655	668699	670122	670175	4040	118102	3,4	321307	21,19	1496	73	0.0796793	0.30346	0.657,0.554	0.427,0.441	0.172	17.2	17.2
7789	ENSG00000133835	HSD17B4	5	+	119492099	119493946	119492099	119492124	119493817	119493946	7789	107,81	352239	128,72	237230	1766	73	0.0797502	0.303571	0.012,0.014	0.022,0.013	-0.004	-0.4	0.4
6597	ENSG00000129197	RPAIN	17	+	5425970	5428211	5425970	5426082	5428070	5428211	6597	407218	2,2	471429	9,4	2061	73	0.0799774	0.304275	0.878,0.794	0.65,0.792	0.115	11.5	11.5
663	ENSG00000100241	SBF1	22	-	50466149	50466355	50466149	50466258	50466349	50466355	663	22,9	56,38	17,10	64,79	164	73	0.0801249	0.304517	0.149,0.095	0.106,0.053	0.042	4.2	4.2
85	ENSG00000214087	ARL16	17	-	81682033	81683126	81682033	81682675	81683012	81683126	85	40,13	21,23	50,47	26,23	410	73	0.0801207	0.304517	0.253,0.091	0.255,0.267	-0.089	-8.9	8.9
4548	ENSG00000108021	FAM208B	10	+	5720629	5720774	5720629	5720668	5720754	5720774	4548	9,5	45,19	5,3	36,44	159	73	0.0801772	0.304555	0.084,0.108	0.06,0.03	0.051	5.1	5.1
6364	ENSG00000136878	USP20	9	+	129880112	129881828	129880112	129880289	129880466	129881828	6364	33,21	29,25	26,32	18,16	250	73	0.0803685	0.305077	0.249,0.197	0.297,0.369	-0.11	-11	11
9217	ENSG00000198736	MSRB1	16	-	1940777	1941405	1940777	1940892	1941256	1941405	9217	8,6	61,43	5,17	39,45	437	73	0.0803987	0.305077	0.021,0.023	0.021,0.059	-0.018	-1.8	1.8
6466	ENSG00000005238	FAM214B	9	-	35108593	35111574	35108593	35108737	35111570	35111574	6466	19,16	0,0	44,27	1,1	2906	73	0.0804874	0.305254	1.0,1.0	0.525,0.404	0.535	53.5	53.5
1986	ENSG00000143416	SELENBP1	1	-	151369003	151369769	151369003	151369189	151369712	151369769	1986	1076797	11,6	261267	6,5	596	73	0.0807171	0.305964	0.923,0.942	0.842,0.867	0.078	7.8	7.8
6747	ENSG00000143379	SETDB1	1	+	150962973	150963741	150962973	150963139	150963529	150963741	6747	56,40	54,36	37,50	55,66	463	73	0.0812771	0.307926	0.141,0.149	0.096,0.107	0.043	4.3	4.3
3344	ENSG00000115257	PCSK4	19	-	1486852	1487313	1486852	1487065	1487140	1487313	3344	1,5	8,6	4,7	3,6	148	73	0.0813639	0.308093	0.058,0.291	0.397,0.365	-0.207	-20.7	20.7
8075	ENSG00000069399	BCL3	19	+	44758245	44758841	44758245	44758413	44758723	44758841	8075	11,4	6,3	11,5	15,11	383	73	0.0817441	0.309371	0.259,0.203	0.123,0.08	0.13	13	13
2796	ENSG00000166986	MARS	12	+	57512007	57512353	57512007	57512103	57512235	57512353	2796	148134	383256	204172	344318	205	73	0.0824511	0.311884	0.121,0.157	0.174,0.162	-0.029	-2.9	2.9
2631	ENSG00000178761	FAM219B	15	-	74899991	74902786	74899991	74902063	74902603	74902786	2631	824628	7,5	497538	1,3	613	73	0.0826912	0.312629	0.933,0.937	0.983,0.955	-0.034	-3.4	3.4
7839	ENSG00000130811	EIF3G	19	-	10116942	10117090	10116942	10116989	10117083	10117090	7839	34,14	202161	58,50	320264	167	73	0.0827714	0.312769	0.069,0.037	0.073,0.076	-0.021	-2.1	2.1
2348	ENSG00000137207	YIPF3	6	-	43513068	43513451	43513068	43513200	43513358	43513451	2348	36,39	131,91	61,43	119,96	231	73	0.0828591	0.312937	0.08,0.119	0.139,0.124	-0.032	-3.2	3.2
4248	ENSG00000103024	NME3	16	-	1770880	1771410	1770880	1770993	1771069	1771410	4248	45,24	57,57	41,38	50,35	149	73	0.0829942	0.313283	0.279,0.171	0.287,0.347	-0.092	-9.2	9.2
391	ENSG00000107679	PLEKHA1	10	+	122417899	122424263	122417899	122417968	122424198	122424263	391	106,93	64,58	240185	101,92	6303	73	0.083274	0.314176	0.019,0.018	0.027,0.023	-0.007	-0.7	0.7
3252	ENSG00000117335	CD46	1	+	207767012	207770362	207767012	207767195	207770320	207770362	3252	877625	41,30	1027761	23,31	3198	73	0.0833577	0.314328	0.328,0.322	0.505,0.359	-0.107	-10.7	10.7
1346	ENSG00000149636	DSN1	20	-	36770872	36771473	36770872	36771193	36771424	36771473	1346	19,8	19,6	37,17	15,11	304	73	0.0835417	0.314858	0.194,0.243	0.372,0.271	-0.103	-10.3	10.3
2630	ENSG00000178761	FAM219B	15	-	74904663	74906365	74904663	74905231	74906277	74906365	2630	129,91	66,58	83107	42,33	1119	73	0.0836701	0.314922	0.113,0.093	0.114,0.175	-0.041	-4.1	4.1
7999	ENSG00000147813	NAPRT	8	-	143577656	143577915	143577656	143577739	143577805	143577915	7999	15,6	0,0	12,9	1,2	139	73	0.0836892	0.314922	1.0,1.0	0.863,0.703	0.217	21.7	21.7
946	ENSG00000182400	TRAPPC6B	14	-	39158284	39159550	39158284	39158402	39159482	39159550	946	72,46	86,65	67,56	56,54	1153	73	0.0836566	0.314922	0.05,0.043	0.07,0.062	-0.02	-2	2
7751	ENSG00000142765	SYTL1	1	+	27349397	27349765	27349397	27349498	27349651	27349765	7751	52,26	28,23	27,28	13,5	226	73	0.0841743	0.316583	0.375,0.267	0.402,0.644	-0.202	-20.2	20.2
332	ENSG00000197448	GSTK1	7	+	143264547	143265092	143264547	143264676	143264991	143265092	332	198149	224107	113104	125139	388	73	0.0843307	0.316939	0.143,0.208	0.145,0.123	0.041	4.1	4.1
3920	ENSG00000196118	CCDC189	16	-	30759341	30759724	30759341	30759557	30759653	30759724	3920	2,4	0,0	4,3	1,1	169	73	0.0843567	0.316939	1.0,1.0	0.633,0.564	0.401	40.1	40.1
1287	ENSG00000127586	CHTF18	16	+	788930	789360	788930	789125	789209	789360	1287	10,9	8,2	5,9	9,10	157	73	0.0846292	0.317798	0.368,0.677	0.205,0.295	0.272	27.2	27.2
4154	ENSG00000119707	RBM25	14	+	73099666	73103478	73099666	73099750	73103191	73103478	4154	1190667	109,64	14321312	106,93	3514	73	0.0847031	0.317911	0.185,0.178	0.219,0.227	-0.042	-4.2	4.2
5772	ENSG00000183960	KCNH8	3	+	19450105	19451404	19450105	19450274	19451154	19451404	5772	425237	2,0	208181	2,2	953	73	0.0847667	0.317985	0.942,1.0	0.888,0.874	0.09	9	9
419	ENSG00000187531	SIRT7	17	-	81914293	81915512	81914293	81914702	81915439	81915512	419	90,53	35,19	138139	44,25	810	73	0.0849311	0.318437	0.188,0.201	0.22,0.334	-0.083	-8.3	8.3
270	ENSG00000272752	STAG3L5P-PVRIG2P-PILRB	7	+	100353372	100354012	100353372	100353483	100353970	100354012	270	817618	1,0	371343	5,0	560	73	0.0851962	0.3191	0.991,1.0	0.906,1.0	0.042	4.2	4.2
5233	ENSG00000102901	CENPT	16	-	67828473	67828720	67828473	67828578	67828666	67828720	5233	6,13	32,43	20,14	44,33	161	73	0.0851706	0.3191	0.078,0.121	0.171,0.161	-0.067	-6.7	6.7
8512	ENSG00000168067	MAP4K2	11	-	64796492	64796708	64796492	64796553	64796633	64796708	8512	4,5	49,35	12,5	39,38	153	73	0.0853164	0.319385	0.037,0.064	0.128,0.059	-0.043	-4.3	4.3
359	ENSG00000063601	MTMR1	X	+	150735398	150736780	150735398	150735627	150736594	150736780	359	123,72	0,3	131109	0,0	1040	73	0.0855818	0.319974	1.0,0.628	1.0,1.0	-0.186	-18.6	18.6
4416	ENSG00000177943	MAMDC4	9	+	136857978	136858546	136857978	136858097	136858399	136858546	4416	25,21	3,7	11,12	0,2	375	73	0.0856062	0.319974	0.619,0.369	1.0,0.539	-0.276	-27.6	27.6
6157	ENSG00000103067	ESRP2	16	-	68232576	68232815	68232576	68232708	68232760	68232815	6157	11,8	1,2	15,18	0,0	125	73	0.0855635	0.319974	0.865,0.7	1.0,1.0	-0.218	-21.8	21.8
1430	ENSG00000178971	CTC1	17	-	8232360	8232648	8232360	8232475	8232619	8232648	1430	15,22	0,0	81,93	2,2	217	73	0.085762	0.320391	1.0,1.0	0.932,0.94	0.064	6.4	6.4
528	ENSG00000101639	CEP192	18	+	13057584	13059312	13057584	13057733	13059081	13059312	528	4,3	17,14	4,4	4,5	1421	73	0.0858257	0.320463	0.012,0.011	0.049,0.039	-0.033	-3.3	3.3
3081	ENSG00000169714	CNBP	3	-	129171078	129171538	129171078	129171280	129171445	129171538	3081	86,64	108113	150135	165153	238	73	0.0858793	0.320498	0.196,0.148	0.218,0.213	-0.044	-4.4	4.4
5886	ENSG00000013563	DNASE1L1	X	-	154403091	154403292	154403091	154403190	154403268	154403292	5886	3,6	49,36	7,6	35,20	151	73	0.0860384	0.320926	0.029,0.075	0.088,0.127	-0.056	-5.6	5.6
1014	ENSG00000241370	RPP21	6	+	30345158	30345398	30345158	30345228	30345297	30345398	1014	22,20	67,50	27,26	114119	142	73	0.0861991	0.321195	0.144,0.171	0.109,0.101	0.052	5.2	5.2
7225	ENSG00000238105	GOLGA2P5	12	-	100157164	100157739	100157164	100157445	100157527	100157739	7225	1,5	0,6	0,5	1,0	155	73	0.0861928	0.321195	1.0,0.282	0.0,1.0	0.141	14.1	14.1
2436	ENSG00000108528	SLC25A11	17	-	4938022	4938213	4938022	4938074	4938153	4938213	2436	11,8	125115	10,6	209174	152	73	0.0863951	0.321759	0.041,0.032	0.022,0.016	0.018	1.8	1.8
5500	ENSG00000196924	FLNA	X	-	154352589	154352783	154352589	154352675	154352771	154352783	5500	5,5	50,41	93,82	505536	169	73	0.0867337	0.32262	0.041,0.05	0.074,0.062	-0.023	-2.3	2.3
9034	ENSG00000177646	ACAD9	3	+	128909343	128910149	128909343	128909421	128910020	128910149	9034	69,70	62,47	109,70	46,51	672	73	0.0867156	0.32262	0.108,0.139	0.205,0.13	-0.044	-4.4	4.4
9341	ENSG00000158850	B4GALT3	1	-	161173604	161174049	161173604	161173727	161173921	161174049	9341	105,78	4,0	167185	1,0	267	73	0.0867597	0.32262	0.878,1.0	0.979,1.0	-0.05	-5	5
5981	ENSG00000100462	PRMT5	14	-	22924662	22924911	22924662	22924709	22924878	22924911	5981	13,10	126,64	23,28	128139	242	73	0.0868601	0.322827	0.03,0.045	0.051,0.057	-0.017	-1.7	1.7
2219	ENSG00000204642	HLA-F	6	+	29726010	29726526	29726010	29726043	29726402	29726526	2219	4,0	5,4	8,5	5,8	432	73	0.0870981	0.323545	0.119,0.0	0.213,0.096	-0.095	-9.5	9.5
5635	ENSG00000109065	NAT9	17	-	74772030	74772277	74772030	74772051	74772217	74772277	5635	66,65	0,1	87,79	4,0	239	73	0.0874002	0.324501	1.0,0.952	0.869,1.0	0.041	4.1	4.1
1525	ENSG00000162004	CCDC78	16	-	724321	724806	724321	724509	724680	724806	1525	84,57	8,7	40,25	9,5	244	73	0.0875973	0.324734	0.759,0.709	0.571,0.599	0.149	14.9	14.9
3190	ENSG00000084623	EIF3I	1	+	32222406	32222615	32222406	32222444	32222537	32222615	3190	27,12	364295	34,37	420412	166	73	0.0875642	0.324734	0.032,0.018	0.034,0.038	-0.011	-1.1	1.1
5828	ENSG00000122435	TRMT13	1	+	100140407	100141019	100140407	100140514	100140966	100141019	5828	167103	6,5	106,90	7,9	525	73	0.0875183	0.324734	0.795,0.741	0.678,0.582	0.138	13.8	13.8
51	ENSG00000100941	PNN	14	+	39177411	39177708	39177411	39177484	39177596	39177708	51	30,16	8,3	31,39	3,4	185	73	0.0877211	0.324775	0.597,0.678	0.803,0.794	-0.161	-16.1	16.1
6894	ENSG00000164050	PLXNB1	3	-	48419576	48420257	48419576	48419674	48420223	48420257	6894	65,55	0,1	38,76	2,1	622	73	0.087743	0.324775	1.0,0.866	0.69,0.899	0.139	13.9	13.9
8862	ENSG00000070778	PTPN21	14	-	88469498	88470050	88469498	88469733	88469921	88470050	8862	18,24	34,31	19,26	16,25	261	73	0.0877159	0.324775	0.129,0.178	0.249,0.225	-0.083	-8.3	8.3
3938	ENSG00000143499	SMYD2	1	+	214330949	214334308	214330949	214331070	214332017	214334308	3938	24,10	12,16	16,3	4,1	1020	73	0.0881495	0.326021	0.125,0.043	0.223,0.177	-0.116	-11.6	11.6
8799	ENSG00000125445	MRPS7	17	+	75265701	75266373	75265701	75265964	75266192	75266373	8799	722478	1,2	546521	3,5	301	73	0.0881698	0.326021	0.994,0.983	0.978,0.962	0.018	1.8	1.8
6826	ENSG00000072778	ACADVL	17	+	7224479	7224660	7224479	7224552	7224636	7224660	6826	99104	0,2	85,88	4,1	157	73	0.0883647	0.326575	1.0,0.96	0.908,0.976	0.038	3.8	3.8
1780	ENSG00000144320	KIAA1715	2	-	175964371	175964582	175964371	175964423	175964505	175964582	1780	0,1	46,33	6,1	53,46	155	73	0.088929	0.328493	0.0,0.014	0.051,0.01	-0.024	-2.4	2.4
9135	ENSG00000056736	IL17RB	3	+	53857615	53858818	53857615	53857690	53858718	53858818	9135	154134	3,0	161108	5,2	1101	73	0.0889869	0.328539	0.773,1.0	0.681,0.782	0.155	15.5	15.5
194	ENSG00000197756	RPL37A	2	+	216499948	216501467	216499948	216500031	216501340	216501467	194	883627	61184039	14341373	61256087	1382	73	0.0891925	0.328704	0.008,0.008	0.012,0.012	-0.004	-0.4	0.4
2438	ENSG00000108528	SLC25A11	17	-	4938153	4938429	4938153	4938253	4938338	4938429	2438	14,17	116132	43,25	177188	158	73	0.0891118	0.328704	0.053,0.056	0.101,0.058	-0.025	-2.5	2.5
3219	ENSG00000234545	FAM133B	7	-	92577654	92578182	92577654	92577679	92578149	92578182	3219	132,90	7,7	132146	17,14	543	73	0.0891712	0.328704	0.717,0.633	0.511,0.584	0.128	12.8	12.8
3364	ENSG00000174080	CTSF	11	-	66565670	66565927	66565670	66565751	66565890	66565927	3364	86,64	3,2	81,87	1,1	212	73	0.0892132	0.328704	0.908,0.917	0.965,0.968	-0.054	-5.4	5.4
8715	ENSG00000167840	ZNF232	17	-	5108925	5109868	5108925	5109052	5109710	5109868	8715	315237	2,2	561626	0,0	731	73	0.0895916	0.32993	0.94,0.922	1.0,1.0	-0.069	-6.9	6.9
8504	ENSG00000164620	RELL2	5	+	141636949	141638409	141636949	141637741	141638169	141638409	8504	63,54	4,7	72,74	12,15	501	73	0.0896466	0.329965	0.697,0.529	0.466,0.418	0.171	17.1	17.1
4745	ENSG00000074660	SCARF1	17	-	1639911	1640666	1639911	1640040	1640447	1640666	4745	22,14	7,2	2,3	2,1	480	73	0.0899145	0.330783	0.323,0.516	0.132,0.313	0.197	19.7	19.7
7614	ENSG00000113161	HMGCR	5	+	75351067	75351610	75351067	75351315	75351516	75351610	7614	197166	6,0	180165	1,1	274	73	0.0903776	0.332318	0.897,1.0	0.98,0.978	-0.03	-3	3
5771	ENSG00000183960	KCNH8	3	+	19450105	19451404	19450105	19450305	19451154	19451404	5771	387213	44,21	203173	17,8	922	73	0.0904936	0.332575	0.411,0.445	0.486,0.631	-0.131	-13.1	13.1
958	ENSG00000110697	PITPNM1	11	-	67496177	67497436	67496177	67496348	67497230	67497436	958	66,41	7,3	116104	17,23	955	73	0.0908422	0.333687	0.419,0.511	0.343,0.257	0.165	16.5	16.5
5102	ENSG00000185963	BICD2	9	-	92711362	92715463	92711362	92713461	92715252	92715463	5102	415322	7,2	436414	14,7	1864	73	0.0911472	0.334638	0.699,0.863	0.549,0.698	0.157	15.7	15.7
102	ENSG00000206503	HLA-A	6	+	29944499	29945091	29944499	29944616	29945062	29945091	102	27,12	0,0	28,52	0,3	519	73	0.0914108	0.335387	1.0,1.0	1.0,0.709	0.145	14.5	14.5
2703	ENSG00000006652	IFRD1	7	+	112461905	112462122	112461905	112461916	112462000	112462122	2703	22,11	391245	35,31	402471	157	73	0.0914901	0.335387	0.025,0.02	0.039,0.03	-0.012	-1.2	1.2
8005	ENSG00000198728	LDB1	10	-	102111068	102111317	102111068	102111144	102111255	102111317	8005	37,21	60,43	17,28	76,51	184	73	0.0914757	0.335387	0.197,0.162	0.082,0.179	0.049	4.9	4.9
8902	ENSG00000155506	LARP1	5	+	154793627	154793824	154793627	154793723	154793799	154793824	8902	84,48	294178	60,80	145232	149	73	0.0915875	0.335404	0.123,0.117	0.169,0.145	-0.037	-3.7	3.7
919	ENSG00000165810	BTNL9	5	+	181053468	181054259	181053468	181053501	181054238	181054259	919	90,74	0,4	84,92	0,2	810	73	0.0915767	0.335404	1.0,0.625	1.0,0.806	-0.091	-9.1	9.1
4228	ENSG00000114544	SLC41A3	3	-	126006362	126007225	126006362	126006564	126007113	126007225	4228	266270	4,4	330298	10,8	622	73	0.0916577	0.335491	0.886,0.888	0.795,0.814	0.083	8.3	8.3
2400	ENSG00000143575	HAX1	1	+	154275153	154275483	154275153	154275260	154275392	154275483	2400	178110	777504	201150	612631	205	73	0.0918079	0.335871	0.075,0.072	0.105,0.078	-0.018	-1.8	1.8
6175	ENSG00000213782	DDX47	12	+	12823202	12824016	12823202	12823319	12823869	12824016	6175	87,53	36,32	134150	47,51	623	73	0.0920953	0.336753	0.221,0.163	0.25,0.256	-0.061	-6.1	6.1
2188	ENSG00000185621	LMLN	3	+	197976028	197976715	197976028	197976111	197976597	197976715	2188	14,9	16,11	15,12	8,7	559	73	0.0923962	0.337682	0.103,0.097	0.197,0.183	-0.09	-9	9
1919	ENSG00000113716	HMGXB3	5	+	150024261	150024680	150024261	150024408	150024504	150024680	1919	205148	4,2	238203	2,0	169	73	0.092795	0.338652	0.957,0.97	0.981,1.0	-0.027	-2.7	2.7
4806	ENSG00000143537	ADAM15	1	+	155055955	155056146	155055955	155056000	155056079	155056146	4806	35,31	275200	37,36	185183	152	73	0.0928018	0.338652	0.058,0.069	0.088,0.086	-0.023	-2.3	2.3
9271	ENSG00000112511	PHF1	6	+	33414040	33414286	33414040	33414109	33414242	33414286	9271	17,13	59,44	56,80	155166	206	73	0.0927903	0.338652	0.093,0.095	0.113,0.146	-0.036	-3.6	3.6
1273	ENSG00000185246	PRPF39	14	+	45096423	45096758	45096423	45096492	45096595	45096758	1273	94,81	1,3	277266	10,12	176	73	0.0929875	0.339158	0.975,0.918	0.92,0.902	0.035	3.5	3.5
8926	ENSG00000214706	IFRD2	3	-	50289928	50290294	50289928	50290086	50290169	50290294	8926	21,14	123126	29,25	133121	156	73	0.0931552	0.339599	0.074,0.049	0.093,0.088	-0.029	-2.9	2.9
8613	ENSG00000148218	ALAD	9	-	113390592	113390933	113390592	113390676	113390797	113390933	8613	15,12	12,16	5,4	12,7	194	73	0.0933173	0.340019	0.32,0.22	0.136,0.177	0.114	11.4	11.4
2273	ENSG00000130724	CHMP2A	19	-	58551565	58551967	58551565	58551776	58551905	58551967	2273	54,39	433289	76,60	398389	202	73	0.0938625	0.341833	0.043,0.047	0.065,0.053	-0.014	-1.4	1.4
6246	ENSG00000089351	GRAMD1A	19	+	35010111	35010339	35010111	35010195	35010283	35010339	6246	12,6	21,16	10,9	34,45	161	73	0.094018	0.342227	0.206,0.145	0.118,0.083	0.075	7.5	7.5
4989	ENSG00000182473	EXOC7	17	-	76087653	76088562	76087653	76087720	76088463	76088562	4989	75,52	2,3	159181	3,1	816	73	0.0941583	0.342394	0.77,0.608	0.826,0.942	-0.195	-19.5	19.5
9234	ENSG00000196756	SNHG17	20	-	38421005	38422241	38421005	38421098	38422086	38422241	9234	167,98	8,6	222222	22,18	1061	73	0.0941279	0.342394	0.59,0.529	0.41,0.459	0.125	12.5	12.5
1754	ENSG00000031003	FAM13B	5	-	137945901	137946395	137945901	137945997	137946231	137946395	1754	13,10	3,0	13,13	0,2	307	73	0.0944854	0.343411	0.507,1.0	1.0,0.607	-0.05	-5	5
1382	ENSG00000204843	DCTN1	2	-	74367970	74368880	74367970	74368131	74368727	74368880	1382	39,26	70,62	43,38	51,61	669	73	0.0945531	0.343484	0.057,0.044	0.084,0.064	-0.024	-2.4	2.4
6796	ENSG00000196535	MYO18A	17	-	29096760	29097350	29096760	29096915	29097222	29097350	6796	35,35	58,29	58,66	56,47	380	73	0.0946464	0.343651	0.104,0.188	0.166,0.212	-0.043	-4.3	4.3
5558	ENSG00000140474	ULK3	15	-	74840233	74840641	74840233	74840316	74840497	74840641	5558	189162	37,33	149107	15,18	254	73	0.0946968	0.343662	0.595,0.585	0.741,0.631	-0.096	-9.6	9.6
8093	ENSG00000132382	MYBBP1A	17	-	4545025	4545345	4545025	4545175	4545258	4545345	8093	7,4	48,35	11,11	54,36	156	73	0.0947485	0.343677	0.064,0.051	0.087,0.125	-0.049	-4.9	4.9
3431	ENSG00000104824	HNRNPL	19	-	38840364	38840559	38840364	38840376	38840487	38840559	3431	203159	289211	130122	206236	184	73	0.0952005	0.345062	0.218,0.23	0.2,0.17	0.039	3.9	3.9
5896	ENSG00000124784	RIOK1	6	+	7402602	7402897	7402602	7402715	7402816	7402897	5896	9,12	53,28	16,22	50,35	174	73	0.0952257	0.345062	0.067,0.152	0.118,0.209	-0.054	-5.4	5.4
459	ENSG00000185000	DGAT1	8	-	144318260	144318566	144318260	144318362	144318460	144318566	459	9,6	45,40	10,13	36,35	171	73	0.0956541	0.346441	0.079,0.06	0.106,0.137	-0.052	-5.2	5.2
[truncated: 5,241 more rows]
