# Supplementary material for: KDM7A and KDM1A inhibition suppresses tumour promoting pathways in prostate cancer
Source: Mol Oncol. 2026 Mar 23:10.1002/1878-0261.70238. Online ahead of print. doi: 10.1002/1878-0261.70238 (PMC13398633; doi:10.1002/1878-0261.70238)
Supplement: Supplementary file 42 — Table S31. Alternative splicing events data for C4‐2 vehicle compared to namoline and TCE‐5002 combination treatment in the presence of R1881, for MXE (MXE = mutually exclusive exon, significant splicing events FDR‐corrected P value < 0.05, highlighted in yellow). [file MOL2-9999-0-s043.xlsx]

## Sheet: MXE
ID	GeneID	geneSymbol	chr	strand	1stExonStart_0base	1stExonEnd	2ndExonStart_0base	2ndExonEnd	upstreamES	upstreamEE	downstreamES	downstreamEE	ID	IC_SAMPLE_1	SC_SAMPLE_1	IC_SAMPLE_2	SC_SAMPLE_2	IncFormLen	SkipFormLen	PValue	FDR	IncLevel1	IncLevel2	IncLevelDifference	dPSI	Abs dPSI
4322	ENSG00000107745	MICU1	10	-	72596312	72596428	72602847	72602941	72566632	72566794	72626009	72626105	4322	0,0	2,5	5,4	0,0	167	189	4.77374e-12	9.59834e-10	0.0,0.0	1.0,1.0	-1	-100	100
4321	ENSG00000107745	MICU1	10	-	72596312	72596428	72602807	72602941	72566632	72566794	72626009	72626105	4321	0,0	2,5	3,6	0,0	207	189	5.92371e-12	1.15324e-09	0.0,0.0	1.0,1.0	-1	-100	100
4324	ENSG00000107745	MICU1	10	-	72596312	72596410	72602807	72602941	72566632	72566794	72626009	72626105	4324	0,0	1,3	3,6	0,0	207	171	6.73483e-11	1.03253e-08	0.0,0.0	1.0,1.0	-1	-100	100
4325	ENSG00000107745	MICU1	10	-	72596312	72596410	72602847	72602941	72566632	72566794	72626009	72626105	4325	0,0	1,3	5,4	0,0	167	171	1.93191e-10	2.78764e-08	0.0,0.0	1.0,1.0	-1	-100	100
8155	ENSG00000136144	RCBTB1	13	-	49550410	49550464	49550977	49551091	49549458	49549648	49551325	49551468	8155	0,0	3,2	1,3	0,0	187	127	4.85307e-10	6.33223e-08	0.0,0.0	1.0,1.0	-1	-100	100
8339	ENSG00000168214	RBPJ	4	+	26408059	26408174	26412929	26412987	26406174	26406270	26415474	26415640	8339	0,0	2,1	2,3	0,0	188	131	1.72637e-09	1.94257e-07	0.0,0.0	1.0,1.0	-1	-100	100
9502	ENSG00000179818	PCBP1-AS1	2	-	70055655	70055749	70059642	70059680	70053730	70053792	70083537	70083687	9502	1,2	0,0	0,0	1,3	111	167	2.9193e-09	3.00885e-07	1.0,1.0	0.0,0.0	1	100	100
8662	ENSG00000157110	RBPMS	8	+	30537577	30537723	30542381	30542450	30504285	30504436	30544493	30544624	8662	1,1	0,0	0,0	2,2	219	142	3.17923e-09	3.24944e-07	1.0,1.0	0.0,0.0	1	100	100
10418	ENSG00000116731	PRDM2	1	+	13750419	13750486	13769117	13769173	13749360	13749487	13773077	13773126	10418	0,0	5,1	1,1	0,0	140	129	3.78088e-09	3.77012e-07	0.0,0.0	1.0,1.0	-1	-100	100
7166	ENSG00000244754	N4BP2L2	13	-	32527463	32527532	32537005	32537027	32522181	32522270	32538777	32538885	7166	0,0	2,1	1,1	0,0	95	142	1.22615e-08	1.11398e-06	0.0,0.0	1.0,1.0	-1	-100	100
12200	ENSG00000080823	MOK	14	-	102278605	102278694	102280647	102280824	102251916	102251995	102283477	102283592	12200	0,0	7,6	11,8	1,0	250	162	1.45439e-14	3.56762e-12	0.0,0.0	0.877,1.0	-0.939	-93.9	93.9
10027	ENSG00000144366	GULP1	2	+	188483944	188484185	188491435	188491594	188483430	188483492	188522755	188522827	10027	0,0	1,1	8,33	1,0	314	232	1.72528e-08	1.45935e-06	0.0,0.0	0.855,1.0	-0.927	-92.7	92.7
12199	ENSG00000080823	MOK	14	-	102265822	102265912	102280647	102280824	102251916	102251995	102283477	102283592	12199	0,0	8,5	11,8	0,1	250	163	2.07612e-14	4.99286e-12	0.0,0.0	1.0,0.839	-0.919	-91.9	91.9
7498	ENSG00000133818	RRAS2	11	-	14279880	14280020	14280423	14280561	14277925	14279424	14281601	14281720	7498	0,0	4,3	60,49	6,4	211	213	9.71805e-11	1.4715e-08	0.0,0.0	0.91,0.925	-0.917	-91.7	91.7
7497	ENSG00000133818	RRAS2	11	-	14279880	14280020	14280423	14280558	14277925	14279424	14281601	14281720	7497	0,0	4,3	52,47	6,4	208	213	1.59713e-10	2.33199e-08	0.0,0.0	0.899,0.923	-0.911	-91.1	91.1
10625	ENSG00000184831	APOO	X	-	23842128	23842221	23855738	23855856	23840312	23840377	23856301	23856382	10625	0,0	3,2	4,4	0,1	191	166	4.23037e-11	6.91807e-09	0.0,0.0	1.0,0.777	-0.889	-88.9	88.9
485	ENSG00000175575	PAAF1	11	+	73883538	73883679	73887030	73887099	73878778	73878819	73887353	73887457	485	1,3	0,0	6,3	25,14	214	142	8.56256e-07	4.58814e-05	1.0,1.0	0.137,0.124	0.869	86.9	86.9
10984	ENSG00000051382	PIK3CB	3	-	138770050	138770117	138776778	138776919	138759172	138759359	138796462	138796567	10984	0,3	5,5	3,1	0,0	214	140	5.18187e-10	6.62038e-08	0.0,0.282	1.0,1.0	-0.859	-85.9	85.9
3312	ENSG00000113048	MRPS27	5	-	72241646	72241688	72283504	72283658	72238013	72238128	72295530	72295589	3312	0,0	1,1	5,1	1,0	227	115	4.64908e-08	3.51981e-06	0.0,0.0	0.717,1.0	-0.859	-85.9	85.9
1830	ENSG00000166004	CEP295	11	+	93672042	93672126	93673977	93674105	93669676	93669770	93675570	93675666	1830	2,1	1,0	0,0	5,3	157	201	7.26822e-06	0.00027945	0.719,1.0	0.0,0.0	0.859	85.9	85.9
7889	ENSG00000054267	ARID4B	1	-	235257739	235257841	235258185	235258328	235257159	235257225	235260641	235260752	7889	0,1	3,2	4,2	0,0	216	175	9.19107e-10	1.10518e-07	0.0,0.288	1.0,1.0	-0.856	-85.6	85.6
1694	ENSG00000173402	DAG1	3	+	49476848	49476905	49492822	49492973	49470131	49470433	49510418	49510819	1694	4,4	0,3	0,0	5,2	130	224	2.52296e-10	3.55679e-08	1.0,0.697	0.0,0.0	0.849	84.9	84.9
3584	ENSG00000131100	ATP6V1E1	22	-	17614224	17614347	17619033	17619264	17613210	17613320	17619460	17619526	3584	1,1	0,0	6,3	20,12	304	196	2.06033e-05	0.000636775	1.0,1.0	0.162,0.139	0.849	84.9	84.9
976	ENSG00000139410	SDSL	12	+	113423409	113423645	113424052	113424117	113422404	113422477	113427961	113428156	976	1,0	1,1	17,4	0,0	309	138	0.000190809	0.00389397	0.309,0.0	1.0,1.0	-0.846	-84.6	84.6
4949	ENSG00000172175	MALT1	18	+	58737767	58737926	58739072	58739121	58735203	58735329	58741864	58742014	4949	3,0	3,1	5,7	0,0	232	122	5.86901e-06	0.000239945	0.345,0.0	1.0,1.0	-0.828	-82.8	82.8
10979	ENSG00000051382	PIK3CB	3	-	138760781	138760903	138770050	138770117	138759172	138759359	138796462	138796567	10979	5,5	1,2	0,0	1,1	140	195	1.86508e-08	1.54846e-06	0.874,0.777	0.0,0.0	0.826	82.6	82.6
11015	ENSG00000156110	ADK	10	+	74340620	74340723	74380928	74380991	74314666	74314745	74394140	74394313	11015	4,2	0,0	3,0	4,2	176	136	7.55338e-08	5.48179e-06	1.0,1.0	0.367,0.0	0.817	81.7	81.7
2676	ENSG00000147905	ZCCHC7	9	+	37186711	37186774	37247069	37247103	37126311	37126942	37302187	37302231	2676	2,2	0,0	3,0	4,1	136	107	1.45536e-06	7.37605e-05	1.0,1.0	0.371,0.0	0.815	81.5	81.5
8158	ENSG00000136144	RCBTB1	13	-	49549742	49549775	49550410	49550464	49549458	49549648	49551325	49551468	8158	3,2	0,1	0,0	3,2	127	106	1.19333e-08	1.09225e-06	1.0,0.625	0.0,0.0	0.813	81.3	81.3
9904	ENSG00000196378	ZNF34	8	-	144780874	144780965	144785724	144785799	144780227	144780280	144787278	144787307	9904	3,1	2,0	0,0	2,3	148	164	1.46022e-05	0.000493163	0.624,1.0	0.0,0.0	0.812	81.2	81.2
2201	ENSG00000205323	SARNP	12	-	55815886	55815939	55816933	55817169	55803628	55803728	55817665	55817709	2201	1,0	3,1	35,28	0,4	309	126	6.38214e-07	3.54194e-05	0.12,0.0	1.0,0.741	-0.81	-81	81
11024	ENSG00000105556	MIER2	19	-	328487	328583	330263	330377	327863	327989	334399	334542	11024	2,1	0,0	3,2	9,10	187	169	6.24145e-07	3.49833e-05	1.0,1.0	0.232,0.153	0.807	80.7	80.7
10983	ENSG00000051382	PIK3CB	3	-	138770050	138770117	138788838	138788936	138759172	138759359	138796462	138796567	10983	1,2	5,5	1,1	0,0	171	140	2.29771e-08	1.87876e-06	0.141,0.247	1.0,1.0	-0.806	-80.6	80.6
10317	ENSG00000040933	INPP4A	2	+	98548951	98548969	98550355	98550519	98546590	98546694	98552785	98552969	10317	1,3	1,1	0,0	11,11	91	237	7.04279e-08	5.14166e-06	0.723,0.887	0.0,0.0	0.805	80.5	80.5
4728	ENSG00000165609	NUDT5	10	-	12180394	12180489	12184493	12184532	12179082	12179132	12184888	12184956	4728	1,3	1,0	0,0	1,2	112	168	4.59807e-08	3.50282e-06	0.6,1.0	0.0,0.0	0.8	80	80
8159	ENSG00000136144	RCBTB1	13	-	49550410	49550517	49550977	49551091	49549458	49549648	49551325	49551468	8159	0,0	1,1	1,3	0,2	187	180	3.68838e-05	0.00101658	0.0,0.0	1.0,0.591	-0.795	-79.5	79.5
7896	ENSG00000100632	ERH	14	-	69396783	69396808	69397302	69397360	69394824	69394912	69398230	69398271	7896	1,3	0,0	0,1	1,1	131	98	0.000963352	0.0139994	1.0,1.0	0.0,0.428	0.786	78.6	78.6
6822	ENSG00000105808	RASA4	7	-	102602323	102602405	102605857	102605987	102600256	102600388	102608760	102608822	6822	1,4	0,0	0,1	1,1	203	155	0.0010282	0.0147668	1.0,1.0	0.0,0.433	0.783	78.3	78.3
7914	ENSG00000133393	FOPNL	16	-	15874298	15874383	15875672	15875721	15873490	15873627	15879803	15879888	7914	0,0	5,1	2,1	0,1	122	158	8.04503e-06	0.00030083	0.0,0.0	1.0,0.564	-0.782	-78.2	78.2
12706	ENSG00000132953	XPO4	13	-	20881653	20881718	20898895	20898998	20868595	20868701	20902669	20902774	12706	1,0	1,2	1,10	0,0	176	138	8.60353e-06	0.000316884	0.439,0.0	1.0,1.0	-0.78	-78	78
13432	ENSG00000095794	CREM	10	+	35152279	35152380	35201450	35201486	35148367	35148491	35206894	35207051	13432	1,2	0,1	0,0	1,3	174	109	0.000159406	0.00334263	1.0,0.556	0.0,0.0	0.778	77.8	77.8
4481	ENSG00000167904	TMEM68	8	-	55740414	55740624	55742980	55743091	55738757	55740218	55743480	55743620	4481	2,1	1,0	0,2	12,12	184	283	1.35651e-05	0.000462154	0.755,1.0	0.0,0.204	0.775	77.5	77.5
33	ENSG00000250299	MRPS31P4	13	+	52629218	52629359	52632421	52632494	52627437	52627578	52637304	52637446	33	8,5	16,10	6,4	0,0	214	146	1.8685e-08	1.54846e-06	0.254,0.254	1.0,1.0	-0.746	-74.6	74.6
3583	ENSG00000131100	ATP6V1E1	22	-	17614224	17614347	17619033	17619127	17613210	17613320	17619460	17619526	3583	1,1	0,0	5,4	20,12	167	196	1.14942e-05	0.000396002	1.0,1.0	0.227,0.281	0.746	74.6	74.6
1610	ENSG00000272772	CTD-2410N18.5	5	-	134167756	134167825	134170950	134171038	134167169	134167243	134173925	134174022	1610	6,1	1,0	2,7	13,18	161	142	3.99724e-06	0.000173237	0.841,1.0	0.119,0.255	0.734	73.4	73.4
9144	ENSG00000140006	WDR89	14	-	63602346	63602456	63603915	63604061	63599262	63599973	63624927	63625033	9144	2,1	1,0	1,0	4,4	219	183	4.2273e-05	0.00113205	0.626,1.0	0.173,0.0	0.726	72.6	72.6
7239	ENSG00000086666	ZFAND6	15	+	80073265	80073330	80075163	80075315	80072589	80072647	80098415	80098578	7239	1,2	2,0	0,0	1,1	138	225	0.000137496	0.00296378	0.449,1.0	0.0,0.0	0.725	72.5	72.5
1571	ENSG00000181090	EHMT1	9	+	137637505	137637624	137650859	137651037	137619002	137619049	137710966	137711030	1571	1,1	7,2	4,3	0,0	192	251	4.19836e-09	4.15266e-07	0.157,0.395	1.0,1.0	-0.724	-72.4	72.4
13620	ENSG00000124243	BCAS4	20	+	50851941	50852120	50875996	50876093	50841765	50841900	50876485	50877177	13620	1,5	0,2	1,0	3,5	252	170	4.41428e-05	0.00116935	1.0,0.628	0.184,0.0	0.722	72.2	72.2
11359	ENSG00000166233	ARIH1	15	+	72476547	72476696	72496790	72496858	72474935	72475014	72544819	72544923	11359	0,0	2,3	5,3	1,1	222	141	1.47973e-07	1.0027e-05	0.0,0.0	0.761,0.656	-0.709	-70.9	70.9
7858	ENSG00000131591	C1orf159	1	-	1090875	1090983	1091277	1091374	1090352	1090428	1091471	1091565	7858	4,2	3,0	1,0	5,1	170	181	0.000128077	0.0027803	0.587,1.0	0.176,0.0	0.706	70.6	70.6
6455	ENSG00000213793	ZNF888	19	-	52917221	52917404	52917607	52917704	52915195	52915322	52917858	52917997	6455	2,4	1,1	0,1	4,6	170	256	2.17754e-06	0.000105982	0.751,0.858	0.0,0.201	0.704	70.4	70.4
13511	ENSG00000169379	ARL13B	3	+	93996562	93996684	93997079	93997301	93995873	93995944	94003658	94003908	13511	1,0	2,2	13,18	4,0	195	295	7.35864e-05	0.00175933	0.431,0.0	0.831,1.0	-0.7	-70	70
487	ENSG00000175575	PAAF1	11	+	73883538	73883679	73887039	73887099	73878778	73878819	73887353	73887457	487	1,3	0,1	6,3	21,15	214	133	0.000371253	0.00662798	1.0,0.651	0.151,0.111	0.695	69.5	69.5
11934	ENSG00000121775	TMEM39B	1	+	32076131	32076254	32076563	32076646	32075602	32075822	32076762	32076846	11934	2,0	1,2	5,5	0,0	196	156	0.000482925	0.00816977	0.614,0.0	1.0,1.0	-0.693	-69.3	69.3
9482	ENSG00000179818	PCBP1-AS1	2	-	70053730	70053792	70055655	70055749	70051202	70051305	70083537	70083687	9482	0,0	4,3	1,3	0,4	167	135	0.00331247	0.0363394	0.0,0.0	1.0,0.377	-0.689	-68.9	68.9
12197	ENSG00000080823	MOK	14	-	102263545	102263616	102280647	102280824	102251916	102251995	102283477	102283592	12197	0,0	4,6	11,8	3,2	250	144	2.90124e-09	3.00885e-07	0.0,0.0	0.679,0.697	-0.688	-68.8	68.8
4987	ENSG00000131374	TBC1D5	3	-	17518901	17518995	17543372	17543465	17508473	17508605	17623848	17623913	4987	0,1	1,6	5,2	1,1	166	167	5.46989e-06	0.00022897	0.0,0.144	0.834,0.668	-0.679	-67.9	67.9
998	ENSG00000095787	WAC	10	+	28535909	28536059	28538259	28538368	28535561	28535757	28583398	28583505	998	4,0	15,8	16,20	5,4	223	182	1.39135e-08	1.21892e-06	0.179,0.0	0.723,0.803	-0.673	-67.3	67.3
1000	ENSG00000095787	WAC	10	+	28535918	28536059	28538259	28538368	28535561	28535757	28583398	28583505	1000	2,0	15,8	10,19	5,4	214	182	2.21406e-09	2.38206e-07	0.102,0.0	0.63,0.802	-0.665	-66.5	66.5
5498	ENSG00000117262	GPR89A	1	+	145645646	145645743	145646183	145646272	145643868	145643978	145647174	145647267	5498	1,2	1,0	1,0	5,5	170	162	2.77796e-05	0.000809302	0.488,1.0	0.16,0.0	0.664	66.4	66.4
2116	ENSG00000165983	PTER	10	+	16448479	16448641	16468600	16468690	16436983	16437047	16484336	16484816	2116	3,0	1,2	1,3	0,0	235	163	0.00118993	0.0165471	0.675,0.0	1.0,1.0	-0.662	-66.2	66.2
3454	ENSG00000102984	ZNF821	16	-	71880422	71880517	71881316	71881404	71879906	71880023	71883210	71883273	3454	1,1	0,0	1,1	5,1	161	168	1.46521e-07	9.98375e-06	1.0,1.0	0.173,0.511	0.658	65.8	65.8
8679	ENSG00000168065	SLC22A11	11	+	64568669	64568778	64569651	64569858	64567598	64567813	64570978	64571527	8679	0,0	2,2	2,3	2,2	182	280	2.63625e-06	0.000122941	0.0,0.0	0.606,0.698	-0.652	-65.2	65.2
7915	ENSG00000133393	FOPNL	16	-	15874298	15874383	15875525	15875721	15873490	15873627	15879803	15879888	7915	1,1	5,1	2,6	0,1	269	158	5.94219e-06	0.000242129	0.105,0.37	1.0,0.779	-0.652	-65.2	65.2
3002	ENSG00000165671	NSD1	5	+	177275942	177276101	177277268	177277505	177273671	177273784	177280564	177280834	3002	0,0	2,1	4,11	5,4	232	310	1.23367e-06	6.3844e-05	0.0,0.0	0.517,0.786	-0.651	-65.1	65.1
997	ENSG00000095787	WAC	10	+	28535909	28536059	28538259	28538431	28535561	28535757	28583398	28583505	997	4,0	17,9	16,20	6,7	223	245	8.5373e-08	6.12339e-06	0.205,0.0	0.746,0.758	-0.649	-64.9	64.9
999	ENSG00000095787	WAC	10	+	28535918	28536059	28538259	28538431	28535561	28535757	28583398	28583505	999	2,0	17,9	10,19	6,7	214	245	3.22634e-09	3.27034e-07	0.119,0.0	0.656,0.757	-0.647	-64.7	64.7
2727	ENSG00000135951	TSGA10	2	-	99020279	99020482	99035229	99035439	99018535	99018640	99064938	99065124	2727	0,1	1,5	4,4	2,1	283	276	3.90198e-05	0.00106115	0.0,0.163	0.661,0.796	-0.647	-64.7	64.7
9693	ENSG00000051180	RAD51	15	+	40709024	40709116	40718885	40718899	40701063	40701201	40728710	40728824	9693	2,8	0,1	4,0	2,1	165	87	0.00166742	0.0215955	1.0,0.808	0.513,0.0	0.647	64.7	64.7
8154	ENSG00000136144	RCBTB1	13	-	49549742	49549900	49550410	49550464	49549458	49549648	49551325	49551468	8154	3,2	0,9	0,0	10,7	127	231	6.35623e-06	0.00025154	1.0,0.288	0.0,0.0	0.644	64.4	64.4
4122	ENSG00000147854	UHRF2	9	+	6484596	6484686	6484813	6484936	6482050	6482099	6486820	6486925	4122	0,0	1,2	2,2	6,0	163	196	0.000379595	0.00675724	0.0,0.0	0.286,1.0	-0.643	-64.3	64.3
972	ENSG00000139410	SDSL	12	+	113423471	113423645	113424052	113424117	113422404	113422477	113427961	113428156	972	1,1	1,1	12,2	0,0	247	138	0.000874901	0.0129285	0.358,0.358	1.0,1.0	-0.642	-64.2	64.2
9683	ENSG00000180376	CCDC66	3	+	56560861	56561012	56561256	56561378	56559568	56559594	56563683	56564125	9683	0,3	2,1	1,7	0,0	224	195	0.00295735	0.0334304	0.0,0.723	1.0,1.0	-0.639	-63.9	63.9
7750	ENSG00000168385	2002-09-01	2	+	241317498	241317599	241324408	241324662	241315945	241315982	241325992	241326113	7750	48,37	33,19	22,13	240225	174	327	0	0	0.732,0.785	0.147,0.098	0.636	63.6	63.6
9893	ENSG00000166682	TMPRSS5	11	-	113689764	113689917	113690230	113690373	113687549	113688274	113690840	113690939	9893	1,1	0,0	1,6	3,7	216	226	9.10885e-07	4.85739e-05	1.0,1.0	0.259,0.473	0.634	63.4	63.4
7751	ENSG00000168385	2002-09-01	2	+	241317498	241317599	241324488	241324662	241315945	241315982	241325992	241326113	7751	48,37	24,15	22,13	177162	174	247	0	0	0.74,0.778	0.15,0.102	0.633	63.3	63.3
6874	ENSG00000258984	UBE2F-SCLY	2	+	237994743	237994809	238025341	238025412	237973091	237973225	238035877	238035940	6874	2,3	2,1	0,0	9,3	139	144	2.39778e-06	0.000115328	0.509,0.757	0.0,0.0	0.633	63.3	63.3
4309	ENSG00000153310	FAM49B	8	-	129879596	129879789	129880375	129880458	129879388	129879471	129903311	129903350	4309	3,1	2,0	1,0	2,1	156	266	0.000990293	0.014323	0.719,1.0	0.46,0.0	0.629	62.9	62.9
3676	ENSG00000176485	PLA2G16	11	-	63591121	63591214	63593065	63593193	63590099	63590368	63598060	63598163	3676	1,1	0,0	1,1	1,2	201	166	0.00137366	0.0184736	1.0,1.0	0.452,0.292	0.628	62.8	62.8
3095	ENSG00000105640	RPL18A	19	+	17861292	17861307	17861424	17861563	17859931	17859974	17862093	17862223	3095	7,4	3,5	3,2	49,30	88	212	3.2249e-07	1.95221e-05	0.849,0.658	0.129,0.138	0.62	62	62
528	ENSG00000153006	SREK1IP1	5	-	64754622	64754770	64764974	64765121	64754314	64754362	64768504	64768649	528	3,12	0,0	8,8	12,14	220	221	2.8831e-09	3.00885e-07	1.0,1.0	0.401,0.365	0.617	61.7	61.7
1038	ENSG00000107890	ANKRD26	10	-	27060817	27060881	27061168	27061242	27060511	27060540	27063987	27064081	1038	7,4	0,1	0,4	4,3	147	137	4.50959e-05	0.00117876	1.0,0.788	0.0,0.554	0.617	61.7	61.7
1320	ENSG00000249859	PVT1	8	+	128073402	128073491	128095774	128095817	128070165	128070272	128096517	128096656	1320	3,1	0,0	9,1	4,4	162	116	1.1401e-06	5.95033e-05	1.0,1.0	0.617,0.152	0.615	61.5	61.5
962	ENSG00000142546	NOSIP	19	-	49564154	49564288	49576758	49576877	49560621	49560692	49580514	49580555	962	4,8	2,1	0,2	5,4	192	207	9.07994e-05	0.00209334	0.683,0.896	0.0,0.35	0.615	61.5	61.5
960	ENSG00000142546	NOSIP	19	-	49564154	49564283	49576758	49576877	49560621	49560692	49580514	49580555	960	4,8	2,1	0,2	4,4	192	202	0.000159705	0.00334263	0.678,0.894	0.0,0.345	0.614	61.4	61.4
2746	ENSG00000117625	RCOR3	1	+	211267774	211267870	211270083	211270205	211260107	211260164	211271231	211271309	2746	5,7	0,0	2,3	7,3	169	195	7.67775e-08	5.53927e-06	1.0,1.0	0.248,0.536	0.608	60.8	60.8
7752	ENSG00000168385	2002-09-01	2	+	241317498	241317599	241324488	241324664	241315945	241315982	241325992	241326113	7752	48,37	18,11	22,13	96,97	174	249	0	0	0.792,0.828	0.247,0.161	0.606	60.6	60.6
692	ENSG00000009694	TENM1	X	-	124563748	124563772	124563848	124563924	124561670	124561817	124565374	124565560	692	1,1	1,1	1,1	0,0	149	97	0.0043107	0.0441602	0.394,0.394	1.0,1.0	-0.606	-60.6	60.6
7141	ENSG00000124116	WFDC3	20	-	45777074	45777206	45787835	45787982	45775416	45775602	45788930	45789059	7141	2,1	2,2	4,4	0,0	220	205	0.0001022	0.00231697	0.482,0.318	1.0,1.0	-0.6	-60	60
8073	ENSG00000198836	OPA1	3	+	193618702	193618936	193631611	193631848	193617177	193617285	193635417	193635522	8073	1,0	1,1	10,7	0,3	307	310	0.00266547	0.0308415	0.502,0.0	1.0,0.702	-0.6	-60	60
1260	ENSG00000182400	TRAPPC6B	14	-	39163245	39163361	39167951	39168049	39159449	39159550	39170014	39170353	1260	0,0	5,6	8,13	15,3	171	189	5.15745e-07	2.99792e-05	0.0,0.0	0.371,0.827	-0.599	-59.9	59.9
6678	ENSG00000111300	NAA25	12	-	112057062	112057184	112058021	112058154	112054387	112054568	112060269	112060359	6678	0,0	2,2	5,3	3,2	206	195	3.46243e-06	0.000155167	0.0,0.0	0.612,0.587	-0.599	-59.9	59.9
225	ENSG00000130958	SLC35D2	9	-	96357410	96357551	96357913	96358021	96352037	96352109	96360153	96360221	225	3,3	6,0	0,3	6,17	181	214	0.00446039	0.0452496	0.372,1.0	0.0,0.173	0.599	59.9	59.9
7142	ENSG00000124116	WFDC3	20	-	45777074	45777209	45787835	45787982	45775416	45775602	45788930	45789059	7142	2,1	2,2	4,4	0,0	220	208	0.000109234	0.00243205	0.486,0.321	1.0,1.0	-0.597	-59.7	59.7
7755	ENSG00000168385	2002-09-01	2	+	241317498	241317594	241324488	241324664	241315945	241315982	241325992	241326051	7755	47,35	18,11	22,14	96,97	169	249	0	0	0.794,0.824	0.252,0.175	0.595	59.5	59.5
1351	ENSG00000140157	NIPA2	15	+	22839971	22840197	22846948	22847046	22839654	22839790	22851638	22851870	1351	2,1	6,3	12,11	7,0	299	171	0.000866692	0.0128849	0.16,0.16	0.495,1.0	-0.588	-58.8	58.8
7538	ENSG00000122483	CCDC18	1	+	93218502	93218652	93220297	93220470	93217737	93217869	93221608	93221743	7538	10,4	6,4	0,0	4,1	223	246	1.36014e-06	6.97997e-05	0.648,0.525	0.0,0.0	0.587	58.7	58.7
4871	ENSG00000100991	TRPC4AP	20	-	35009031	35009178	35009952	35010075	35008663	35008747	35010186	35010288	4871	3,0	7,5	7,9	4,2	196	220	0.0005275	0.00874295	0.325,0.0	0.663,0.835	-0.587	-58.7	58.7
13161	ENSG00000244255	XXbac-BPG116M5.17	6	+	31944979	31945186	31946372	31946606	31944726	31944853	31947006	31947192	13161	7,4	0,0	5,1	6,2	280	307	5.61211e-07	3.18669e-05	1.0,1.0	0.477,0.354	0.585	58.5	58.5
3147	ENSG00000197937	ZNF347	19	-	53153732	53153789	53158679	53158869	53149240	53149367	53159008	53159053	3147	5,0	5,4	1,2	0,1	263	130	0.00422916	0.0435888	0.331,0.0	1.0,0.497	-0.583	-58.3	58.3
4916	ENSG00000142002	DPP9	19	-	4715528	4715726	4719202	4719324	4714080	4714337	4719850	4719941	4916	0,0	8,5	5,3	5,3	195	271	5.31346e-07	3.05961e-05	0.0,0.0	0.582,0.582	-0.582	-58.2	58.2
11001	ENSG00000172380	GNG12	1	-	67740825	67740876	67752468	67752605	67707593	67707712	67777457	67777507	11001	4,1	1,0	0,2	3,1	210	124	0.000156587	0.00330558	0.703,1.0	0.0,0.541	0.581	58.1	58.1
10015	ENSG00000157764	BRAF	7	-	140818971	140819195	140822393	140822452	140808891	140808995	140834608	140834872	10015	5,5	11,6	0,0	7,2	132	297	3.1084e-07	1.89674e-05	0.506,0.652	0.0,0.0	0.579	57.9	57.9
5499	ENSG00000117262	GPR89A	1	+	145608347	145608675	145612201	145612247	145608047	145608175	145616233	145616293	5499	2,3	0,0	4,3	2,1	401	119	0.000417999	0.00732395	1.0,1.0	0.372,0.471	0.579	57.9	57.9
9248	ENSG00000132837	DMGDH	5	-	79107391	79107555	79119236	79119338	79104163	79104278	79120340	79120453	9248	1,4	9,8	4,5	0,3	175	237	0.000904325	0.0132465	0.131,0.404	1.0,0.693	-0.579	-57.9	57.9
1447	ENSG00000266412	NCOA4	10	-	46019322	46019455	46022816	46022890	46016539	46016694	46023329	46023455	1447	0,0	7,1	1,4	2,2	147	206	2.58309e-06	0.000120922	0.0,0.0	0.412,0.737	-0.575	-57.5	57.5
5310	ENSG00000184047	DIABLO	12	-	122218679	122218775	122220529	122220627	122218265	122218397	122224511	122224644	5310	2,1	0,0	3,3	4,4	171	169	6.36508e-06	0.00025154	1.0,1.0	0.426,0.426	0.574	57.4	57.4
8777	ENSG00000167004	PDIA3	15	+	43751583	43751758	43752801	43752946	43746452	43746706	43753823	43753902	8777	1,0	3,3	12,13	5,5	248	218	2.88405e-05	0.000824543	0.227,0.0	0.678,0.696	-0.574	-57.4	57.4
6790	ENSG00000136436	CALCOCO2	17	+	48843902	48844026	48846442	48846514	48841697	48841887	48848063	48848166	6790	2,3	4,3	22,24	1,2	197	145	2.85148e-05	0.000817134	0.269,0.424	0.942,0.898	-0.573	-57.3	57.3
234	ENSG00000015153	YAF2	12	-	42210547	42210619	42235613	42235755	42161612	42161765	42237598	42237724	234	4,1	6,3	19,10	2,2	215	145	8.63747e-05	0.00200641	0.31,0.184	0.865,0.771	-0.571	-57.1	57.1
3627	ENSG00000138430	OLA1	2	-	174144692	174144924	174182416	174182499	174141824	174142000	174223032	174223160	3627	0,1	5,1	2,4	0,2	156	305	0.000148999	0.00316172	0.0,0.662	1.0,0.796	-0.567	-56.7	56.7
11334	ENSG00000125107	CNOT1	16	-	58526458	58526508	58527922	58528105	58525988	58526138	58528474	58528648	11334	4,1	2,1	39,37	1,0	256	123	0.00194835	0.0242359	0.49,0.325	0.949,1.0	-0.567	-56.7	56.7
11335	ENSG00000125107	CNOT1	16	-	58526458	58526508	58527922	58528109	58525988	58526138	58528474	58528648	11335	4,1	2,1	32,27	1,0	260	123	0.00167335	0.0216266	0.486,0.321	0.938,1.0	-0.566	-56.6	56.6
3278	ENSG00000145715	RASA1	5	+	87365975	87366021	87366350	87366495	87363347	87363504	87369812	87369900	3278	1,3	1,6	0,0	3,7	119	218	0.000170488	0.00353216	0.647,0.478	0.0,0.0	0.563	56.3	56.3
8027	ENSG00000232593	KANTR	X	+	53099471	53099518	53131018	53131127	53094399	53094474	53141847	53142094	8027	1,2	4,2	5,2	0,0	120	182	5.49687e-06	0.000229317	0.275,0.603	1.0,1.0	-0.561	-56.1	56.1
8317	ENSG00000167106	FAM102A	9	-	127946571	127946739	127947145	127947253	127945648	127945753	127948070	127948225	8317	0,0	2,1	44,59	56,50	181	241	4.01598e-05	0.00108255	0.0,0.0	0.511,0.611	-0.561	-56.1	56.1
11688	ENSG00000135679	MDM2	12	+	68818780	68818873	68818916	68819062	68816811	68816945	68820324	68820374	11688	0,0	3,2	18,24	21,22	166	219	1.00566e-05	0.000356488	0.0,0.0	0.531,0.59	-0.56	-56	56
6805	ENSG00000136436	CALCOCO2	17	+	48843928	48844026	48846442	48846514	48841697	48841887	48848063	48848166	6805	1,3	4,3	13,12	1,2	171	145	0.00036715	0.00656427	0.175,0.459	0.917,0.836	-0.56	-56	56
4563	ENSG00000072609	CHFR	12	-	132873185	132873299	132875497	132875620	132872284	132872394	132877554	132877654	4563	0,1	1,1	13,9	1,4	196	187	0.00250848	0.0294416	0.0,0.488	0.925,0.682	-0.56	-56	56
3453	ENSG00000102984	ZNF821	16	-	71880422	71880517	71881316	71881434	71879906	71880023	71883210	71883273	3453	1,1	0,0	4,1	5,1	191	168	8.98938e-06	0.000330104	1.0,1.0	0.413,0.468	0.559	55.9	55.9
5801	ENSG00000076554	TPD52	8	-	80109827	80109935	80119814	80119884	80064477	80064593	80171424	80171508	5801	1,3	2,5	5,12	0,1	143	181	9.27915e-06	0.000336712	0.388,0.432	1.0,0.938	-0.559	-55.9	55.9
9667	ENSG00000166887	VPS39	15	-	42192065	42192098	42198464	42198628	42191495	42191560	42199895	42199961	9667	1,2	0,0	4,7	3,3	237	106	1.56163e-06	7.84977e-05	1.0,1.0	0.374,0.511	0.557	55.7	55.7
5824	ENSG00000154723	ATP5J	21	-	25733267	25733363	25734332	25734398	25729630	25729801	25734852	25734904	5824	17,17	1,2	10,21	44,22	139	169	3.6867e-08	2.89855e-06	0.954,0.912	0.217,0.537	0.556	55.6	55.6
6914	ENSG00000060237	WNK1	12	+	867865	869104	871264	871348	862082	862270	878211	878361	6914	36,31	93,62	780862	56,73	1312	157	0	0	0.044,0.056	0.625,0.586	-0.555	-55.5	55.5
5306	ENSG00000184047	DIABLO	12	-	122218681	122218775	122220529	122220627	122218265	122218397	122224511	122224644	5306	2,1	0,0	3,3	2,7	171	167	5.99585e-07	3.3889e-05	1.0,1.0	0.594,0.295	0.555	55.5	55.5
4638	ENSG00000070018	LRP6	12	-	12120369	12120403	12120492	12120576	12116028	12119330	12121085	12121420	4638	7,3	1,0	1,2	1,3	157	107	0.000203553	0.00409946	0.827,1.0	0.405,0.312	0.555	55.5	55.5
8321	ENSG00000167106	FAM102A	9	-	127961945	127962135	127963721	127963827	127953804	127953925	127979991	127980513	8321	3,5	5,2	1,0	8,4	179	263	6.44469e-05	0.00156214	0.469,0.786	0.155,0.0	0.55	55	55
3314	ENSG00000113048	MRPS27	5	-	72241646	72241688	72290949	72291122	72238013	72238128	72295530	72295589	3314	2,0	1,1	3,2	1,0	246	115	0.000513628	0.0085361	0.483,0.0	0.584,1.0	-0.55	-55	55
13194	ENSG00000136874	STX17	9	+	99953993	99954104	99959483	99959602	99951059	99951285	99959916	99960032	13194	11,2	2,0	2,2	4,3	184	192	0.000436332	0.00755877	0.852,1.0	0.343,0.41	0.549	54.9	54.9
12219	ENSG00000143093	STRIP1	1	+	110044318	110044379	110044379	110044442	110043638	110043856	110044839	110044905	12219	0,2	2,3	13,5	2,3	134	136	0.00372209	0.039766	0.0,0.404	0.868,0.628	-0.546	-54.6	54.6
12875	ENSG00000259316	CTD-2116N17.1	15	-	64300318	64300723	64376742	64376905	64251544	64251581	64380957	64381038	12875	111,57	85,77	29,40	465542	236	478	0	0	0.726,0.6	0.112,0.13	0.542	54.2	54.2
6913	ENSG00000060237	WNK1	12	+	879572	880031	880720	880999	878211	878361	881691	881789	6913	15,20	114,80	201220	82,67	532	352	0	0	0.08,0.142	0.619,0.685	-0.541	-54.1	54.1
6382	ENSG00000182919	C11orf54	11	+	93741962	93742017	93743017	93743211	93741682	93741728	93747301	93747448	6382	3,0	16,20	15,12	13,13	128	267	1.01651e-05	0.00035826	0.281,0.0	0.706,0.658	-0.541	-54.1	54.1
135	ENSG00000065665	SEC61A2	10	+	12153737	12153846	12155310	12155405	12149851	12149961	12156906	12157067	135	3,0	9,5	6,3	2,2	182	168	0.000884086	0.0130203	0.235,0.0	0.735,0.581	-0.54	-54	54
5816	ENSG00000154723	ATP5J	21	-	25733166	25733363	25734169	25734244	25729630	25729801	25734852	25734904	5816	2,1	4,1	1,0	41,26	148	270	0.00310683	0.0348311	0.477,0.646	0.043,0.0	0.54	54	54
1566	ENSG00000181090	EHMT1	9	+	137646335	137646438	137650859	137651037	137619002	137619049	137710966	137711030	1566	5,1	7,2	1,2	0,0	176	251	6.39838e-06	0.00025154	0.505,0.416	1.0,1.0	-0.539	-53.9	53.9
6423	ENSG00000089157	RPLP0	12	-	120200045	120200150	120200507	120200562	120199309	120199485	120200729	120200932	6423	0,2	10,10	7,17	11,5	128	178	4.76494e-05	0.00122008	0.0,0.218	0.469,0.825	-0.538	-53.8	53.8
9864	ENSG00000145916	RMND5B	5	+	178133451	178133569	178136028	178136248	178131236	178131376	178138107	178138258	9864	0,1	5,1	4,9	1,3	191	293	0.00029028	0.00539506	0.0,0.605	0.86,0.821	-0.538	-53.8	53.8
1986	ENSG00000184752	NDUFA12	12	-	94974170	94974285	94991826	94991972	94971332	94971620	94994169	94994257	1986	6,1	10,3	2,5	1,0	219	188	0.000103182	0.00232823	0.34,0.222	0.632,1.0	-0.535	-53.5	53.5
11271	ENSG00000174989	FBXW8	12	+	117004435	117004501	117004548	117004653	116988662	116988869	117010322	117010450	11271	4,1	5,1	0,0	3,3	139	178	4.34268e-05	0.00115545	0.506,0.562	0.0,0.0	0.534	53.4	53.4
3722	ENSG00000173818	ENDOV	17	+	80417780	80417945	80422205	80422245	80415649	80415821	80423519	80423632	3722	8,13	16,7	17,9	3,0	238	113	0.00044261	0.00764594	0.192,0.469	0.729,1.0	-0.534	-53.4	53.4
1670	ENSG00000198431	TXNRD1	12	+	104289465	104289542	104309758	104309950	104288930	104289040	104311289	104311412	1670	4,3	2,6	1,6	61,58	150	265	0.000187026	0.00382951	0.779,0.469	0.028,0.155	0.532	53.2	53.2
2174	ENSG00000148153	INIP	9	-	112697438	112697582	112699197	112699309	112694130	112694233	112716460	112716541	2174	0,3	10,5	7,7	2,4	185	217	0.000679183	0.0106117	0.0,0.413	0.804,0.672	-0.531	-53.1	53.1
2176	ENSG00000148153	INIP	9	-	112699197	112699309	112701787	112701880	112694130	112694233	112716460	112716541	2176	8,6	0,3	4,2	7,7	166	185	0.000412102	0.0072413	1.0,0.69	0.389,0.242	0.529	52.9	52.9
3738	ENSG00000104427	ZC2HC1A	8	+	78711989	78712106	78714626	78714699	78698413	78698513	78715220	78715328	3738	6,4	0,0	6,4	3,6	190	146	4.60987e-07	2.69239e-05	1.0,1.0	0.606,0.339	0.527	52.7	52.7
8020	ENSG00000258890	CEP95	17	+	64516722	64516782	64517718	64517830	64514247	64514358	64519320	64519436	8020	16,4	4,0	9,8	20,16	133	185	6.62475e-06	0.000257129	0.848,1.0	0.385,0.41	0.526	52.6	52.6
11358	ENSG00000166233	ARIH1	15	+	72476547	72476696	72496790	72496858	72474935	72475014	72518066	72518134	11358	0,0	3,3	2,3	1,2	222	141	7.16624e-05	0.00172203	0.0,0.0	0.56,0.488	-0.524	-52.4	52.4
13429	ENSG00000082458	DLG3	X	+	70468513	70468618	70473612	70473736	70455983	70456102	70479149	70479264	13429	3,2	2,1	0,1	8,3	178	197	8.25047e-05	0.00193484	0.624,0.689	0.0,0.269	0.522	52.2	52.2
6875	ENSG00000258984	UBE2F-SCLY	2	+	237994743	237994809	238016565	238016633	237973091	237973225	238035877	238035940	6875	2,3	5,1	0,0	4,4	139	141	4.76263e-05	0.00122008	0.289,0.753	0.0,0.0	0.521	52.1	52.1
13502	ENSG00000149187	CELF1	11	-	47500860	47500932	47536619	47536730	47488836	47489024	47552991	47553117	13502	9,3	4,5	4,6	0,0	184	145	1.18404e-06	6.15352e-05	0.639,0.321	1.0,1.0	-0.52	-52	52
12711	ENSG00000182165	TP53TG1	7	-	87326266	87326449	87329934	87330094	87325349	87325444	87341522	87341684	12711	3,0	7,7	4,6	3,2	233	256	0.00141708	0.0188713	0.32,0.0	0.594,0.767	-0.52	-52	52
7760	ENSG00000168385	2002-09-01	2	+	241324215	241324241	241324408	241324662	241317498	241317599	241325992	241326113	7760	164121	33,19	56,49	240219	99	327	0	0	0.943,0.955	0.435,0.425	0.519	51.9	51.9
6777	ENSG00000136436	CALCOCO2	17	+	48843533	48843613	48846442	48846514	48841697	48841887	48848063	48848166	6777	0,1	4,3	1,8	1,2	153	145	3.19381e-05	0.000898442	0.0,0.24	0.487,0.791	-0.519	-51.9	51.9
2175	ENSG00000148153	INIP	9	-	112699197	112699309	112701831	112701880	112694130	112694233	112716460	112716541	2175	8,1	0,3	2,0	7,7	122	185	0.000751682	0.0114669	1.0,0.336	0.302,0.0	0.517	51.7	51.7
5804	ENSG00000076554	TPD52	8	-	80119814	80119884	80127473	80127629	80064477	80064593	80171424	80171508	5804	5,6	1,3	1,4	5,12	229	143	0.00087311	0.0129285	0.757,0.555	0.111,0.172	0.515	51.5	51.5
5147	ENSG00000225793	RP1-234P15.4	6	+	75290253	75290338	75290948	75291021	75285032	75285309	75293492	75293594	5147	0,3	6,6	4,5	2,2	158	146	0.00160105	0.0208681	0.0,0.316	0.649,0.698	-0.515	-51.5	51.5
2320	ENSG00000082781	ITGB5	3	-	124793061	124793272	124793920	124794137	124773689	124773912	124796387	124796817	2320	3,3	0,0	13,9	9,14	290	284	6.38937e-06	0.00025154	1.0,1.0	0.586,0.386	0.514	51.4	51.4
3212	ENSG00000110931	CAMKK2	12	-	121269788	121269884	121270527	121270581	121269527	121269581	121270897	121270945	3212	2,1	4,1	3,2	0,0	127	169	2.04485e-05	0.00063655	0.4,0.571	1.0,1.0	-0.514	-51.4	51.4
5761	ENSG00000204120	GIGYF2	2	+	232724573	232724691	232731121	232731258	232703423	232703489	232735154	232735238	5761	17,7	4,1	3,4	6,9	191	210	5.30158e-05	0.00133983	0.824,0.885	0.355,0.328	0.513	51.3	51.3
1259	ENSG00000182400	TRAPPC6B	14	-	39163245	39163361	39167951	39168046	39159449	39159550	39170014	39170353	1259	0,0	5,6	5,8	15,3	168	189	3.57728e-06	0.000158968	0.0,0.0	0.273,0.75	-0.512	-51.2	51.2
11022	ENSG00000170776	AKAP13	15	+	85658536	85658590	85662387	85662453	85655416	85655787	85664562	85664755	11022	9,3	1,0	1,3	3,2	127	139	0.000243364	0.00470261	0.908,1.0	0.267,0.621	0.51	51	51
11202	ENSG00000270011	ZNF559-ZNF177	19	+	9341101	9341184	9364861	9364948	9324694	9324780	9376315	9376423	11202	6,2	3,2	0,2	2,11	156	160	0.000570669	0.00928283	0.672,0.506	0.0,0.157	0.51	51	51
7365	ENSG00000078699	CBFA2T2	20	+	33637687	33637810	33638809	33638880	33636639	33636708	33640343	33640531	7365	4,1	2,4	5,9	0,2	196	144	0.00301785	0.0339889	0.595,0.155	1.0,0.768	-0.509	-50.9	50.9
7639	ENSG00000009307	CSDE1	1	-	114741526	114741673	114745156	114745245	114739691	114739890	114749820	114750207	7639	5,1	3,1	1,0	4,1	162	220	0.000594697	0.00957212	0.694,0.576	0.253,0.0	0.508	50.8	50.8
563	ENSG00000106723	SPIN1	9	+	88415606	88415699	88416643	88416766	88388430	88388538	88418777	88418951	563	10,8	3,3	5,2	14,7	166	196	7.69116e-05	0.00182814	0.797,0.759	0.297,0.252	0.504	50.4	50.4
232	ENSG00000015153	YAF2	12	-	42172139	42172209	42210547	42210619	42161612	42161765	42237598	42237724	232	6,3	0,0	2,2	2,2	145	143	0.000142558	0.00305144	1.0,1.0	0.497,0.497	0.503	50.3	50.3
5843	ENSG00000154723	ATP5J	21	-	25733214	25733363	25734332	25734398	25729630	25729801	25734852	25734904	5843	17,17	6,3	10,21	50,37	139	222	1.9031e-07	1.24157e-05	0.819,0.901	0.242,0.475	0.502	50.2	50.2
3727	ENSG00000173818	ENDOV	17	+	80421827	80421962	80422205	80422245	80415649	80415821	80423519	80423632	3727	14,6	16,7	10,12	3,0	208	113	0.000569064	0.00927421	0.322,0.318	0.644,1.0	-0.502	-50.2	50.2
3319	ENSG00000150093	ITGB1	10	-	32936349	32936423	32953592	32953809	32935491	32935558	32958144	32958227	3319	11,7	0,0	11,21	6,10	290	147	6.7647e-07	3.70398e-05	1.0,1.0	0.482,0.516	0.501	50.1	50.1
5110	ENSG00000185864	NPIPB4	16	-	21857579	21857658	21863782	21863845	21857258	21857416	21879337	21879457	5110	7,1	0,1	1,0	1,3	136	152	9.59079e-06	0.000343951	1.0,0.528	0.528,0.0	0.5	50	50
1098	ENSG00000165097	KDM1B	6	+	18180058	18180085	18184369	18184417	18171362	18171479	18185771	18185810	1098	4,1	0,1	0,1	2,1	100	121	7.64574e-05	0.00182087	1.0,0.548	0.0,0.548	0.5	50	50
13436	ENSG00000157214	STEAP2	7	+	90212275	90212336	90225366	90225410	90211859	90211934	90225497	90225574	13436	0,1	3,2	1,4	2,0	134	117	0.000353148	0.0063324	0.0,0.304	0.304,1.0	-0.5	-50	50
3260	ENSG00000141198	TOM1L1	17	+	54947228	54947312	54950044	54950085	54937108	54937226	54960565	54960627	3260	1,0	0,3	4,3	0,0	157	114	0.000737219	0.0113308	1.0,0.0	1.0,1.0	-0.5	-50	50
9707	ENSG00000184575	XPOT	12	+	64439636	64439701	64440268	64440332	64439193	64439315	64445074	64445131	9707	0,0	1,1	4,0	0,1	138	137	0.000884296	0.0130203	0.0,0.0	1.0,0.0	-0.5	-50	50
3270	ENSG00000141198	TOM1L1	17	+	54947260	54947312	54950044	54950085	54937108	54937226	54960565	54960627	3270	1,0	0,3	17,13	0,0	125	114	0.00146958	0.0194229	1.0,0.0	1.0,1.0	-0.5	-50	50
9293	ENSG00000028203	VEZT	12	+	95257511	95257527	95258244	95258287	95257149	95257239	95262905	95263081	9293	0,0	3,2	2,0	0,1	89	116	0.00431153	0.0441602	0.0,0.0	1.0,0.0	-0.5	-50	50
3586	ENSG00000096401	CDC5L	6	+	44432352	44432555	44438721	44438819	44429712	44429910	44445654	44445867	3586	2,0	0,3	7,10	0,0	276	171	0.00455393	0.0460278	1.0,0.0	1.0,1.0	-0.5	-50	50
3323	ENSG00000150093	ITGB1	10	-	32936241	32936423	32953592	32953809	32935491	32935558	32958144	32958227	3323	11,7	0,2	11,21	25,20	290	255	1.71338e-05	0.000555943	1.0,0.755	0.279,0.48	0.498	49.8	49.8
13137	ENSG00000173575	CHD2	15	+	92981540	92981599	92983796	92983948	92981364	92981457	92984329	92984500	13137	0,0	4,2	12,4	12,12	132	225	9.31656e-06	0.00033686	0.0,0.0	0.63,0.362	-0.496	-49.6	49.6
3127	ENSG00000124222	STX16	20	+	58659589	58659634	58667200	58667318	58652072	58652087	58667489	58667597	3127	17,9	8,4	1,8	10,17	118	191	0.000460422	0.0078906	0.775,0.785	0.139,0.432	0.495	49.5	49.5
985	ENSG00000273841	TAF9	5	-	69367127	69367206	69368626	69368683	69366502	69366595	69369462	69369642	985	9,13	1,2	2,1	3,2	130	152	0.00345348	0.0374994	0.913,0.884	0.438,0.369	0.495	49.5	49.5
3650	ENSG00000066248	NGEF	2	-	232889239	232889363	232890371	232890520	232888032	232888107	232890933	232890980	3650	4,1	3,1	7,3	0,0	222	197	0.000226098	0.00443695	0.542,0.47	1.0,1.0	-0.494	-49.4	49.4
5838	ENSG00000154723	ATP5J	21	-	25733267	25733360	25734332	25734398	25729630	25729801	25734852	25734904	5838	17,17	2,2	10,21	29,21	139	166	4.13015e-07	2.42375e-05	0.91,0.91	0.292,0.544	0.492	49.2	49.2
12232	ENSG00000160972	PPP1R16A	8	+	144478585	144478682	144489090	144489164	144477982	144478127	144490033	144490212	12232	6,9	2,3	0,2	3,2	170	147	0.00419819	0.0433789	0.722,0.722	0.0,0.464	0.49	49	49
9270	ENSG00000006451	RALA	7	+	39624330	39624427	39629435	39629590	39623482	39623825	39686630	39686781	9270	0,0	1,1	3,5	5,6	170	228	8.55888e-06	0.000316189	0.0,0.0	0.446,0.528	-0.487	-48.7	48.7
13428	ENSG00000082458	DLG3	X	+	70455983	70456068	70473612	70473736	70455095	70455263	70479149	70479264	13428	1,3	2,1	1,0	5,4	158	197	0.000109259	0.00243205	0.384,0.789	0.2,0.0	0.487	48.7	48.7
3868	ENSG00000152457	DCLRE1C	10	-	14945434	14945565	14947524	14947609	14945104	14945189	14949035	14949087	3868	6,10	6,1	3,3	14,9	158	204	0.000755337	0.011494	0.564,0.928	0.217,0.301	0.487	48.7	48.7
5807	ENSG00000184465	WDR27	6	-	169602218	169602321	169613558	169613656	169582835	169582934	169632946	169633068	5807	2,2	20,12	3,3	2,2	171	176	0.00123844	0.0170476	0.093,0.146	0.607,0.607	-0.487	-48.7	48.7
12709	ENSG00000182165	TP53TG1	7	-	87326262	87326449	87329934	87330094	87325349	87325444	87341522	87341684	12709	3,0	7,7	4,6	4,2	233	260	0.00328437	0.036193	0.324,0.0	0.527,0.77	-0.487	-48.7	48.7
11935	ENSG00000113240	CLK4	5	-	178619838	178619896	178622392	178622459	178618555	178618778	178623255	178623416	11935	4,1	5,1	4,16	0,2	140	131	0.000569383	0.00927421	0.428,0.483	1.0,0.882	-0.486	-48.6	48.6
13223	ENSG00000009954	BAZ1B	7	-	73509196	73509294	73509842	73509959	73508326	73508471	73510735	73510852	13223	0,0	1,2	9,3	5,5	190	171	5.1767e-06	0.000219696	0.0,0.0	0.618,0.351	-0.484	-48.4	48.4
5760	ENSG00000204120	GIGYF2	2	+	232724573	232724691	232731121	232731234	232703423	232703489	232735154	232735238	5760	17,7	4,2	3,4	5,12	191	186	5.51106e-05	0.00136828	0.805,0.773	0.369,0.245	0.482	48.2	48.2
12209	ENSG00000115947	ORC4	2	-	147950610	147950761	147951444	147951638	147948050	147948224	147952372	147952524	12209	3,1	0,1	1,4	3,9	267	224	0.00080151	0.0121065	1.0,0.456	0.219,0.272	0.482	48.2	48.2
5100	ENSG00000099783	HNRNPM	19	+	8462528	8462589	8463496	8463504	8455404	8455574	8463592	8463686	5100	442293	48,24	88,79	78,83	134	81	0	0	0.848,0.881	0.405,0.365	0.48	48	48
4209	ENSG00000104408	EIF3E	8	-	108242111	108242256	108243292	108243463	108241798	108241913	108248612	108248717	4209	9,2	0,1	5,1	4,5	244	218	9.8933e-05	0.00225541	1.0,0.641	0.528,0.152	0.48	48	48
8018	ENSG00000258890	CEP95	17	+	64516712	64516828	64517718	64517830	64514247	64514358	64519320	64519436	8018	26,17	4,0	12,19	20,16	189	185	3.31814e-07	1.98522e-05	0.864,1.0	0.37,0.538	0.478	47.8	47.8
2431	ENSG00000011454	RABGAP1	9	+	122971664	122971952	122978928	122979040	122957010	122957209	122984484	122984719	2431	11,5	6,2	6,11	0,0	361	185	1.66708e-06	8.28227e-05	0.484,0.562	1.0,1.0	-0.477	-47.7	47.7
12416	ENSG00000139631	CSAD	12	-	53164381	53164460	53164715	53164755	53161272	53161389	53166204	53166327	12416	4,2	0,0	3,2	3,3	113	152	1.13447e-05	0.000391952	1.0,1.0	0.574,0.473	0.477	47.7	47.7
5274	ENSG00000099341	PSMD8	19	+	38381148	38381312	38381688	38381824	38380898	38380999	38382116	38382228	5274	2,3	0,1	18,13	18,26	237	209	0.00042568	0.00742528	1.0,0.726	0.469,0.306	0.476	47.6	47.6
3887	ENSG00000157954	WIPI2	7	+	5199575	5199592	5213109	5213293	5190264	5190493	5214534	5214704	3887	15,9	0,0	4,13	17,20	90	257	1.09373e-10	1.61621e-08	1.0,1.0	0.402,0.65	0.474	47.4	47.4
1194	ENSG00000112306	RPS12	6	+	132815218	132815224	132816013	132816151	132814971	132815088	132816460	132816563	1194	0,0	6,3	1,4	6,6	79	211	7.58777e-06	0.000289019	0.0,0.0	0.308,0.64	-0.474	-47.4	47.4
1288	ENSG00000249859	PVT1	8	+	128089763	128089873	128095774	128095817	128070165	128070272	128096517	128096656	1288	3,1	0,0	7,7	4,4	183	116	1.62575e-05	0.000534578	1.0,1.0	0.526,0.526	0.474	47.4	47.4
8637	ENSG00000060138	YBX3	12	-	10710779	10710788	10712929	10713025	10709907	10710114	10713210	10713333	8637	1,0	6,1	8,7	4,3	169	82	1.94629e-05	0.000613656	0.075,0.0	0.492,0.531	-0.474	-47.4	47.4
10480	ENSG00000171302	CANT1	17	-	79007599	79007705	79008062	79008171	79005371	79005481	79009663	79009793	10480	2,1	7,2	1,1	1,0	182	179	0.0029975	0.0337907	0.219,0.33	0.496,1.0	-0.473	-47.3	47.3
5823	ENSG00000154723	ATP5J	21	-	25733267	25733363	25734169	25734398	25729630	25729801	25734852	25734904	5823	5,3	1,2	4,10	44,22	302	169	0.00171697	0.0220279	0.737,0.456	0.048,0.203	0.471	47.1	47.1
10490	ENSG00000197586	ENTPD6	20	+	25209835	25209925	25210002	25210193	25207078	25207397	25213262	25213406	10490	148109	37,33	38,48	103119	163	264	0	0	0.866,0.843	0.374,0.395	0.47	47	47
9272	ENSG00000006451	RALA	7	+	39624330	39624427	39629435	39629594	39623482	39623825	39686630	39686781	9272	0,0	1,2	3,5	6,6	170	232	3.38986e-06	0.000153419	0.0,0.0	0.406,0.532	-0.469	-46.9	46.9
3322	ENSG00000150093	ITGB1	10	-	32936216	32936423	32953592	32953809	32935491	32935558	32958144	32958227	3322	11,7	0,3	11,21	26,23	290	280	0.000198056	0.00402177	1.0,0.693	0.29,0.469	0.467	46.7	46.7
5819	ENSG00000154723	ATP5J	21	-	25733166	25733363	25734332	25734398	25729630	25729801	25734852	25734904	5819	17,17	4,1	10,21	41,26	139	270	2.39264e-07	1.51266e-05	0.892,0.971	0.321,0.611	0.466	46.6	46.6
8690	ENSG00000197555	SIPA1L1	14	+	71418129	71418196	71467046	71467247	71413947	71414014	71512742	71512845	8690	6,4	3,2	0,1	4,1	140	274	0.00203262	0.0251312	0.797,0.797	0.0,0.662	0.466	46.6	46.6
2487	ENSG00000068097	HEATR6	17	-	60074022	60074159	60075704	60075833	60073745	60073886	60076129	60076237	2487	0,1	11,7	10,6	5,10	202	210	6.41223e-06	0.00025154	0.0,0.129	0.675,0.384	-0.465	-46.5	46.5
5812	ENSG00000103148	NPRL3	16	-	123506	123545	124936	125153	119125	119255	130521	130591	5812	8,10	0,0	4,7	3,1	290	112	0.000263701	0.0049989	1.0,1.0	0.34,0.73	0.465	46.5	46.5
3653	ENSG00000066248	NGEF	2	-	232888704	232888872	232889239	232889363	232888032	232888107	232890933	232890980	3653	3,1	3,2	0,0	17,18	197	241	0.000267337	0.00506001	0.55,0.38	0.0,0.0	0.465	46.5	46.5
2362	ENSG00000119950	MXI1	10	+	110245742	110245818	110260998	110261145	110244827	110244857	110279179	110279294	2362	2,3	6,4	9,8	1,2	149	220	0.000460633	0.0078906	0.33,0.525	0.93,0.855	-0.465	-46.5	46.5
9300	ENSG00000180229	HERC2P3	15	-	20466194	20466370	20483402	20483517	20462830	20463001	20505390	20505493	9300	11,8	13,4	2,4	20,20	188	249	0.00010725	0.00239819	0.528,0.726	0.117,0.209	0.464	46.4	46.4
13610	ENSG00000167637	ZNF283	19	+	43830099	43830217	43830262	43830431	43828201	43828281	43831317	43831381	13610	11,2	0,1	3,0	1,5	191	242	0.000575717	0.00934017	1.0,0.717	0.792,0.0	0.463	46.3	46.3
6810	ENSG00000136436	CALCOCO2	17	+	48842200	48842297	48846442	48846514	48841697	48841887	48848063	48848166	6810	3,3	4,3	10,17	1,2	170	145	0.000870154	0.012905	0.39,0.46	0.895,0.879	-0.462	-46.2	46.2
11481	ENSG00000111481	COPZ1	12	+	54328842	54328881	54330489	54330652	54325150	54325181	54340546	54340615	11481	2,1	1,4	0,1	16,7	112	236	0.00286392	0.032645	0.808,0.345	0.0,0.231	0.461	46.1	46.1
8829	ENSG00000169118	CSNK1G1	15	-	64181263	64181430	64188374	64188485	64180347	64180454	64203081	64203189	8829	5,8	0,0	27,17	30,19	184	240	5.22778e-08	3.93366e-06	1.0,1.0	0.54,0.539	0.46	46	46
294	ENSG00000165959	CLMN	14	-	95194214	95194461	95194535	95194596	95193848	95193919	95196497	95196694	294	34,37	21,15	3,10	27,22	134	320	2.72693e-05	0.000796328	0.795,0.855	0.21,0.52	0.46	46	46
5818	ENSG00000154723	ATP5J	21	-	25733166	25733363	25734169	25734398	25729630	25729801	25734852	25734904	5818	5,3	4,1	4,10	41,26	302	270	0.00362569	0.0389056	0.528,0.728	0.08,0.256	0.46	46	46
7199	ENSG00000260276	RP11-77H9.2	16	+	8850932	8851050	8853525	8853636	8849848	8849993	8855033	8855217	7199	1,0	11,13	10,15	13,11	191	184	9.63904e-08	6.79442e-06	0.081,0.0	0.426,0.568	-0.457	-45.7	45.7
11449	ENSG00000171552	BCL2L1	20	-	31666969	31667147	31689343	31689423	31666034	31666086	31721654	31722348	11449	4,1	4,4	0,0	3,11	153	251	1.75226e-05	0.000567058	0.621,0.291	0.0,0.0	0.456	45.6	45.6
9716	ENSG00000107223	EDF1	9	-	136864016	136864139	136865239	136865308	136863819	136863871	136866180	136866286	9716	9,12	0,1	6,3	6,5	142	196	1.89844e-06	9.35115e-05	1.0,0.943	0.58,0.453	0.455	45.5	45.5
9713	ENSG00000184575	XPOT	12	+	64421832	64421955	64422322	64422378	64421234	64421471	64423004	64423043	9713	16,4	5,11	60,60	4,6	196	129	0.000544773	0.0089807	0.678,0.193	0.908,0.868	-0.453	-45.3	45.3
5833	ENSG00000154723	ATP5J	21	-	25733214	25733360	25734332	25734398	25729630	25729801	25734852	25734904	5833	17,17	7,3	10,21	35,36	139	219	1.09645e-06	5.74699e-05	0.793,0.899	0.31,0.479	0.452	45.2	45.2
6563	ENSG00000241685	ARPC1A	7	+	99348892	99349025	99349247	99349363	99338182	99338285	99353908	99354121	6563	5,5	4,3	1,5	21,19	206	189	0.000304529	0.00558776	0.534,0.605	0.042,0.194	0.452	45.2	45.2
12759	ENSG00000197429	IPP	1	-	45708908	45709030	45712053	45712296	45700069	45700190	45714245	45714466	12759	1,3	3,2	2,2	1,0	316	195	0.00177366	0.0226133	0.171,0.481	0.552,1.0	-0.45	-45	45
608	ENSG00000205336	ADGRG1	16	+	57621690	57621845	57634025	57634141	57620095	57620136	57650252	57650351	608	5,4	3,3	3,4	0,0	228	189	3.14879e-05	0.000887814	0.58,0.525	1.0,1.0	-0.448	-44.8	44.8
138	ENSG00000065665	SEC61A2	10	+	12153706	12153846	12155310	12155405	12149851	12149961	12156906	12157067	138	4,5	9,5	10,10	2,2	213	168	0.000725143	0.0111732	0.26,0.441	0.798,0.798	-0.448	-44.8	44.8
5989	ENSG00000100372	SLC25A17	22	-	40779757	40779894	40784512	40784604	40779008	40779125	40792524	40792676	5989	0,0	1,3	4,1	5,2	165	210	3.38944e-05	0.00094912	0.0,0.0	0.505,0.389	-0.447	-44.7	44.7
529	ENSG00000153006	SREK1IP1	5	-	64754577	64754770	64764974	64765121	64754314	64754362	64768504	64768649	529	3,12	1,1	8,8	10,19	220	266	1.11642e-05	0.000386806	0.784,0.936	0.492,0.337	0.446	44.6	44.6
356	ENSG00000113719	ERGIC1	5	+	172856090	172856260	172879391	172879513	172834334	172834433	172888698	172888760	356	4,4	1,6	4,2	0,0	243	195	9.80533e-06	0.0003496	0.762,0.349	1.0,1.0	-0.445	-44.5	44.5
11211	ENSG00000149262	INTS4	11	-	77910969	77911152	77918030	77918264	77907716	77907810	77918820	77918978	11211	1,6	1,3	2,3	22,18	307	256	0.000666167	0.0104349	0.455,0.625	0.07,0.122	0.444	44.4	44.4
5825	ENSG00000154723	ATP5J	21	-	25733267	25733363	25734332	25734375	25729630	25729801	25734852	25734904	5825	23,9	1,2	17,22	44,22	116	169	6.03132e-08	4.45628e-06	0.971,0.868	0.36,0.593	0.443	44.3	44.3
12481	ENSG00000248498	ASNSP1	8	-	46600435	46600601	46606836	46606909	46596041	46596227	46614276	46614523	12481	3,4	14,2	1,0	10,7	146	239	0.000499829	0.00835738	0.26,0.766	0.141,0.0	0.443	44.3	44.3
13139	ENSG00000130165	ELOF1	19	-	11555173	11555253	11555521	11555575	11554231	11554365	11559190	11559236	13139	4,1	6,13	10,22	8,6	127	153	0.00141286	0.0188356	0.445,0.085	0.601,0.815	-0.443	-44.3	44.3
734	ENSG00000108395	TRIM37	17	-	59043673	59043868	59046959	59047149	59041812	59041898	59047682	59047819	734	0,0	1,2	7,3	6,6	263	268	5.99273e-06	0.000242388	0.0,0.0	0.543,0.338	-0.441	-44.1	44.1
7074	ENSG00000189180	ZNF33A	10	+	38034325	38034400	38039412	38039571	38017290	38017386	38054377	38056861	7074	6,5	1,2	2,2	7,3	148	232	0.0017662	0.0225757	0.904,0.797	0.309,0.511	0.441	44.1	44.1
11448	ENSG00000171552	BCL2L1	20	-	31666990	31667147	31689343	31689423	31666034	31666086	31721654	31722330	11448	4,1	5,3	0,0	5,13	153	230	1.81543e-05	0.000582885	0.546,0.334	0.0,0.0	0.44	44	44
5311	ENSG00000184047	DIABLO	12	-	122218679	122218775	122220529	122220651	122218265	122218397	122224511	122224644	5311	1,1	0,0	7,5	4,4	195	169	2.06115e-05	0.000636775	1.0,1.0	0.603,0.52	0.439	43.9	43.9
13256	ENSG00000213066	FGFR1OP	6	+	167027866	167027993	167029124	167029221	167026546	167026615	167032602	167032642	13256	1,0	2,3	3,1	0,4	200	170	0.00376367	0.0400359	0.298,0.0	1.0,0.175	-0.439	-43.9	43.9
6564	ENSG00000241685	ARPC1A	7	+	99348892	99349025	99349247	99349363	99344292	99344515	99353908	99354121	6564	5,4	4,3	1,4	22,18	206	189	0.000323946	0.00588622	0.534,0.55	0.04,0.169	0.438	43.8	43.8
5307	ENSG00000184047	DIABLO	12	-	122218681	122218775	122220529	122220651	122218265	122218397	122224511	122224644	5307	1,1	0,0	7,5	2,7	195	167	9.13891e-06	0.000332608	1.0,1.0	0.75,0.38	0.435	43.5	43.5
3933	ENSG00000138463	DIRC2	3	+	122866226	122866321	122872059	122872184	122860074	122860202	122872414	122872597	3933	1,0	3,1	3,2	1,4	168	198	0.00223712	0.0269796	0.282,0.0	0.78,0.371	-0.434	-43.4	43.4
1636	ENSG00000049759	NEDD4L	18	+	58195586	58195733	58227829	58227907	58165787	58165861	58245426	58245508	1636	4,4	9,3	5,6	1,1	220	151	0.00339781	0.0370437	0.234,0.478	0.774,0.805	-0.434	-43.4	43.4
10489	ENSG00000197586	ENTPD6	20	+	25209835	25209925	25210002	25210193	25207078	25207397	25214866	25214942	10489	30,27	24,27	10,22	86100	163	264	1.01965e-10	1.52512e-08	0.669,0.618	0.158,0.263	0.433	43.3	43.3
1246	ENSG00000224078	SNHG14	15	+	25086330	25086464	25086509	25086614	25085189	25085322	25087466	25087599	1246	7,9	33,14	10,17	5,5	207	178	3.79172e-05	0.00103807	0.154,0.356	0.632,0.745	-0.433	-43.3	43.3
6367	ENSG00000134684	YARS	1	-	32791676	32791774	32797591	32797638	32791161	32791254	32797762	32798214	6367	10,7	2,0	13,5	14,9	120	171	2.05132e-05	0.000636775	0.877,1.0	0.57,0.442	0.432	43.2	43.2
13365	ENSG00000096060	FKBP5	6	-	35672591	35672759	35684376	35684485	35642719	35642843	35688803	35688942	13365	6,2	3,5	1,0	5,1	182	241	0.00101851	0.014662	0.726,0.346	0.209,0.0	0.432	43.2	43.2
8865	ENSG00000146576	C7orf26	7	+	6593635	6593792	6594028	6594105	6591756	6591867	6594434	6594600	8865	1,1	0,0	13,3	2,4	230	150	5.33214e-05	0.00134014	1.0,1.0	0.809,0.328	0.431	43.1	43.1
9625	ENSG00000077232	DNAJC10	2	+	182732515	182732542	182736248	182736324	182731029	182731107	182740298	182740388	9625	0,0	10,12	5,6	9,13	100	149	1.00237e-06	5.32208e-05	0.0,0.0	0.453,0.407	-0.43	-43	43
4795	ENSG00000165118	C9orf64	9	-	83945097	83945236	83954979	83955171	83944793	83944989	83955380	83955640	4795	1,6	2,3	0,1	18,18	265	212	1.06699e-05	0.000374976	0.286,0.615	0.0,0.043	0.429	42.9	42.9
12195	ENSG00000080823	MOK	14	-	102263545	102263616	102278605	102278694	102251916	102251995	102283477	102283592	12195	7,6	4,6	1,0	3,2	162	144	0.000500148	0.00835738	0.609,0.471	0.229,0.0	0.426	42.6	42.6
8971	ENSG00000149532	CPSF7	11	-	61421053	61421127	61421191	61421257	61420469	61420573	61421389	61421608	8971	12,9	18,12	47,31	8,6	139	147	9.32569e-08	6.64998e-06	0.414,0.442	0.861,0.845	-0.425	-42.5	42.5
9785	ENSG00000268434	AC011530.4	19	-	45780213	45780381	45782192	45782250	45779777	45779869	45785593	45785713	9785	1,3	5,4	0,0	2,2	131	241	0.000484199	0.00818003	0.269,0.58	0.0,0.0	0.424	42.4	42.4
7481	ENSG00000130707	ASS1	9	+	130448745	130448918	130450271	130450333	130444987	130444995	130452223	130452333	7481	8,8	2,5	5,3	0,0	246	135	3.43066e-06	0.000154695	0.687,0.468	1.0,1.0	-0.422	-42.2	42.2
10541	ENSG00000197763	TXNRD3	3	-	126609140	126609241	126610832	126610946	126608498	126608633	126611036	126611132	10541	3,4	1,0	2,3	2,4	187	174	0.000387217	0.00687296	0.736,1.0	0.482,0.411	0.421	42.1	42.1
1064	ENSG00000166762	CATSPER2	15	-	43649726	43649900	43664417	43664543	43647916	43648066	43668027	43668118	1064	8,4	16,15	11,13	8,3	199	247	0.000702455	0.0108783	0.383,0.249	0.631,0.843	-0.421	-42.1	42.1
13435	ENSG00000157214	STEAP2	7	+	90212275	90212336	90225366	90225406	90211859	90211934	90225497	90225574	13435	0,1	2,1	1,4	2,0	134	113	0.000823316	0.012375	0.0,0.457	0.297,1.0	-0.42	-42	42
12482	ENSG00000248498	ASNSP1	8	-	46600435	46600674	46606836	46606909	46596041	46596227	46614276	46614523	12482	3,4	16,3	1,0	9,10	146	312	0.000534011	0.00883893	0.286,0.74	0.192,0.0	0.417	41.7	41.7
8028	ENSG00000232593	KANTR	X	+	53099471	53099608	53131018	53131127	53094399	53094474	53141847	53142094	8028	7,3	4,2	6,4	0,0	210	182	4.46517e-05	0.00117522	0.603,0.565	1.0,1.0	-0.416	-41.6	41.6
1097	ENSG00000165097	KDM1B	6	+	18180058	18180085	18184295	18184417	18171362	18171479	18185771	18185810	1097	4,1	0,2	0,1	5,1	100	195	0.000337172	0.00609943	1.0,0.494	0.0,0.661	0.416	41.6	41.6
13363	ENSG00000096060	FKBP5	6	-	35672591	35672759	35684354	35684485	35642719	35642843	35688803	35688942	13363	6,2	3,5	1,0	5,1	204	241	0.00103526	0.0148335	0.703,0.321	0.191,0.0	0.416	41.6	41.6
9615	ENSG00000107929	LARP4B	10	-	890583	890829	903429	903516	885640	885760	931427	931705	9615	1,3	3,4	1,0	10,3	160	319	0.00121246	0.0167275	0.399,0.599	0.166,0.0	0.416	41.6	41.6
3361	ENSG00000260537	RP11-529K1.3	16	+	70356845	70356906	70360776	70360894	70356111	70356247	70361417	70361510	3361	5,2	1,0	9,8	11,11	134	191	8.27324e-05	0.00193648	0.877,1.0	0.538,0.509	0.415	41.5	41.5
1195	ENSG00000112306	RPS12	6	+	132815218	132815224	132815932	132816151	132814971	132815088	132816460	132816563	1195	0,0	6,6	1,4	17,8	79	292	4.51704e-05	0.00117876	0.0,0.0	0.179,0.649	-0.414	-41.4	41.4
2252	ENSG00000173020	ADRBK1	11	+	67277630	67277753	67277795	67277873	67277280	67277348	67279199	67279273	2252	3,1	1,0	3,4	4,3	196	151	0.00210219	0.0257361	0.698,1.0	0.366,0.507	0.412	41.2	41.2
6888	ENSG00000156802	ATAD2	8	-	123400742	123401175	123412079	123412177	123380528	123380677	123416247	123416350	6888	5,8	17,9	2,3	0,0	171	506	6.00783e-06	0.000242388	0.465,0.725	1.0,1.0	-0.405	-40.5	40.5
10261	ENSG00000146426	TIAM2	6	+	154860737	154860998	154875780	154875948	154832696	154833409	154944115	154944206	10261	17,8	0,0	5,5	3,2	334	241	6.39039e-05	0.00155204	1.0,1.0	0.546,0.643	0.405	40.5	40.5
5844	ENSG00000154723	ATP5J	21	-	25733214	25733363	25734332	25734375	25729630	25729801	25734852	25734904	5844	23,9	6,3	17,22	50,37	116	222	2.78819e-07	1.71845e-05	0.88,0.852	0.394,0.532	0.403	40.3	40.3
1456	ENSG00000082269	FAM135A	6	+	70426438	70426532	70426569	70426709	70415290	70415376	70428303	70428419	1456	34,27	4,14	24,13	32,33	167	213	1.20905e-05	0.000414218	0.916,0.711	0.489,0.334	0.402	40.2	40.2
1066	ENSG00000166762	CATSPER2	15	-	43649726	43649879	43664417	43664543	43647916	43648066	43668027	43668118	1066	8,4	15,13	11,13	8,3	199	226	0.00150573	0.0198366	0.377,0.259	0.61,0.831	-0.402	-40.2	40.2
10855	ENSG00000151208	DLG5	10	-	77812708	77812773	77816126	77816175	77812214	77812377	77816550	77816701	10855	5,2	0,0	3,5	4,2	122	138	3.11966e-05	0.000883629	1.0,1.0	0.459,0.739	0.401	40.1	40.1
9637	ENSG00000149089	APIP	11	-	34896760	34896855	34911972	34912113	34895009	34895110	34916227	34916499	9637	13,1	2,4	5,2	1,0	214	168	0.00305145	0.0343358	0.836,0.164	0.797,1.0	-0.399	-39.9	39.9
2273	ENSG00000130985	UBA1	X	+	47198308	47198355	47198526	47198628	47193828	47194024	47198802	47198919	2273	1,2	5,7	17,8	11,7	120	175	0.00398918	0.0419976	0.226,0.294	0.693,0.625	-0.399	-39.9	39.9
8019	ENSG00000258890	CEP95	17	+	64516722	64516828	64517718	64517830	64514247	64514358	64519320	64519436	8019	46,21	4,0	20,25	20,16	179	185	5.19815e-09	4.98088e-07	0.922,1.0	0.508,0.618	0.398	39.8	39.8
12086	ENSG00000131966	ACTR10	14	+	58223600	58223701	58231077	58231153	58219693	58219729	58232065	58232267	12086	18,12	1,0	16,15	9,11	174	149	3.60626e-07	2.14712e-05	0.939,1.0	0.604,0.539	0.398	39.8	39.8
5848	ENSG00000154723	ATP5J	21	-	25733166	25733360	25734332	25734398	25729630	25729801	25734852	25734904	5848	17,17	5,1	10,21	26,25	139	267	1.38074e-06	7.05614e-05	0.867,0.97	0.425,0.617	0.397	39.7	39.7
10516	ENSG00000111445	RFC5	12	+	118017689	118017815	118017994	118018053	118016703	118016892	118019071	118019136	10516	1,2	9,5	22,23	15,11	199	132	9.22063e-05	0.00211781	0.069,0.21	0.493,0.581	-0.397	-39.7	39.7
793	ENSG00000244687	UBE2V1	20	-	50098881	50098981	50111288	50111562	50096671	50096820	50113106	50113198	793	4,2	1,0	7,3	3,3	347	173	0.0024799	0.0292461	0.666,1.0	0.538,0.333	0.397	39.7	39.7
4535	ENSG00000251569	RP11-724O16.1	2	+	169497626	169497689	169499166	169499325	169493740	169493836	169499485	169499620	4535	18,13	9,6	8,7	20,21	136	232	2.48895e-05	0.000737453	0.773,0.787	0.406,0.362	0.396	39.6	39.6
514	ENSG00000127952	STYXL1	7	-	76033635	76033706	76040710	76040821	76030420	76030524	76047811	76047980	514	0,1	13,6	3,9	9,3	184	144	8.72535e-05	0.00202299	0.0,0.115	0.207,0.701	-0.396	-39.6	39.6
9283	ENSG00000096093	EFHC1	6	+	52429968	52430131	52437561	52437678	52423945	52424167	52438303	52438556	9283	3,3	0,0	5,3	4,1	236	190	4.50381e-05	0.00117876	1.0,1.0	0.502,0.707	0.395	39.5	39.5
198	ENSG00000186815	TPCN1	12	+	113288394	113288494	113288494	113288526	113288162	113288234	113288757	113288847	198	0,1	5,3	10,8	5,7	173	105	4.75202e-05	0.00122008	0.0,0.168	0.548,0.41	-0.395	-39.5	39.5
9973	ENSG00000010404	IDS	X	-	149491537	149491667	149495458	149495688	149490313	149490440	149496345	149496516	9973	0,3	18,15	8,17	9,10	303	203	1.00922e-06	5.3354e-05	0.0,0.118	0.373,0.532	-0.394	-39.4	39.4
5997	ENSG00000101391	CDK5RAP1	20	-	33381983	33382179	33383479	33383546	33379460	33379691	33385649	33385770	5997	0,0	9,8	4,2	10,7	140	269	1.66231e-05	0.000542487	0.0,0.0	0.435,0.354	-0.394	-39.4	39.4
13112	ENSG00000164609	SLU7	5	-	160417111	160417241	160418595	160418685	160415124	160415310	160419022	160419081	13112	3,11	22,9	51,38	17,16	163	203	0.0035739	0.0384507	0.145,0.604	0.789,0.747	-0.394	-39.4	39.4
11318	ENSG00000134851	TMEM165	4	+	55417935	55417985	55418047	55418164	55417802	55417848	55424537	55424643	11318	118,77	6,0	39,30	38,35	123	190	0	0	0.968,1.0	0.613,0.57	0.393	39.3	39.3
10404	ENSG00000137073	UBAP2	9	-	33956078	33956146	33960825	33960878	33953284	33953474	33998786	33998864	10404	5,2	35,25	33,6	19,13	126	141	5.97617e-05	0.00146595	0.138,0.082	0.66,0.341	-0.391	-39.1	39.1
9616	ENSG00000107929	LARP4B	10	-	903429	903516	918508	918625	885640	885760	931427	931705	9616	1,1	1,3	1,9	1,0	190	160	0.000198664	0.00402746	0.457,0.219	0.457,1.0	-0.391	-39.1	39.1
2806	ENSG00000132600	PRMT7	16	+	68312041	68312176	68315896	68316074	68310973	68311099	68321425	68321462	2806	8,7	71,36	18,10	12,15	208	251	3.81995e-06	0.000167327	0.12,0.19	0.644,0.446	-0.39	-39	39
2521	ENSG00000182446	NPLOC4	17	-	81603470	81603593	81603992	81604204	81600340	81600427	81604547	81604727	2521	3,5	0,0	12,7	4,4	285	196	1.08706e-05	0.000380936	1.0,1.0	0.674,0.546	0.39	39	39
6334	ENSG00000156398	SFXN2	10	+	102716613	102716711	102724935	102724996	102714635	102714681	102726611	102726797	6334	4,5	5,2	6,1	1,0	171	134	0.00111846	0.0157859	0.385,0.662	0.825,1.0	-0.389	-38.9	38.9
1872	ENSG00000044115	CTNNA1	5	+	138754693	138755163	138778017	138778088	138753417	138753510	138781922	138782029	1872	24,29	2,3	16,17	6,11	543	144	0.00066369	0.0104205	0.761,0.719	0.414,0.291	0.388	38.8	38.8
10405	ENSG00000137073	UBAP2	9	-	33956078	33956146	33960825	33960878	33953284	33953474	33986759	33986837	10405	5,2	34,25	32,7	19,15	126	141	6.09048e-05	0.00148804	0.141,0.082	0.653,0.343	-0.387	-38.7	38.7
457	ENSG00000164182	NDUFAF2	5	+	61045523	61045604	61045839	61045978	60945128	60945382	61073124	61073214	457	4,6	9,8	9,13	3,3	154	212	0.000867548	0.0128849	0.38,0.508	0.805,0.856	-0.387	-38.7	38.7
5813	ENSG00000103148	NPRL3	16	-	123506	123545	124936	125073	119125	119255	130521	130591	5813	8,14	0,0	4,8	3,1	210	112	0.00108707	0.0154137	1.0,1.0	0.416,0.81	0.387	38.7	38.7
766	ENSG00000130779	CLIP1	12	-	122400131	122400243	122417326	122417463	122380367	122380558	122422520	122422612	766	13,7	8,6	29,15	0,2	210	185	2.35109e-06	0.000113528	0.589,0.507	1.0,0.869	-0.386	-38.6	38.6
9544	ENSG00000166801	FAM111A	11	+	59143654	59143695	59144808	59144896	59143082	59143304	59145826	59145856	9544	10,3	19,8	0,0	6,3	114	161	1.11353e-05	0.000386806	0.426,0.346	0.0,0.0	0.386	38.6	38.6
10730	ENSG00000121741	ZMYM2	13	+	20068083	20068106	20071810	20071923	20067283	20067390	20082015	20082130	10730	0,0	6,3	2,2	10,4	96	186	0.00113117	0.0158738	0.0,0.0	0.279,0.492	-0.386	-38.6	38.6
1576	ENSG00000104047	DTWD1	15	+	49637284	49637359	49640870	49640985	49634535	49634794	49643330	49656232	1576	0,0	2,1	3,2	5,5	148	188	0.000140271	0.00301299	0.0,0.0	0.433,0.337	-0.385	-38.5	38.5
1667	ENSG00000198431	TXNRD1	12	+	104290994	104291104	104309758	104309950	104288930	104289040	104311289	104311412	1667	22,14	2,6	36,38	61,58	183	265	8.56652e-07	4.58814e-05	0.941,0.772	0.461,0.487	0.383	38.3	38.3
13138	ENSG00000130165	ELOF1	19	-	11555173	11555253	11555521	11555653	11554231	11554365	11559190	11559236	13138	3,8	6,13	19,20	8,6	205	153	0.000603309	0.00969802	0.272,0.315	0.639,0.713	-0.382	-38.2	38.2
7763	ENSG00000168385	2002-09-01	2	+	241324215	241324241	241324408	241324662	241315945	241315982	241325992	241326113	7763	266194	33,19	97104	240225	99	327	0	0	0.964,0.971	0.572,0.604	0.38	38	38
3912	ENSG00000114054	PCCB	3	+	136259175	136259235	136260262	136260355	136256554	136256623	136260478	136260535	3912	5,4	4,6	4,2	19,24	133	166	0.00277011	0.0317824	0.609,0.454	0.208,0.094	0.38	38	38
6342	ENSG00000156398	SFXN2	10	+	102715222	102715328	102724935	102724996	102714635	102714681	102726611	102726797	6342	3,8	5,2	6,3	1,0	179	134	0.00124762	0.0171164	0.31,0.75	0.818,1.0	-0.379	-37.9	37.9
1873	ENSG00000044115	CTNNA1	5	+	138754693	138755163	138778017	138778167	138753417	138753510	138781922	138782029	1873	24,29	6,5	16,17	16,18	543	223	4.45519e-05	0.00117512	0.622,0.704	0.291,0.279	0.378	37.8	37.8
13174	ENSG00000154134	ROBO3	11	+	124877160	124877184	124877284	124877309	124876841	124876932	124877518	124877658	13174	0,0	5,7	4,2	3,9	97	98	5.46806e-05	0.00136311	0.0,0.0	0.574,0.183	-0.378	-37.8	37.8
12196	ENSG00000080823	MOK	14	-	102263545	102263616	102265822	102265912	102251916	102251995	102283477	102283592	12196	8,5	4,6	0,1	3,2	163	144	0.000652615	0.0102883	0.639,0.424	0.0,0.306	0.378	37.8	37.8
1003	ENSG00000106610	STAG3L4	7	+	67303981	67304103	67304407	67304460	67302658	67302885	67305986	67306083	1003	5,6	4,3	9,5	0,1	195	126	0.000309279	0.00566165	0.447,0.564	1.0,0.764	-0.377	-37.7	37.7
3591	ENSG00000161526	SAP30BP	17	+	75690670	75690772	75691393	75691569	75671815	75671863	75693439	75693482	3591	18,9	9,2	10,6	14,16	175	249	0.00119734	0.0166124	0.74,0.865	0.504,0.348	0.377	37.7	37.7
5839	ENSG00000154723	ATP5J	21	-	25733267	25733360	25734332	25734375	25729630	25729801	25734852	25734904	5839	23,9	2,2	17,22	29,21	116	166	7.38059e-07	4.00544e-05	0.943,0.866	0.456,0.6	0.376	37.6	37.6
147	ENSG00000273345	CTD-2410N18.4	5	-	134330589	134330711	134359896	134360091	134321790	134321903	134370997	134371043	147	14,5	3,4	6,3	0,0	268	195	2.40498e-05	0.0007212	0.772,0.476	1.0,1.0	-0.376	-37.6	37.6
8316	ENSG00000167106	FAM102A	9	-	127946571	127946739	127947145	127947250	127945648	127945753	127948070	127948225	8316	0,0	2,1	22,25	56,50	178	241	0.000120016	0.00262387	0.0,0.0	0.347,0.404	-0.376	-37.6	37.6
38	ENSG00000140374	ETFA	15	-	76227137	76227230	76227712	76227866	76225848	76225929	76231332	76231398	38	60,28	3,3	19,15	10,12	227	166	6.2776e-07	3.49976e-05	0.936,0.872	0.581,0.478	0.375	37.5	37.5
4636	ENSG00000158201	ABHD3	18	-	21681760	21681956	21682172	21682197	21663849	21664230	21683919	21683965	4636	0,1	4,4	1,1	2,2	98	269	0.00211106	0.0258147	0.0,0.407	0.578,0.578	-0.374	-37.4	37.4
9623	ENSG00000077232	DNAJC10	2	+	182732482	182732542	182736248	182736324	182731029	182731107	182740298	182740388	9623	2,3	10,12	13,13	9,13	133	149	0.0009022	0.0132465	0.183,0.219	0.618,0.528	-0.372	-37.2	37.2
7764	ENSG00000168385	2002-09-01	2	+	241324215	241324241	241324488	241324662	241315945	241315982	241325992	241326113	7764	266194	24,15	97104	177162	99	247	0	0	0.965,0.97	0.578,0.616	0.371	37.1	37.1
5952	ENSG00000134444	KIAA1468	18	+	62279773	62279856	62280359	62280442	62275373	62275473	62280645	62280709	5952	14,27	27,23	4,2	45,33	156	156	1.422e-07	9.7435e-06	0.341,0.54	0.082,0.057	0.371	37.1	37.1
12723	ENSG00000184319	RPL23AP82	22	+	50783979	50784072	50784624	50784686	50783756	50783864	50785172	50785293	12723	4,2	0,0	6,9	4,3	166	135	1.8699e-05	0.000592619	1.0,1.0	0.55,0.709	0.371	37.1	37.1
362	ENSG00000113719	ERGIC1	5	+	172856090	172856311	172879391	172879513	172834334	172834433	172888698	172888760	362	7,7	1,6	3,2	0,0	294	195	2.6045e-05	0.000769739	0.823,0.436	1.0,1.0	-0.371	-37.1	37.1
13140	ENSG00000130165	ELOF1	19	-	11555173	11555253	11555344	11555575	11554231	11554365	11559190	11559236	13140	8,6	6,13	29,26	8,6	304	153	0.000635604	0.0101208	0.402,0.189	0.646,0.686	-0.371	-37.1	37.1
10549	ENSG00000104413	ESRP1	8	+	94692676	94692827	94696851	94696961	94678202	94678371	94705924	94707466	10549	170138	240138	219190	48,47	224	183	0	0	0.367,0.45	0.788,0.768	-0.37	-37	37
8972	ENSG00000149532	CPSF7	11	-	61421053	61421130	61421191	61421257	61420469	61420573	61421389	61421608	8972	12,9	29,9	47,31	8,14	139	150	7.21727e-05	0.0017289	0.309,0.519	0.864,0.705	-0.37	-37	37
2657	ENSG00000164151	ICE1	5	+	5474669	5474748	5475583	5475821	5473557	5473748	5475972	5476079	2657	1,0	8,7	6,5	10,16	152	311	0.000386711	0.00687296	0.204,0.0	0.551,0.39	-0.369	-36.9	36.9
40	ENSG00000140374	ETFA	15	-	76227137	76227230	76227712	76227897	76225848	76225929	76231332	76231398	40	77,31	3,3	22,18	10,12	258	166	2.7016e-07	1.67366e-05	0.943,0.869	0.586,0.491	0.367	36.7	36.7
145	ENSG00000273345	CTD-2410N18.4	5	-	134330589	134330711	134350212	134350427	134321790	134321903	134370997	134371043	145	10,8	3,4	8,8	0,0	288	195	1.40875e-05	0.000477302	0.693,0.575	1.0,1.0	-0.366	-36.6	36.6
8344	ENSG00000162572	SCNN1D	1	+	1281201	1281297	1281410	1281610	1280471	1280666	1282241	1282315	8344	9,3	16,14	0,0	4,4	169	273	1.89918e-05	0.000600345	0.476,0.257	0.0,0.0	0.366	36.6	36.6
5820	ENSG00000154723	ATP5J	21	-	25733166	25733363	25734332	25734375	25729630	25729801	25734852	25734904	5820	23,9	4,1	17,22	41,26	116	270	1.50651e-07	1.01154e-05	0.93,0.954	0.491,0.663	0.365	36.5	36.5
5994	ENSG00000101391	CDK5RAP1	20	-	33383479	33383546	33384776	33384873	33379460	33379691	33385649	33385770	5994	2,1	0,0	9,4	4,2	170	140	0.000130653	0.00283119	1.0,1.0	0.649,0.622	0.365	36.5	36.5
2845	ENSG00000123737	EXOSC9	4	+	121816143	121816194	121816389	121816447	121813865	121814047	121816771	121816909	2845	1,1	20,8	20,15	27,19	124	131	3.83484e-06	0.000167382	0.05,0.117	0.439,0.455	-0.363	-36.3	36.3
146	ENSG00000273345	CTD-2410N18.4	5	-	134330589	134330711	134350248	134350427	134321790	134321903	134370997	134371043	146	11,6	3,4	9,6	0,0	252	195	1.47107e-05	0.00049432	0.739,0.537	1.0,1.0	-0.362	-36.2	36.2
37	ENSG00000140374	ETFA	15	-	76227137	76227230	76227712	76227900	76225848	76225929	76231332	76231398	37	77,32	3,3	24,18	10,12	261	166	5.30381e-07	3.05961e-05	0.942,0.872	0.604,0.488	0.361	36.1	36.1
8517	ENSG00000161405	IKZF3	17	-	39788257	39788374	39792672	39792933	39777650	39777767	39829386	39829488	8517	9,7	1,5	8,11	0,0	334	190	3.53441e-05	0.000982308	0.837,0.443	1.0,1.0	-0.36	-36	36
11899	ENSG00000132780	NASP	1	+	45594693	45594773	45600384	45600457	45591222	45591270	45602254	45602365	11899	2,2	14,12	6,7	7,6	153	146	0.00102734	0.0147668	0.12,0.137	0.45,0.527	-0.36	-36	36
499	ENSG00000127952	STYXL1	7	-	76030622	76030673	76040710	76040821	76030420	76030524	76047811	76047980	499	0,1	2,2	3,9	2,7	184	124	0.000752753	0.011469	0.0,0.252	0.503,0.464	-0.358	-35.8	35.8
3102	ENSG00000123240	OPTN	10	+	13100205	13100302	13108137	13108289	13099602	13099958	13109111	13109288	3102	39,29	21,10	93,80	180169	170	225	2.64054e-09	2.79191e-07	0.711,0.793	0.406,0.385	0.356	35.6	35.6
12313	ENSG00000147316	MCPH1	8	+	6471042	6471166	6477080	6477307	6455142	6455252	6477593	6477631	12313	0,0	2,1	3,2	5,10	197	300	0.00013107	0.00283524	0.0,0.0	0.477,0.233	-0.355	-35.5	35.5
29	ENSG00000035115	SH3YL1	2	-	243502	243562	244790	244987	234159	234272	247537	247602	29	5,2	19,8	13,12	5,10	270	133	0.000257399	0.00489457	0.115,0.11	0.562,0.372	-0.355	-35.5	35.5
30	ENSG00000035115	SH3YL1	2	-	243502	243562	244790	244984	234159	234272	247537	247602	30	6,2	19,8	13,13	5,10	267	133	0.000341293	0.00615582	0.136,0.111	0.564,0.393	-0.355	-35.5	35.5
5992	ENSG00000119685	TTLL5	14	+	75906554	75906683	75941689	75941780	75902141	75902224	75954423	75955078	5992	9,3	1,0	5,4	6,1	202	164	0.000606871	0.00972977	0.88,1.0	0.404,0.765	0.355	35.5	35.5
4849	ENSG00000172785	CBWD1	9	-	150508	150725	151304	151427	146101	146158	152033	152078	4849	12,4	0,4	11,8	19,16	196	290	0.00176464	0.0225757	1.0,0.597	0.461,0.425	0.355	35.5	35.5
2308	ENSG00000125971	DYNLRB1	20	+	34529851	34530234	34533523	34533605	34526267	34526343	34534627	34534795	2308	15,18	19,9	28,23	3,6	456	155	0.00183158	0.0231591	0.212,0.405	0.76,0.566	-0.355	-35.5	35.5
763	ENSG00000231074	HCG18	6	-	30314268	30314482	30326008	30326092	30296131	30296237	30326353	30326866	763	1,2	38,43	13,5	33,13	157	287	2.56717e-06	0.000120637	0.046,0.078	0.419,0.413	-0.354	-35.4	35.4
13065	ENSG00000111011	RSRC2	12	-	122513768	122513869	122514711	122514728	122511108	122511188	122515104	122515227	13065	0,0	13,1	5,5	25,13	90	174	1.533e-05	0.000512323	0.0,0.0	0.279,0.426	-0.353	-35.3	35.3
6826	ENSG00000183077	AFMID	17	+	78192636	78192785	78197134	78197358	78190969	78191060	78202498	78202603	6826	5,1	23,27	10,3	15,4	222	297	0.00120827	0.0167073	0.225,0.047	0.471,0.501	-0.35	-35	35
8596	ENSG00000186111	PIP5K1C	19	-	3633436	3633520	3637870	3638006	3630182	3633169	3638883	3639016	8596	1,0	4,3	3,1	3,1	209	157	0.00257754	0.0301081	0.158,0.0	0.429,0.429	-0.35	-35	35
4403	ENSG00000265354	TIMM23	10	+	45994626	45994719	46000061	46000181	45988736	45988847	46003202	46003734	4403	0,0	2,2	0,8	6,4	166	193	0.00150982	0.019869	0.0,0.0	0.0,0.699	-0.349	-34.9	34.9
5758	ENSG00000204120	GIGYF2	2	+	232724573	232724691	232731121	232731234	232697330	232697392	232735154	232735238	5758	17,4	5,2	3,7	6,10	191	186	0.00384181	0.0406907	0.768,0.661	0.327,0.405	0.349	34.9	34.9
5834	ENSG00000154723	ATP5J	21	-	25733214	25733360	25734332	25734375	25729630	25729801	25734852	25734904	5834	23,9	7,3	17,22	35,36	116	219	2.93219e-06	0.000135201	0.861,0.85	0.478,0.536	0.348	34.8	34.8
6824	ENSG00000183077	AFMID	17	+	78192636	78192785	78197134	78197332	78190969	78191060	78202498	78202603	6824	5,1	18,23	10,3	15,3	222	271	0.00414319	0.0430497	0.253,0.05	0.449,0.55	-0.348	-34.8	34.8
9212	ENSG00000145495	2006-03-01	5	+	10419484	10419511	10420158	10420341	10417269	10417404	10423734	10423824	9212	0,0	5,2	2,4	19,11	100	256	3.89964e-05	0.00106115	0.0,0.0	0.212,0.482	-0.347	-34.7	34.7
7956	ENSG00000143442	POGZ	1	-	151433748	151433864	151438772	151438931	151430665	151430841	151440927	151441086	7956	0,0	1,2	2,5	7,4	232	189	5.59807e-05	0.00138428	0.0,0.0	0.189,0.505	-0.347	-34.7	34.7
767	ENSG00000130779	CLIP1	12	-	122400131	122400243	122417345	122417463	122380367	122380558	122422520	122422612	767	13,6	8,6	22,8	0,2	191	185	5.84438e-05	0.00143938	0.611,0.492	1.0,0.795	-0.346	-34.6	34.6
5619	ENSG00000139436	GIT2	12	-	109947255	109947504	109951211	109951316	109939164	109939247	109953091	109953234	5619	46,35	88,53	89,76	29,20	178	322	5.44009e-15	1.41963e-12	0.486,0.544	0.847,0.873	-0.345	-34.5	34.5
722	ENSG00000163467	TSACC	1	+	156339734	156339791	156344579	156344708	156338502	156338605	156346767	156346990	722	4,4	14,10	0,0	4,6	130	202	3.78054e-05	0.00103732	0.307,0.383	0.0,0.0	0.345	34.5	34.5
7528	ENSG00000235437	LINC01278	X	-	63443070	63443132	63558617	63558710	63432363	63432491	63560831	63561071	7528	0,0	1,3	1,4	4,3	166	135	0.000280463	0.00525173	0.0,0.0	0.169,0.52	-0.345	-34.5	34.5
3391	ENSG00000162910	MRPL55	1	-	228108436	228108474	228108954	228109021	228108234	228108318	228109260	228109299	3391	72,43	27,17	34,33	54,54	140	111	5.51653e-09	5.24498e-07	0.679,0.667	0.333,0.326	0.344	34.4	34.4
4973	ENSG00000135249	RINT1	7	+	105538013	105538164	105540099	105540222	105536564	105536749	105542407	105542556	4973	1,0	2,4	23,23	30,14	224	196	0.000425768	0.00742528	0.304,0.0	0.401,0.59	-0.344	-34.4	34.4
1071	ENSG00000120992	LYPLA1	8	-	54080252	54080329	54081888	54082023	54065747	54065813	54100907	54100939	1071	3,1	1,0	0,1	3,0	208	150	0.00145512	0.0192733	0.684,1.0	0.0,1.0	0.342	34.2	34.2
455	ENSG00000164182	NDUFAF2	5	+	61039869	61040044	61045839	61045978	60945128	60945382	61073124	61073214	455	0,0	9,8	3,1	3,3	248	212	0.00201095	0.0249459	0.0,0.0	0.461,0.222	-0.342	-34.2	34.2
1308	ENSG00000249859	PVT1	8	+	128074072	128074291	128095774	128095817	128070165	128070272	128096517	128096656	1308	7,9	0,0	24,16	4,4	292	116	2.6353e-05	0.00077697	1.0,1.0	0.704,0.614	0.341	34.1	34.1
4348	ENSG00000121988	ZRANB3	2	-	135353449	135353628	135390801	135390820	135345549	135345635	135504328	135504496	4348	5,7	23,18	2,0	21,17	92	252	0.00152101	0.0199948	0.373,0.516	0.207,0.0	0.341	34.1	34.1
2597	ENSG00000259972	AC009120.6	16	-	74306254	74306421	74331586	74331703	74305255	74305580	74332566	74332613	2597	1,1	17,7	8,7	23,6	190	240	0.00113024	0.0158738	0.069,0.153	0.305,0.596	-0.34	-34	34
6338	ENSG00000156398	SFXN2	10	+	102715222	102715461	102724935	102724996	102714635	102714681	102726611	102726797	6338	9,9	5,2	8,2	1,0	312	134	0.00194325	0.0241969	0.436,0.659	0.775,1.0	-0.34	-34	34
8516	ENSG00000161405	IKZF3	17	-	39788257	39788374	39791415	39791583	39777650	39777767	39792672	39792933	8516	5,7	1,5	6,9	0,0	241	190	2.83448e-05	0.000817134	0.798,0.525	1.0,1.0	-0.339	-33.9	33.9
10854	ENSG00000151208	DLG5	10	-	77812708	77812773	77815034	77815209	77812214	77812377	77816550	77816701	10854	2,3	0,0	8,14	4,2	248	138	5.5809e-05	0.00138282	1.0,1.0	0.527,0.796	0.339	33.9	33.9
13222	ENSG00000009954	BAZ1B	7	-	73509196	73509294	73509842	73509962	73508326	73508471	73510735	73510852	13222	0,0	1,2	4,2	5,5	193	171	7.17454e-05	0.00172203	0.0,0.0	0.415,0.262	-0.339	-33.9	33.9
3634	ENSG00000160201	U2AF1	21	-	43100452	43100519	43101365	43101432	43095693	43095743	43104314	43104402	3634	7,3	3,3	4,7	0,1	140	140	0.00108929	0.0154274	0.7,0.5	1.0,0.875	-0.338	-33.8	33.8
4983	ENSG00000131374	TBC1D5	3	-	17543372	17543465	17622647	17622765	17508473	17508605	17623848	17623913	4983	19,16	0,1	13,3	5,2	191	166	8.12861e-05	0.00191386	1.0,0.933	0.693,0.566	0.337	33.7	33.7
3200	ENSG00000164024	METAP1	4	+	99036042	99036089	99037766	99037941	99035399	99035460	99039373	99039465	3200	0,0	4,4	0,5	3,5	120	248	0.00192947	0.0240987	0.0,0.0	0.0,0.674	-0.337	-33.7	33.7
1314	ENSG00000249859	PVT1	8	+	127855154	127855319	127867438	127867632	127794556	127794734	127890588	127890795	1314	11,12	1,0	13,23	11,12	238	267	3.03823e-06	0.000139044	0.925,1.0	0.57,0.683	0.336	33.6	33.6
2350	ENSG00000144233	AMMECR1L	2	-	127867144	127867279	127869453	127869540	127866899	127866996	127870813	127870928	2350	22,19	8,8	21,20	30,41	160	208	1.85933e-05	0.00059091	0.781,0.755	0.476,0.388	0.336	33.6	33.6
5641	ENSG00000151247	EIF4E	4	-	98893165	98893370	98895181	98895268	98891236	98891332	98901875	98901982	5641	0,1	7,5	4,3	8,6	160	278	0.000677867	0.0106046	0.0,0.258	0.465,0.465	-0.336	-33.6	33.6
13297	ENSG00000035664	DAPK2	15	-	63939231	63939361	63971422	63971561	63930406	63930455	63983532	63983754	13297	17,11	6,3	16,14	18,22	212	203	0.000692743	0.010755	0.731,0.778	0.46,0.379	0.335	33.5	33.5
10618	ENSG00000123191	ATP7B	13	-	51958310	51958544	51964871	51965033	51957515	51957607	51968443	51968607	10618	39,28	14,16	9,10	15,22	235	307	4.74085e-05	0.00122008	0.784,0.696	0.439,0.373	0.334	33.4	33.4
4561	ENSG00000072609	CHFR	12	-	132873087	132873299	132875497	132875620	132872284	132872394	132877554	132877654	4561	0,1	2,1	13,9	6,13	196	285	0.00488859	0.0486677	0.0,0.593	0.759,0.502	-0.334	-33.4	33.4
8097	ENSG00000170322	NFRKB	11	-	129893296	129893385	129894358	129894454	129892714	129892870	129895495	129895557	8097	30,15	3,7	16,16	15,22	169	162	0.000499943	0.00835738	0.906,0.673	0.506,0.411	0.331	33.1	33.1
6789	ENSG00000136436	CALCOCO2	17	+	48843902	48844026	48846442	48846687	48841697	48841887	48848063	48848166	6789	2,3	28,27	22,24	44,44	197	318	1.65522e-05	0.000542487	0.103,0.152	0.447,0.468	-0.33	-33	33
1329	ENSG00000249859	PVT1	8	+	128074069	128074291	128095774	128095817	128070165	128070272	128096517	128096656	1329	7,9	0,0	24,18	4,4	295	116	4.38391e-05	0.00116382	1.0,1.0	0.702,0.639	0.33	33	33
12740	ENSG00000117906	RCN2	15	+	76938725	76938815	76941636	76941690	76935525	76935722	76943757	76943871	12740	2,4	3,2	1,2	0,1	163	127	0.00482493	0.0481512	0.342,0.609	1.0,0.609	-0.329	-32.9	32.9
13355	ENSG00000096060	FKBP5	6	-	35678957	35679074	35684376	35684485	35642719	35642843	35688803	35688942	13355	6,2	2,3	1,0	1,3	182	190	0.00169624	0.0218663	0.758,0.41	0.511,0.0	0.328	32.8	32.8
11238	ENSG00000168175	MAPK1IP1L	14	+	55053735	55053820	55060997	55061173	55051646	55051803	55061679	55061701	11238	1,3	16,11	13,21	16,36	158	249	0.00321072	0.0356973	0.09,0.301	0.561,0.479	-0.325	-32.5	32.5
6219	ENSG00000130649	CYP2E1	10	+	133531584	133531734	133532123	133532284	133527496	133527572	133532691	133532868	6219	1,3	2,3	0,1	2,4	223	234	0.00390594	0.0412275	0.344,0.512	0.0,0.208	0.324	32.4	32.4
13155	ENSG00000198814	GK	X	+	30670383	30670585	30674301	30674466	30668011	30668118	30677374	30677452	13155	1,0	2,1	9,5	6,7	275	238	0.00249962	0.0293939	0.302,0.0	0.565,0.382	-0.323	-32.3	32.3
10048	ENSG00000164050	PLXNB1	3	-	48406567	48406740	48406822	48406898	48405723	48405798	48407026	48407091	10048	71,43	19,10	36,31	43,48	149	246	2.63069e-10	3.66653e-08	0.861,0.877	0.58,0.516	0.321	32.1	32.1
3199	ENSG00000266472	MRPS21	1	+	150302451	150302524	150307601	150307701	150294334	150294449	150308047	150308979	3199	0,0	1,2	3,5	11,9	146	173	4.01291e-05	0.00108255	0.0,0.0	0.244,0.397	-0.321	-32.1	32.1
6431	ENSG00000198551	ZNF627	19	+	11564060	11564184	11564444	11564492	11559373	11559616	11575249	11575353	6431	10,3	7,1	5,12	1,0	197	121	0.000219124	0.00435585	0.467,0.648	0.754,1.0	-0.32	-32	32
12926	ENSG00000119688	ABCD4	14	-	74295147	74295198	74295853	74295974	74293153	74293248	74296332	74296449	12926	22,13	37,19	22,18	11,6	194	124	0.000269425	0.00507878	0.275,0.304	0.561,0.657	-0.32	-32	32
7754	ENSG00000168385	2002-09-01	2	+	241317498	241317599	241324215	241324241	241316429	241316540	241324408	241325244	7754	10,15	2,0	15,15	8,6	174	99	0.00134451	0.0181628	0.74,1.0	0.516,0.587	0.319	31.9	31.9
13354	ENSG00000096060	FKBP5	6	-	35678957	35679074	35684354	35684485	35642719	35642843	35688803	35688942	13354	6,2	2,3	1,0	1,3	204	190	0.0016416	0.021306	0.736,0.383	0.482,0.0	0.319	31.9	31.9
182	ENSG00000197558	SSPO	7	+	149816371	149816538	149816615	149816791	149815889	149816089	149817617	149817748	182	29,20	5,4	7,7	7,6	240	249	0.00167525	0.0216283	0.857,0.838	0.509,0.548	0.319	31.9	31.9
5626	ENSG00000092439	TRPM7	15	-	50570457	50570675	50573432	50573548	50570103	50570155	50574273	50574479	5626	1,0	2,2	10,1	4,4	189	291	0.00294055	0.0333172	0.435,0.0	0.794,0.278	-0.319	-31.9	31.9
5840	ENSG00000154723	ATP5J	21	-	25733214	25733363	25734169	25734244	25729630	25729801	25734852	25734904	5840	2,1	6,3	1,0	50,37	148	222	0.00463241	0.0466474	0.333,0.333	0.029,0.0	0.319	31.9	31.9
8861	ENSG00000146576	C7orf26	7	+	6593669	6593792	6594028	6594105	6591756	6591867	6594434	6594600	8861	4,1	0,0	13,6	2,4	196	150	0.000125614	0.00273651	1.0,1.0	0.833,0.534	0.317	31.7	31.7
11244	ENSG00000250802	ZBED3-AS1	5	+	77089345	77089403	77098654	77098747	77087486	77087619	77105655	77105689	11244	2,2	5,6	0,0	4,4	131	166	0.00134135	0.0181585	0.336,0.297	0.0,0.0	0.317	31.7	31.7
12087	ENSG00000131966	ACTR10	14	+	58223600	58223701	58231079	58231153	58219693	58219729	58232065	58232267	12087	18,12	4,0	16,15	9,10	174	147	0.00263592	0.0305861	0.792,1.0	0.6,0.559	0.317	31.7	31.7
9509	ENSG00000179818	PCBP1-AS1	2	-	69996685	69996888	70018014	70018131	69963253	69963500	70051202	70051305	9509	2,4	4,5	1,1	1,0	190	276	0.00322192	0.0356973	0.421,0.537	0.592,1.0	-0.317	-31.7	31.7
9510	ENSG00000179818	PCBP1-AS1	2	-	69996685	69996888	70018014	70018131	69964230	69964427	70051202	70051305	9510	2,4	4,5	1,1	1,0	190	276	0.00322192	0.0356973	0.421,0.537	0.592,1.0	-0.317	-31.7	31.7
9511	ENSG00000179818	PCBP1-AS1	2	-	69996685	69996888	70018014	70018131	69975558	69975635	70051202	70051305	9511	2,4	4,5	1,1	1,0	190	276	0.00322192	0.0356973	0.421,0.537	0.592,1.0	-0.317	-31.7	31.7
10912	ENSG00000154122	ANKH	5	-	14796217	14796306	14848775	14848863	14768974	14769191	14871351	14871778	10912	10,3	3,2	11,7	0,0	161	162	0.000449125	0.00772584	0.77,0.601	1.0,1.0	-0.315	-31.5	31.5
7965	ENSG00000120860	CCDC53	12	-	102050188	102050291	102050517	102050639	102046053	102046119	102061247	102061346	7965	0,4	20,24	13,17	26,19	195	176	2.82336e-05	0.000817134	0.0,0.131	0.311,0.447	-0.314	-31.4	31.4
5961	ENSG00000185379	RAD51D	17	-	35106987	35107122	35107365	35107447	35106385	35106481	35116858	35117037	5961	0,0	17,9	7,3	14,14	155	208	5.58484e-06	0.000231412	0.0,0.0	0.402,0.223	-0.313	-31.3	31.3
7111	ENSG00000178773	CPNE7	16	+	89579134	89579268	89582409	89582482	89578856	89578996	89583443	89583528	7111	8,16	3,8	4,9	0,1	207	146	0.000460295	0.0078906	0.653,0.585	1.0,0.864	-0.313	-31.3	31.3
1263	ENSG00000089057	SLC23A2	20	-	4869621	4869845	4869905	4870053	4867769	4867875	4873935	4874092	1263	16,20	1,10	14,12	17,14	221	297	0.00192255	0.0240368	0.956,0.729	0.525,0.535	0.313	31.3	31.3
1039	ENSG00000107890	ANKRD26	10	-	27060817	27060881	27061143	27061242	27060511	27060540	27063987	27064081	1039	13,7	0,1	6,8	4,3	172	137	0.000316002	0.00575893	1.0,0.848	0.544,0.68	0.312	31.2	31.2
4504	ENSG00000135373	EHF	11	+	34622874	34622971	34642007	34642165	34621092	34621228	34642627	34642727	4504	13,8	17,10	2,2	15,8	170	231	0.003299	0.0362565	0.51,0.521	0.153,0.254	0.312	31.2	31.2
9099	ENSG00000101104	PABPC1L	20	+	44921816	44921936	44923296	44923391	44921593	44921731	44924160	44924256	9099	7,3	0,0	22,18	10,6	193	168	2.83055e-05	0.000817134	1.0,1.0	0.657,0.723	0.31	31	31
3498	ENSG00000214046	SMIM7	19	-	16655237	16655368	16659024	16659115	16654034	16654125	16659394	16659447	3498	0,0	12,5	5,1	7,7	164	204	5.07068e-05	0.00129566	0.0,0.0	0.47,0.151	-0.31	-31	31
3499	ENSG00000214046	SMIM7	19	-	16655237	16655368	16659022	16659115	16654034	16654125	16659394	16659447	3499	0,0	12,5	5,1	7,7	166	204	5.18319e-05	0.00131619	0.0,0.0	0.467,0.149	-0.308	-30.8	30.8
3392	ENSG00000162910	MRPL55	1	-	228108436	228108533	228108954	228109021	228108234	228108318	228109260	228109299	3392	72,43	61,42	34,33	121106	140	170	4.99843e-10	6.45324e-08	0.589,0.554	0.254,0.274	0.307	30.7	30.7
1526	ENSG00000066136	NFYC	1	+	40723688	40723792	40735600	40735750	40723207	40723274	40738835	40738948	1526	3,1	6,0	3,3	0,0	177	223	0.00193675	0.024165	0.386,1.0	1.0,1.0	-0.307	-30.7	30.7
7908	ENSG00000100632	ERH	14	-	69396337	69396554	69397302	69397360	69394824	69394912	69398230	69398271	7908	1,3	6,2	0,1	10,3	131	290	0.00260616	0.0303269	0.27,0.769	0.0,0.425	0.307	30.7	30.7
6454	ENSG00000084733	RAB10	2	+	26121368	26121461	26123982	26124047	26109767	26109906	26127143	26127233	6454	0,1	5,5	4,4	5,6	166	138	0.000491427	0.00826797	0.0,0.143	0.399,0.357	-0.306	-30.6	30.6
233	ENSG00000015153	YAF2	12	-	42172139	42172209	42199135	42199235	42161612	42161765	42237598	42237724	233	9,1	0,0	5,6	2,2	173	143	0.00138038	0.0184829	1.0,1.0	0.674,0.713	0.306	30.6	30.6
9903	ENSG00000112144	ICK	6	-	53045665	53045789	53060935	53061065	53041135	53041408	53061595	53061770	9903	4,4	14,6	0,0	5,3	203	197	5.47912e-05	0.00136311	0.217,0.393	0.0,0.0	0.305	30.5	30.5
8029	ENSG00000232593	KANTR	X	+	53099471	53099608	53131018	53131127	53094399	53094474	53166920	53167014	8029	7,6	3,2	7,4	0,0	210	182	0.00046621	0.00796387	0.669,0.722	1.0,1.0	-0.304	-30.4	30.4
5800	ENSG00000076554	TPD52	8	-	80109827	80109935	80127473	80127629	80064477	80064593	80171424	80171508	5800	5,6	2,5	1,4	0,1	229	181	0.0028777	0.0326805	0.664,0.487	1.0,0.76	-0.304	-30.4	30.4
11048	ENSG00000182087	TMEM259	19	-	1010990	1011095	1011095	1011132	1009647	1010895	1011366	1011499	11048	66,53	16,12	67,75	92,81	110	178	5.38491e-12	1.06526e-09	0.87,0.877	0.541,0.6	0.303	30.3	30.3
10133	ENSG00000064012	CASP8	2	+	201272897	201272942	201274888	201274953	201272637	201272776	201276826	201276968	10133	2,1	42,21	4,4	8,9	118	138	0.000462997	0.00792002	0.053,0.053	0.369,0.342	-0.303	-30.3	30.3
9268	ENSG00000002016	RAD52	12	-	926795	926946	929763	929886	925449	925525	930050	930144	9268	6,6	2,0	19,23	17,17	196	224	0.00154863	0.0202926	0.774,1.0	0.561,0.607	0.303	30.3	30.3
13159	ENSG00000224897	POT1-AS1	7	+	125116873	125117028	125125824	125125977	125020332	125020413	125138572	125138659	13159	1,0	7,4	2,2	4,3	228	226	0.00348464	0.037722	0.124,0.0	0.331,0.398	-0.303	-30.3	30.3
4018	ENSG00000122884	P4HA1	10	-	73043886	73043957	73044980	73045051	73030266	73030370	73046924	73047101	4018	124109	120,85	23,38	95102	144	144	6.07902e-11	9.55886e-09	0.508,0.562	0.195,0.271	0.302	30.2	30.2
2805	ENSG00000132600	PRMT7	16	+	68321425	68321462	68324682	68324832	68315896	68316074	68329065	68329174	2805	14,6	53,24	0,1	23,23	110	223	6.13207e-06	0.000245784	0.349,0.336	0.0,0.081	0.302	30.2	30.2
11593	ENSG00000138380	CARF	2	+	202924296	202924415	202941859	202941980	202917876	202918043	202952558	202952679	11593	3,4	12,6	0,0	7,7	192	194	5.30052e-05	0.00133983	0.202,0.402	0.0,0.0	0.302	30.2	30.2
926	ENSG00000169249	ZRSR2	X	+	15800208	15800329	15801273	15801371	15799882	15799953	15803687	15803796	926	15,11	1,1	10,13	9,4	194	171	0.0010804	0.0153881	0.93,0.907	0.495,0.741	0.301	30.1	30.1
4350	ENSG00000121988	ZRANB3	2	-	135390801	135390820	135504328	135504496	135353449	135353628	135531126	135531236	4350	43,21	1,0	23,10	4,2	241	92	0.000302758	0.0055672	0.943,1.0	0.687,0.656	0.3	30	30
5849	ENSG00000154723	ATP5J	21	-	25733166	25733360	25734332	25734375	25729630	25729801	25734852	25734904	5849	23,9	5,1	17,22	26,25	116	267	2.66267e-06	0.000123237	0.914,0.954	0.601,0.669	0.299	29.9	29.9
5275	ENSG00000124570	SERPINB6	6	-	2956695	2956818	2968778	2968913	2955523	2955670	2971532	2972165	5275	13,10	3,0	17,16	8,13	208	196	0.00240659	0.0285187	0.803,1.0	0.667,0.537	0.299	29.9	29.9
11733	ENSG00000132199	ENOSF1	18	-	691067	691106	691203	691304	690548	690631	693881	693908	11733	14,5	31,16	14,8	7,7	174	112	0.00262933	0.0305385	0.225,0.167	0.563,0.424	-0.297	-29.7	29.7
11295	ENSG00000075711	DLG1	3	-	197075836	197075870	197076585	197076682	197069218	197069260	197081050	197081117	11295	67,53	35,28	15,16	31,28	170	107	3.02366e-06	0.000138896	0.546,0.544	0.233,0.265	0.296	29.6	29.6
9365	ENSG00000182670	TTC3	21	+	37154720	37154838	37154881	37155026	37152950	37153277	37156654	37156906	9365	1,1	0,1	6,12	12,10	191	218	0.004442	0.0451003	1.0,0.533	0.363,0.578	0.296	29.6	29.6
12705	ENSG00000132953	XPO4	13	-	20862968	20863139	20868595	20868701	20862716	20862858	20902669	20902774	12705	51,35	17,1	59,61	60,51	179	244	2.25178e-06	0.000109162	0.804,0.979	0.573,0.62	0.295	29.5	29.5
9825	ENSG00000140400	MAN2C1	15	-	75364762	75364862	75365600	75365698	75364487	75364665	75366521	75366592	9825	4,1	0,1	11,7	14,8	171	173	0.0011915	0.01655	1.0,0.503	0.443,0.47	0.295	29.5	29.5
5342	ENSG00000100023	PPIL2	22	+	21670565	21670611	21670669	21670853	21669912	21669962	21670996	21671059	5342	70,41	10,4	24,23	25,29	119	257	1.01126e-11	1.87925e-09	0.938,0.957	0.675,0.631	0.294	29.4	29.4
10157	ENSG00000066427	ATXN3	14	-	92093745	92093831	92096092	92096137	92093251	92093318	92096673	92096838	10157	23,28	44,28	21,24	122122	118	159	1.00122e-05	0.000355941	0.413,0.574	0.188,0.21	0.294	29.4	29.4
11692	ENSG00000135679	MDM2	12	+	68818804	68818873	68818916	68819062	68816811	68816945	68820324	68820374	11692	0,0	3,2	8,4	21,22	142	219	0.00010126	0.0023032	0.0,0.0	0.37,0.219	-0.294	-29.4	29.4
12810	ENSG00000068078	FGFR3	4	+	1802913	1803064	1803691	1803836	1801834	1802025	1804329	1804520	12810	3,2	0,1	2,3	4,1	224	218	0.00274332	0.0315341	1.0,0.661	0.327,0.745	0.294	29.4	29.4
1114	ENSG00000265257	RP11-21J18.1	18	+	9103091	9103189	9116129	9116299	9102735	9102797	9117837	9117903	1114	6,6	12,7	28,28	13,10	171	243	0.003548	0.0382392	0.415,0.549	0.754,0.799	-0.294	-29.4	29.4
1820	ENSG00000133706	LARS	5	-	146137997	146138112	146139615	146139703	146135600	146135664	146140203	146140261	1820	2,1	0,0	3,4	5,0	161	188	0.00490643	0.0488057	1.0,1.0	0.412,1.0	0.294	29.4	29.4
1660	ENSG00000198431	TXNRD1	12	+	104290992	104291104	104309758	104309950	104288930	104289040	104311289	104311412	1660	30,23	2,6	61,68	61,58	185	265	2.68912e-07	1.67366e-05	0.956,0.846	0.589,0.627	0.293	29.3	29.3
1892	ENSG00000100151	PICK1	22	+	38065001	38065130	38067703	38067770	38057655	38057850	38069032	38069122	1892	64,49	89,55	80,65	19,36	202	140	3.34417e-05	0.000938588	0.333,0.382	0.745,0.556	-0.293	-29.3	29.3
2754	ENSG00000170271	FAXDC2	5	-	154830800	154830922	154834842	154834934	154823386	154823592	154838130	154838178	2754	1,3	1,0	3,4	4,5	165	195	0.00135596	0.0182757	0.542,1.0	0.47,0.486	0.293	29.3	29.3
8098	ENSG00000170322	NFRKB	11	-	129893307	129893385	129894358	129894454	129892714	129892888	129895495	129895557	8098	11,5	0,1	8,15	7,5	169	151	0.000233253	0.00455549	1.0,0.817	0.505,0.728	0.292	29.2	29.2
11348	ENSG00000174928	C3orf33	3	-	155775691	155775848	155805596	155805723	155767508	155767669	155806138	155806266	11348	3,2	33,22	12,8	15,22	200	230	0.000317473	0.00577716	0.095,0.095	0.479,0.295	-0.292	-29.2	29.2
5744	ENSG00000183011	NAA38	17	-	7858248	7858496	7866490	7866558	7857014	7857198	7883234	7883335	5744	22,14	43,27	4,6	36,33	141	321	0.000709406	0.0109656	0.538,0.541	0.202,0.293	0.292	29.2	29.2
3895	ENSG00000267618	RAD51L3-RFFL	17	-	35107365	35107447	35118500	35118619	35106385	35106481	35119110	35119172	3895	10,5	0,0	10,4	2,2	192	155	0.00412938	0.0430497	1.0,1.0	0.801,0.618	0.29	29	29
2550	ENSG00000153933	DGKE	17	+	56847921	56848065	56848342	56848437	56845693	56845809	56848695	56848853	2550	46,33	1,1	50,49	14,23	217	168	2.76467e-08	2.21625e-06	0.973,0.962	0.734,0.623	0.289	28.9	28.9
5998	ENSG00000101391	CDK5RAP1	20	-	33374114	33374212	33399726	33399869	33372641	33372697	33401427	33401478	5998	6,4	102,66	38,57	86,66	216	171	2.12164e-12	4.51588e-10	0.044,0.046	0.259,0.406	-0.288	-28.8	28.8
11294	ENSG00000075711	DLG1	3	-	197075836	197075870	197076585	197076685	197069218	197069260	197081050	197081117	11294	75,58	35,28	18,19	31,28	173	107	5.978e-06	0.000242388	0.57,0.562	0.264,0.296	0.286	28.6	28.6
5605	ENSG00000100934	SEC23A	14	-	39036060	39036154	39037465	39037608	39031918	39033328	39039030	39041433	5605	1,5	0,0	6,7	2,2	216	167	0.00212366	0.0258656	1.0,1.0	0.699,0.73	0.286	28.6	28.6
6828	ENSG00000183077	AFMID	17	+	78192636	78192785	78197145	78197358	78190969	78191060	78202498	78202603	6828	5,1	23,26	10,3	16,6	222	286	0.00294904	0.0333671	0.219,0.047	0.446,0.392	-0.286	-28.6	28.6
5068	ENSG00000240291	RP11-499P20.2	10	-	18518610	18518830	18527250	18527369	18513114	18513660	18539193	18539299	5068	3,1	2,3	4,1	0,1	192	293	0.00375954	0.0400267	0.696,0.337	1.0,0.604	-0.286	-28.6	28.6
4123	ENSG00000100532	CGRRF1	14	+	54523149	54523297	54527783	54527883	54522453	54522593	54530048	54530226	4123	7,1	0,0	11,15	5,3	221	173	5.44847e-05	0.00136311	1.0,1.0	0.633,0.797	0.285	28.5	28.5
4554	ENSG00000155621	C9orf85	9	+	71918424	71918555	71941804	71941934	71911640	71911836	71947005	71947112	4554	3,2	2,7	0,1	6,3	204	203	0.00387578	0.0409797	0.599,0.221	0.0,0.249	0.285	28.5	28.5
10049	ENSG00000164050	PLXNB1	3	-	48406567	48406694	48406822	48406898	48405723	48405798	48407026	48407091	10049	71,43	12,9	36,31	26,36	149	200	2.09239e-07	1.35069e-05	0.888,0.865	0.65,0.536	0.284	28.4	28.4
8715	ENSG00000137822	TUBGCP4	15	+	43401715	43401850	43403682	43403881	43400043	43400221	43404412	43404552	8715	38,18	44,37	74,70	29,36	208	272	2.48924e-05	0.000737453	0.53,0.389	0.769,0.718	-0.284	-28.4	28.4
5958	ENSG00000185379	RAD51D	17	-	35116858	35117037	35118500	35118619	35107365	35107447	35119110	35119172	5958	13,10	2,1	13,7	11,5	192	252	0.00081866	0.0123201	0.895,0.929	0.608,0.648	0.284	28.4	28.4
8094	ENSG00000170322	NFRKB	11	-	129893290	129893385	129894358	129894454	129892714	129892870	129895495	129895557	8094	30,15	1,5	16,16	9,15	169	168	0.000797165	0.0120558	0.968,0.749	0.639,0.515	0.282	28.2	28.2
3500	ENSG00000214046	SMIM7	19	-	16655237	16655368	16659024	16659255	16654034	16654125	16659394	16659447	3500	0,1	12,5	7,4	7,7	304	204	5.43395e-05	0.00136293	0.0,0.118	0.402,0.277	-0.281	-28.1	28.1
3497	ENSG00000214046	SMIM7	19	-	16655237	16655368	16659022	16659255	16654034	16654125	16659394	16659447	3497	0,1	12,5	7,4	7,7	306	204	5.45699e-05	0.00136311	0.0,0.118	0.4,0.276	-0.279	-27.9	27.9
656	ENSG00000168255	POLR2J3	7	-	102544705	102544776	102566581	102566736	102541500	102541662	102566996	102567083	656	58,47	41,17	64,39	3,9	228	144	0.000298639	0.00552459	0.472,0.636	0.931,0.732	-0.277	-27.7	27.7
7614	ENSG00000204152	TIMM23B	10	+	49959282	49959355	49970339	49970575	49958369	49958480	49973011	49974850	7614	0,1	13,11	1,5	10,9	146	309	0.00124376	0.0171016	0.0,0.161	0.175,0.54	-0.277	-27.7	27.7
11245	ENSG00000250802	ZBED3-AS1	5	+	77089345	77089403	77092491	77092533	77087486	77087619	77098654	77098747	11245	7,3	8,5	1,0	3,1	131	115	0.00268578	0.031018	0.434,0.345	0.226,0.0	0.276	27.6	27.6
4005	ENSG00000131381	RBSN	3	-	15090134	15090340	15090398	15090539	15085860	15085961	15095972	15096288	4005	58,30	15,14	55,55	72,66	214	279	7.13683e-07	3.89037e-05	0.834,0.736	0.499,0.521	0.275	27.5	27.5
13361	ENSG00000096060	FKBP5	6	-	35646212	35646366	35684376	35684485	35642719	35642843	35688803	35688942	13361	6,2	11,9	1,0	16,12	182	227	0.000161516	0.00337478	0.405,0.217	0.072,0.0	0.275	27.5	27.5
6647	ENSG00000122085	MTERF4	2	-	241090261	241090399	241091894	241092114	241089979	241090044	241094276	241094432	6647	35,20	3,2	23,12	7,8	293	211	0.00248727	0.0293049	0.894,0.878	0.703,0.519	0.275	27.5	27.5
1293	ENSG00000249859	PVT1	8	+	128044034	128044126	128089763	128089873	128010317	128010444	128096517	128096656	1293	1,0	3,1	5,3	5,8	165	183	0.00414037	0.0430497	0.27,0.0	0.526,0.294	-0.275	-27.5	27.5
5956	ENSG00000135424	ITGA7	12	-	55699869	55699989	55700261	55700393	55698709	55698917	55700898	55701154	5956	0,0	3,3	1,3	6,4	205	193	0.00503922	0.0496434	0.0,0.0	0.136,0.414	-0.275	-27.5	27.5
4951	ENSG00000172175	MALT1	18	+	58734306	58734381	58734450	58734566	58733396	58733574	58735201	58735329	4951	69,49	2,5	28,22	13,17	148	189	1.62475e-08	1.38385e-06	0.978,0.926	0.733,0.623	0.274	27.4	27.4
1159	ENSG00000102710	SUPT20H	13	-	37054134	37054296	37059194	37059313	37051487	37051583	37059558	37059713	1159	2,2	7,6	0,0	1,3	192	235	0.00267086	0.0308747	0.259,0.29	0.0,0.0	0.274	27.4	27.4
10605	ENSG00000076685	NT5C2	10	-	103111744	103111805	103174857	103174982	103106588	103106706	103193235	103193298	10605	135107	12,5	88,84	38,29	198	134	4.56496e-10	6.02034e-08	0.884,0.935	0.61,0.662	0.273	27.3	27.3
10769	ENSG00000123179	EBPL	13	-	49669776	49669842	49686474	49686595	49660722	49661208	49691253	49691463	10769	7,7	11,9	1,0	5,8	194	139	0.000112314	0.00248205	0.313,0.358	0.125,0.0	0.273	27.3	27.3
13528	ENSG00000080947	CROCCP3	1	-	16486425	16486661	16489684	16489791	16485568	16485665	16490617	16490783	13528	4,6	24,22	0,0	17,10	180	309	2.13758e-05	0.000658728	0.222,0.319	0.0,0.0	0.271	27.1	27.1
9366	ENSG00000182670	TTC3	21	+	37154720	37154838	37154878	37155026	37152950	37153277	37156654	37156906	9366	1,1	0,1	6,12	9,11	191	221	0.00479845	0.0480041	1.0,0.536	0.435,0.558	0.271	27.1	27.1
7974	ENSG00000254995	STX16-NPEPL1	20	+	58659622	58659634	58667200	58667318	58651433	58652138	58667489	58667597	7974	22,19	7,2	10,13	11,18	85	191	4.10059e-05	0.00110052	0.876,0.955	0.671,0.619	0.27	27	27
8833	ENSG00000169118	CSNK1G1	15	-	64251511	64251581	64259200	64259241	64214018	64214124	64300318	64300723	8833	10,8	1,1	40,42	25,31	114	143	0.000244447	0.00471225	0.926,0.909	0.667,0.63	0.269	26.9	26.9
4351	ENSG00000121988	ZRANB3	2	-	135390801	135390820	135504328	135504496	135353449	135353628	135530525	135530731	4351	29,11	1,0	21,13	4,2	241	92	0.000867745	0.0128849	0.917,1.0	0.667,0.713	0.269	26.9	26.9
13589	ENSG00000173715	C11orf80	11	+	66748378	66748517	66752637	66752757	66744891	66744919	66759042	66759096	13589	6,12	0,1	6,6	3,2	212	193	0.00201978	0.0249976	1.0,0.916	0.645,0.732	0.269	26.9	26.9
11132	ENSG00000111670	GNPTAB	12	-	101754023	101754085	101756419	101756566	101753371	101753539	101757211	101757310	11132	42,35	0,1	46,41	13,9	220	135	1.60177e-07	1.06193e-05	1.0,0.956	0.685,0.737	0.267	26.7	26.7
9865	ENSG00000145916	RMND5B	5	+	178133451	178133569	178135172	178135312	178131236	178131376	178138107	178138258	9865	0,1	2,1	4,9	5,7	191	213	0.00388588	0.0410511	0.0,0.527	0.471,0.589	-0.267	-26.7	26.7
8850	ENSG00000165802	NSMF	9	-	137454745	137454970	137455238	137455307	137454390	137454443	137456410	137456486	8850	257198	81,48	155152	209191	142	298	0	0	0.869,0.896	0.609,0.625	0.266	26.6	26.6
5624	ENSG00000143322	ABL2	1	-	179133311	179133374	179224710	179224848	179131310	179131481	179229240	179229397	5624	0,0	2,2	2,3	5,4	211	136	0.000970441	0.0140781	0.0,0.0	0.205,0.326	-0.266	-26.6	26.6
3519	ENSG00000072682	P4HA2	5	-	132198205	132198271	132198320	132198380	132195411	132195480	132198878	132198932	3519	139,72	66,59	97,74	156160	133	139	3.23114e-07	1.95221e-05	0.688,0.561	0.394,0.326	0.265	26.5	26.5
993	ENSG00000251595	ABCA11P	4	-	456229	456368	467616	467681	444342	444432	472574	472701	993	6,8	27,14	2,0	13,19	138	212	0.00140017	0.0186867	0.255,0.467	0.191,0.0	0.265	26.5	26.5
2349	ENSG00000144233	AMMECR1L	2	-	127867144	127867279	127869453	127869544	127866899	127866996	127870813	127870928	2349	41,27	8,8	37,38	30,41	164	208	7.81562e-06	0.000294045	0.867,0.811	0.61,0.54	0.264	26.4	26.4
887	ENSG00000171634	BPTF	17	+	67875555	67875744	67886130	67886316	67874816	67875020	67891843	67892034	887	56,28	62,54	87,64	49,27	262	259	4.67507e-05	0.0012097	0.472,0.339	0.637,0.701	-0.264	-26.4	26.4
2722	ENSG00000158402	CDC25C	5	-	138325814	138325904	138326020	138326054	138319218	138319374	138328483	138328529	2722	5,6	37,17	0,0	11,1	107	163	0.000111437	0.0024671	0.171,0.35	0.0,0.0	0.261	26.1	26.1
3410	ENSG00000134759	ELP2	18	+	36139418	36139613	36141136	36141201	36138794	36138872	36142825	36142966	3410	16,7	25,24	79,73	44,52	268	138	4.58323e-05	0.00119096	0.248,0.131	0.48,0.42	-0.26	-26	26
10556	ENSG00000144713	RPL32	3	-	12840512	12840677	12840814	12840889	12840141	12840242	12841493	12841588	10556	0,0	7,6	13,12	52,64	148	238	6.36103e-05	0.00154798	0.0,0.0	0.287,0.232	-0.26	-26	26
4730	ENSG00000154814	OXNAD1	3	+	16272144	16272321	16281919	16282029	16271658	16271722	16286341	16286448	4730	8,1	0,0	12,19	3,5	250	183	0.000119128	0.00261379	1.0,1.0	0.745,0.736	0.26	26	26
10499	ENSG00000197586	ENTPD6	20	+	25209848	25209925	25210002	25210193	25207078	25207397	25213262	25213406	10499	252197	37,33	124121	103119	150	264	0	0	0.923,0.913	0.679,0.642	0.257	25.7	25.7
11729	ENSG00000157353	FUK	16	+	70476186	70476334	70477503	70477652	70475647	70475767	70478271	70478459	11729	2,1	15,14	6,8	12,14	221	222	0.00224869	0.0270394	0.118,0.067	0.334,0.365	-0.257	-25.7	25.7
1008	ENSG00000185684	EP400NL	12	+	132113286	132113420	132113570	132113679	132109767	132109832	132114457	132114545	1008	0,1	2,1	7,1	2,3	207	182	0.00374432	0.0398993	0.0,0.468	0.755,0.227	-0.257	-25.7	25.7
10047	ENSG00000167635	ZNF146	19	+	36225953	36226073	36228297	36228447	36218121	36218195	36228747	36228819	10047	20,23	0,2	17,21	8,10	193	223	1.20632e-05	0.000414218	1.0,0.93	0.711,0.708	0.256	25.6	25.6
13358	ENSG00000096060	FKBP5	6	-	35646212	35646366	35684354	35684485	35642719	35642843	35688803	35688942	13358	6,2	11,9	1,0	16,12	204	227	0.00017456	0.00360432	0.378,0.198	0.065,0.0	0.256	25.6	25.6
1116	ENSG00000265257	RP11-21J18.1	18	+	9103096	9103324	9116129	9116299	9102735	9102797	9117837	9117903	1116	14,16	12,7	60,75	13,10	301	243	0.00209189	0.0256827	0.485,0.649	0.788,0.858	-0.256	-25.6	25.6
151	ENSG00000273345	CTD-2410N18.4	5	-	134304404	134304567	134306608	134306702	134302589	134302687	134308137	134308466	151	1,0	2,2	5,8	11,10	167	236	0.00424693	0.0437352	0.414,0.0	0.391,0.531	-0.254	-25.4	25.4
8848	ENSG00000165802	NSMF	9	-	137454721	137454970	137455238	137455307	137454390	137454443	137456410	137456486	8848	257198	75,48	155152	200189	142	322	0	0	0.886,0.903	0.637,0.646	0.253	25.3	25.3
10395	ENSG00000177830	CHID1	11	-	893426	893473	899339	899371	884067	884169	902225	902330	10395	1,1	71,59	12,11	36,35	105	120	1.24494e-09	1.44049e-07	0.016,0.019	0.276,0.264	-0.253	-25.3	25.3
7762	ENSG00000168385	2002-09-01	2	+	241324215	241324241	241324488	241324664	241315945	241315982	241325992	241326051	7762	266194	18,11	97104	96,97	99	249	0	0	0.974,0.978	0.718,0.729	0.252	25.2	25.2
27	ENSG00000035115	SH3YL1	2	-	243502	243562	244790	244984	242797	242871	247537	247602	27	7,2	28,20	12,16	14,14	267	133	5.14077e-05	0.00130812	0.111,0.047	0.299,0.363	-0.252	-25.2	25.2
2247	ENSG00000141002	TCF25	16	+	89908965	89909083	89910211	89910351	89907136	89907322	89910590	89910663	2247	29,36	13,5	40,49	47,35	191	213	0.000866851	0.0128849	0.713,0.889	0.487,0.61	0.252	25.2	25.2
11750	ENSG00000278540	ACACA	17	-	37289415	37289528	37328838	37328986	37284837	37284970	37330172	37330425	11750	31,21	32,41	41,41	26,16	221	186	0.00176703	0.0225757	0.449,0.301	0.57,0.683	-0.252	-25.2	25.2
10498	ENSG00000197586	ENTPD6	20	+	25209848	25209925	25210002	25210193	25207078	25207397	25214866	25214942	10498	134115	24,27	96,95	86100	150	264	6.66134e-15	1.66737e-12	0.908,0.882	0.663,0.626	0.25	25	25
26	ENSG00000035115	SH3YL1	2	-	243502	243562	244790	244987	242797	242871	247537	247602	26	6,2	28,20	12,15	14,14	270	133	3.42258e-05	0.000956217	0.095,0.047	0.297,0.345	-0.25	-25	25
3873	ENSG00000163913	IFT122	3	+	129492140	129492194	129495445	129495607	129488256	129488397	129499901	129500068	3873	17,13	56,28	4,2	37,20	127	235	0.00313619	0.0350322	0.36,0.462	0.167,0.156	0.25	25	25
10603	ENSG00000076685	NT5C2	10	-	103111744	103111805	103139405	103139479	103106588	103106706	103174857	103174982	10603	197149	13,6	106,84	39,36	147	134	3.35287e-14	7.90827e-12	0.932,0.958	0.712,0.68	0.249	24.9	24.9
8297	ENSG00000140463	BBS4	15	+	72727939	72727994	72729615	72729684	72724527	72724655	72731304	72731457	8297	38,30	26,20	20,17	30,40	128	142	0.000636209	0.0101208	0.619,0.625	0.425,0.32	0.249	24.9	24.9
1170	ENSG00000166797	FAM96A	15	-	64075352	64075537	64081101	64081151	64072980	64073028	64088686	64088851	1170	77,54	32,48	30,41	82,56	123	258	0.000228895	0.00447751	0.835,0.702	0.434,0.606	0.248	24.8	24.8
2846	ENSG00000123737	EXOSC9	4	+	121816143	121816194	121816368	121816447	121813865	121814047	121816771	121816909	2846	1,1	29,22	20,15	54,48	124	152	6.41924e-06	0.00025154	0.041,0.053	0.312,0.277	-0.247	-24.7	24.7
10884	ENSG00000166579	NDEL1	17	+	8444626	8444742	8444953	8445040	8444259	8444357	8445710	8445864	10884	0,0	2,6	6,2	10,9	189	160	8.59597e-05	0.00200436	0.0,0.0	0.337,0.158	-0.247	-24.7	24.7
10150	ENSG00000066427	ATXN3	14	-	92083125	92083258	92096092	92096137	92070937	92071053	92096673	92096838	10150	22,26	58,37	18,24	132117	118	206	0.000252861	0.00484535	0.398,0.551	0.192,0.264	0.247	24.7	24.7
5873	ENSG00000112081	SRSF3	6	+	36596760	36596968	36599820	36600276	36594390	36594481	36601151	36601190	5873	16061252	616433	11991116	15021493	281	529	0	0	0.831,0.845	0.6,0.585	0.245	24.5	24.5
571	ENSG00000139644	TMBIM6	12	+	49741956	49742280	49743416	49743565	49741556	49741611	49752463	49752549	571	33,24	2,1	22,22	6,6	397	222	0.00231915	0.0277236	0.902,0.931	0.672,0.672	0.245	24.5	24.5
7620	ENSG00000104450	SPAG1	8	+	100233410	100233537	100239239	100239404	100231155	100231288	100240402	100240771	7620	63,40	52,44	21,21	60,51	200	238	2.38263e-05	0.000716248	0.59,0.52	0.294,0.329	0.243	24.3	24.3
4319	ENSG00000012048	BRCA1	17	-	43106455	43106533	43115725	43115779	43104867	43104956	43124016	43124115	4319	8,2	10,6	0,1	6,3	127	151	0.00107595	0.0153449	0.487,0.284	0.0,0.284	0.243	24.3	24.3
13587	ENSG00000173715	C11orf80	11	+	66788159	66788269	66796280	66796364	66759042	66759096	66800640	66800696	13587	17,15	32,25	21,23	17,12	183	157	0.0034624	0.0375476	0.313,0.34	0.515,0.622	-0.242	-24.2	24.2
3594	ENSG00000078674	PCM1	8	+	17940041	17940158	17941646	17941835	17939690	17939861	17947185	17947363	3594	56,22	4,6	24,31	20,20	190	262	5.55409e-06	0.000230918	0.951,0.835	0.623,0.681	0.241	24.1	24.1
4006	ENSG00000131381	RBSN	3	-	15090134	15090340	15090403	15090539	15085860	15085961	15095972	15096288	4006	37,21	15,14	48,46	72,66	209	279	0.000157351	0.00331031	0.767,0.667	0.471,0.482	0.241	24.1	24.1
12075	ENSG00000119979	FAM45A	10	+	119104763	119105022	119105310	119105495	119104094	119104197	119107967	119108164	12075	127100	21,14	119126	67,62	332	258	2.37058e-08	1.9255e-06	0.825,0.847	0.58,0.612	0.24	24	24
9255	ENSG00000223396	RP11-134G8.5	1	+	201521442	201521564	201521907	201522025	201518702	201520650	201530093	201530474	9255	29,15	18,9	24,23	2,6	195	191	0.00238478	0.028315	0.612,0.62	0.922,0.79	-0.24	-24	24
2582	ENSG00000117360	PRPF3	1	+	150325750	150325881	150327556	150327652	150324894	150325087	150328319	150328466	2582	175142	31,18	242236	125131	204	169	3.03094e-11	5.02358e-09	0.824,0.867	0.616,0.599	0.238	23.8	23.8
12071	ENSG00000119979	FAM45A	10	+	119104763	119105006	119105310	119105495	119104094	119104197	119107967	119108164	12071	121,99	21,14	112126	67,62	316	258	2.67813e-08	2.161e-06	0.825,0.852	0.577,0.624	0.238	23.8	23.8
982	ENSG00000273841	TAF9	5	-	69368626	69368683	69368824	69368987	69366502	69366595	69369462	69369642	982	44,49	9,13	36,60	2,1	236	130	1.68055e-05	0.000546735	0.729,0.675	0.908,0.971	-0.238	-23.8	23.8
13156	ENSG00000198814	GK	X	+	30674301	30674466	30676255	30676456	30670383	30670585	30677374	30677452	13156	2,1	0,0	6,7	4,1	238	274	0.000889553	0.013082	1.0,1.0	0.633,0.89	0.238	23.8	23.8
3964	ENSG00000022976	ZNF839	14	+	102335811	102335838	102336634	102336719	102334553	102334646	102338815	102338953	3964	8,4	0,0	5,5	2,3	100	158	0.00125717	0.0172281	1.0,1.0	0.798,0.725	0.238	23.8	23.8
8528	ENSG00000090905	TNRC6A	16	+	24730252	24730300	24750725	24750813	24729712	24729846	24758338	24758360	8528	1,1	44,12	7,6	22,18	121	161	7.80528e-05	0.0018481	0.029,0.1	0.297,0.307	-0.237	-23.7	23.7
12749	ENSG00000107897	ACBD5	10	-	27220372	27220464	27223206	27223239	27219722	27219857	27223337	27223452	12749	21,11	0,1	8,6	2,6	106	165	0.000115093	0.00253431	1.0,0.945	0.862,0.609	0.237	23.7	23.7
1112	ENSG00000265257	RP11-21J18.1	18	+	9103091	9103324	9116129	9116299	9102735	9102797	9117837	9117903	1112	19,20	12,7	83101	13,10	306	243	0.000855379	0.0127849	0.557,0.694	0.835,0.889	-0.237	-23.7	23.7
6909	ENSG00000206562	METTL6	3	-	15414020	15414162	15415497	15415583	15411329	15411437	15415771	15415942	6909	21,14	54,50	33,46	35,55	159	215	0.000225714	0.00443651	0.345,0.275	0.56,0.531	-0.236	-23.6	23.6
10161	ENSG00000066427	ATXN3	14	-	92093745	92093831	92096092	92096137	92088729	92088817	92096673	92096838	10161	24,27	13,10	21,33	39,29	118	159	0.00431341	0.0441602	0.713,0.784	0.42,0.605	0.236	23.6	23.6
9139	ENSG00000152270	PDE3B	11	+	14834959	14835095	14843826	14844026	14832721	14832833	14859042	14859246	9139	7,8	23,15	0,2	19,9	209	273	0.00144253	0.0191479	0.284,0.411	0.0,0.225	0.235	23.5	23.5
2880	ENSG00000272896	RP11-216L13.17	9	+	136791625	136791777	136791946	136792034	136791378	136791424	136792250	136792358	2880	55,66	203128	194218	159203	225	161	1.92495e-09	2.08934e-07	0.162,0.27	0.466,0.435	-0.234	-23.4	23.4
7344	ENSG00000181031	RPH3AL	17	-	327671	327828	333758	333934	327466	327579	352711	352807	7344	28,33	0,1	14,15	2,8	249	230	2.04107e-05	0.00063655	1.0,0.968	0.866,0.634	0.234	23.4	23.4
4984	ENSG00000131374	TBC1D5	3	-	17543372	17543465	17562018	17562142	17508473	17508605	17623848	17623913	4984	16,9	0,1	12,7	5,2	197	166	0.000446529	0.00769197	1.0,0.884	0.669,0.747	0.234	23.4	23.4
10215	ENSG00000188917	TRMT2B	X	-	101042041	101042312	101051250	101051733	101041316	101041371	101051816	101052083	10215	49,42	104,52	71,80	40,49	556	344	6.27569e-06	0.000250721	0.226,0.333	0.523,0.503	-0.233	-23.3	23.3
10217	ENSG00000188917	TRMT2B	X	-	101042041	101042312	101051250	101051366	101041316	101041371	101051643	101051733	10217	10,7	106,53	18,16	41,51	189	344	0.000154291	0.00326272	0.147,0.194	0.444,0.363	-0.233	-23.3	23.3
13362	ENSG00000096060	FKBP5	6	-	35646212	35646366	35684337	35684485	35642719	35642843	35688803	35688942	13362	7,2	11,9	2,0	16,12	221	227	0.00234241	0.02792	0.395,0.186	0.114,0.0	0.233	23.3	23.3
1821	ENSG00000133706	LARS	5	-	146137997	146138112	146139615	146139706	146135600	146135664	146140203	146140261	1821	1,1	0,0	5,3	5,0	164	188	0.00258254	0.0301379	1.0,1.0	0.534,1.0	0.233	23.3	23.3
5759	ENSG00000204120	GIGYF2	2	+	232724573	232724691	232734416	232734486	232703423	232703489	232735154	232735238	5759	17,7	14,18	3,4	24,17	191	143	0.0041805	0.0433056	0.476,0.226	0.086,0.15	0.233	23.3	23.3
1278	ENSG00000104689	TNFRSF10A	8	-	23199885	23199917	23200504	23200600	23199265	23199448	23200686	23200760	1278	26,16	4,4	45,66	27,35	169	105	0.00425175	0.0437481	0.802,0.713	0.509,0.54	0.233	23.3	23.3
13067	ENSG00000111011	RSRC2	12	-	122513768	122513874	122514711	122514728	122511108	122511188	122515104	122515227	13067	0,0	21,6	5,5	38,29	90	179	6.93595e-05	0.00167131	0.0,0.0	0.207,0.255	-0.231	-23.1	23.1
10214	ENSG00000188917	TRMT2B	X	-	101041316	101041371	101051250	101051733	101037916	101038051	101051816	101052083	10214	47,43	32,19	71,80	17,14	556	128	0.000441892	0.00764429	0.253,0.343	0.49,0.568	-0.231	-23.1	23.1
556	ENSG00000102317	RBM3	X	+	48575560	48575630	48575814	48576083	48575167	48575283	48576313	48576419	556	566333	109113	174186	209213	143	342	0	0	0.925,0.876	0.666,0.676	0.23	23	23
4011	ENSG00000112685	EXOC2	6	-	647500	647666	689138	689212	637700	637861	693018	693111	4011	3,2	0,1	5,3	9,1	147	239	0.00185526	0.0233383	1.0,0.765	0.475,0.83	0.23	23	23
3136	ENSG00000126768	TIMM17B	X	-	48895347	48895454	48895994	48896144	48895037	48895101	48896758	48896858	3136	4,3	22,5	26,15	20,18	223	180	0.00401032	0.042184	0.128,0.326	0.512,0.402	-0.23	-23	23
10620	ENSG00000123191	ATP7B	13	-	51944108	51944291	51946283	51946478	51942385	51942554	51949661	51949796	10620	33,24	28,27	8,6	19,18	268	256	0.00411629	0.042967	0.53,0.459	0.287,0.242	0.23	23	23
11370	ENSG00000148840	PPRC1	10	+	102144249	102144307	102146671	102147392	102143044	102143098	102148371	102148521	11370	17,18	187151	10,18	457438	131	794	2.48658e-05	0.000737453	0.355,0.419	0.117,0.199	0.229	22.9	22.9
5621	ENSG00000256407	RP11-446E24.4	1	-	54187651	54187739	54190747	54190896	54184160	54184265	54195418	54195715	5621	45,36	21,12	60,45	7,4	222	161	0.000147463	0.00313455	0.608,0.685	0.861,0.891	-0.229	-22.9	22.9
6804	ENSG00000136436	CALCOCO2	17	+	48843928	48844026	48846442	48846687	48841697	48841887	48848063	48848166	6804	1,3	28,27	13,12	44,44	171	318	0.00229089	0.0274392	0.062,0.171	0.355,0.337	-0.229	-22.9	22.9
3399	ENSG00000178950	GAK	4	-	851749	851974	859361	859493	850935	851084	859605	859722	3399	9,16	183130	75,71	209208	205	298	3.42962e-10	4.67381e-08	0.067,0.152	0.343,0.332	-0.228	-22.8	22.8
983	ENSG00000273841	TAF9	5	-	69368626	69368683	69368824	69369038	69366502	69366595	69369462	69369642	983	65,55	9,13	46,67	2,1	287	130	4.62182e-05	0.00119845	0.766,0.657	0.912,0.968	-0.228	-22.8	22.8
3636	ENSG00000161955	TNFSF13	17	+	7559067	7559222	7559623	7559702	7558301	7558375	7559845	7559893	3636	65,43	63,34	33,30	8,14	228	152	0.00313414	0.0350322	0.408,0.457	0.733,0.588	-0.228	-22.8	22.8
3596	ENSG00000144535	DIS3L2	2	+	232130618	232130943	232136471	232136719	232087486	232087721	232163458	232163632	3596	28,23	62,31	53,58	36,38	398	321	0.000170311	0.00353216	0.267,0.374	0.543,0.552	-0.227	-22.7	22.7
8896	ENSG00000171163	ZNF692	1	-	248856287	248856422	248856513	248856562	248855724	248855946	248857233	248857497	8896	23,10	90,71	42,35	76,68	122	208	0.000261975	0.00497387	0.303,0.194	0.485,0.467	-0.227	-22.7	22.7
3802	ENSG00000137807	KIF23	15	+	69440767	69441079	69444789	69445041	69440307	69440487	69446008	69446091	3802	40,9	130,62	27,42	44,48	385	325	2.83821e-05	0.000817134	0.206,0.109	0.341,0.425	-0.226	-22.6	22.6
1367	ENSG00000154889	MPPE1	18	-	11897525	11897620	11905737	11905950	11896983	11897356	11906202	11906309	1367	67,52	32,21	107,97	25,8	286	168	0.000649953	0.0102728	0.552,0.593	0.715,0.877	-0.224	-22.4	22.4
1564	ENSG00000181090	EHMT1	9	+	137799067	137799189	137800378	137800586	137798812	137798914	137800879	137800984	1564	1,0	3,2	9,4	15,13	195	281	0.0041077	0.0429588	0.324,0.0	0.464,0.307	-0.224	-22.4	22.4
12546	ENSG00000267048	RP11-566K11.7	16	+	89908965	89909107	89910211	89910351	89907139	89907322	89910590	89910663	12546	42,46	13,5	63,65	47,35	215	213	0.000302647	0.0055672	0.762,0.901	0.57,0.648	0.223	22.3	22.3
4970	ENSG00000135249	RINT1	7	+	105536564	105536612	105536657	105536749	105532823	105532869	105542407	105542649	4970	31,24	94,47	88,84	93,76	121	165	3.89947e-05	0.00106115	0.31,0.41	0.563,0.601	-0.222	-22.2	22.2
11319	ENSG00000134851	TMEM165	4	+	55411613	55411839	55416041	55416157	55403235	55403338	55417071	55417247	11319	277220	2,2	99,94	19,18	299	189	5.55112e-16	1.58336e-13	0.989,0.986	0.767,0.767	0.221	22.1	22.1
10929	ENSG00000071859	FAM50A	X	+	154448113	154448211	154448249	154448399	154446418	154446560	154448483	154448560	10929	0,0	1,5	18,35	117121	171	223	0.000241619	0.00468161	0.0,0.0	0.167,0.274	-0.221	-22.1	22.1
6800	ENSG00000136436	CALCOCO2	17	+	48843322	48843560	48843902	48844026	48841697	48841887	48848063	48848166	6800	20,40	2,3	77,64	22,24	311	197	0.000551465	0.00904241	0.864,0.894	0.689,0.628	0.221	22.1	22.1
7008	ENSG00000143537	ADAM15	1	+	155060767	155060832	155061903	155061975	155060204	155060343	155062244	155062369	7008	51,58	53,27	51,47	12,11	138	145	0.000994458	0.0143494	0.503,0.693	0.817,0.818	-0.219	-21.9	21.9
3588	ENSG00000161526	SAP30BP	17	+	75671815	75671863	75693439	75693482	75668515	75668625	75699782	75699871	3588	116,87	85,62	114,98	181191	121	116	1.62738e-07	1.07311e-05	0.567,0.574	0.376,0.33	0.218	21.8	21.8
2654	ENSG00000061987	MON2	12	+	62571391	62571582	62578444	62578505	62566321	62566450	62580296	62580420	2654	148,88	47,40	176171	21,26	264	134	8.33369e-06	0.0003088	0.615,0.528	0.81,0.769	-0.218	-21.8	21.8
4838	ENSG00000113845	TIMMDC1	3	+	119503531	119503620	119515878	119515939	119498574	119498927	119517204	119517315	4838	43,23	0,0	15,39	6,4	162	134	1.80895e-05	0.000582885	1.0,1.0	0.674,0.89	0.218	21.8	21.8
6170	ENSG00000128923	FAM63B	15	+	58821716	58821819	58831773	58831916	58810229	58810388	58847296	58847470	6170	54,36	59,57	21,9	60,37	176	216	0.000709882	0.0109656	0.529,0.437	0.3,0.23	0.218	21.8	21.8
155	ENSG00000273345	CTD-2410N18.4	5	-	134308137	134308466	134319357	134319497	134306608	134306702	134321790	134321903	155	18,7	42,30	7,10	74,95	213	402	0.00124657	0.0171164	0.447,0.306	0.151,0.166	0.218	21.8	21.8
13593	ENSG00000173715	C11orf80	11	+	66796280	66796364	66796419	66796598	66788159	66788269	66800640	66800696	13593	33,33	13,6	18,15	18,13	157	252	0.00127629	0.0173736	0.803,0.898	0.616,0.649	0.218	21.8	21.8
13645	ENSG00000156709	AIFM1	X	-	130137322	130137525	130137936	130138059	130137077	130137185	130138592	130138701	13645	0,1	4,3	5,2	8,7	196	276	0.00354005	0.038187	0.0,0.319	0.468,0.287	-0.218	-21.8	21.8
6756	ENSG00000269955	C7orf55-LUC7L2	7	+	139371386	139371463	139375508	139375583	139363175	139363259	139376061	139376156	6756	18,16	29,32	16,18	113,97	150	148	4.51567e-05	0.00117876	0.38,0.33	0.123,0.155	0.216	21.6	21.6
11752	ENSG00000278540	ACACA	17	-	37289417	37289528	37328838	37328986	37284837	37284970	37330172	37330425	11752	31,21	60,63	41,41	46,31	221	184	0.000429398	0.0074703	0.301,0.217	0.426,0.524	-0.216	-21.6	21.6
2125	ENSG00000136448	NMT1	17	+	45081865	45081995	45083657	45083755	45081643	45081752	45086507	45086652	2125	1,3	1,0	5,5	4,4	203	171	0.00387386	0.0409797	0.457,1.0	0.513,0.513	0.216	21.6	21.6
11444	ENSG00000103126	AXIN1	16	-	304303	304441	309972	310069	297721	298251	314542	314683	11444	31,21	24,22	14,26	38,46	170	211	0.00402924	0.0422723	0.616,0.542	0.314,0.412	0.216	21.6	21.6
534	ENSG00000247556	OIP5-AS1	15	+	41290304	41290416	41297836	41297929	41286010	41286100	41298040	41298069	534	0,0	5,2	8,4	18,21	185	166	0.000211111	0.00423776	0.0,0.0	0.285,0.146	-0.215	-21.5	21.5
13388	ENSG00000096060	FKBP5	6	-	35646729	35646850	35684376	35684485	35642719	35642843	35688803	35688942	13388	6,2	16,6	1,0	8,4	182	194	0.00177241	0.0226133	0.286,0.262	0.118,0.0	0.215	21.5	21.5
3196	ENSG00000101346	POFUT1	20	+	32216608	32216647	32222632	32222833	32215268	32215451	32228262	32228455	3196	25,20	14,11	13,15	27,19	112	274	0.00278288	0.0318991	0.814,0.816	0.541,0.659	0.215	21.5	21.5
10505	ENSG00000197586	ENTPD6	20	+	25210002	25210193	25213264	25213406	25209848	25209925	25214866	25214942	10505	39,35	366262	114126	226222	264	215	0	0	0.08,0.098	0.291,0.316	-0.214	-21.4	21.4
4115	ENSG00000154743	TSEN2	3	+	12505153	12505231	12516610	12516661	12503261	12503784	12528887	12528924	4115	30,14	5,4	7,16	0,0	151	124	0.000109584	0.00243488	0.831,0.742	1.0,1.0	-0.214	-21.4	21.4
8415	ENSG00000198625	MDM4	1	+	204530683	204530817	204532190	204532246	204526359	204526434	204537429	204537497	8415	44,31	23,14	150106	23,22	207	129	0.000239808	0.00466125	0.544,0.58	0.803,0.75	-0.214	-21.4	21.4
8978	ENSG00000146416	AIG1	6	+	143334077	143334136	143335050	143335119	143333281	143333445	143339638	143340304	8978	23,9	8,5	12,10	1,1	132	142	0.00492648	0.0488862	0.756,0.659	0.928,0.915	-0.214	-21.4	21.4
3520	ENSG00000072682	P4HA2	5	-	132198205	132198271	132198320	132198440	132195411	132195480	132198878	132198932	3520	68,48	66,59	56,44	156160	193	139	5.76796e-08	4.28751e-06	0.426,0.369	0.205,0.165	0.212	21.2	21.2
4124	ENSG00000100532	CGRRF1	14	+	54523149	54523245	54527783	54527883	54522453	54522593	54530048	54530226	4124	5,2	0,0	12,19	5,3	169	173	0.000290317	0.00539506	1.0,1.0	0.711,0.866	0.212	21.2	21.2
1879	ENSG00000173276	ZBTB21	21	-	41997120	41997228	42002349	42002500	41993947	41994108	42002896	42002961	1879	4,9	0,0	11,18	3,3	224	181	0.000642404	0.0101929	1.0,1.0	0.748,0.829	0.212	21.2	21.2
5922	ENSG00000163964	PIGX	3	+	196717808	196717954	196721176	196721356	196716857	196716921	196722414	196722556	5922	11,5	0,0	8,8	3,2	219	253	0.00152415	0.0200147	1.0,1.0	0.755,0.822	0.212	21.2	21.2
4184	ENSG00000149476	TKFC	11	+	61335839	61335937	61336203	61336390	61334619	61334731	61337940	61338130	4184	18,7	12,4	86,84	11,11	171	260	0.000271442	0.00509837	0.695,0.727	0.922,0.921	-0.211	-21.1	21.1
1027	ENSG00000125633	CCDC93	2	-	117977993	117978030	117985968	117986069	117975187	117975280	117995445	117995502	1027	42,37	4,6	78,64	32,23	174	110	0.0008789	0.012972	0.869,0.796	0.606,0.638	0.211	21.1	21.1
9417	ENSG00000172661	FAM21C	10	+	45763732	45763844	45764300	45764424	45763387	45763489	45765678	45765810	9417	4,3	0,0	17,21	4,7	185	197	0.000228431	0.00447558	1.0,1.0	0.819,0.762	0.21	21	21
3337	ENSG00000111271	ACAD10	12	+	111710272	111710365	111712497	111712657	111709525	111709684	111715820	111715962	3337	24,14	128,76	23,27	54,45	166	233	0.000212061	0.00424988	0.208,0.205	0.374,0.457	-0.209	-20.9	20.9
3683	ENSG00000179152	TCAIM	3	+	44354738	44354811	44357740	44357876	44338451	44338834	44361364	44361518	3683	27,17	77,56	41,43	54,54	146	209	0.000378834	0.00675349	0.334,0.303	0.521,0.533	-0.209	-20.9	20.9
1272	ENSG00000198586	TLK1	2	-	171022871	171023129	171028338	171028391	171014850	171014948	171046173	171046362	1272	60,44	13,13	46,32	50,36	126	331	3.87366e-08	2.98808e-06	0.924,0.899	0.707,0.7	0.208	20.8	20.8
3132	ENSG00000126768	TIMM17B	X	-	48895347	48895501	48895994	48896144	48895037	48895101	48896758	48896858	3132	4,3	52,25	26,15	47,49	223	227	8.03007e-05	0.00189767	0.073,0.109	0.36,0.238	-0.208	-20.8	20.8
719	ENSG00000169180	XPO6	16	-	28152929	28152964	28155701	28155771	28152658	28152785	28155945	28155975	719	0,0	5,5	9,8	32,19	143	108	0.000106566	0.00238945	0.0,0.0	0.175,0.241	-0.208	-20.8	20.8
9306	ENSG00000162734	PEA15	1	+	160207129	160207237	160210489	160210620	160205379	160205522	160211542	160211716	9306	13,5	0,1	16,11	7,5	181	204	0.000240318	0.00466377	1.0,0.849	0.72,0.713	0.208	20.8	20.8
10504	ENSG00000197586	ENTPD6	20	+	25210002	25210193	25213262	25213406	25209848	25209925	25214866	25214942	10504	39,35	489350	114126	259257	264	217	0	0	0.062,0.076	0.266,0.287	-0.207	-20.7	20.7
10608	ENSG00000076685	NT5C2	10	-	103139405	103139479	103174857	103174982	103106588	103106706	103193235	103193272	10608	135107	131,92	88,84	40,28	198	147	1.62424e-05	0.000534578	0.433,0.463	0.62,0.69	-0.207	-20.7	20.7
10829	ENSG00000143420	ENSA	1	-	150626478	150626526	150627023	150627097	150625711	150625808	150627466	150627592	10829	0,0	11,12	6,5	14,23	147	121	4.45047e-05	0.00117512	0.0,0.0	0.261,0.152	-0.207	-20.7	20.7
1203	ENSG00000108262	GIT1	17	-	29578961	29578988	29579485	29579552	29578730	29578779	29581337	29581380	1203	0,0	4,4	1,5	6,8	140	100	0.000216018	0.00430108	0.0,0.0	0.106,0.309	-0.207	-20.7	20.7
2741	ENSG00000166435	XRRA1	11	-	74921213	74921347	74930299	74930372	74907144	74907273	74933800	74933872	2741	29,12	36,21	11,9	33,39	146	207	0.0047127	0.0473005	0.533,0.448	0.321,0.247	0.207	20.7	20.7
3637	ENSG00000161955	TNFSF13	17	+	7559067	7559297	7559623	7559702	7558301	7558375	7559845	7559893	3637	121,82	63,34	67,50	8,14	303	152	0.00308206	0.0346167	0.491,0.547	0.808,0.642	-0.206	-20.6	20.6
536	ENSG00000247556	OIP5-AS1	15	+	41290304	41290416	41297833	41297929	41286010	41286100	41298040	41298069	536	0,0	5,2	8,4	20,22	185	169	0.000252433	0.00484522	0.0,0.0	0.268,0.142	-0.205	-20.5	20.5
7546	ENSG00000121766	ZCCHC17	1	+	31319108	31319166	31337174	31337275	31296981	31297075	31338956	31339048	7546	2,2	249160	34,21	132127	131	174	1.11022e-16	3.24212e-14	0.011,0.016	0.255,0.18	-0.204	-20.4	20.4
6539	ENSG00000108021	FAM208B	10	+	5714134	5714207	5717658	5717750	5712822	5712918	5720543	5720668	6539	26,21	16,12	26,28	6,4	146	165	0.00271786	0.0313225	0.647,0.664	0.83,0.888	-0.204	-20.4	20.4
5494	ENSG00000109670	FBXW7	4	-	152350041	152350124	152411302	152411872	152346929	152347071	152534940	152536101	5494	121,61	11,5	127,90	27,19	643	156	0.00325985	0.0360199	0.727,0.747	0.533,0.535	0.203	20.3	20.3
7619	ENSG00000104450	SPAG1	8	+	100213818	100213918	100220278	100220431	100213089	100213428	100225172	100225339	7619	22,20	41,42	6,5	35,25	173	226	0.00372877	0.0398028	0.412,0.384	0.183,0.207	0.203	20.3	20.3
1077	ENSG00000120992	LYPLA1	8	-	54055059	54055133	54062253	54062324	54052654	54052756	54065747	54065813	1077	0,0	81,60	12,8	37,45	144	147	9.8511e-10	1.17305e-07	0.0,0.0	0.249,0.154	-0.202	-20.2	20.2
8170	ENSG00000134152	KATNBL1	15	-	34146976	34147158	34147199	34147289	34146760	34146850	34148631	34148750	8170	24,25	0,3	16,21	8,10	163	255	3.98617e-05	0.00108164	1.0,0.929	0.758,0.767	0.202	20.2	20.2
8171	ENSG00000134152	KATNBL1	15	-	34146976	34147158	34147199	34147425	34146760	34146850	34148631	34148750	8171	28,24	0,3	24,35	8,10	299	255	0.000664396	0.0104205	1.0,0.872	0.719,0.749	0.202	20.2	20.2
5028	ENSG00000164073	MFSD8	4	-	127939480	127939601	127939852	127939997	127938782	127938838	127942044	127942158	5028	23,19	0,0	12,15	4,2	218	194	0.00025323	0.00484535	1.0,1.0	0.728,0.87	0.201	20.1	20.1
11347	ENSG00000174928	C3orf33	3	-	155775700	155775848	155805596	155805723	155767508	155767669	155806138	155806266	11347	3,2	48,30	12,8	31,29	200	221	0.000237318	0.00462018	0.065,0.069	0.3,0.234	-0.2	-20	20
910	ENSG00000187097	ENTPD5	14	-	73996649	73996776	74004604	74004725	73987885	73988172	74011090	74011150	910	4,2	14,10	0,0	6,10	194	200	0.00074896	0.0114396	0.228,0.171	0.0,0.0	0.2	20	20
3902	ENSG00000108509	CAMTA2	17	-	4981677	4981742	4982088	4982227	4981224	4981359	4982756	4982892	3902	19,6	41,28	35,29	37,32	212	138	0.00180294	0.0229151	0.232,0.122	0.381,0.371	-0.199	-19.9	19.9
13385	ENSG00000096060	FKBP5	6	-	35646729	35646850	35684354	35684485	35642719	35642843	35688803	35688942	13385	6,2	16,6	1,0	8,4	204	194	0.00204194	0.025221	0.263,0.241	0.106,0.0	0.199	19.9	19.9
2704	ENSG00000119912	IDE	10	-	92479276	92479421	92480792	92480916	92478644	92478789	92483254	92483337	2704	20,8	123,80	31,51	86,99	197	218	3.50651e-06	0.00015639	0.152,0.1	0.285,0.363	-0.198	-19.8	19.8
9822	ENSG00000204580	DDR1	6	+	30885067	30885231	30885624	30885680	30884537	30884710	30888687	30888814	9822	7,1	44,25	11,6	20,9	237	129	0.000487861	0.00821925	0.08,0.021	0.23,0.266	-0.198	-19.8	19.8
6540	ENSG00000108021	FAM208B	10	+	5717658	5717750	5720259	5720397	5714134	5714207	5720543	5720611	6540	45,28	68,38	20,19	73,60	165	211	0.000632008	0.0100932	0.458,0.485	0.259,0.288	0.198	19.8	19.8
11047	ENSG00000182087	TMEM259	19	-	1010990	1011095	1011095	1011195	1009647	1010895	1011366	1011499	11047	246216	16,12	253245	92,81	173	178	1.11022e-16	3.24212e-14	0.941,0.949	0.739,0.757	0.197	19.7	19.7
11275	ENSG00000196504	PRPF40A	2	-	152693157	152693476	152694221	152694343	152693037	152693068	152694541	152694622	11275	1,1	23,15	24,19	100105	195	392	0.00265336	0.0307594	0.08,0.118	0.325,0.267	-0.197	-19.7	19.7
1711	ENSG00000133030	MPRIP	17	+	17137915	17138075	17138246	17138429	17136218	17136450	17142626	17142765	1711	134,92	82,42	84,82	89112	233	256	1.09187e-05	0.000381532	0.642,0.706	0.509,0.446	0.196	19.6	19.6
8697	ENSG00000172671	ZFAND4	10	-	45624582	45624637	45625950	45627105	45618139	45618260	45639815	45639963	8697	305211	6,9	204160	0,1	1228	128	2.94603e-05	0.000838353	0.841,0.71	1.0,0.943	-0.196	-19.6	19.6
1368	ENSG00000154889	MPPE1	18	-	11897525	11897620	11905737	11905953	11896983	11897356	11906202	11906309	1368	93,65	32,21	136127	25,8	289	168	0.000523031	0.00868062	0.628,0.643	0.76,0.902	-0.196	-19.6	19.6
6518	ENSG00000125826	RBCK1	20	+	420870	421006	421090	421153	419557	419731	422126	422238	6518	90101	3,0	83,81	15,15	209	136	2.19615e-08	1.80777e-06	0.951,1.0	0.783,0.778	0.195	19.5	19.5
9441	ENSG00000145819	ARHGAP26	5	+	143207197	143207308	143207382	143207473	143147230	143147381	143213996	143214088	9441	55,47	2,3	25,26	7,8	184	164	0.000225465	0.00443651	0.961,0.933	0.761,0.743	0.195	19.5	19.5
8651	ENSG00000132694	ARHGEF11	1	-	156971696	156971816	156976982	156977054	156969997	156970043	156978203	156978382	8651	37,26	28,26	55,44	22,12	145	193	0.00114434	0.0160038	0.638,0.571	0.769,0.83	-0.195	-19.5	19.5
555	ENSG00000102317	RBM3	X	+	48575560	48575630	48575814	48576009	48575167	48575283	48576313	48576419	555	566333	56,64	174186	120122	143	268	0	0	0.95,0.907	0.731,0.741	0.193	19.3	19.3
7462	ENSG00000197971	MBP	18	-	77016831	77017268	77105210	77105286	76989955	76990060	77132579	77132818	7462	38,17	353221	69,74	319326	149	510	8.29601e-06	0.000308335	0.269,0.208	0.425,0.437	-0.193	-19.3	19.3
3144	ENSG00000126768	TIMM17B	X	-	48895347	48895496	48895994	48896144	48895037	48895101	48896758	48896858	3144	4,3	38,14	26,15	44,37	223	222	0.000740872	0.0113727	0.095,0.176	0.37,0.288	-0.193	-19.3	19.3
660	ENSG00000141013	GAS8	16	+	90035632	90035676	90035715	90035879	90032717	90032924	90036380	90036586	660	25,22	6,9	21,20	18,23	117	237	0.00127955	0.0173987	0.894,0.832	0.703,0.638	0.193	19.3	19.3
3126	ENSG00000124222	STX16	20	+	58659622	58659634	58667200	58667318	58652072	58652087	58667489	58667597	3126	36,26	8,4	15,17	10,17	85	191	0.000224339	0.00443079	0.91,0.936	0.771,0.692	0.192	19.2	19.2
2163	ENSG00000125871	MGME1	20	+	17975683	17975903	17988165	17988298	17969800	17970130	17989938	17991122	2163	53,46	47,27	36,30	55,52	293	206	0.00187252	0.0235312	0.442,0.545	0.315,0.289	0.192	19.2	19.2
6521	ENSG00000125826	RBCK1	20	+	420870	421006	421031	421153	419557	419731	422126	422238	6521	90101	16,9	83,81	46,26	209	195	2.25162e-05	0.000688638	0.84,0.913	0.627,0.744	0.191	19.1	19.1
1355	ENSG00000140157	NIPA2	15	+	22839971	22840197	22843101	22843321	22839654	22839790	22845145	22845267	1355	2,1	31,13	12,11	29,38	299	293	0.000589123	0.00951988	0.059,0.07	0.289,0.221	-0.191	-19.1	19.1
8737	ENSG00000148985	PGAP2	11	+	3811249	3811424	3823612	3823740	3808293	3808315	3824269	3824376	8737	63,65	14,5	46,42	18,19	248	201	0.00173772	0.0222708	0.785,0.913	0.674,0.642	0.191	19.1	19.1
2726	ENSG00000129646	QRICH2	17	-	76289991	76290077	76291014	76294021	76287799	76287897	76304414	76304525	2726	463328	9,8	78,71	0,1	3080	159	0.00179105	0.0227876	0.726,0.679	1.0,0.786	-0.191	-19.1	19.1
5893	ENSG00000226471	CTA-292E10.6	22	+	28803927	28804067	28821971	28822179	28800682	28800737	28848390	28848559	5893	1,1	30,20	4,4	17,16	213	281	0.00320081	0.0356713	0.042,0.062	0.237,0.248	-0.191	-19.1	19.1
1901	ENSG00000148110	HIATL1	9	+	94440984	94441099	94445096	94445182	94438400	94438528	94451455	94451527	1901	79,68	14,13	26,31	13,15	188	159	0.0027107	0.0312763	0.827,0.816	0.628,0.636	0.189	18.9	18.9
10935	ENSG00000111237	VPS29	12	-	110496841	110497002	110498819	110498856	110496011	110496203	110499534	110499546	10935	1,3	75,30	9,4	33,32	110	234	0.00232969	0.0277954	0.028,0.175	0.367,0.21	-0.187	-18.7	18.7
10493	ENSG00000197586	ENTPD6	20	+	25210017	25210193	25213264	25213406	25209848	25209925	25214866	25214942	10493	24,23	366262	81,91	226222	249	215	0	0	0.054,0.07	0.236,0.261	-0.186	-18.6	18.6
7583	ENSG00000272897	RP1-309K20.6	20	-	35632794	35632923	35655201	35655344	35632516	35632696	35658929	35659014	7583	139116	150,96	75,87	161173	216	202	3.17081e-06	0.000144037	0.464,0.531	0.303,0.32	0.186	18.6	18.6
2496	ENSG00000154582	TCEB1	8	-	73964492	73964625	73970578	73970634	73959764	73959818	73971869	73971908	2496	1,9	43,26	1,0	78,66	129	206	8.9998e-05	0.00207877	0.036,0.356	0.02,0.0	0.186	18.6	18.6
13245	ENSG00000092841	MYL6	12	+	56158683	56158711	56159586	56159622	56158381	56158404	56159974	56160148	13245	45,37	3,3	30,31	10,12	101	109	0.000201788	0.00408403	0.942,0.93	0.764,0.736	0.186	18.6	18.6
9714	ENSG00000127603	MACF1	1	+	39480919	39481030	39484600	39484730	39479797	39480009	39485537	39486987	9714	23,29	117,66	9,7	125123	184	203	3.46642e-06	0.000155167	0.178,0.326	0.074,0.059	0.185	18.5	18.5
10135	ENSG00000115419	GLS	2	+	190913192	190913364	190920214	190920248	190910262	190910321	190921023	190921056	10135	12,8	0,0	18,34	2,3	245	107	0.00287	0.0326502	1.0,1.0	0.797,0.832	0.185	18.5	18.5
6603	ENSG00000130066	SAT1	X	+	23784300	23784403	23784678	23784817	23783767	23783883	23785327	23785429	6603	143,96	136,73	218181	65,77	176	212	1.236e-07	8.56471e-06	0.559,0.613	0.802,0.739	-0.184	-18.4	18.4
2675	ENSG00000103121	CMC2	16	-	80981805	80981877	80997313	80997428	80975801	80976179	81006733	81006897	2675	185112	146115	202190	84,82	188	145	3.97608e-06	0.000172931	0.494,0.429	0.65,0.641	-0.184	-18.4	18.4
6993	ENSG00000143537	ADAM15	1	+	155061414	155061489	155061903	155062117	155060762	155060832	155062244	155062369	6993	12,15	92,50	3,6	63,88	148	287	0.00294191	0.0333172	0.202,0.368	0.085,0.117	0.184	18.4	18.4
10678	ENSG00000106070	GRB10	7	-	50641853	50641970	50661799	50661942	50626821	50626978	50669721	50669863	10678	17,9	3,2	2,2	0,0	216	190	0.0041085	0.0429588	0.833,0.798	1.0,1.0	-0.184	-18.4	18.4
6275	ENSG00000197119	SLC25A29	14	-	100295860	100295993	100298036	100298190	100295625	100295656	100298841	100298885	6275	22,12	50,24	30,41	27,43	227	206	0.00413371	0.0430497	0.285,0.312	0.502,0.464	-0.184	-18.4	18.4
3138	ENSG00000126768	TIMM17B	X	-	48895351	48895972	48895994	48896144	48895037	48895101	48896758	48896858	3138	4,3	86,48	26,15	127130	223	694	0.00326734	0.0360701	0.126,0.163	0.389,0.264	-0.182	-18.2	18.2
1914	ENSG00000169902	TPST1	7	+	66286510	66286709	66352504	66352555	66240324	66241270	66356824	66356871	1914	154,86	35,25	133127	14,12	272	124	0.000332377	0.00602157	0.667,0.611	0.812,0.828	-0.181	-18.1	18.1
3390	ENSG00000162910	MRPL55	1	-	228108440	228108533	228108954	228109021	228108234	228108318	228109260	228109299	3390	72,43	29,24	34,33	38,32	140	166	0.00142976	0.0190195	0.746,0.68	0.515,0.55	0.181	18.1	18.1
8682	ENSG00000197555	SIPA1L1	14	+	71512742	71512845	71529311	71529370	71321121	71321181	71576534	71576587	8682	25,16	7,4	14,20	2,0	176	132	0.0028471	0.0325136	0.728,0.75	0.84,1.0	-0.181	-18.1	18.1
6656	ENSG00000122085	MTERF4	2	-	241089979	241090044	241090277	241090449	241089266	241089365	241091894	241092114	6656	6,3	38,37	5,12	19,12	245	138	0.00328772	0.0361973	0.082,0.044	0.129,0.36	-0.181	-18.1	18.1
9733	ENSG00000112972	HMGCS1	5	-	43297528	43297673	43298008	43298116	43297001	43297166	43298517	43298975	9733	126,88	3,6	161168	50,60	181	218	1.43663e-12	3.14647e-10	0.981,0.946	0.795,0.771	0.18	18	18
3134	ENSG00000126768	TIMM17B	X	-	48895351	48895454	48895994	48896144	48895037	48895101	48896758	48896858	3134	4,3	45,19	26,15	47,39	223	176	0.000105513	0.00237017	0.066,0.111	0.304,0.233	-0.18	-18	18
9410	ENSG00000172661	FAM21C	10	+	45763648	45763844	45764300	45764424	45763387	45763489	45765678	45765810	9410	4,3	0,0	32,35	4,7	269	197	0.00050309	0.0083951	1.0,1.0	0.854,0.785	0.18	18	18
1330	ENSG00000249859	PVT1	8	+	128010317	128010444	128070159	128070361	128009589	128009718	128082752	128082848	1330	36,36	16,16	126125	126128	200	275	0.00051273	0.00853275	0.756,0.756	0.579,0.573	0.18	18	18
10383	ENSG00000138594	TMOD3	15	+	51925600	51925678	51931030	51931168	51924391	51924578	51934249	51934354	10383	6,0	15,9	0,0	4,3	151	211	0.000680314	0.0106158	0.359,0.0	0.0,0.0	0.179	17.9	17.9
3539	ENSG00000131373	HACL1	3	-	15589539	15589612	15596383	15596424	15582876	15582989	15601089	15601194	3539	22,29	2,5	21,25	10,12	114	146	0.00330379	0.0362766	0.934,0.881	0.729,0.727	0.179	17.9	17.9
1568	ENSG00000181090	EHMT1	9	+	137799028	137799189	137800378	137800586	137798812	137798914	137800879	137800984	1568	1,0	3,2	5,6	15,13	234	281	0.00494023	0.0489433	0.286,0.0	0.286,0.357	-0.179	-17.9	17.9
3537	ENSG00000131373	HACL1	3	-	15586524	15586602	15589539	15589612	15585247	15585342	15601089	15601194	3537	0,0	20,19	6,5	35,20	146	151	3.49834e-05	0.000975163	0.0,0.0	0.151,0.205	-0.178	-17.8	17.8
3339	ENSG00000111271	ACAD10	12	+	111710272	111710437	111712497	111712657	111709525	111709684	111715820	111715962	3339	38,24	128,76	38,32	54,45	238	233	0.000312705	0.00571583	0.225,0.236	0.408,0.41	-0.178	-17.8	17.8
10899	ENSG00000181392	SYNE4	19	-	36005332	36005437	36008216	36008362	36003309	36003520	36008553	36008619	10899	33,23	57,32	81,79	65,54	219	178	0.000853273	0.0127783	0.32,0.369	0.503,0.543	-0.178	-17.8	17.8
3221	ENSG00000149927	DOC2A	16	-	30012126	30012204	30012204	30012402	30010902	30010989	30012494	30012677	3221	36,40	8,6	11,12	1,0	271	151	0.00112508	0.0158611	0.715,0.788	0.86,1.0	-0.178	-17.8	17.8
5021	ENSG00000164073	MFSD8	4	-	127939480	127939596	127939852	127939997	127932984	127933093	127943751	127943992	5021	17,11	0,0	13,11	4,1	218	189	0.00169725	0.0218663	1.0,1.0	0.738,0.905	0.178	17.8	17.8
6046	ENSG00000147548	WHSC1L1	8	-	38302710	38302942	38303315	38303398	38299443	38299590	38304586	38304757	6046	0,0	1,1	1,4	13,27	156	305	0.00211421	0.0258275	0.0,0.0	0.131,0.225	-0.178	-17.8	17.8
10492	ENSG00000197586	ENTPD6	20	+	25210017	25210193	25213262	25213406	25209848	25209925	25214866	25214942	10492	24,23	489350	81,91	259257	249	217	0	0	0.041,0.054	0.214,0.236	-0.177	-17.7	17.7
4734	ENSG00000154814	OXNAD1	3	+	16272144	16272321	16281919	16282159	16271658	16271722	16286341	16286448	4734	8,1	0,0	12,19	4,4	250	313	0.000433379	0.00751824	1.0,1.0	0.79,0.856	0.177	17.7	17.7
4320	ENSG00000122783	C7orf49	7	-	135167731	135167807	135168748	135168867	135165781	135166871	135168968	135169060	4320	99,74	130,99	62,66	47,36	192	149	0.000507113	0.00845073	0.371,0.367	0.506,0.587	-0.177	-17.7	17.7
13371	ENSG00000096060	FKBP5	6	-	35646162	35646366	35684376	35684485	35642719	35642843	35688803	35688942	13371	6,2	24,21	1,0	29,16	182	277	0.000551169	0.00904241	0.276,0.127	0.05,0.0	0.177	17.7	17.7
11504	ENSG00000185507	IRF7	11	-	613950	614037	614475	614531	613784	613865	614796	615007	11504	7,9	30,32	3,2	48,42	129	160	0.00111184	0.0157286	0.224,0.259	0.072,0.056	0.177	17.7	17.7
10675	ENSG00000106070	GRB10	7	-	50641853	50641970	50661799	50661947	50626821	50626978	50669721	50669863	10675	16,11	3,2	2,2	0,0	221	190	0.00425926	0.0437886	0.821,0.825	1.0,1.0	-0.177	-17.7	17.7
1188	ENSG00000038382	TRIO	5	+	14497846	14497874	14497899	14497997	14496878	14497017	14498088	14498251	1188	44,23	0,0	15,17	4,8	101	171	6.57403e-07	3.63201e-05	1.0,1.0	0.864,0.783	0.176	17.6	17.6
3416	ENSG00000134759	ELP2	18	+	36138794	36138872	36139418	36139613	36138269	36138426	36142825	36142966	3416	53,32	9,6	83,88	56,54	151	268	4.90318e-06	0.000209538	0.913,0.904	0.725,0.743	0.175	17.5	17.5
12076	ENSG00000119979	FAM45A	10	+	119104763	119105022	119105310	119105495	119104091	119104197	119107947	119108096	12076	127102	22,14	116127	56,42	332	258	5.94683e-05	0.00146168	0.818,0.85	0.617,0.701	0.175	17.5	17.5
260	ENSG00000107669	ATE1	10	-	121898840	121898969	121899865	121899994	121870005	121870038	121902390	121902620	260	51,44	92,70	60,64	60,44	202	202	0.0012653	0.0173203	0.357,0.386	0.5,0.593	-0.175	-17.5	17.5
5022	ENSG00000164073	MFSD8	4	-	127939480	127939596	127942044	127942158	127932984	127933093	127943751	127943992	5022	20,11	0,0	11,11	4,1	187	189	0.00212615	0.0258703	1.0,1.0	0.735,0.917	0.174	17.4	17.4
9732	ENSG00000112972	HMGCS1	5	-	43297528	43297673	43298008	43298133	43297001	43297166	43298517	43298975	9732	137,95	3,6	191183	50,60	198	218	3.90854e-12	7.98971e-10	0.98,0.946	0.808,0.771	0.173	17.3	17.3
9938	ENSG00000126653	NSRP1	17	+	30118079	30118173	30163066	30163162	30116818	30116863	30172541	30172598	9938	138,55	6,1	104,76	29,18	167	169	1.3164e-08	1.16997e-06	0.959,0.982	0.784,0.81	0.173	17.3	17.3
11303	ENSG00000130940	CASZ1	1	-	10705491	10705544	10760700	10760857	10665082	10665571	10796563	10796648	11303	23,29	1,0	49,41	5,8	230	126	0.000213932	0.00427342	0.926,1.0	0.843,0.737	0.173	17.3	17.3
3377	ENSG00000185808	PIGP	21	-	37069551	37069624	37072144	37072310	37065373	37065712	37072433	37072537	3377	66,55	71,51	59,50	29,25	239	146	0.00193958	0.0241757	0.362,0.397	0.554,0.55	-0.173	-17.3	17.3
1301	ENSG00000249859	PVT1	8	+	127818899	127818998	127855154	127855319	127795812	127796008	127890588	127890795	1301	1,0	10,8	7,1	14,23	172	238	0.00440966	0.0448462	0.122,0.0	0.409,0.057	-0.172	-17.2	17.2
6941	ENSG00000256500	RP11-73M18.2	14	+	103574106	103574170	103587273	103587364	103562961	103563124	103654563	103654825	6941	2,0	77,38	8,10	54,42	137	164	3.79482e-06	0.000166823	0.03,0.0	0.151,0.222	-0.171	-17.1	17.1
303	ENSG00000179178	TMEM125	1	+	43271033	43271164	43271648	43271894	43270570	43270793	43272183	43272339	303	61,58	76,88	110126	70,86	204	319	7.7116e-05	0.00182945	0.557,0.508	0.711,0.696	-0.171	-17.1	17.1
5019	ENSG00000164073	MFSD8	4	-	127939480	127939596	127939852	127939997	127938782	127938838	127943751	127943992	5019	22,14	0,0	13,13	4,1	218	189	0.00208069	0.0255708	1.0,1.0	0.738,0.919	0.171	17.1	17.1
5269	ENSG00000147419	CCDC25	8	-	27752511	27752587	27756718	27756770	27748076	27748279	27762418	27762458	5269	54,43	12,16	54,44	30,38	125	149	0.00247875	0.0292461	0.843,0.762	0.682,0.58	0.171	17.1	17.1
1356	ENSG00000140157	NIPA2	15	+	22839971	22840197	22843101	22843289	22839654	22839790	22845145	22845267	1356	2,1	19,14	12,11	29,34	299	261	0.00274304	0.0315341	0.084,0.059	0.265,0.22	-0.171	-17.1	17.1
10182	ENSG00000066427	ATXN3	14	-	92088729	92088817	92093251	92093318	92083125	92083258	92093745	92093831	10182	31,18	53,44	84,92	80,99	140	161	0.00338281	0.0369787	0.402,0.32	0.547,0.517	-0.171	-17.1	17.1
2941	ENSG00000110075	PPP6R3	11	+	68583042	68583129	68587926	68588020	68575957	68576043	68590659	68590714	2941	146,93	57,37	75,37	47,41	160	167	0.00433778	0.0443727	0.728,0.724	0.625,0.485	0.171	17.1	17.1
12767	ENSG00000251562	MALAT1	11	+	65500911	65500995	65502320	65502393	65500536	65500778	65502636	65503609	12767	334209	120,78	316389	40,42	157	146	1.97522e-11	3.51103e-09	0.721,0.714	0.88,0.896	-0.17	-17	17
306	ENSG00000179178	TMEM125	1	+	43270923	43271164	43271648	43271894	43270570	43270793	43272183	43272339	306	129104	76,88	236249	70,86	314	319	1.55196e-05	0.000513068	0.633,0.546	0.774,0.746	-0.17	-17	17
6755	ENSG00000269955	C7orf55-LUC7L2	7	+	139371386	139371463	139375505	139375583	139363175	139363259	139376061	139376156	6755	18,16	40,41	16,18	131107	150	151	0.000281252	0.00525847	0.312,0.282	0.109,0.145	0.17	17	17
13661	ENSG00000166199	ALKBH3	11	+	43892040	43892074	43897194	43897354	43889724	43889828	43901515	43901725	13661	31,23	10,4	19,18	14,16	107	233	0.0024041	0.0285167	0.871,0.926	0.747,0.71	0.17	17	17
7021	ENSG00000010322	NISCH	3	+	52480857	52481037	52482641	52482767	52480183	52480295	52484512	52484637	7021	45,53	32,31	67,85	25,21	253	199	0.00329412	0.0362353	0.525,0.574	0.678,0.761	-0.17	-17	17
2248	ENSG00000141002	TCF25	16	+	89908965	89909083	89910053	89910234	89907136	89907322	89910590	89910663	2248	29,36	14,14	40,49	40,44	191	254	0.00436461	0.0445358	0.734,0.774	0.571,0.597	0.17	17	17
3332	ENSG00000111271	ACAD10	12	+	111710274	111710365	111712497	111712657	111709525	111709684	111715820	111715962	3332	7,3	128,76	15,7	54,45	164	233	0.000146488	0.00312466	0.072,0.053	0.283,0.181	-0.169	-16.9	16.9
8093	ENSG00000170322	NFRKB	11	-	129893290	129893385	129894358	129894438	129893061	129893152	129895495	129895584	8093	42,39	0,4	38,46	10,15	153	168	4.57739e-05	0.00119096	1.0,0.915	0.807,0.771	0.168	16.8	16.8
8095	ENSG00000170322	NFRKB	11	-	129893292	129893385	129894358	129894438	129893061	129893152	129895495	129895584	8095	42,39	0,4	38,46	9,16	153	166	4.72187e-05	0.00121924	1.0,0.914	0.821,0.757	0.168	16.8	16.8
5020	ENSG00000164073	MFSD8	4	-	127939480	127939596	127942044	127942158	127938782	127938838	127943751	127943992	5020	21,10	0,0	11,13	4,1	187	189	0.00271981	0.0313225	1.0,1.0	0.735,0.929	0.168	16.8	16.8
2664	ENSG00000103121	CMC2	16	-	80980769	80980879	80991753	80991957	80975935	80976179	80997313	80997429	2664	44,42	127,84	13,11	142163	277	183	1.80314e-11	3.25227e-09	0.186,0.248	0.057,0.043	0.167	16.7	16.7
2156	ENSG00000158864	NDUFS2	1	+	161212591	161212654	161213089	161213182	161212350	161212480	161213379	161213475	2156	7,6	0,1	25,21	11,6	136	166	0.000763714	0.0116071	1.0,0.88	0.735,0.81	0.167	16.7	16.7
10056	ENSG00000157985	AGAP1	2	+	235908737	235908906	235930764	235930923	235883344	235883449	235968461	235968623	10056	53,61	45,38	93,84	31,30	242	232	0.00120136	0.0166465	0.53,0.606	0.742,0.729	-0.167	-16.7	16.7
12770	ENSG00000108219	TSPAN14	10	+	80463087	80463127	80468546	80468687	80459301	80459507	80489216	80489314	12770	2,4	25,30	0,0	3,15	113	214	0.001377	0.0184829	0.132,0.202	0.0,0.0	0.167	16.7	16.7
7693	ENSG00000157800	SLC37A3	7	-	140352061	140352146	140355667	140355764	140351272	140351451	140382437	140382596	7693	35,25	99,75	48,30	64,41	170	158	0.000905059	0.0132465	0.247,0.237	0.411,0.405	-0.166	-16.6	16.6
7724	ENSG00000174917	C19orf70	19	-	5679863	5679978	5680054	5680183	5679585	5679763	5680457	5680488	7724	35,18	0,2	16,18	6,3	202	188	0.000909967	0.0133024	1.0,0.893	0.713,0.848	0.166	16.6	16.6
7472	ENSG00000176148	TCP11L1	11	+	33054596	33054725	33056587	33056723	33043749	33043936	33057114	33057235	7472	51,32	0,1	77,83	26,11	202	209	2.27482e-07	1.45553e-05	1.0,0.971	0.754,0.886	0.165	16.5	16.5
13573	ENSG00000169905	TOR1AIP2	1	-	179856057	179856170	179865435	179865854	179852631	179852811	179877238	179877373	13573	366295	22,10	418360	50,61	492	186	5.407e-07	3.09892e-05	0.863,0.918	0.76,0.691	0.165	16.5	16.5
1291	ENSG00000249859	PVT1	8	+	128044034	128044126	128095691	128095817	128010317	128010444	128096517	128096656	1291	1,0	1,4	5,3	6,6	165	199	0.00477448	0.0478032	0.547,0.0	0.501,0.376	-0.165	-16.5	16.5
7545	ENSG00000121766	ZCCHC17	1	+	31319108	31319166	31338956	31339048	31296981	31297075	31364031	31364953	7545	0,0	46,31	9,4	49,31	131	165	4.17903e-06	0.000179845	0.0,0.0	0.188,0.14	-0.164	-16.4	16.4
3115	ENSG00000182903	ZNF721	4	-	444342	444432	472574	472701	438583	438632	473980	474142	3115	69,37	1,3	46,51	11,11	200	163	6.07154e-05	0.00148638	0.983,0.91	0.773,0.791	0.164	16.4	16.4
10401	ENSG00000137073	UBAP2	9	-	33963725	33963791	33971650	33971754	33960825	33960878	33973182	33973237	10401	58,44	53,37	39,39	62,76	177	139	0.00178069	0.0226792	0.462,0.483	0.331,0.287	0.164	16.4	16.4
1416	ENSG00000083290	ULK2	17	-	19812511	19812661	19816364	19816488	19810377	19810438	19816748	19816920	1416	6,3	0,0	9,2	5,0	197	223	0.00180857	0.0229628	1.0,1.0	0.671,1.0	0.164	16.4	16.4
2763	ENSG00000211584	SLC48A1	12	+	47772169	47772320	47779027	47779195	47760215	47760401	47780144	47780307	2763	24,27	74,62	11,17	96110	224	241	0.000156939	0.00330731	0.259,0.319	0.11,0.143	0.163	16.3	16.3
475	ENSG00000105402	NAPA	19	-	47493415	47493493	47495549	47495596	47492014	47492119	47514842	47515058	475	1,0	15,15	9,6	41,33	120	151	0.000355703	0.0063689	0.077,0.0	0.216,0.186	-0.163	-16.3	16.3
2744	ENSG00000117625	RCOR3	1	+	211295675	211295753	211304082	211304140	211289331	211289396	211312354	211312487	2744	91,66	27,24	84,83	46,69	151	131	0.00170908	0.0219727	0.745,0.705	0.613,0.511	0.163	16.3	16.3
13368	ENSG00000096060	FKBP5	6	-	35646162	35646366	35684354	35684485	35642719	35642843	35688803	35688942	13368	6,2	24,21	1,0	29,16	204	277	0.000635374	0.0101208	0.253,0.115	0.045,0.0	0.162	16.2	16.2
9256	ENSG00000223396	RP11-134G8.5	1	+	201521440	201521564	201521907	201522025	201518702	201520650	201530093	201530474	9256	47,29	18,9	42,34	2,6	197	191	0.0022469	0.0270394	0.717,0.758	0.953,0.846	-0.162	-16.2	16.2
13106	ENSG00000148090	AUH	9	-	91297983	91298076	91325317	91325404	91296020	91296077	91355882	91355970	13106	119,91	133,93	44,32	86,72	160	166	0.00059435	0.00957212	0.481,0.504	0.347,0.316	0.161	16.1	16.1
2385	ENSG00000144566	RAB5A	3	+	19970547	19970717	19974184	19974297	19950805	19951061	19975600	19975752	2385	17,7	0,1	13,11	4,2	243	186	0.00236441	0.0281548	1.0,0.843	0.713,0.808	0.161	16.1	16.1
2246	ENSG00000141002	TCF25	16	+	89908965	89909083	89909991	89910234	89907136	89907322	89910590	89910663	2246	29,36	21,20	40,49	52,63	191	316	0.00485086	0.0483313	0.696,0.749	0.56,0.563	0.161	16.1	16.1
663	ENSG00000145700	ANKRD31	5	-	75138845	75138983	75145986	75147505	75137855	75137998	75148575	75148628	663	88,76	5,3	29,17	1,0	1592	211	0.0049794	0.0492122	0.7,0.771	0.794,1.0	-0.161	-16.1	16.1
300	ENSG00000179178	TMEM125	1	+	43271033	43271253	43271648	43271894	43270570	43270793	43272183	43272339	300	156143	76,88	330346	70,86	293	319	1.50927e-07	1.01154e-05	0.691,0.639	0.837,0.814	-0.16	-16	16
5915	ENSG00000264187	RP11-45M22.4	17	-	17228622	17228821	17231793	17231882	17227989	17228161	17232787	17232901	5915	87,81	34,29	162164	140145	162	272	7.16248e-06	0.000276251	0.811,0.824	0.66,0.655	0.16	16	16
11592	ENSG00000138380	CARF	2	+	202924296	202924415	202942739	202942967	202917876	202918043	202952558	202952679	11592	3,4	30,28	0,0	24,20	192	301	0.000554786	0.0090726	0.136,0.183	0.0,0.0	0.16	16	16
12572	ENSG00000102878	HSF4	16	+	67167302	67167402	67167474	67167599	67167119	67167222	67167823	67167947	12572	31,20	117,85	47,35	78,72	173	198	0.000647935	0.0102541	0.233,0.212	0.408,0.357	-0.16	-16	16
11669	ENSG00000105793	GTPBP10	7	+	90372154	90372228	90374301	90374354	90352815	90353009	90377506	90377614	11669	2,4	80,72	29,24	100,91	147	126	3.84733e-08	2.98655e-06	0.021,0.045	0.199,0.184	-0.159	-15.9	15.9
4371	ENSG00000136682	CBWD2	2	+	113466482	113466566	113471032	113471089	113465128	113465173	113482176	113482228	4371	3,7	97,72	17,12	45,45	157	130	3.61438e-06	0.000160038	0.025,0.075	0.238,0.181	-0.159	-15.9	15.9
2740	ENSG00000166435	XRRA1	11	-	74930299	74930372	74933800	74933872	74921213	74921347	74936883	74937068	2740	48,31	5,9	33,36	0,0	145	146	7.40873e-06	0.000283963	0.906,0.776	1.0,1.0	-0.159	-15.9	15.9
5526	ENSG00000137815	RTF1	15	+	41438320	41438431	41452900	41453048	41417103	41417313	41457671	41457876	5526	67,52	179,94	103,74	119,83	184	221	0.00043277	0.00751824	0.31,0.399	0.51,0.517	-0.159	-15.9	15.9
3242	ENSG00000113643	RARS	5	+	168487009	168487131	168488152	168488228	168486498	168486543	168488601	168488615	3242	0,0	1,3	2,10	24,22	195	149	0.000873925	0.0129285	0.0,0.0	0.06,0.258	-0.159	-15.9	15.9
9755	ENSG00000059378	PARP12	7	-	140037714	140037856	140041643	140041839	140034234	140034331	140054661	140054763	9755	68,71	60,53	110,97	45,42	269	215	0.00118779	0.016536	0.475,0.517	0.661,0.649	-0.159	-15.9	15.9
7345	ENSG00000181031	RPH3AL	17	-	327671	327828	333758	333934	327466	327579	386196	386233	7345	33,34	0,2	22,16	2,6	249	230	0.00210254	0.0257361	1.0,0.94	0.91,0.711	0.159	15.9	15.9
36	ENSG00000186260	MKL2	16	+	14079289	14079354	14092720	14092882	14071320	14071365	14140543	14140760	36	34,26	27,20	37,48	16,10	138	235	0.00254197	0.0297778	0.682,0.689	0.797,0.891	-0.159	-15.9	15.9
363	ENSG00000085382	HACE1	6	-	104811310	104811393	104824813	104824907	104796928	104797025	104833041	104833173	363	0,0	8,18	0,5	8,10	167	156	0.0035341	0.0381565	0.0,0.0	0.0,0.318	-0.159	-15.9	15.9
7868	ENSG00000163681	SLMAP	3	+	57864806	57864857	57865241	57865292	57864547	57864716	57871635	57871698	7868	41,25	10,8	41,36	3,2	124	124	0.00160045	0.0208681	0.804,0.758	0.932,0.947	-0.158	-15.8	15.8
3838	ENSG00000121716	PILRB	7	+	100356393	100356883	100358219	100358366	100355142	100355240	100358898	100359079	3838	366289	153119	370373	80,82	563	220	1.66307e-05	0.000542487	0.483,0.487	0.644,0.64	-0.157	-15.7	15.7
3142	ENSG00000126768	TIMM17B	X	-	48895351	48895501	48895994	48896144	48895037	48895101	48896758	48896858	3142	4,3	75,39	26,15	74,70	223	223	3.10257e-05	0.000880856	0.051,0.071	0.26,0.176	-0.157	-15.7	15.7
13415	ENSG00000112511	PHF1	6	+	33414965	33415144	33415260	33415329	33414724	33414829	33415589	33415670	13415	107,56	42,17	216212	146135	252	142	0.00190706	0.0238918	0.589,0.65	0.455,0.469	0.157	15.7	15.7
1878	ENSG00000173276	ZBTB21	21	-	41997120	41997228	42002349	42002563	41993947	41994108	42002896	42002961	1878	7,13	0,0	21,32	3,3	287	181	0.00219949	0.0266043	1.0,1.0	0.815,0.871	0.157	15.7	15.7
3415	ENSG00000134759	ELP2	18	+	36138794	36138872	36139418	36139613	36138269	36138426	36141136	36141201	3415	78,55	18,10	127139	84,82	151	268	2.42219e-06	0.000116048	0.885,0.907	0.729,0.751	0.156	15.6	15.6
3140	ENSG00000126768	TIMM17B	X	-	48895351	48895496	48895994	48896144	48895037	48895101	48896758	48896858	3140	4,3	61,28	26,15	71,58	223	218	0.000140521	0.0030131	0.06,0.095	0.264,0.202	-0.156	-15.6	15.6
9216	ENSG00000145495	2006-03-01	5	+	10404570	10404781	10405557	10405677	10403406	10403541	10410138	10410276	9216	5,3	356202	111109	419345	284	193	0	0	0.009,0.01	0.153,0.177	-0.155	-15.5	15.5
9321	ENSG00000168724	DNAJC21	5	+	34945721	34945803	34949542	34949677	34944866	34945025	34950169	34950342	9321	136,83	24,13	124111	67,48	155	208	1.66793e-06	8.28227e-05	0.884,0.895	0.713,0.756	0.155	15.5	15.5
6528	ENSG00000125826	RBCK1	20	+	420870	421031	421031	421153	419557	419731	422126	422238	6528	160161	16,9	137131	46,26	234	195	2.46399e-06	0.000117591	0.893,0.937	0.713,0.808	0.155	15.5	15.5
10564	ENSG00000144713	RPL32	3	-	12840634	12840677	12840788	12840889	12840141	12840242	12841493	12841588	10564	10,1	0,0	58,41	7,5	174	116	0.000637628	0.0101302	1.0,1.0	0.847,0.845	0.154	15.4	15.4
2665	ENSG00000103121	CMC2	16	-	80980769	80980883	80991753	80991957	80975935	80976179	80997313	80997429	2665	44,42	135,93	13,11	135152	277	187	7.56849e-10	9.37651e-08	0.18,0.234	0.061,0.047	0.153	15.3	15.3
6519	ENSG00000125826	RBCK1	20	+	420870	421006	421031	421253	419557	419731	422126	422238	6519	90101	30,28	83,81	64,51	209	295	8.12979e-05	0.00191386	0.809,0.836	0.647,0.692	0.153	15.3	15.3
3907	ENSG00000108509	CAMTA2	17	-	4981677	4981831	4982088	4982227	4981224	4981359	4982756	4982892	3907	19,6	107,59	35,29	91,83	212	227	0.000605446	0.00971963	0.16,0.098	0.292,0.272	-0.153	-15.3	15.3
11499	ENSG00000149182	ARFGAP2	11	-	47173758	47173840	47175014	47175098	47172280	47172333	47175181	47175313	11499	33,33	8,9	64,53	6,1	157	155	0.000952017	0.0138511	0.803,0.784	0.913,0.981	-0.153	-15.3	15.3
9534	ENSG00000008517	IL32	16	+	3067376	3067415	3067442	3067687	3065783	3065826	3067983	3068010	9534	50,29	19,12	38,24	26,38	112	318	0.00313221	0.0350322	0.882,0.873	0.806,0.642	0.153	15.3	15.3
6602	ENSG00000130066	SAT1	X	+	23784293	23784403	23784678	23784817	23783799	23783883	23785327	23785429	6602	202152	136,73	307258	65,77	183	212	6.24651e-07	3.49833e-05	0.632,0.707	0.845,0.795	-0.151	-15.1	15.1
8827	ENSG00000169118	CSNK1G1	15	-	64216561	64216713	64251511	64251581	64214082	64214124	64300318	64300723	8827	1,1	44,45	25,31	171217	143	225	2.72049e-05	0.000796328	0.035,0.034	0.187,0.184	-0.151	-15.1	15.1
1517	ENSG00000118454	ANKRD13C	1	-	70313744	70313790	70324852	70324957	70300763	70300908	70336057	70336099	1517	39,44	2,0	36,40	4,8	178	119	0.000485713	0.00819432	0.929,1.0	0.857,0.77	0.151	15.1	15.1
4402	ENSG00000265354	TIMM23	10	+	45994626	45994719	46002366	46002518	45988736	45988847	46003202	46003734	4402	0,0	1,1	0,8	11,25	166	225	0.000691159	0.0107441	0.0,0.0	0.0,0.303	-0.151	-15.1	15.1
8500	ENSG00000204179	PTPN20	10	+	46911687	46911842	46967956	46968047	46911437	46911501	46999911	46999974	8500	0,0	24,4	2,3	9,11	228	164	0.00274973	0.0315781	0.0,0.0	0.138,0.164	-0.151	-15.1	15.1
3243	ENSG00000113643	RARS	5	+	168487009	168487131	168488152	168488270	168486498	168486543	168488601	168488615	3243	0,0	1,3	2,10	34,30	195	191	0.00113246	0.0158738	0.0,0.0	0.054,0.246	-0.15	-15	15
8176	ENSG00000074219	TEAD2	19	-	49348956	49349059	49351300	49351365	49348702	49348845	49355147	49355206	8176	16,4	1,0	11,11	2,4	138	176	0.00446958	0.0453053	0.953,1.0	0.875,0.778	0.15	15	15
6652	ENSG00000122085	MTERF4	2	-	241094276	241094429	241097242	241097427	241089979	241090044	241102252	241102332	6652	172152	121,90	134,93	44,31	258	226	0.000248877	0.00478445	0.555,0.597	0.727,0.724	-0.149	-14.9	14.9
12769	ENSG00000108219	TSPAN14	10	+	80463087	80463127	80468546	80468687	80454352	80454371	80489216	80489314	12769	4,2	31,33	0,0	4,16	113	214	0.00145033	0.0192306	0.196,0.103	0.0,0.0	0.149	14.9	14.9
9756	ENSG00000059378	PARP12	7	-	140037714	140037856	140046883	140047007	140034234	140034331	140054661	140054763	9756	72,56	60,53	98,89	45,42	197	215	0.00184996	0.0232954	0.567,0.536	0.704,0.698	-0.149	-14.9	14.9
1487	ENSG00000143033	MTF2	1	+	93127231	93127299	93129277	93129448	93120792	93120894	93133702	93133808	1487	14,1	63,41	1,0	78,61	141	244	2.01883e-05	0.000633272	0.278,0.04	0.022,0.0	0.148	14.8	14.8
7022	ENSG00000010322	NISCH	3	+	52480878	52481037	52482641	52482767	52480183	52480295	52484512	52484637	7022	62,67	32,31	91107	25,21	232	199	0.00215109	0.0261478	0.624,0.65	0.757,0.814	-0.148	-14.8	14.8
7694	ENSG00000157800	SLC37A3	7	-	140352061	140352146	140355667	140355764	140351272	140351451	140358639	140358785	7694	94,68	100,76	86,84	63,41	170	158	0.00491448	0.0488461	0.466,0.454	0.559,0.656	-0.148	-14.8	14.8
554	ENSG00000102317	RBM3	X	+	48575560	48575630	48575814	48575921	48575167	48575283	48576313	48576419	554	566333	18,23	174186	57,46	143	180	0	0	0.975,0.948	0.793,0.836	0.147	14.7	14.7
2703	ENSG00000119912	IDE	10	-	92478644	92478789	92479276	92479421	92475883	92475994	92483254	92483337	2703	155103	20,19	111131	56,39	218	218	9.13149e-05	0.00210127	0.886,0.844	0.665,0.771	0.147	14.7	14.7
13068	ENSG00000111011	RSRC2	12	-	122513766	122513869	122514711	122514728	122511108	122511188	122515104	122515227	13068	0,0	36,9	5,5	67,49	90	176	0.000234203	0.00456678	0.0,0.0	0.127,0.166	-0.147	-14.7	14.7
3330	ENSG00000111271	ACAD10	12	+	111710278	111710365	111712497	111712657	111709525	111709684	111715820	111715962	3330	6,4	128,76	12,7	54,45	160	233	0.000711221	0.0109725	0.064,0.071	0.244,0.185	-0.147	-14.7	14.7
11796	ENSG00000153066	TXNDC11	16	-	11721576	11721670	11736016	11736233	11698133	11698325	11742476	11742794	11796	136,99	15,16	95113	28,33	290	167	0.00146895	0.0194229	0.839,0.781	0.661,0.664	0.147	14.7	14.7
6525	ENSG00000125826	RBCK1	20	+	420870	421031	421090	421153	419557	419731	422126	422238	6525	160161	3,0	137131	15,15	234	136	1.0047e-08	9.33538e-07	0.969,1.0	0.841,0.835	0.146	14.6	14.6
203	ENSG00000028528	SNX1	15	+	64118202	64118244	64123502	64123546	64112572	64112684	64126078	64126220	203	0,1	120,71	3,11	71,31	115	117	5.28202e-06	0.000223393	0.0,0.014	0.041,0.265	-0.146	-14.6	14.6
5567	ENSG00000185324	CDK10	16	+	89687588	89687815	89689251	89689324	89686689	89686797	89690552	89690624	5567	44,30	68,66	50,34	40,33	300	146	0.00184906	0.0232954	0.239,0.181	0.378,0.334	-0.146	-14.6	14.6
8742	ENSG00000148985	PGAP2	11	+	3823612	3823740	3823882	3824097	3822908	3822993	3824269	3824376	8742	17,5	90109	19,21	75,70	201	288	0.00456011	0.0460327	0.213,0.062	0.266,0.301	-0.146	-14.6	14.6
7725	ENSG00000174917	C19orf70	19	-	5679863	5679978	5680054	5680250	5679585	5679763	5680457	5680488	7725	47,21	0,2	22,29	6,3	269	188	0.00166356	0.0215682	1.0,0.88	0.719,0.871	0.145	14.5	14.5
6744	ENSG00000128595	CALU	7	+	128754265	128754455	128754528	128754722	128748572	128748804	128758870	128759037	6744	1466967	520380	976995	692713	263	267	9.10903e-09	8.52842e-07	0.741,0.721	0.589,0.586	0.144	14.4	14.4
5570	ENSG00000185324	CDK10	16	+	89687588	89687815	89689251	89689324	89686669	89686759	89690552	89690624	5570	46,29	88,84	51,37	47,44	300	146	0.000399047	0.00705232	0.203,0.144	0.346,0.29	-0.144	-14.4	14.4
5024	ENSG00000164073	MFSD8	4	-	127938782	127938838	127939480	127939601	127932984	127933093	127942044	127942158	5024	0,0	7,6	4,2	12,11	194	129	0.00232896	0.0277954	0.0,0.0	0.181,0.108	-0.144	-14.4	14.4
12893	ENSG00000001631	KRIT1	7	-	92244901	92244910	92245464	92245676	92244001	92244149	92245789	92245923	12893	41,42	0,0	63,45	1,4	285	82	0.00426287	0.043789	1.0,1.0	0.948,0.764	0.144	14.4	14.4
3411	ENSG00000134759	ELP2	18	+	36139418	36139613	36141136	36141201	36138269	36138426	36142280	36142347	3411	9,6	41,35	56,55	88,99	268	138	9.71175e-05	0.00221815	0.102,0.081	0.247,0.222	-0.143	-14.3	14.3
11054	ENSG00000049541	RFC2	7	-	74246661	74246763	74249011	74249220	74243145	74243246	74249738	74249780	11054	22,21	75,64	127,90	175132	282	175	7.49852e-05	0.00178929	0.154,0.169	0.311,0.297	-0.142	-14.2	14.2
7253	ENSG00000141756	FKBP10	17	+	41819529	41819675	41819840	41820023	41819254	41819399	41820268	41820461	7253	458366	72,49	193173	76,68	219	256	6.64721e-09	6.27138e-07	0.881,0.897	0.748,0.748	0.141	14.1	14.1
12554	ENSG00000111843	TMEM14C	6	+	10725906	10726008	10728639	10728720	10723108	10723241	10730614	10730763	12554	122,68	18,15	52,58	24,20	175	154	0.00255125	0.0298294	0.856,0.8	0.656,0.718	0.141	14.1	14.1
6538	ENSG00000100038	TOP3B	22	-	21970979	21971061	21971876	21971951	21970209	21970406	21972611	21972718	6538	57,34	8,8	55,56	27,21	148	155	0.00369815	0.0395563	0.882,0.817	0.681,0.736	0.141	14.1	14.1
12281	ENSG00000172765	TMCC1	3	-	129857249	129857405	129880308	129880559	129848345	129848412	129893493	129893576	12281	121,98	55,43	97,55	17,16	324	229	0.00414527	0.0430497	0.609,0.617	0.801,0.708	-0.141	-14.1	14.1
12938	ENSG00000168002	POLR2G	11	+	62762541	62762866	62762866	62762951	62761794	62761904	62765181	62765232	12938	91,70	298182	142139	169149	398	158	9.01315e-10	1.09452e-07	0.108,0.132	0.25,0.27	-0.14	-14	14
10900	ENSG00000181392	SYNE4	19	-	36005332	36005437	36008216	36008362	36003612	36003671	36008553	36008619	10900	33,23	127,77	82,79	150124	219	178	0.000139546	0.00300269	0.174,0.195	0.308,0.341	-0.14	-14	14
8599	ENSG00000168803	ADAL	15	+	43340264	43340377	43340544	43340703	43335695	43335826	43342993	43343075	8599	19,17	0,2	21,16	8,3	186	232	0.00187699	0.0235632	1.0,0.914	0.766,0.869	0.14	14	14
6329	ENSG00000161558	TMEM143	19	-	48360071	48360176	48360318	48360568	48345159	48345354	48363290	48363531	6329	1,0	14,10	5,1	9,6	323	178	0.00243766	0.0288311	0.038,0.0	0.234,0.084	-0.14	-14	14
12910	ENSG00000065559	MAP2K4	17	+	12054888	12054991	12081355	12081530	12020869	12021001	12095574	12095694	12910	33,18	145,81	41,38	98,84	176	248	0.00350851	0.0379135	0.243,0.238	0.371,0.389	-0.14	-14	14
535	ENSG00000247556	OIP5-AS1	15	+	41290304	41290416	41297746	41297929	41286010	41286100	41298040	41298069	535	0,0	13,5	8,4	49,54	185	256	0.000555953	0.00907957	0.0,0.0	0.184,0.093	-0.139	-13.9	13.9
2363	ENSG00000164638	SLC29A4	7	+	5294645	5294815	5294859	5294934	5291692	5291821	5296935	5297198	2363	0,0	2,5	6,3	17,16	243	148	0.000780781	0.0118518	0.0,0.0	0.177,0.102	-0.139	-13.9	13.9
1237	ENSG00000129007	CALML4	15	-	68197439	68197628	68199540	68199681	68193803	68194112	68205120	68205151	1237	57,56	182174	12,7	66,77	214	262	0.000855801	0.0127849	0.277,0.283	0.182,0.1	0.139	13.9	13.9
13073	ENSG00000070081	NUCB2	11	+	17337667	17337776	17341800	17341962	17337347	17337534	17349344	17349974	13073	9,4	35,17	1,0	5,6	182	235	0.00321642	0.0356973	0.249,0.233	0.205,0.0	0.139	13.9	13.9
10287	ENSG00000148341	SH3GLB2	9	-	129015739	129015864	129018608	129018724	129014770	129014904	129021090	129021219	10287	6,4	43,42	22,14	65,48	189	198	0.00418526	0.0433183	0.128,0.091	0.262,0.234	-0.139	-13.9	13.9
3333	ENSG00000111271	ACAD10	12	+	111710274	111710437	111712497	111712657	111709525	111709684	111715820	111715962	3333	21,13	128,76	30,12	54,45	236	233	0.0043454	0.0443766	0.139,0.144	0.354,0.208	-0.139	-13.9	13.9
7469	ENSG00000176148	TCP11L1	11	+	33054592	33054725	33056587	33056723	33043749	33043936	33057114	33057235	7469	71,53	0,1	102106	26,11	206	209	5.37529e-08	4.02e-06	1.0,0.982	0.799,0.907	0.138	13.8	13.8
3409	ENSG00000134759	ELP2	18	+	36139418	36139613	36141136	36141201	36138794	36138872	36142280	36142347	3409	16,7	66,57	79,74	129147	268	138	6.48169e-06	0.000253178	0.111,0.059	0.24,0.206	-0.138	-13.8	13.8
2942	ENSG00000110075	PPP6R3	11	+	68583042	68583129	68587797	68588020	68575957	68576043	68590659	68590714	2942	146,93	50,34	75,37	41,40	160	296	0.00378777	0.0402226	0.844,0.835	0.772,0.631	0.138	13.8	13.8
10684	ENSG00000141556	TBCD	17	+	82893546	82893632	82900650	82900731	82889667	82889697	82903404	82903478	10684	108,83	97,65	58,47	77,76	159	154	0.00437789	0.04456	0.519,0.553	0.422,0.375	0.138	13.8	13.8
6319	ENSG00000010803	SCMH1	1	-	41151613	41151684	41159724	41159933	41116921	41117010	41160874	41160898	6319	143,86	9,11	121,91	1,1	282	144	7.67125e-06	0.000291294	0.89,0.8	0.984,0.979	-0.137	-13.7	13.7
912	ENSG00000187097	ENTPD5	14	-	73996649	73996776	74004604	74004721	73987885	73988172	74011090	74011150	912	5,0	14,10	0,0	6,10	190	200	0.00419767	0.0433789	0.273,0.0	0.0,0.0	0.137	13.7	13.7
8922	ENSG00000167705	RILP	17	-	1648349	1648495	1648798	1649044	1647834	1647957	1649199	1649306	8922	89,46	137114	102105	104111	319	219	0.0014421	0.0191479	0.308,0.217	0.402,0.394	-0.136	-13.6	13.6
9450	ENSG00000179818	PCBP1-AS1	2	-	70018014	70018131	70051202	70051305	69996685	69996888	70077300	70077381	9450	16,10	4,1	8,9	0,0	176	190	0.00465671	0.0468152	0.812,0.915	1.0,1.0	-0.136	-13.6	13.6
7944	ENSG00000196498	NCOR2	12	-	124437929	124437996	124449814	124449867	124430640	124430787	124466172	124466286	7944	1,0	42,28	7,14	66,66	126	140	2.34263e-05	0.000709441	0.026,0.0	0.105,0.191	-0.135	-13.5	13.5
9075	ENSG00000100722	ZC3H14	14	+	88596733	88596808	88601923	88602054	88577984	88578140	88602827	88603060	9075	168109	130100	112,94	189120	148	204	0.000444916	0.00767495	0.64,0.6	0.45,0.519	0.135	13.5	13.5
11272	ENSG00000117862	TXNDC12	1	-	52028577	52028630	52041536	52041597	52027274	52027348	52054999	52055176	11272	114,64	115,78	33,30	67,57	134	126	0.00437322	0.04456	0.482,0.436	0.317,0.331	0.135	13.5	13.5
5522	ENSG00000152700	SAR1B	5	-	134612453	134612639	134612690	134612756	134609570	134609674	134613075	134613110	5522	284226	10,9	242219	82,74	139	259	0	0	0.981,0.979	0.846,0.846	0.134	13.4	13.4
1583	ENSG00000211455	STK38L	12	+	27297709	27297854	27300553	27300601	27244307	27244332	27302136	27302188	1583	72,48	8,3	86,88	0,0	218	121	7.49593e-06	0.00028641	0.833,0.899	1.0,1.0	-0.134	-13.4	13.4
2191	ENSG00000121749	TBC1D15	12	+	71880468	71880607	71884810	71885017	71872928	71873003	71893221	71893324	2191	204119	139106	293356	427442	212	280	6.72264e-05	0.00162309	0.66,0.597	0.475,0.515	0.134	13.4	13.4
11501	ENSG00000185507	IRF7	11	-	614173	614399	614475	614531	613784	613865	614796	615007	11501	7,9	90,84	3,2	125139	129	299	0.000545518	0.00898091	0.153,0.199	0.053,0.032	0.134	13.4	13.4
8233	ENSG00000175309	PHYKPL	5	-	178224615	178224729	178229939	178230099	178222851	178222934	178231404	178231523	8233	183130	85,31	153170	30,21	233	187	0.00136659	0.0183987	0.633,0.771	0.804,0.867	-0.134	-13.4	13.4
4567	ENSG00000072609	CHFR	12	-	132862332	132862425	132870723	132870783	132861466	132861634	132872284	132872394	4567	36,19	3,0	24,31	5,9	133	166	0.00181666	0.0230417	0.937,1.0	0.857,0.811	0.134	13.4	13.4
8745	ENSG00000148985	PGAP2	11	+	3823612	3823740	3823882	3824097	3808297	3808315	3824269	3824376	8745	14,5	94103	18,19	84,72	201	288	0.00434522	0.0443766	0.176,0.065	0.235,0.274	-0.134	-13.4	13.4
1486	ENSG00000143033	MTF2	1	+	93120794	93120894	93127231	93127299	93120548	93120672	93129277	93129448	1486	6,1	57,30	11,6	29,31	173	141	0.00441589	0.0448723	0.079,0.026	0.236,0.136	-0.134	-13.4	13.4
6053	ENSG00000147050	KDM6A	X	+	45010960	45011019	45020609	45020730	44961283	44961392	45034930	45034985	6053	3,4	146,89	11,20	109100	132	194	2.47207e-05	0.000737453	0.029,0.062	0.129,0.227	-0.133	-13.3	13.3
2190	ENSG00000121749	TBC1D15	12	+	71880468	71880607	71884859	71885017	71872928	71873003	71893221	71893324	2190	204119	84,60	293356	235295	212	231	8.14723e-05	0.00191429	0.726,0.684	0.576,0.568	0.133	13.3	13.3
7714	ENSG00000157800	SLC37A3	7	-	140364407	140364491	140369589	140369682	140355667	140355764	140380281	140380390	7714	99,63	12,5	64,58	17,17	166	157	0.00206366	0.0254635	0.886,0.923	0.781,0.763	0.133	13.3	13.3
11433	ENSG00000032389	TSSC1	2	-	3257298	3257455	3338016	3338149	3214148	3214248	3354549	3354633	11433	99,78	108,63	87100	49,51	206	230	0.00287193	0.0326502	0.506,0.58	0.665,0.686	-0.133	-13.3	13.3
12643	ENSG00000005700	IBTK	6	-	82174897	82175002	82175903	82176026	82173366	82173438	82181878	82182028	12643	33,13	3,3	34,39	0,1	196	178	0.00374046	0.0398929	0.909,0.797	1.0,0.973	-0.133	-13.3	13.3
909	ENSG00000187097	ENTPD5	14	-	73996649	73996776	74004604	74004729	73987885	73988172	74011090	74011150	909	5,0	14,10	0,0	6,10	198	200	0.00459332	0.0462918	0.265,0.0	0.0,0.0	0.133	13.3	13.3
3789	ENSG00000148444	COMMD3	10	+	22318104	22318168	22318271	22318439	22316444	22316556	22318652	22318713	3789	3,2	26,33	0,0	29,19	137	241	0.00501778	0.0495296	0.169,0.096	0.0,0.0	0.133	13.3	13.3
7252	ENSG00000141756	FKBP10	17	+	41819840	41820023	41820268	41820461	41819529	41819675	41820946	41821089	7252	71,48	644497	74,66	255236	256	266	2.26105e-09	2.41146e-07	0.103,0.091	0.232,0.225	-0.132	-13.2	13.2
10892	ENSG00000181392	SYNE4	19	-	36005332	36006671	36008216	36008367	36003612	36003671	36008553	36008793	10892	61,48	345257	146164	533444	224	1412	0.000392232	0.00694188	0.527,0.541	0.633,0.7	-0.132	-13.2	13.2
3257	ENSG00000141198	TOM1L1	17	+	54905471	54905567	54913362	54913515	54900805	54900923	54913747	54913873	3257	27,24	3,0	27,37	10,7	169	226	0.0017153	0.0220279	0.923,1.0	0.783,0.876	0.132	13.2	13.2
7521	ENSG00000092199	HNRNPC	14	-	21263310	21263336	21263619	21263829	21233952	21234229	21269297	21269442	7521	204127	242140	86,78	240258	283	99	2.09418e-10	2.98664e-08	0.228,0.241	0.111,0.096	0.131	13.1	13.1
540	ENSG00000110619	CARS	11	-	3039834	3039931	3047752	3048001	3039193	3039292	3057342	3057437	540	81,84	255162	140153	165179	322	170	2.65119e-06	0.00012317	0.144,0.215	0.309,0.311	-0.131	-13.1	13.1
12403	ENSG00000140367	UBE2Q2	15	+	75883365	75883424	75896994	75897061	75873427	75873568	75899426	75901044	12403	1,1	66,45	7,4	31,35	132	140	0.000107346	0.00239819	0.016,0.023	0.193,0.108	-0.131	-13.1	13.1
2872	ENSG00000272896	RP11-216L13.17	9	+	136791629	136791777	136791946	136792034	136791378	136791424	136792250	136792358	2872	37,44	203128	82121	159203	221	161	1.53993e-05	0.000512475	0.117,0.2	0.273,0.303	-0.13	-13	13
4595	ENSG00000240344	PPIL3	2	-	200882341	200882435	200885261	200885367	200881420	200881488	200885697	200885772	4595	21,13	149107	19,22	66,57	179	167	0.000812939	0.0122641	0.116,0.102	0.212,0.265	-0.13	-13	13
12283	ENSG00000172765	TMCC1	3	-	129857253	129857405	129880308	129880559	129848345	129848412	129893493	129893576	12283	121,98	29,29	97,55	8,9	324	225	0.00321781	0.0356973	0.743,0.701	0.894,0.809	-0.13	-13	13
7582	ENSG00000213593	TMX2	11	+	57737835	57738026	57738353	57738430	57737607	57737668	57738663	57738770	7582	201139	298189	349266	279213	264	150	2.25709e-05	0.000688638	0.277,0.295	0.415,0.415	-0.129	-12.9	12.9
4401	ENSG00000265354	TIMM23	10	+	45994626	45994719	46002360	46002518	45988736	45988847	46003202	46003734	4401	0,0	1,1	0,8	19,32	166	231	0.00121812	0.0167868	0.0,0.0	0.0,0.258	-0.129	-12.9	12.9
561	ENSG00000102317	RBM3	X	+	48575560	48575667	48575814	48576083	48575167	48575283	48576313	48576419	561	1572968	109113	533521	209213	180	342	0	0	0.965,0.942	0.829,0.823	0.128	12.8	12.8
7647	ENSG00000140105	WARS	14	-	100369086	100369221	100375282	100375406	100361707	100361921	100376259	100376287	7647	149,90	707483	16,19	395387	197	208	5.9952e-15	1.5319e-12	0.182,0.164	0.041,0.049	0.128	12.8	12.8
6526	ENSG00000125826	RBCK1	20	+	420870	421031	421031	421253	419557	419731	422126	422238	6526	160161	30,28	137131	64,51	234	295	1.81162e-05	0.000582885	0.871,0.879	0.73,0.764	0.128	12.8	12.8
8748	ENSG00000148985	PGAP2	11	+	3823612	3823740	3823882	3824097	3811249	3811424	3824269	3824376	8748	15,6	106120	20,16	82,76	201	288	0.0038352	0.0406558	0.169,0.067	0.259,0.232	-0.128	-12.8	12.8
9787	ENSG00000133794	ARNTL	11	+	13326412	13326467	13349944	13350070	13309986	13310059	13354300	13354448	9787	8,9	75,60	2,3	94,99	128	199	0.000467448	0.00797393	0.142,0.189	0.032,0.045	0.127	12.7	12.7
8785	ENSG00000163319	MRPS18C	4	+	83458345	83458429	83459739	83459797	83456908	83456958	83460972	83461032	8785	131,96	156112	86,95	199177	157	131	0.000469137	0.00799161	0.412,0.417	0.265,0.309	0.127	12.7	12.7
2189	ENSG00000121749	TBC1D15	12	+	71880468	71880607	71884810	71885021	71872928	71873003	71893221	71893324	2189	204119	179150	293356	564572	212	284	0.000614915	0.00984587	0.604,0.515	0.41,0.455	0.127	12.7	12.7
10396	ENSG00000177830	CHID1	11	-	884067	884169	893426	893519	883147	883303	899339	899401	10396	160115	154125	85112	160176	166	175	0.00103096	0.0147892	0.523,0.492	0.359,0.402	0.127	12.7	12.7
11757	ENSG00000083457	ITGAE	17	-	3716687	3716798	3720306	3720402	3714627	3714942	3723687	3723837	11757	187100	149,98	66,59	105,81	169	184	0.00219712	0.0266019	0.577,0.526	0.406,0.442	0.127	12.7	12.7
1687	ENSG00000039650	PNKP	19	-	49864323	49864403	49866398	49866562	49864178	49864236	49867053	49867217	1687	10,8	46,43	28,25	51,57	237	153	0.00287236	0.0326502	0.123,0.107	0.262,0.221	-0.127	-12.7	12.7
6743	ENSG00000128595	CALU	7	+	128754261	128754455	128754528	128754722	128748572	128748804	128758870	128759037	6743	19321332	520380	13541344	692713	267	267	1.59524e-08	1.36823e-06	0.788,0.778	0.662,0.653	0.126	12.6	12.6
2187	ENSG00000121749	TBC1D15	12	+	71872928	71873003	71880468	71880607	71872069	71872168	71884810	71885021	2187	38,29	181111	138138	299357	148	212	0.00065116	0.0102786	0.231,0.272	0.398,0.356	-0.126	-12.6	12.6
604	ENSG00000116539	ASH1L	1	-	155440502	155440593	155459796	155459898	155438326	155439068	155521099	155521618	604	44,26	2,0	41,45	8,6	175	164	0.000681841	0.0106262	0.954,1.0	0.828,0.875	0.126	12.6	12.6
2672	ENSG00000103121	CMC2	16	-	80981805	80981877	80997313	80997428	80980769	80980879	81006733	81006897	2672	166102	94,51	195168	66,45	188	145	0.00148931	0.0196413	0.577,0.607	0.695,0.742	-0.126	-12.6	12.6
6283	ENSG00000114956	DGUOK	2	+	73950600	73950732	73957124	73957240	73946718	73946906	73958145	73958245	6283	58,43	126,89	20,14	72,73	205	189	0.0028321	0.0324028	0.298,0.308	0.204,0.15	0.126	12.6	12.6
3413	ENSG00000134759	ELP2	18	+	36141136	36141201	36142280	36142347	36139418	36139613	36142825	36142966	3413	9,5	66,43	29,31	118,81	138	140	0.00411222	0.0429612	0.122,0.106	0.2,0.28	-0.126	-12.6	12.6
7664	ENSG00000171311	EXOSC1	10	-	97443236	97443311	97445452	97445606	97441170	97441259	97445731	97445847	7664	8,2	228152	68,56	262232	227	148	1.11022e-16	3.24212e-14	0.022,0.009	0.145,0.136	-0.125	-12.5	12.5
6124	ENSG00000267261	CTD-2132N18.3	17	-	42137761	42137878	42147285	42147472	42130336	42130590	42154892	42154916	6124	8,2	22,13	1,1	27,20	260	190	0.00120251	0.0166465	0.21,0.101	0.026,0.035	0.125	12.5	12.5
6646	ENSG00000122085	MTERF4	2	-	241094276	241094432	241097242	241097427	241089979	241090044	241102252	241102332	6646	172152	129,97	134,93	51,40	258	229	0.00209551	0.0257014	0.542,0.582	0.7,0.674	-0.125	-12.5	12.5
4671	ENSG00000117419	ERI3	1	-	44319629	44319744	44339044	44339322	44313168	44313228	44352849	44352925	4671	226146	109,74	202196	65,53	351	188	0.0026274	0.0305385	0.526,0.514	0.625,0.665	-0.125	-12.5	12.5
4672	ENSG00000117419	ERI3	1	-	44319629	44319744	44339044	44339316	44313168	44313228	44352849	44352925	4672	179125	109,74	162162	65,53	345	188	0.0036122	0.0387948	0.472,0.479	0.576,0.625	-0.125	-12.5	12.5
243	ENSG00000101294	HM13	20	+	31566209	31566295	31568077	31568280	31561633	31561736	31569119	31569567	243	769540	50,54	549547	173213	159	276	0	0	0.964,0.946	0.846,0.817	0.124	12.4	12.4
9322	ENSG00000168724	DNAJC21	5	+	34945760	34945803	34949542	34949677	34944866	34945025	34950169	34950342	9322	205151	24,13	162133	67,48	116	208	7.98778e-10	9.79701e-08	0.939,0.954	0.813,0.832	0.124	12.4	12.4
6520	ENSG00000125826	RBCK1	20	+	420870	421006	421090	421253	419557	419731	422126	422238	6520	90101	16,16	83,81	29,34	209	236	0.000989212	0.014323	0.864,0.877	0.764,0.729	0.124	12.4	12.4
3492	ENSG00000214046	SMIM7	19	-	16654034	16654125	16659394	16659447	16647095	16647261	16659958	16660000	3492	195141	269191	198177	192124	126	164	0.00114891	0.0160494	0.485,0.49	0.573,0.65	-0.124	-12.4	12.4
6775	ENSG00000136436	CALCOCO2	17	+	48843533	48843613	48846442	48846687	48841697	48841887	48848063	48848166	6775	0,1	28,27	1,8	44,44	153	318	0.00184692	0.0232954	0.0,0.071	0.045,0.274	-0.124	-12.4	12.4
6829	ENSG00000183077	AFMID	17	+	78190969	78191060	78202498	78202603	78187361	78187433	78202702	78202751	6829	121,88	103,73	105121	56,55	164	178	0.00316237	0.0352925	0.56,0.567	0.671,0.705	-0.124	-12.4	12.4
9731	ENSG00000112972	HMGCS1	5	-	43297528	43297673	43298008	43298134	43297001	43297166	43298517	43298975	9731	216164	3,6	306287	50,60	199	218	5.59219e-13	1.24706e-10	0.987,0.968	0.87,0.84	0.123	12.3	12.3
13479	ENSG00000172366	FAM195A	16	+	642119	642249	646471	646608	641845	642043	647416	647544	13479	190161	74,62	267203	41,43	203	210	2.46214e-05	0.000736539	0.726,0.729	0.871,0.83	-0.123	-12.3	12.3
2876	ENSG00000272896	RP11-216L13.17	9	+	136791640	136791777	136791946	136792034	136791378	136791424	136792250	136792358	2876	35,43	203128	78111	159203	210	161	5.30909e-05	0.00133983	0.117,0.205	0.273,0.295	-0.123	-12.3	12.3
9074	ENSG00000100722	ZC3H14	14	+	88596733	88596808	88601923	88602083	88577984	88578140	88602827	88603060	9074	168109	323240	112,94	417310	148	233	0.000214805	0.00428388	0.45,0.417	0.297,0.323	0.123	12.3	12.3
13615	ENSG00000165792	METTL17	14	+	20992540	20992622	20993117	20994063	20992091	20992205	20994542	20994613	13615	121,70	203187	104,88	379354	155	1019	0.000290227	0.00539506	0.797,0.711	0.643,0.62	0.123	12.3	12.3
13066	ENSG00000111011	RSRC2	12	-	122513766	122513874	122514711	122514728	122511108	122511188	122515104	122515227	13066	0,0	44,14	5,5	80,65	90	181	0.000343672	0.00618963	0.0,0.0	0.112,0.134	-0.123	-12.3	12.3
5520	ENSG00000152700	SAR1B	5	-	134612453	134612639	134612690	134612756	134609570	134609674	134613013	134613137	5520	296234	10,9	279258	84,81	139	259	0	0	0.982,0.98	0.861,0.856	0.122	12.2	12.2
12435	ENSG00000113648	H2AFY	5	-	135350822	135350913	135352945	135353045	135345967	135346057	135360496	135360607	12435	1123720	94,76	547523	142132	173	164	2.13551e-12	4.51588e-10	0.919,0.9	0.785,0.79	0.122	12.2	12.2
91	ENSG00000106635	BCL7B	7	-	73539881	73540052	73543547	73543644	73537933	73538013	73552166	73552242	91	121106	312211	86,62	318264	170	244	0.000481513	0.00816557	0.358,0.419	0.28,0.252	0.122	12.2	12.2
5456	ENSG00000204634	TBC1D8	2	-	101035801	101035965	101036017	101036163	101033543	101033758	101037531	101037708	5456	64,22	3,2	68,52	27,6	219	237	0.00074858	0.0114396	0.958,0.923	0.732,0.904	0.122	12.2	12.2
3267	ENSG00000141198	TOM1L1	17	+	54905488	54905567	54913362	54913515	54900805	54900923	54913747	54913873	3267	26,21	3,0	25,40	10,7	152	226	0.00298596	0.0336916	0.928,1.0	0.788,0.895	0.122	12.2	12.2
952	ENSG00000111711	GOLT1B	12	+	21507943	21508109	21508382	21508561	21506884	21506976	21512294	21512376	952	16,24	194158	52,52	194173	239	252	1.96361e-05	0.000617531	0.08,0.138	0.22,0.241	-0.121	-12.1	12.1
11310	ENSG00000116266	STXBP3	1	+	108779285	108779410	108782420	108782517	108776332	108776423	108782648	108782706	11310	142,96	161106	197175	145112	198	170	0.001841	0.0232542	0.431,0.437	0.538,0.573	-0.121	-12.1	12.1
8618	ENSG00000148187	MRRF	9	+	122270952	122271075	122285168	122285287	122264903	122264938	122291748	122291840	8618	101,62	182147	112124	138153	196	192	0.00212299	0.0258656	0.352,0.292	0.443,0.443	-0.121	-12.1	12.1
5009	ENSG00000070269	TMEM260	14	+	56635121	56635276	56635951	56636057	56634898	56634952	56636507	56636598	5009	14,5	0,0	25,31	3,3	228	179	0.00455587	0.0460278	1.0,1.0	0.867,0.89	0.121	12.1	12.1
2106	ENSG00000214941	ZSWIM7	17	-	15981039	15981144	15986799	15986892	15977726	15978163	15987265	15987368	2106	6,7	296195	38,36	247209	166	178	5.02812e-11	8.00908e-09	0.021,0.037	0.142,0.156	-0.12	-12	12
1483	ENSG00000124181	PLCG1	20	+	41174152	41174311	41180503	41180664	41173922	41174011	41182930	41182989	1483	85,57	18,12	89,86	6,4	232	234	0.000220679	0.00437259	0.826,0.827	0.937,0.956	-0.12	-12	12
8379	ENSG00000110721	CHKA	11	-	68074716	68074830	68081403	68081457	68070723	68070857	68097018	68097130	8379	50,27	190156	21,15	208173	127	187	0.000270806	0.00509422	0.279,0.203	0.129,0.113	0.12	12	12
7756	ENSG00000168385	2002-09-01	2	+	241317498	241317594	241324215	241324241	241316002	241316540	241325992	241326051	7756	10,13	102,79	14,13	35,32	169	99	0.000660682	0.0104021	0.054,0.088	0.19,0.192	-0.12	-12	12
2168	ENSG00000134575	ACP2	11	-	47244734	47244867	47245304	47245422	47243238	47243321	47245681	47245834	2168	20,12	171123	18,13	52,66	191	206	0.00420821	0.0434458	0.112,0.095	0.272,0.175	-0.12	-12	12
6624	ENSG00000112237	CCNC	6	-	99550217	99550277	99550517	99550582	99549507	99549575	99550992	99551028	6624	1,0	61,42	8,9	66,49	138	133	9.57076e-06	0.000343951	0.016,0.0	0.105,0.15	-0.119	-11.9	11.9
7451	ENSG00000099968	BCL2L13	22	+	17688985	17689142	17696140	17696210	17683213	17683321	17702242	17702386	7451	307201	77,50	352354	41,47	230	143	0.000101405	0.0023032	0.713,0.714	0.842,0.824	-0.119	-11.9	11.9
6093	ENSG00000105983	LMBR1	7	-	156724111	156724178	156734176	156734257	156681519	156684163	156756392	156756465	6093	90,59	4,0	78,57	10,10	154	140	0.000119508	0.00261745	0.953,1.0	0.876,0.838	0.119	11.9	11.9
9084	ENSG00000128563	PRKRIP1	7	+	102399547	102399648	102404597	102404683	102376218	102376322	102407433	102407498	9084	64,48	168136	117118	208162	174	159	0.00108275	0.0153881	0.258,0.244	0.34,0.4	-0.119	-11.9	11.9
11641	ENSG00000133812	SBF2	11	-	9816839	9817024	9839289	9839414	9812531	9812708	9839497	9839696	11641	2,1	103,55	10,6	68,56	198	258	0.000102842	0.00232722	0.025,0.023	0.161,0.123	-0.118	-11.8	11.8
11673	ENSG00000143437	ARNT	1	-	150846262	150846307	150852761	150852837	150839440	150839654	150858348	150858460	11673	0,0	9,12	5,4	25,29	149	118	0.000787314	0.0119215	0.0,0.0	0.137,0.098	-0.118	-11.8	11.8
11282	ENSG00000100650	SRSF5	14	+	69768797	69768896	69769181	69770540	69768603	69768674	69770994	69771105	11282	860654	17241311	432409	16111552	172	1432	1.84424e-08	1.54846e-06	0.806,0.806	0.691,0.687	0.117	11.7	11.7
12499	ENSG00000033030	ZCCHC8	12	-	122483459	122483563	122489385	122489463	122483278	122483344	122492714	122492789	12499	1,6	96,59	15,7	50,80	151	177	0.00227	0.027269	0.012,0.107	0.26,0.093	-0.117	-11.7	11.7
6448	ENSG00000144591	GMPPA	2	+	219505457	219505555	219505599	219505761	219505227	219505362	219505979	219506072	6448	117100	78,52	134133	133130	171	235	0.00327796	0.0361548	0.673,0.725	0.581,0.584	0.117	11.7	11.7
5213	ENSG00000163694	RBM47	4	-	40544421	40544506	40629395	40629507	40466576	40466699	40630462	40630621	5213	31,23	157106	30,20	58,58	185	158	0.00392548	0.0413981	0.144,0.156	0.306,0.228	-0.117	-11.7	11.7
4869	ENSG00000151881	C5orf28	5	-	43453657	43453901	43476113	43476258	43444251	43446557	43479889	43479987	4869	34,35	236176	6,5	87,91	218	317	0.000744954	0.0114182	0.173,0.224	0.091,0.074	0.116	11.6	11.6
8921	ENSG00000167705	RILP	17	-	1648349	1648495	1648798	1649038	1647834	1647957	1649199	1649306	8921	67,38	137114	77,80	104111	313	219	0.00223385	0.0269668	0.255,0.189	0.341,0.335	-0.116	-11.6	11.6
6280	ENSG00000114956	DGUOK	2	+	73950626	73950732	73957124	73957240	73946718	73946906	73958145	73958245	6280	36,27	126,89	11,8	72,73	179	189	0.00323182	0.0357423	0.232,0.243	0.139,0.104	0.116	11.6	11.6
5418	ENSG00000175224	ATG13	11	+	46621059	46621157	46630044	46630100	46618324	46618375	46644278	46644360	5418	0,0	41,51	12,8	68,48	171	129	1.0173e-06	5.35501e-05	0.0,0.0	0.117,0.112	-0.115	-11.5	11.5
8741	ENSG00000148985	PGAP2	11	+	3823612	3823740	3823882	3824135	3822908	3822993	3824269	3824376	8741	17,5	158170	19,21	117123	201	326	0.00207145	0.0255084	0.149,0.046	0.208,0.217	-0.115	-11.5	11.5
5737	ENSG00000111371	SLC38A1	12	-	46196724	46196871	46197719	46197817	46188564	46189071	46197918	46198060	5737	402330	28,18	215218	53,53	171	220	2.28859e-11	3.89855e-09	0.949,0.959	0.839,0.841	0.114	11.4	11.4
12202	ENSG00000150593	PDCD4	10	+	110875965	110875989	110876116	110876237	110871794	110872018	110881232	110881535	12202	83,50	0,4	29,24	5,11	97	194	5.76942e-06	0.000238238	1.0,0.962	0.921,0.814	0.114	11.4	11.4
3197	ENSG00000101346	POFUT1	20	+	32216608	32216721	32222632	32222833	32215268	32215451	32228262	32228455	3197	134,89	14,11	67,70	27,19	186	274	9.26438e-05	0.00212388	0.934,0.923	0.785,0.844	0.114	11.4	11.4
6201	ENSG00000187735	TCEA1	8	-	54010429	54010492	54022062	54022157	53999944	54000050	54022265	54022448	6201	38,46	184161	88103	208191	168	136	0.000127428	0.0027711	0.143,0.188	0.255,0.304	-0.114	-11.4	11.4
570	ENSG00000139644	TMBIM6	12	+	49741956	49742115	49743421	49743565	49741573	49741611	49752463	49752549	570	41,36	1,1	32,27	4,5	232	217	0.00246312	0.0291042	0.975,0.971	0.882,0.835	0.114	11.4	11.4
3358	ENSG00000185104	FAF1	1	-	50596120	50596167	50655441	50655528	50584684	50584811	50705785	50705891	3358	145,86	104,58	298295	118140	160	120	0.00334798	0.0366655	0.511,0.527	0.654,0.612	-0.114	-11.4	11.4
5523	ENSG00000152700	SAR1B	5	-	134612453	134612635	134612690	134612756	134609570	134609674	134613013	134613137	5523	296234	10,9	279258	80,71	139	255	0	0	0.982,0.979	0.865,0.87	0.113	11.3	11.3
6655	ENSG00000122085	MTERF4	2	-	241089979	241090044	241090277	241090399	241089266	241089365	241094276	241094432	6655	3,1	97,77	5,8	35,29	195	138	3.70013e-05	0.00101754	0.021,0.009	0.092,0.163	-0.113	-11.3	11.3
3388	ENSG00000162910	MRPL55	1	-	228107667	228107869	228108234	228108318	228106678	228106918	228108954	228109021	3388	73,45	284292	39,37	400365	157	275	0.000400287	0.00706406	0.31,0.213	0.146,0.151	0.113	11.3	11.3
8251	ENSG00000105953	OGDH	7	+	44647443	44647534	44647656	44647759	44645326	44645518	44666735	44666851	8251	94,66	282252	84,63	152134	164	176	0.00134462	0.0181628	0.263,0.219	0.372,0.335	-0.113	-11.3	11.3
9617	ENSG00000107929	LARP4B	10	-	844976	845055	863742	863883	842931	843068	864122	864270	9617	155116	109,72	185184	78,75	214	152	0.00484548	0.0483169	0.502,0.534	0.628,0.635	-0.113	-11.3	11.3
8369	ENSG00000125485	DDX31	9	-	132660966	132661175	132661207	132661251	132659709	132659780	132662260	132662336	8369	68,25	1,2	119,82	36,35	117	282	3.7035e-09	3.72324e-07	0.994,0.968	0.888,0.85	0.112	11.2	11.2
6491	ENSG00000000419	DPM1	20	-	50941128	50941209	50942030	50942122	50940864	50940933	50945736	50945762	6491	277182	13,9	187165	25,38	165	154	4.12676e-07	2.42375e-05	0.952,0.95	0.875,0.802	0.112	11.2	11.2
11954	ENSG00000137522	RNF121	11	+	71962151	71962289	71982806	71982915	71960749	71960891	71987003	71987111	11954	4,4	58,42	15,10	49,50	211	182	0.00298087	0.0336651	0.056,0.076	0.209,0.147	-0.112	-11.2	11.2
10847	ENSG00000154222	CC2D1B	1	-	52356760	52356958	52357000	52357174	52356383	52356442	52357525	52357698	10847	85,51	4,1	139113	35,13	247	271	1.83707e-05	0.000586764	0.959,0.982	0.813,0.905	0.111	11.1	11.1
9936	ENSG00000126653	NSRP1	17	+	30118079	30118173	30163069	30163162	30116780	30116863	30172541	30172598	9936	138,55	6,1	104,76	19,11	167	166	4.26631e-05	0.00114001	0.958,0.982	0.845,0.873	0.111	11.1	11.1
338	ENSG00000108100	CCNY	10	+	35516522	35516623	35530123	35530243	35337051	35337207	35553018	35553183	338	70,46	174138	27,22	143109	174	193	0.00191192	0.0239282	0.309,0.27	0.173,0.183	0.111	11.1	11.1
12937	ENSG00000168002	POLR2G	11	+	62762541	62762866	62762866	62763025	62761794	62761904	62765181	62765232	12937	91,70	506344	142139	339280	398	232	4.75978e-09	4.63323e-07	0.095,0.106	0.196,0.224	-0.11	-11	11
10844	ENSG00000154222	CC2D1B	1	-	52356754	52356958	52357000	52357174	52356383	52356442	52357525	52357698	10844	85,51	3,1	139113	33,13	247	277	4.89871e-06	0.000209538	0.969,0.983	0.825,0.907	0.11	11	11
12045	ENSG00000129315	CCNT1	12	-	48695998	48696141	48698137	48698179	48695758	48695829	48699777	48699840	12045	9,2	60,49	3,1	113,75	115	216	0.00452459	0.0457872	0.22,0.071	0.047,0.024	0.11	11	11
661	ENSG00000141013	GAS8	16	+	90035632	90035687	90035715	90035879	90032717	90032924	90036380	90036586	661	79,54	6,9	54,54	18,23	128	237	0.000133516	0.00288305	0.961,0.917	0.847,0.813	0.109	10.9	10.9
12501	ENSG00000128989	ARPP19	15	-	52564189	52564246	52568847	52568900	52557099	52557222	52569115	52569167	12501	103,74	19,9	145121	4,2	126	130	6.69679e-07	3.68323e-05	0.848,0.895	0.974,0.984	-0.108	-10.8	10.8
10846	ENSG00000154222	CC2D1B	1	-	52356760	52356958	52357000	52357146	52356383	52356442	52357525	52357698	10846	88,55	4,1	130111	35,13	219	271	5.79158e-06	0.000238238	0.965,0.986	0.821,0.914	0.108	10.8	10.8
6623	ENSG00000112237	CCNC	6	-	99550217	99550277	99550517	99550610	99549507	99549575	99550992	99551028	6623	2,0	61,42	7,12	66,49	166	133	2.84691e-05	0.000817134	0.026,0.0	0.078,0.164	-0.108	-10.8	10.8
728	ENSG00000037474	NSUN2	5	-	6628919	6629037	6631876	6632008	6625563	6625669	6632598	6632756	728	61,47	0,0	39,38	7,2	205	191	0.000103266	0.00232823	1.0,1.0	0.838,0.947	0.108	10.8	10.8
8746	ENSG00000148985	PGAP2	11	+	3823612	3823740	3823882	3824135	3808293	3808315	3824269	3824364	8746	14,5	162164	18,19	126125	201	326	0.00187907	0.0235652	0.123,0.047	0.188,0.198	-0.108	-10.8	10.8
10348	ENSG00000150403	TMCO3	13	+	113510237	113510424	113520615	113520733	113501751	113501880	113534044	113535286	10348	238190	215174	185210	110123	260	191	0.00322618	0.0357122	0.448,0.445	0.553,0.556	-0.108	-10.8	10.8
4703	ENSG00000141582	CBX4	17	-	79835976	79836179	79837303	79837528	79835645	79835712	79837836	79837902	4703	107,82	260193	84,64	123,94	298	276	0.00403595	0.0422723	0.276,0.282	0.387,0.387	-0.108	-10.8	10.8
13077	ENSG00000070081	NUCB2	11	+	17315385	17315475	17330126	17330339	17312037	17312120	17330901	17330983	13077	18381181	21491446	14691341	26112563	163	286	4.34294e-05	0.00115545	0.6,0.589	0.497,0.479	0.107	10.7	10.7
5373	ENSG00000151332	MBIP	14	-	36305088	36305304	36308098	36308189	36300784	36300823	36311572	36311590	5373	59,23	4,0	33,42	8,11	164	289	0.000301408	0.0055672	0.963,1.0	0.879,0.871	0.107	10.7	10.7
5628	ENSG00000092439	TRPM7	15	-	50583088	50583159	50586391	50586488	50575868	50575919	50589591	50589656	5628	122,79	0,0	126,82	13,8	170	144	1.94158e-07	1.25997e-05	1.0,1.0	0.891,0.897	0.106	10.6	10.6
5419	ENSG00000175224	ATG13	11	+	46621041	46621157	46630044	46630100	46618324	46618375	46644278	46644360	5419	0,0	41,51	11,9	68,48	189	129	1.41625e-06	7.20761e-05	0.0,0.0	0.099,0.113	-0.106	-10.6	10.6
10843	ENSG00000154222	CC2D1B	1	-	52356754	52356958	52357000	52357146	52356383	52356442	52357525	52357698	10843	88,55	3,1	130111	33,13	219	277	1.51392e-06	7.64127e-05	0.974,0.986	0.833,0.915	0.106	10.6	10.6
7625	ENSG00000110958	PTGES3	12	-	56664775	56664800	56666203	56666266	56663612	56664498	56671748	56671847	7625	28,23	187142	61,68	186171	136	98	2.35675e-05	0.00071021	0.097,0.105	0.191,0.223	-0.106	-10.6	10.6
5267	ENSG00000162385	MAGOH	1	-	53228871	53228954	53233541	53233652	53226891	53227144	53235576	53235635	5267	502285	388237	390403	487487	184	156	0.00049231	0.00827148	0.523,0.505	0.404,0.412	0.106	10.6	10.6
8621	ENSG00000148187	MRRF	9	+	122291748	122291840	122313226	122313386	122285168	122285287	122322539	122323461	8621	124100	359257	86,93	457372	165	233	0.00054156	0.0089518	0.328,0.355	0.21,0.261	0.106	10.6	10.6
1611	ENSG00000272772	CTD-2410N18.5	5	-	134167756	134167825	134173700	134173766	134167169	134167243	134173925	134174022	1611	4,10	1,0	53,64	13,18	139	142	0.00147442	0.0194658	0.803,1.0	0.806,0.784	0.106	10.6	10.6
12047	ENSG00000129315	CCNT1	12	-	48695998	48696162	48698137	48698179	48695758	48695829	48699777	48699840	12047	9,2	68,60	3,1	132,95	115	237	0.00379276	0.0402407	0.214,0.064	0.045,0.021	0.106	10.6	10.6
13242	ENSG00000092841	MYL6	12	+	56159497	56159622	56159622	56159705	56158683	56158711	56159974	56160148	13242	17,17	203144	36,59	193156	198	156	2.35275e-05	0.00071021	0.062,0.085	0.128,0.23	-0.105	-10.5	10.5
1733	ENSG00000234741	GAS5	1	-	173864674	173864704	173865228	173865282	173864483	173864506	173865509	173865547	1733	1057654	546297	844796	631592	127	103	0.00021258	0.00425333	0.611,0.641	0.52,0.522	0.105	10.5	10.5
11956	ENSG00000137522	RNF121	11	+	71962154	71962289	71982806	71982915	71960749	71960891	71987003	71987111	11956	1,3	58,42	12,7	49,50	208	182	0.000553883	0.00906992	0.015,0.059	0.176,0.109	-0.105	-10.5	10.5
5421	ENSG00000175224	ATG13	11	+	46618259	46618375	46621041	46621157	46617556	46617890	46644278	46644360	5421	54,43	0,0	70,87	9,9	189	189	1.01441e-05	0.00035826	1.0,1.0	0.886,0.906	0.104	10.4	10.4
10001	ENSG00000167196	FBXO22	15	+	75904490	75904629	75913202	75913290	75903877	75904103	75929883	75930049	10001	183110	31,23	606523	43,47	212	161	0.000124771	0.00272298	0.818,0.784	0.915,0.894	-0.104	-10.4	10.4
2501	ENSG00000154582	TCEB1	8	-	73964486	73964625	73970578	73970634	73959764	73959818	73971869	73971908	2501	1,9	100,58	1,0	153136	129	212	0.000166193	0.00345485	0.016,0.203	0.011,0.0	0.104	10.4	10.4
1744	ENSG00000234741	GAS5	1	-	173864483	173864506	173865228	173865282	173864256	173864304	173865509	173865547	1744	1062657	421218	850797	460473	127	96	0.000203196	0.00409946	0.656,0.695	0.583,0.56	0.104	10.4	10.4
7663	ENSG00000171311	EXOSC1	10	-	97443236	97443311	97445452	97445596	97441170	97441259	97445731	97445847	7663	8,1	228152	51,44	262232	217	148	4.27436e-13	9.70833e-11	0.023,0.004	0.117,0.115	-0.103	-10.3	10.3
10009	ENSG00000106462	EZH2	7	-	148832633	148832750	148836821	148837000	148829727	148829848	148846469	148846598	10009	1,9	175,91	27,14	94,93	252	190	1.74288e-07	1.14312e-05	0.004,0.069	0.178,0.102	-0.103	-10.3	10.3
6490	ENSG00000000419	DPM1	20	-	50941128	50941209	50942030	50942142	50940864	50940933	50945736	50945762	6490	325207	13,9	239194	25,38	185	154	1.34968e-06	6.95537e-05	0.954,0.95	0.888,0.81	0.103	10.3	10.3
10601	ENSG00000076685	NT5C2	10	-	103106588	103106706	103111744	103111805	103105705	103105801	103139405	103139479	10601	10,8	315224	16,21	164141	134	191	1.54181e-05	0.000512475	0.043,0.048	0.122,0.175	-0.103	-10.3	10.3
251	ENSG00000197226	TBC1D9B	5	-	179879627	179879789	179888102	179888312	179879046	179879197	179891378	179891586	251	461315	297232	322261	126134	283	235	0.00170606	0.0219568	0.563,0.53	0.68,0.618	-0.103	-10.3	10.3
7748	ENSG00000168385	2002-09-01	2	+	241317498	241317599	241324215	241324241	241316421	241316540	241325992	241326113	7748	11,15	102,79	14,12	35,32	174	99	0.00339169	0.0370099	0.058,0.097	0.185,0.176	-0.103	-10.3	10.3
2655	ENSG00000130348	QRSL1	6	+	106642993	106643090	106643895	106644033	106640822	106640921	106649024	106649201	2655	70,51	3,3	86,72	16,16	170	211	0.000225374	0.00443651	0.967,0.955	0.87,0.848	0.102	10.2	10.2
7016	ENSG00000132581	SDF2	17	-	28655286	28655483	28661725	28661939	28649245	28649276	28662045	28662185	7016	92,70	324237	73,77	148158	287	270	0.00161155	0.0209596	0.211,0.217	0.317,0.314	-0.102	-10.2	10.2
10010	ENSG00000106462	EZH2	7	-	148832633	148832750	148836821	148836958	148829727	148829848	148846469	148846598	10010	0,6	175,91	20,11	94,93	210	190	2.27853e-07	1.45553e-05	0.0,0.056	0.161,0.097	-0.101	-10.1	10.1
10007	ENSG00000106462	EZH2	7	-	148832633	148832750	148836821	148836958	148829727	148829848	148846496	148846598	10007	0,6	133,72	17,11	77,84	210	190	6.56067e-06	0.00025545	0.0,0.07	0.166,0.106	-0.101	-10.1	10.1
10000	ENSG00000167196	FBXO22	15	+	75904490	75904629	75913202	75913290	75903877	75904103	75917229	75917394	10000	184111	31,23	608519	41,49	212	161	0.000147426	0.00313455	0.818,0.786	0.918,0.889	-0.101	-10.1	10.1
4870	ENSG00000151881	C5orf28	5	-	43453657	43454043	43476113	43476258	43444251	43446557	43479889	43479987	4870	34,35	402289	6,5	143140	218	459	0.00112965	0.0158738	0.151,0.203	0.081,0.07	0.101	10.1	10.1
394	ENSG00000272752	STAG3L5P-PVRIG2P-PILRB	7	+	100353372	100353483	100353894	100354012	100352996	100353123	100355142	100355240	394	48,60	266204	49,45	123108	184	191	0.00416169	0.0431837	0.158,0.234	0.293,0.302	-0.101	-10.1	10.1
4389	ENSG00000063046	EIF4B	12	+	53021715	53021777	53021812	53021860	53019914	53020026	53022492	53022627	4389	14,2	530362	71,65	462487	135	121	0	0	0.023,0.005	0.121,0.107	-0.1	-10	10
560	ENSG00000102317	RBM3	X	+	48575560	48575667	48575814	48576009	48575167	48575283	48576313	48576419	560	1572968	56,64	533521	120122	180	268	0	0	0.977,0.957	0.869,0.864	0.1	10	10
3271	ENSG00000141198	TOM1L1	17	+	54947260	54947312	54950044	54950126	54937108	54937226	54960565	54960627	3271	1,0	180123	17,13	153171	125	155	1.11043e-08	1.02401e-06	0.007,0.0	0.121,0.086	-0.1	-10	10
12079	ENSG00000131966	ACTR10	14	+	58230398	58230480	58231077	58231153	58219693	58219729	58232065	58232267	12079	160130	1,0	114,76	9,11	155	149	9.43041e-08	6.68578e-06	0.994,1.0	0.924,0.869	0.1	10	10
5738	ENSG00000111371	SLC38A1	12	-	46196724	46196871	46197719	46197817	46196126	46196276	46197918	46198060	5738	219205	25,15	138150	36,38	171	220	9.33814e-06	0.00033686	0.919,0.946	0.831,0.835	0.1	10	10
4720	ENSG00000139722	VPS37B	12	-	122871211	122871396	122879328	122879505	122870074	122871061	122895951	122896127	4720	1,4	79,64	10,12	82,64	250	258	0.000472001	0.00802926	0.013,0.061	0.112,0.162	-0.1	-10	10
4001	ENSG00000215126	CBWD7	9	-	41170278	41170423	41171846	41171934	41166783	41166830	41172711	41172749	4001	31,16	1,1	34,29	5,8	161	218	0.00228387	0.0273846	0.977,0.956	0.902,0.831	0.1	10	10
8747	ENSG00000148985	PGAP2	11	+	3823612	3823740	3823882	3824135	3811249	3811424	3824269	3824364	8747	15,6	174181	20,16	124129	201	326	0.0028829	0.0327093	0.123,0.051	0.207,0.167	-0.1	-10	10
12078	ENSG00000131966	ACTR10	14	+	58230398	58230480	58231079	58231153	58208998	58209107	58232065	58232267	12078	160129	1,0	116,78	9,11	155	147	1.12364e-07	7.83034e-06	0.993,1.0	0.924,0.871	0.099	9.9	9.9
3521	ENSG00000006634	DBF4	7	+	87887982	87888059	87888327	87888368	87887328	87887398	87896473	87896510	3521	79,59	1,1	70,66	9,5	150	114	0.00017366	0.0035918	0.984,0.978	0.855,0.909	0.099	9.9	9.9
6527	ENSG00000125826	RBCK1	20	+	420870	421031	421090	421253	419557	419731	422126	422238	6527	160161	16,16	137131	29,34	234	236	0.000423761	0.0074143	0.91,0.91	0.827,0.795	0.099	9.9	9.9
8670	ENSG00000254673	RP11-598P20.5	8	+	43069554	43069659	43072180	43072307	43064100	43064215	43077215	43077334	8670	179116	247162	162113	300271	178	200	0.00496288	0.0490884	0.449,0.446	0.378,0.319	0.099	9.9	9.9
5455	ENSG00000204634	TBC1D8	2	-	101035801	101035965	101036017	101036168	101033543	101033758	101037531	101037708	5455	85,30	3,2	91,78	27,6	224	237	0.000627822	0.0100394	0.968,0.941	0.781,0.932	0.098	9.8	9.8
12747	ENSG00000138069	RAB1A	2	-	65090982	65091078	65097970	65098066	65088938	65089070	65104733	65104806	12747	563425	538377	444391	271245	169	169	0.00118285	0.016486	0.511,0.53	0.621,0.615	-0.098	-9.8	9.8
8616	ENSG00000148187	MRRF	9	+	122270863	122271075	122285168	122285287	122264655	122264938	122291748	122291840	8616	309217	182147	330357	138153	285	192	0.00495531	0.0490531	0.534,0.499	0.617,0.611	-0.098	-9.8	9.8
6991	ENSG00000143537	ADAM15	1	+	155060762	155060832	155061903	155061975	155060204	155060343	155062244	155062369	6991	217198	53,27	184172	12,11	143	145	1.46361e-05	0.000493163	0.806,0.881	0.94,0.941	-0.097	-9.7	9.7
3510	ENSG00000174891	RSRC1	3	+	158354856	158354908	158460934	158461003	158203071	158203245	158537091	158537198	3510	0,0	102,35	2,11	73,64	125	142	3.59425e-05	0.000995114	0.0,0.0	0.03,0.163	-0.097	-9.7	9.7
6622	ENSG00000112237	CCNC	6	-	99550217	99550277	99550517	99550592	99549507	99549575	99550992	99551028	6622	2,2	61,42	9,10	66,49	148	133	0.00127506	0.0173736	0.029,0.041	0.109,0.155	-0.097	-9.7	9.7
3494	ENSG00000214046	SMIM7	19	-	16647095	16647261	16654034	16654125	16630996	16631724	16659394	16659447	3494	347191	462330	150184	374374	164	239	0.0024253	0.0287126	0.523,0.458	0.369,0.418	0.097	9.7	9.7
9023	ENSG00000164329	PAPD4	5	+	79642831	79642843	79642843	79642985	79641104	79641196	79645122	79645192	9023	0,1	35,20	4,5	70,58	85	215	0.00339043	0.0370099	0.0,0.112	0.126,0.179	-0.097	-9.7	9.7
13034	ENSG00000104529	EEF1D	8	-	143581285	143581328	143586218	143586290	143581053	143581154	143586728	143586852	13034	522360	49,26	420537	80100	145	116	3.07595e-06	0.000140247	0.895,0.917	0.808,0.811	0.096	9.6	9.6
7690	ENSG00000157800	SLC37A3	7	-	140302426	140302557	140337283	140337349	140297299	140297523	140343411	140343563	7690	87,58	4,0	52,48	14,5	139	204	3.6255e-05	0.0010015	0.97,1.0	0.845,0.934	0.096	9.6	9.6
7718	ENSG00000107854	TNKS2	10	+	91851215	91851336	91855028	91855126	91848382	91848635	91855613	91855688	7718	62,41	184112	113100	189187	194	171	0.00480842	0.0480254	0.229,0.244	0.345,0.32	-0.096	-9.6	9.6
2863	ENSG00000088930	XRN2	20	+	21330480	21330539	21330615	21330705	21326489	21326601	21331560	21331633	2863	1,0	85,57	9,9	112,86	132	163	2.69173e-05	0.000791705	0.014,0.0	0.09,0.114	-0.095	-9.5	9.5
4424	ENSG00000154710	RABGEF1	7	+	66739995	66740792	66771882	66772078	66712166	66712224	66775226	66775393	4424	18931442	223126	17641646	285265	870	269	0.000276997	0.00519476	0.724,0.78	0.657,0.658	0.095	9.5	9.5
491	ENSG00000175575	PAAF1	11	+	73919260	73919405	73924614	73924726	73918949	73919032	73927284	73927725	491	1,4	80,64	4,28	90,88	218	185	0.000348295	0.0062637	0.01,0.05	0.036,0.213	-0.095	-9.5	9.5
10665	ENSG00000106070	GRB10	7	-	50710874	50710990	50750858	50750943	50674435	50674658	50755886	50756056	10665	8,0	41,20	0,0	14,13	158	189	0.000992591	0.0143394	0.189,0.0	0.0,0.0	0.095	9.5	9.5
694	ENSG00000023287	RB1CC1	8	-	52685936	52686156	52686406	52686538	52685398	52685520	52686852	52686967	694	0,0	25,9	5,5	78,60	205	293	0.00126811	0.0173243	0.0,0.0	0.084,0.106	-0.095	-9.5	9.5
4128	ENSG00000100266	PACSIN2	22	-	42893393	42893613	42912020	42912157	42890946	42891182	42959798	42959881	4128	250200	247212	259219	347367	210	293	0.00429381	0.04407	0.585,0.568	0.51,0.454	0.095	9.5	9.5
13079	ENSG00000070081	NUCB2	11	+	17315385	17315475	17330126	17330297	17312027	17312120	17330901	17330983	13079	18381181	32782145	14691341	38343614	163	244	0.000223726	0.00442581	0.456,0.452	0.364,0.357	0.094	9.4	9.4
3240	ENSG00000113643	RARS	5	+	168486937	168487131	168488152	168488228	168486498	168486543	168488601	168488615	3240	1,0	1,3	10,22	24,22	267	149	0.00356238	0.0383605	0.358,0.0	0.189,0.358	-0.094	-9.4	9.4
2393	ENSG00000107789	MINPP1	10	+	87513123	87513221	87514760	87514878	87508335	87508533	87552081	87553460	2393	44,32	0,0	43,52	4,7	171	191	0.000195323	0.00397285	1.0,1.0	0.923,0.892	0.093	9.3	9.3
4498	ENSG00000137776	SLTM	15	-	58916934	58916999	58932355	58932443	58901259	58901287	58933403	58933576	4498	210106	13,7	98121	18,18	161	138	0.00135486	0.0182757	0.933,0.928	0.824,0.852	0.093	9.3	9.3
3225	ENSG00000165233	CARD19	9	+	93110520	93110634	93111878	93111938	93107673	93107816	93112217	93112289	3225	1,0	27,27	3,5	21,26	187	133	0.00159228	0.020798	0.026,0.0	0.092,0.12	-0.093	-9.3	9.3
2258	ENSG00000135535	CD164	6	-	109370410	109370467	109376073	109376112	109366517	109369017	109377899	109377971	2258	358263	465311	211198	384358	112	130	0.00340953	0.0371384	0.472,0.495	0.389,0.391	0.093	9.3	9.3
2881	ENSG00000272896	RP11-216L13.17	9	+	136791625	136791777	136791972	136792030	136791378	136791424	136792250	136792358	2881	55,66	402272	194218	551468	225	131	6.70416e-08	4.92374e-06	0.074,0.124	0.17,0.213	-0.092	-9.2	9.2
6316	ENSG00000010803	SCMH1	1	-	41142873	41143112	41151613	41151684	41116921	41117010	41160874	41160898	6316	9,11	222163	1,1	177159	144	312	1.55092e-05	0.000513068	0.081,0.128	0.012,0.013	0.092	9.2	9.2
11452	ENSG00000130414	NDUFA10	2	-	240011616	240014860	240018552	240018639	240007315	240007370	240021196	240021412	11452	194104	893586	202133	13791365	160	3317	0.000585752	0.0094779	0.818,0.786	0.752,0.669	0.092	9.2	9.2
8630	ENSG00000060138	YBX3	12	-	10702258	10702356	10703522	10703619	10701959	10702134	10704050	10704148	8630	6,2	0,0	63,63	4,9	170	171	0.0025077	0.0294416	1.0,1.0	0.941,0.876	0.092	9.2	9.2
4390	ENSG00000063046	EIF4B	12	+	53021715	53021777	53021807	53021860	53019914	53020026	53022492	53022627	4390	14,2	636419	71,65	541573	135	126	0	0	0.02,0.004	0.109,0.096	-0.091	-9.1	9.1
13478	ENSG00000172366	FAM195A	16	+	642119	642249	646471	646604	641845	642043	647416	647544	13478	190161	42,38	267203	27,22	203	206	0.000268513	0.00507444	0.821,0.811	0.909,0.904	-0.091	-9.1	9.1
8033	ENSG00000241258	CRCP	7	+	66127703	66127740	66130126	66130248	66114603	66114970	66130743	66130842	8033	99,65	19,8	66,71	22,29	110	195	0.00254847	0.0298254	0.902,0.935	0.842,0.813	0.091	9.1	9.1
12506	ENSG00000136270	TBRG4	7	-	45104175	45104256	45104537	45104746	45103332	45103443	45105440	45107464	12506	84,86	1,3	103116	9,9	282	154	0.00402902	0.0422723	0.979,0.94	0.862,0.876	0.091	9.1	9.1
12309	ENSG00000147316	MCPH1	8	+	6499851	6499929	6621453	6621691	6455142	6455252	6642993	6648504	12309	0,1	37,31	7,9	123116	151	311	0.00129323	0.0175652	0.0,0.062	0.105,0.138	-0.09	-9	9
9305	ENSG00000162734	PEA15	1	+	160207027	160207237	160210489	160210620	160205379	160205522	160211542	160211716	9305	21,20	0,1	69,50	7,5	283	204	0.00216633	0.026281	1.0,0.935	0.877,0.878	0.09	9	9
5210	ENSG00000105821	DNAJC2	7	-	103326542	103326684	103327331	103327378	103324481	103324562	103327655	103327754	5210	4,4	253171	34,43	480498	120	215	3.77655e-06	0.000166617	0.028,0.04	0.113,0.134	-0.089	-8.9	8.9
11253	ENSG00000169045	HNRNPH1	5	-	179619268	179619407	179620891	179621027	179618144	179618323	179621241	179621397	11253	839552	1402975	617631	708776	209	212	0.00108181	0.0153881	0.378,0.365	0.469,0.452	-0.089	-8.9	8.9
12072	ENSG00000119979	FAM45A	10	+	119117518	119117667	119120385	119120452	119107947	119108164	119129514	119129622	12072	65,37	0,0	45,51	2,4	222	140	0.00417752	0.0433056	1.0,1.0	0.934,0.889	0.089	8.9	8.9
5521	ENSG00000152700	SAR1B	5	-	134612453	134612639	134612690	134612756	134609570	134609674	134620932	134621052	5521	527452	17,9	446388	89,87	139	259	0	0	0.983,0.989	0.903,0.893	0.088	8.8	8.8
6543	ENSG00000187446	CHP1	15	+	41256909	41256990	41270556	41270618	41231139	41231449	41278766	41278889	6543	11,8	151,93	18,37	139126	154	135	0.000786573	0.0119215	0.06,0.07	0.102,0.205	-0.088	-8.8	8.8
9069	ENSG00000102181	CD99L2	X	-	150814861	150814936	150828305	150828368	150795417	150795486	150831230	150831248	9069	8,2	42,30	1,0	16,16	136	148	0.00259188	0.0302119	0.172,0.068	0.064,0.0	0.088	8.8	8.8
6785	ENSG00000136436	CALCOCO2	17	+	48842180	48842297	48843533	48843613	48841697	48841887	48848063	48848166	6785	8,3	0,1	11,17	1,8	190	153	0.00472527	0.0473879	1.0,0.707	0.899,0.631	0.088	8.8	8.8
3169	ENSG00000157216	SSBP3	1	-	54257126	54257186	54258068	54258149	54251793	54251860	54281437	54281527	3169	37,28	127119	12,7	77,76	154	133	0.00502426	0.0495358	0.201,0.169	0.119,0.074	0.088	8.8	8.8
6135	ENSG00000149600	COMMD7	20	-	32703839	32703966	32704022	32704071	32702702	32703458	32704439	32704489	6135	198134	3,1	96,92	12,20	122	200	3.20201e-10	4.41265e-08	0.991,0.995	0.929,0.883	0.087	8.7	8.7
2882	ENSG00000272896	RP11-216L13.17	9	+	136791625	136791777	136791946	136792030	136791378	136791424	136792250	136792358	2882	55,66	619409	194218	732704	225	157	1.89052e-09	2.08894e-07	0.058,0.101	0.156,0.178	-0.087	-8.7	8.7
4682	ENSG00000234545	FAM133B	7	-	92577102	92577195	92577654	92577676	92575770	92575821	92578149	92578182	4682	3,0	147,93	10,6	125113	95	166	0.000426205	0.00742528	0.034,0.0	0.123,0.085	-0.087	-8.7	8.7
8633	ENSG00000060138	YBX3	12	-	10702258	10702353	10703522	10703619	10701959	10702134	10704050	10704148	8633	6,2	0,0	63,63	5,7	170	168	0.00312914	0.0350322	1.0,1.0	0.926,0.899	0.087	8.7	8.7
9622	ENSG00000077232	DNAJC10	2	+	182732482	182732542	182736248	182736386	182731029	182731107	182740298	182740388	9622	2,3	405290	13,13	185197	133	211	3.36893e-08	2.68142e-06	0.008,0.016	0.1,0.095	-0.086	-8.6	8.6
12080	ENSG00000131966	ACTR10	14	+	58230398	58230480	58231079	58231153	58219693	58219729	58232065	58232267	12080	160130	4,0	114,76	9,10	155	147	1.38599e-05	0.000470892	0.974,1.0	0.923,0.878	0.086	8.6	8.6
12746	ENSG00000138069	RAB1A	2	-	65088938	65089070	65097970	65098066	65087870	65088690	65104733	65104806	12746	561426	829608	460422	478431	169	205	0.00360202	0.0387193	0.451,0.459	0.539,0.543	-0.086	-8.6	8.6
5712	ENSG00000077454	LRCH4	7	-	100577272	100577389	100577496	100577581	100577085	100577154	100577663	100577740	5712	8,7	97,66	2,1	112,98	158	190	0.000186624	0.00382766	0.09,0.113	0.021,0.012	0.085	8.5	8.5
602	ENSG00000116539	ASH1L	1	-	155440489	155440593	155459796	155459898	155438326	155439068	155521099	155521618	602	44,26	0,1	41,45	5,5	175	177	0.00108701	0.0154137	1.0,0.963	0.892,0.901	0.085	8.5	8.5
2002	ENSG00000140043	PTGR2	14	+	73858815	73858899	73860538	73860657	73851946	73852120	73874022	73874214	2002	28,20	188128	9,8	131140	157	192	0.00182264	0.0230698	0.154,0.16	0.078,0.065	0.085	8.5	8.5
11652	ENSG00000156639	ZFAND3	6	+	38082391	38082457	38116571	38116739	38061592	38061775	38152234	38154624	11652	310171	639434	274252	836880	139	241	0.00345309	0.0374994	0.457,0.406	0.362,0.332	0.085	8.5	8.5
160	ENSG00000143811	PYCR2	1	-	225921551	225921644	225921857	225923771	225921207	225921371	225924043	225924278	160	16631210	257159	23002061	234204	1987	166	0.00393854	0.0415002	0.351,0.389	0.451,0.458	-0.085	-8.5	8.5
12939	ENSG00000168002	POLR2G	11	+	62762541	62762866	62762866	62763026	62761794	62761904	62765181	62765232	12939	91,70	799532	142139	515419	398	233	4.52839e-10	6.02034e-08	0.063,0.072	0.139,0.163	-0.084	-8.4	8.4
11010	ENSG00000156110	ADK	10	+	74525255	74525426	74589281	74589317	74398470	74398579	74670182	74670269	11010	417290	6,3	324288	10,24	244	109	2.27093e-05	0.00069114	0.969,0.977	0.935,0.843	0.084	8.4	8.4
11953	ENSG00000137522	RNF121	11	+	71962151	71962289	71982760	71982915	71960749	71960891	71987003	71987111	11953	4,4	116,79	15,10	99,83	211	228	0.00139904	0.0186867	0.036,0.052	0.141,0.115	-0.084	-8.4	8.4
2485	ENSG00000159267	HLCS	21	-	36946008	36946154	36948165	36948287	36938831	36938994	36962035	36962170	2485	3,4	41,34	1,0	43,44	195	219	0.00350465	0.0379053	0.076,0.117	0.025,0.0	0.084	8.4	8.4
6254	ENSG00000186635	ARAP1	11	-	72712195	72712339	72712437	72713243	72711429	72711499	72714151	72714321	6254	80,51	114,75	136187	118149	879	217	0.00107365	0.0153298	0.148,0.144	0.222,0.237	-0.083	-8.3	8.3
1271	ENSG00000198586	TLK1	2	-	171022871	171023129	171028338	171028405	171014850	171014948	171046173	171046362	1271	212161	13,13	164125	50,36	140	331	1.32686e-09	1.52093e-07	0.975,0.967	0.886,0.891	0.082	8.2	8.2
10919	ENSG00000063978	RNF4	4	+	2500658	2500738	2511955	2512105	2497006	2497121	2512437	2512597	10919	120103	1,1	104123	11,22	153	223	1.57575e-08	1.36103e-06	0.994,0.993	0.932,0.891	0.082	8.2	8.2
5625	ENSG00000092439	TRPM7	15	-	50583088	50583156	50586391	50586488	50575868	50575919	50589591	50589656	5625	122,79	0,0	126,82	8,7	170	141	1.85969e-05	0.00059091	1.0,1.0	0.929,0.907	0.082	8.2	8.2
2614	ENSG00000163870	TPRA1	3	-	127575402	127575505	127575748	127575809	127575184	127575265	127576616	127576696	2614	1,0	94,61	8,5	89,83	134	176	0.000159681	0.00334263	0.014,0.0	0.106,0.073	-0.082	-8.2	8.2
8610	ENSG00000148187	MRRF	9	+	122286038	122286166	122291748	122291840	122285168	122285287	122313226	122313386	8610	41,32	276202	77,73	265248	201	165	0.000339738	0.0061368	0.109,0.115	0.193,0.195	-0.082	-8.2	8.2
1731	ENSG00000234741	GAS5	1	-	173864674	173864704	173865228	173865282	173864483	173864506	173865470	173865547	1731	938497	545296	15971379	635596	127	103	0.00237296	0.0282019	0.583,0.577	0.671,0.652	-0.082	-8.2	8.2
1352	ENSG00000140157	NIPA2	15	+	22839971	22840197	22845145	22845267	22839654	22839790	22851638	22851870	1352	2,1	85,73	12,11	82,65	299	195	5.41103e-06	0.000227282	0.015,0.009	0.087,0.099	-0.081	-8.1	8.1
7005	ENSG00000143537	ADAM15	1	+	155060204	155060343	155061903	155061975	155059901	155059974	155062244	155062369	7005	385321	51,27	322267	11,12	212	145	2.03782e-05	0.00063655	0.838,0.89	0.952,0.938	-0.081	-8.1	8.1
5575	ENSG00000138592	USP8	15	+	50484274	50484361	50488402	50488546	50481480	50482065	50489800	50489881	5575	96,82	0,0	55,40	5,6	160	217	5.32106e-05	0.0013401	1.0,1.0	0.937,0.9	0.081	8.1	8.1
8196	ENSG00000217930	PAM16	16	-	4343206	4343291	4343482	4343616	4341367	4341583	4351231	4351262	8196	21,15	171100	28,35	111114	207	158	0.00216088	0.0262407	0.086,0.103	0.161,0.19	-0.081	-8.1	8.1
8266	ENSG00000135040	NAA35	9	+	86014212	86014284	86016538	86016750	86013718	86013897	86017497	86017565	8266	0,1	76,53	8,1	73,95	145	285	0.00211672	0.0258324	0.0,0.036	0.177,0.02	-0.08	-8	8
13022	ENSG00000104529	EEF1D	8	-	143581234	143581328	143586218	143586290	143581053	143581154	143586728	143586852	13022	522360	196157	420537	279285	145	167	0.0028356	0.0324126	0.754,0.725	0.634,0.685	0.08	8	8
10845	ENSG00000154222	CC2D1B	1	-	52356760	52356958	52357000	52357126	52356383	52356442	52357525	52357698	10845	113,66	4,1	166151	35,13	199	271	6.04968e-06	0.000243277	0.975,0.989	0.866,0.941	0.079	7.9	7.9
2030	ENSG00000125863	MKKS	20	-	10412529	10413931	10420527	10420758	10408627	10408803	10434107	10434222	2030	634381	1162776	452432	558556	304	1475	0.000269571	0.00507878	0.726,0.704	0.797,0.79	-0.079	-7.9	7.9
12193	ENSG00000182973	CNOT10	3	+	32713229	32713369	32715991	32716134	32708669	32708820	32716224	32716311	12193	119,77	3,4	99,78	3,20	213	216	0.0036744	0.0393594	0.976,0.951	0.971,0.798	0.079	7.9	7.9
10563	ENSG00000144713	RPL32	3	-	12840634	12840677	12840814	12840956	12840141	12840242	12841493	12841588	10563	3,7	0,0	134126	7,5	215	116	0.00457893	0.0461847	1.0,1.0	0.912,0.931	0.079	7.9	7.9
2618	ENSG00000163870	TPRA1	3	-	127575748	127575809	127575939	127576050	127575184	127575265	127576616	127576696	2618	87,60	1,0	92,98	8,5	184	134	0.000295806	0.00548045	0.984,1.0	0.893,0.935	0.078	7.8	7.8
10842	ENSG00000154222	CC2D1B	1	-	52356754	52356958	52357000	52357126	52356383	52356442	52357525	52357698	10842	113,66	3,1	166151	33,13	199	277	1.69336e-06	8.37462e-05	0.981,0.989	0.875,0.942	0.077	7.7	7.7
11955	ENSG00000137522	RNF121	11	+	71962154	71962289	71982760	71982915	71960749	71960891	71987003	71987111	11955	1,3	116,79	12,7	99,83	208	228	0.000282977	0.00528267	0.009,0.04	0.117,0.085	-0.077	-7.7	7.7
699	ENSG00000114126	TFDP2	3	-	142005440	142005544	142054114	142054149	141995019	141995141	142093060	142093127	699	0,1	76,31	7,6	100,88	108	177	0.000644798	0.0102176	0.0,0.05	0.103,0.101	-0.077	-7.7	7.7
7127	ENSG00000196365	LONP1	19	-	5708279	5708403	5711770	5712070	5707696	5707826	5713133	5713253	7127	1263962	8,9	878817	36,53	373	197	4.55191e-15	1.21368e-12	0.988,0.983	0.928,0.891	0.076	7.6	7.6
6627	ENSG00000112237	CCNC	6	-	99550217	99550309	99550517	99550582	99549507	99549575	99550992	99551028	6627	1,0	145,84	8,9	126109	138	165	1.82954e-05	0.000585882	0.008,0.0	0.071,0.09	-0.076	-7.6	7.6
11083	ENSG00000107341	UBE2R2	9	+	33900173	33900271	33911963	33912098	33817566	33817934	33917017	33920404	11083	45,38	440310	67,88	371397	171	208	0.000591748	0.00954972	0.111,0.13	0.18,0.212	-0.076	-7.6	7.6
5497	ENSG00000152256	PDK1	2	+	172567199	172567259	172568740	172568817	172566855	172566933	172570725	172570824	5497	0,1	118,65	4,4	51,47	133	150	0.00100802	0.014528	0.0,0.017	0.081,0.088	-0.076	-7.6	7.6
9243	ENSG00000149311	ATM	11	+	108312338	108312498	108314136	108314385	108310159	108310315	108315822	108315911	9243	41,20	1,1	55,55	15,3	233	322	0.00121183	0.0167275	0.983,0.965	0.835,0.962	0.076	7.6	7.6
1739	ENSG00000234741	GAS5	1	-	173864483	173864506	173865228	173865282	173864256	173864304	173865470	173865547	1739	943500	421218	16021380	460473	127	96	0.00367107	0.0393581	0.629,0.634	0.725,0.688	-0.075	-7.5	7.5
3886	ENSG00000157954	WIPI2	7	+	5199575	5199658	5213109	5213293	5190264	5190493	5214534	5214704	3886	157113	0,0	121163	17,20	156	257	6.25753e-10	7.8315e-08	1.0,1.0	0.921,0.931	0.074	7.4	7.4
2395	ENSG00000107789	MINPP1	10	+	87514760	87514878	87521035	87521169	87508335	87508533	87552081	87553460	2395	0,0	82,52	4,7	63,83	191	207	0.000304787	0.00558776	0.0,0.0	0.064,0.084	-0.074	-7.4	7.4
11667	ENSG00000105793	GTPBP10	7	+	90372154	90372228	90374301	90374354	90354457	90354549	90377506	90377614	11667	4,3	80,72	13,15	102,90	147	126	0.00195414	0.0242833	0.041,0.034	0.098,0.125	-0.074	-7.4	7.4
10351	ENSG00000143771	CNIH4	1	+	224360451	224360563	224364108	224364265	224356886	224356993	224365878	224365991	10351	160,75	14,10	92119	17,33	185	230	0.00223059	0.0269539	0.934,0.903	0.871,0.818	0.074	7.4	7.4
9068	ENSG00000102181	CD99L2	X	-	150814861	150814936	150828305	150829604	150795417	150795486	150831230	150831293	9068	20,18	42,30	23,21	16,16	1372	148	0.00336375	0.0368032	0.049,0.061	0.134,0.124	-0.074	-7.4	7.4
10700	ENSG00000141556	TBCD	17	+	82911757	82911789	82923651	82923733	82905935	82906053	82924938	82925057	10700	0,0	143,91	6,5	120,89	105	155	0.000203998	0.00410169	0.0,0.0	0.069,0.077	-0.073	-7.3	7.3
559	ENSG00000102317	RBM3	X	+	48575560	48575667	48575814	48575921	48575167	48575283	48576313	48576419	559	1572968	18,23	533521	57,46	180	180	0	0	0.989,0.977	0.903,0.919	0.072	7.2	7.2
12660	ENSG00000150787	PTS	11	+	112229416	112229486	112230207	112230230	112228593	112228673	112230625	112230682	12660	2,3	290222	20,22	188148	143	96	2.14841e-11	3.733e-09	0.005,0.009	0.067,0.091	-0.072	-7.2	7.2
12664	ENSG00000150787	PTS	11	+	112229416	112229627	112230207	112230230	112228593	112228673	112230625	112230682	12664	26,16	290222	57,51	188148	284	96	6.38291e-11	9.90966e-09	0.029,0.024	0.093,0.104	-0.072	-7.2	7.2
1725	ENSG00000234741	GAS5	1	-	173864483	173864704	173865228	173865282	173864256	173864304	173865470	173865547	1725	943500	734458	16021380	836843	127	294	0.000403408	0.0071089	0.748,0.716	0.816,0.791	-0.072	-7.2	7.2
12935	ENSG00000168002	POLR2G	11	+	62762726	62762866	62762866	62762951	62761794	62761904	62765181	62765232	12935	22,17	298182	38,26	169149	213	158	0.000113374	0.00250095	0.052,0.065	0.143,0.115	-0.071	-7.1	7.1
10616	ENSG00000204842	ATXN2	12	-	111453676	111453845	111455044	111455119	111452753	111452840	111456028	111456256	10616	3,1	157118	10,7	141129	148	242	0.00112658	0.015864	0.03,0.014	0.104,0.081	-0.071	-7.1	7.1
10354	ENSG00000143771	CNIH4	1	+	224360463	224360563	224364108	224364265	224356886	224356993	224365878	224365991	10354	160,73	14,10	91119	17,33	173	230	0.00237276	0.0282019	0.938,0.907	0.877,0.827	0.071	7.1	7.1
5141	ENSG00000125944	HNRNPR	1	-	23323555	23323732	23333517	23333724	23321527	23321663	23337753	23337861	5141	110,88	360254	62,59	329271	280	250	0.00345435	0.0374994	0.214,0.236	0.144,0.163	0.071	7.1	7.1
12347	ENSG00000239672	NME1	17	+	51155650	51155780	51159979	51160081	51153596	51153662	51161097	51161272	12347	625391	117,78	460343	121112	203	175	0.00473457	0.0474424	0.822,0.812	0.766,0.725	0.071	7.1	7.1
12661	ENSG00000150787	PTS	11	+	112229441	112229627	112230207	112230230	112228593	112228673	112230625	112230682	12661	15,14	290222	45,45	188148	259	96	1.29491e-11	2.37046e-09	0.019,0.023	0.081,0.101	-0.07	-7	7
13481	ENSG00000172366	FAM195A	16	+	647416	647544	647782	647849	641845	642043	648119	648474	13481	128111	5,12	146150	1,4	201	140	0.00115789	0.0161565	0.947,0.866	0.99,0.963	-0.07	-7	7
10350	ENSG00000143771	CNIH4	1	+	224360451	224360563	224364108	224364198	224356886	224356993	224365878	224365991	10350	160,75	4,4	92119	9,15	185	163	0.0016132	0.0209596	0.972,0.943	0.9,0.875	0.07	7	7
6558	ENSG00000241685	ARPC1A	7	+	99348851	99349025	99349247	99349363	99338182	99338285	99353908	99354121	6558	533386	4,3	310303	21,19	247	189	6.1592e-10	7.7879e-08	0.99,0.99	0.919,0.924	0.069	6.9	6.9
6492	ENSG00000000419	DPM1	20	-	50941128	50941209	50942030	50942126	50940864	50940933	50945736	50945762	6492	470279	13,9	311302	25,38	169	154	8.12212e-07	4.38845e-05	0.971,0.966	0.919,0.879	0.069	6.9	6.9
6626	ENSG00000112237	CCNC	6	-	99550217	99550309	99550517	99550610	99549507	99549575	99550992	99551028	6626	2,0	145,84	7,12	126109	166	165	2.83904e-05	0.000817134	0.014,0.0	0.052,0.099	-0.068	-6.8	6.8
6310	ENSG00000010803	SCMH1	1	-	41142877	41143112	41151613	41151684	41116921	41117010	41160874	41160898	6310	9,11	284234	1,1	233216	144	308	2.90451e-05	0.000828462	0.063,0.091	0.009,0.01	0.068	6.8	6.8
3488	ENSG00000214046	SMIM7	19	-	16654036	16654144	16659022	16659255	16647095	16647261	16659394	16659447	3488	0,1	58,35	7,4	42,35	306	181	0.000411498	0.00724106	0.0,0.017	0.09,0.063	-0.068	-6.8	6.8
13475	ENSG00000172366	FAM195A	16	+	642119	642249	647782	647849	641928	642043	648119	648474	13475	127116	5,12	183135	1,4	203	140	0.000818379	0.0123201	0.946,0.87	0.992,0.959	-0.068	-6.8	6.8
10469	ENSG00000184182	UBE2F	2	+	238025341	238025412	238030555	238030613	237973091	237973225	238032221	238032254	10469	0,0	77,57	7,2	55,56	144	131	0.000971064	0.0140781	0.0,0.0	0.104,0.031	-0.068	-6.8	6.8
7129	ENSG00000196365	LONP1	19	-	5708279	5708403	5711770	5712000	5707696	5707826	5713133	5713253	7129	1201916	8,9	831771	36,53	303	197	3.77476e-15	1.02883e-12	0.99,0.985	0.938,0.904	0.067	6.7	6.7
9447	ENSG00000257103	LSM14A	19	+	34215595	34215661	34219390	34219573	34208928	34209051	34219705	34219877	9447	20,15	560277	2,3	446448	139	256	1.26651e-07	8.7268e-06	0.062,0.091	0.008,0.012	0.067	6.7	6.7
7547	ENSG00000121766	ZCCHC17	1	+	31319108	31319166	31338956	31339048	31296981	31297075	31346639	31346740	7547	0,1	162,99	12,6	160117	131	165	1.50717e-05	0.000505067	0.0,0.013	0.086,0.061	-0.067	-6.7	6.7
7188	ENSG00000135297	MTO1	6	+	73480996	73481116	73482028	73482244	73480674	73480805	73482448	73482620	7188	4,4	242198	9,17	171197	193	289	0.000244737	0.00471225	0.024,0.029	0.073,0.114	-0.067	-6.7	6.7
13240	ENSG00000092841	MYL6	12	+	56159470	56159622	56159622	56159705	56158683	56158711	56159974	56160148	13240	19,19	203144	31,49	193156	225	156	0.00137926	0.0184829	0.061,0.084	0.1,0.179	-0.067	-6.7	6.7
7692	ENSG00000157800	SLC37A3	7	-	140351948	140352146	140355667	140355764	140351272	140351451	140358639	140358785	7692	94,68	4,11	86,84	23,16	170	271	0.00347652	0.0376675	0.974,0.908	0.856,0.893	0.067	6.7	6.7
2519	ENSG00000182446	NPLOC4	17	-	81567953	81568071	81569015	81569111	81567416	81567533	81572016	81572088	2519	262180	2,4	226195	22,19	169	191	3.77722e-08	2.9508e-06	0.993,0.981	0.921,0.921	0.066	6.6	6.6
11770	ENSG00000042753	AP2S1	19	-	46845992	46846142	46850133	46850288	46839464	46839578	46850763	46850766	11770	411256	16641075	159117	966890	228	223	8.41347e-05	0.00196555	0.195,0.189	0.139,0.114	0.066	6.6	6.6
1484	ENSG00000124181	PLCG1	20	+	41174123	41174311	41180503	41180664	41173922	41174011	41182930	41182989	1484	177130	18,12	174167	6,4	261	234	0.000477076	0.00810434	0.898,0.907	0.963,0.974	-0.066	-6.6	6.6
605	ENSG00000116539	ASH1L	1	-	155440502	155440593	155477885	155482449	155438326	155439068	155521099	155521618	605	21841609	2,0	23932215	8,6	4637	164	0.000696454	0.010799	0.975,1.0	0.914,0.929	0.066	6.6	6.6
10353	ENSG00000143771	CNIH4	1	+	224360463	224360563	224364108	224364198	224356886	224356993	224365878	224365991	10353	160,73	4,4	91119	9,15	173	163	0.0016718	0.0216266	0.974,0.945	0.905,0.882	0.066	6.6	6.6
10406	ENSG00000137073	UBAP2	9	-	33953284	33953474	33960825	33960878	33948373	33948587	33971650	33971754	10406	7,1	102105	1,0	167162	126	263	0.00206911	0.0255052	0.125,0.019	0.012,0.0	0.066	6.6	6.6
3900	ENSG00000174567	GOLT1A	1	-	204199199	204199258	204201632	204201811	204198159	204198496	204202895	204202987	3900	160118	9,3	132110	1,0	252	132	0.000495401	0.00831202	0.903,0.954	0.986,1.0	-0.065	-6.5	6.5
6660	ENSG00000122033	MTIF3	13	-	27439988	27440449	27445087	27445156	27435642	27435893	27450508	27450574	6660	151102	22511405	91,97	22152057	142	534	0.00114087	0.0159735	0.201,0.214	0.134,0.151	0.065	6.5	6.5
8852	ENSG00000165802	NSMF	9	-	137454745	137454787	137455238	137455307	137454390	137454443	137456410	137456486	8852	257198	5,3	155152	15,8	142	115	0.000164695	0.00342951	0.977,0.982	0.893,0.939	0.064	6.4	6.4
13236	ENSG00000092841	MYL6	12	+	56159588	56159622	56159622	56159705	56158683	56158711	56159974	56160148	13236	3,3	203144	11,12	193156	107	156	0.000745699	0.0114182	0.021,0.029	0.077,0.101	-0.064	-6.4	6.4
7183	ENSG00000137161	CNPY3	6	+	42934474	42934598	42935411	42935473	42929199	42929721	42935573	42935670	7183	168123	15,9	260215	7,7	197	135	0.00310093	0.0347969	0.885,0.904	0.962,0.955	-0.064	-6.4	6.4
7457	ENSG00000167986	DDB1	11	-	61324237	61324387	61325610	61325708	61323978	61324137	61326778	61326893	7457	179144	13,7	211201	38,27	171	223	0.000313201	0.00571638	0.947,0.964	0.879,0.907	0.063	6.3	6.3
6625	ENSG00000112237	CCNC	6	-	99550217	99550309	99550517	99550592	99549507	99549575	99550992	99551028	6625	2,2	145,84	9,10	126109	148	165	0.000572774	0.00930473	0.015,0.026	0.074,0.093	-0.063	-6.3	6.3
12393	ENSG00000257923	CUX1	7	+	102070338	102070417	102097363	102097501	101916114	101916225	102104335	102104459	12393	7,8	256182	16,31	258258	152	211	0.00073554	0.0113192	0.037,0.058	0.079,0.143	-0.063	-6.3	6.3
9241	ENSG00000149311	ATM	11	+	108312389	108312498	108314136	108314385	108310159	108310315	108315822	108315894	9241	42,18	1,1	53,51	15,3	182	322	0.000904048	0.0132465	0.987,0.97	0.862,0.968	0.063	6.3	6.3
1882	ENSG00000085719	CPNE3	8	+	86515461	86515499	86524876	86524997	86514437	86514541	86528535	86528677	1882	90,80	6,2	64,65	14,8	111	194	0.00106584	0.0152361	0.963,0.986	0.889,0.934	0.063	6.3	6.3
10693	ENSG00000141556	TBCD	17	+	82903404	82903478	82911757	82911789	82884144	82884202	82920555	82920618	10693	1,0	81,52	5,4	45,45	147	105	0.00157558	0.0206018	0.009,0.0	0.074,0.06	-0.063	-6.3	6.3
6741	ENSG00000136522	MRPL47	3	-	179602653	179602797	179603412	179603531	179601729	179601790	179604526	179604654	6741	3,0	230149	12,17	225218	192	217	2.53883e-06	0.000120227	0.015,0.0	0.057,0.081	-0.062	-6.2	6.2
12192	ENSG00000182973	CNOT10	3	+	32713226	32713369	32715991	32716134	32708669	32708820	32716224	32716311	12192	174140	3,4	146114	3,20	216	216	0.000863112	0.0128784	0.983,0.972	0.98,0.851	0.062	6.2	6.2
12081	ENSG00000131966	ACTR10	14	+	58230398	58230480	58231077	58231153	58223782	58223856	58232065	58232267	12081	259193	1,0	191129	10,10	155	149	1.59304e-06	7.97498e-05	0.996,1.0	0.948,0.925	0.061	6.1	6.1
8215	ENSG00000070831	CDC42	1	+	22078705	22078881	22081721	22081790	22078428	22078583	22086438	22086548	8215	5,5	204144	25,24	172163	249	142	2.36278e-07	1.50153e-05	0.014,0.019	0.077,0.077	-0.06	-6	6
2484	ENSG00000159267	HLCS	21	-	36946008	36946154	36947332	36948287	36938831	36938994	36962035	36962170	2484	16,16	41,34	2,8	43,44	1028	219	0.000293665	0.00544901	0.077,0.091	0.01,0.037	0.06	6	6
11947	ENSG00000280987	MATR3	5	+	139293452	139293575	139307238	139308327	139279050	139279129	139314674	139314736	11947	3,1	28372308	28,11	17201576	196	1162	4.30135e-11	6.94158e-09	0.006,0.003	0.088,0.04	-0.059	-5.9	5.9
5980	ENSG00000113522	RAD50	5	+	132594868	132595044	132595103	132595201	132591876	132592034	132595572	132595810	5980	352191	2,1	417381	16,23	249	171	4.09194e-07	2.42375e-05	0.992,0.992	0.947,0.919	0.059	5.9	5.9
6657	ENSG00000122033	MTIF3	13	-	27439988	27440449	27445087	27445156	27437115	27437273	27450508	27450574	6657	153102	27031680	91,96	26612429	142	534	0.000949689	0.0138336	0.176,0.186	0.114,0.129	0.059	5.9	5.9
4036	ENSG00000163479	SSR2	1	-	156012384	156012565	156014960	156015135	156011809	156011887	156018131	156018368	4036	666497	21,21	621530	54,66	248	254	9.75025e-08	6.83353e-06	0.97,0.96	0.922,0.892	0.058	5.8	5.8
8600	ENSG00000168803	ADAL	15	+	43340264	43340352	43340544	43340703	43335695	43335826	43342993	43343075	8600	47,29	0,2	40,49	8,3	161	232	0.00403417	0.0422723	1.0,0.954	0.878,0.959	0.058	5.8	5.8
2498	ENSG00000154582	TCEB1	8	-	73959764	73959818	73964486	73964629	73955910	73956054	73972244	73972287	2498	56,33	258167	96,89	263282	216	127	0.0046403	0.0466885	0.113,0.104	0.177,0.157	-0.058	-5.8	5.8
6566	ENSG00000241685	ARPC1A	7	+	99348851	99348955	99349247	99349363	99338180	99338285	99353908	99354121	6566	472322	4,3	271260	21,19	177	189	1.22701e-09	1.43327e-07	0.992,0.991	0.932,0.936	0.057	5.7	5.7
5632	ENSG00000092439	TRPM7	15	-	50586391	50586488	50589196	50589316	50583088	50583156	50589591	50589656	5632	2,0	172100	12,8	154112	193	170	2.28404e-05	0.000693411	0.01,0.0	0.064,0.059	-0.057	-5.7	5.7
7189	ENSG00000135297	MTO1	6	+	73480996	73481116	73482039	73482244	73480674	73480805	73482448	73482620	7189	4,4	300266	9,17	206231	193	278	0.000103462	0.00232836	0.019,0.021	0.059,0.096	-0.057	-5.7	5.7
9624	ENSG00000077232	DNAJC10	2	+	182732515	182732542	182736248	182736386	182731029	182731107	182740298	182740388	9624	0,0	405290	5,6	185197	100	211	0.000253716	0.00484707	0.0,0.0	0.054,0.06	-0.057	-5.7	5.7
2394	ENSG00000107789	MINPP1	10	+	87514760	87514878	87521035	87521169	87513123	87513221	87552081	87553460	2394	0,0	98,69	4,7	88108	191	207	0.00093055	0.013571	0.0,0.0	0.047,0.066	-0.057	-5.7	5.7
6742	ENSG00000136522	MRPL47	3	-	179602653	179602797	179603412	179603535	179601729	179601790	179604526	179604654	6742	3,0	230149	11,16	225218	196	217	7.73384e-06	0.000292764	0.014,0.0	0.051,0.075	-0.056	-5.6	5.6
3548	ENSG00000076513	ANKRD13A	12	+	110021107	110021301	110024045	110024112	110019138	110019328	110025741	110025823	3548	6,3	171,99	19,19	130121	267	140	7.77827e-06	0.00029354	0.018,0.016	0.071,0.076	-0.056	-5.6	5.6
3384	ENSG00000107949	BCCIP	10	+	125833771	125833946	125841254	125841330	125831419	125831607	125853124	125853695	3384	759523	63,46	686616	28,29	248	149	0.000482012	0.00816557	0.879,0.872	0.936,0.927	-0.056	-5.6	5.6
1664	ENSG00000198431	TXNRD1	12	+	104288932	104289040	104325336	104325429	104287021	104287109	104326346	104326423	1664	207150	836540	298323	17731789	181	166	0.00126843	0.0173243	0.185,0.203	0.134,0.142	0.056	5.6	5.6
5075	ENSG00000085224	ATRX	X	-	77651982	77652077	77652113	77652353	77635914	77636056	77654097	77654200	5075	474254	1,0	285295	13,6	313	168	6.75104e-06	0.000261203	0.996,1.0	0.922,0.963	0.055	5.5	5.5
4033	ENSG00000163479	SSR2	1	-	156012394	156012565	156014960	156015135	156011809	156011887	156018131	156018368	4033	666497	13,16	621530	42,55	248	244	3.38867e-08	2.68142e-06	0.981,0.968	0.936,0.905	0.054	5.4	5.4
10336	ENSG00000150403	TMCO3	13	+	113534044	113534240	113538759	113538881	113520615	113520733	113539356	113539507	10336	429371	0,2	183176	6,10	269	195	8.04316e-06	0.00030083	1.0,0.993	0.957,0.927	0.054	5.4	5.4
5691	ENSG00000162736	NCSTN	1	+	160353159	160353237	160353275	160353501	160352886	160352991	160354117	160354290	5691	292267	5,6	167159	22,22	151	299	9.96019e-10	1.17463e-07	0.991,0.989	0.938,0.935	0.053	5.3	5.3
2460	ENSG00000123349	PFDN5	12	+	53295838	53295941	53296453	53296551	53295541	53295639	53297849	53297924	2460	642487	45,33	650602	84,80	176	171	0.000174853	0.00360432	0.933,0.935	0.883,0.88	0.053	5.3	5.3
12934	ENSG00000168002	POLR2G	11	+	62762726	62762866	62762866	62763025	62761794	62761904	62765181	62765232	12934	22,17	506344	38,26	339280	213	232	0.000390535	0.00692184	0.045,0.051	0.109,0.092	-0.053	-5.3	5.3
6955	ENSG00000102897	LYRM1	16	+	20915913	20916047	20920121	20920210	20915555	20915714	20923999	20925006	6955	0,2	93,56	10,6	90,85	207	162	0.000413462	0.00725482	0.0,0.027	0.08,0.052	-0.053	-5.3	5.3
12505	ENSG00000136270	TBRG4	7	-	45104175	45104256	45104537	45104709	45103332	45103443	45105440	45107464	12505	144146	1,3	192162	9,9	245	154	0.00265794	0.0307834	0.989,0.968	0.931,0.919	0.053	5.3	5.3
4708	ENSG00000141582	CBX4	17	-	79835645	79835712	79835976	79836179	79833155	79835395	79837836	79837902	4708	194155	802576	105,72	653688	276	140	2.5218e-06	0.000119883	0.109,0.12	0.075,0.05	0.052	5.2	5.2
10994	ENSG00000265681	RPL17	18	-	49491531	49491584	49491621	49491833	49491404	49491445	49492457	49492479	10994	1377915	45902878	19992053	43754252	285	126	6.11361e-05	0.00149072	0.117,0.123	0.168,0.176	-0.052	-5.2	5.2
490	ENSG00000175575	PAAF1	11	+	73919260	73919405	73924614	73924697	73918949	73919032	73927284	73927725	490	1,4	127,99	4,28	146148	218	156	8.62097e-05	0.00200638	0.006,0.028	0.019,0.119	-0.052	-5.2	5.2
2203	ENSG00000205323	SARNP	12	-	55766979	55767043	55789074	55789128	55760550	55760640	55794358	55794387	2203	140,71	13,4	117112	2,1	127	137	0.000194624	0.00396523	0.921,0.95	0.984,0.992	-0.052	-5.2	5.2
11565	ENSG00000128487	SPECC1	17	+	20096630	20096798	20204332	20205912	20009362	20009424	20227412	20227620	11565	3,6	1172909	13,16	11621063	241	1653	0.00133971	0.0181563	0.017,0.043	0.071,0.094	-0.052	-5.2	5.2
8194	ENSG00000217930	PAM16	16	-	4343206	4343291	4343482	4343616	4341367	4341504	4351231	4351262	8194	21,15	293158	28,36	187199	207	158	0.00201153	0.0249459	0.052,0.068	0.103,0.121	-0.052	-5.2	5.2
4391	ENSG00000063046	EIF4B	12	+	53021715	53021777	53021805	53021860	53019909	53020026	53022492	53022627	4391	14,2	1207765	71,65	10211109	135	128	0	0	0.011,0.002	0.062,0.053	-0.051	-5.1	5.1
2513	ENSG00000182446	NPLOC4	17	-	81567933	81568071	81569015	81569111	81567416	81567533	81572016	81572088	2513	262180	1,4	226195	18,16	169	211	5.61032e-07	3.18669e-05	0.997,0.983	0.94,0.938	0.051	5.1	5.1
8629	ENSG00000101266	CSNK2A1	20	-	508450	508660	527932	528049	505117	505229	543671	543821	8629	12,18	323259	9,7	518541	190	283	0.000110177	0.00244362	0.052,0.094	0.025,0.019	0.051	5.1	5.1
4537	ENSG00000124214	STAU1	20	-	49165996	49166285	49174194	49174269	49153932	49154071	49188115	49188367	4537	215139	42,30	143137	54,47	148	362	0.00413491	0.0430497	0.926,0.919	0.866,0.877	0.051	5.1	5.1
10040	ENSG00000108384	RAD51C	17	+	58696692	58696859	58699874	58699999	58695049	58695189	58703195	58703329	10040	209135	0,0	346351	15,15	240	198	8.25212e-06	0.000307636	1.0,1.0	0.95,0.951	0.05	5	5
2202	ENSG00000205323	SARNP	12	-	55766979	55767043	55789074	55789143	55760550	55760640	55794358	55794387	2202	160,90	13,4	148139	2,1	142	137	0.000152081	0.00322155	0.922,0.956	0.986,0.993	-0.05	-5	5
7458	ENSG00000167986	DDB1	11	-	61324266	61324387	61325610	61325708	61323978	61324137	61326778	61326893	7458	179144	6,4	211201	20,19	171	194	0.000548182	0.00901266	0.971,0.976	0.923,0.923	0.05	5	5
8151	ENSG00000164548	TRA2A	7	-	23522131	23522432	23531180	23531270	23521706	23521840	23531788	23532041	8151	16,2	255120	7,10	642559	163	374	0.00201502	0.0249639	0.126,0.037	0.024,0.039	0.05	5	5
11697	ENSG00000135679	MDM2	12	+	68813558	68813628	68816811	68816945	68809207	68809292	68828770	68828931	11697	1,0	73,50	5,12	185196	143	207	0.00224007	0.0269887	0.019,0.0	0.038,0.081	-0.05	-5	5
3436	ENSG00000130023	ERMARD	6	+	169776333	169776411	169776454	169776669	169775939	169776065	169779181	169779295	3436	8,1	130,81	1,0	66,84	151	288	0.00402746	0.0422723	0.105,0.023	0.028,0.0	0.05	5	5
5298	ENSG00000121310	ECHDC2	1	-	52897436	52897484	52898579	52898754	52895909	52896597	52899173	52899224	5298	14,13	144108	14,31	92101	248	121	0.00480516	0.0480254	0.045,0.055	0.069,0.13	-0.05	-5	5
4037	ENSG00000163479	SSR2	1	-	156012384	156012565	156014960	156015069	156011809	156011887	156018131	156018368	4037	634464	21,21	562489	54,66	182	254	4.17847e-08	3.20306e-06	0.977,0.969	0.936,0.912	0.049	4.9	4.9
6578	ENSG00000241685	ARPC1A	7	+	99348892	99348959	99349247	99349363	99344292	99344515	99353908	99354121	6578	381298	4,3	285221	22,18	140	189	1.24613e-08	1.11561e-06	0.992,0.993	0.946,0.943	0.048	4.8	4.8
6580	ENSG00000241685	ARPC1A	7	+	99348892	99348959	99349247	99349363	99338182	99338285	99353908	99354121	6580	381299	4,3	285222	21,19	140	189	1.24563e-08	1.11561e-06	0.992,0.993	0.948,0.94	0.048	4.8	4.8
171	ENSG00000108825	PTGES3L-AARSD1	17	-	42953723	42953778	42954228	42954344	42951799	42951894	42954875	42954967	171	2,2	184135	11,8	103115	189	128	5.10378e-05	0.00130141	0.007,0.01	0.067,0.045	-0.048	-4.8	4.8
10834	ENSG00000279765	RP11-437B10.1	15	+	92946037	92946216	92946247	92946340	92942842	92945865	92948951	92949230	10834	361219	6,6	312331	20,17	252	166	0.00111475	0.0157516	0.975,0.96	0.911,0.928	0.048	4.8	4.8
11802	ENSG00000069248	NUP133	1	-	229448989	229449190	229450524	229450605	229444913	229445002	229452524	229452643	11802	55,42	1,0	68,52	7,5	154	274	0.00216893	0.0262865	0.99,1.0	0.945,0.949	0.048	4.8	4.8
7128	ENSG00000196365	LONP1	19	-	5708279	5708403	5711770	5712002	5707696	5707826	5713133	5713253	7128	18471372	8,9	11891154	36,53	305	197	2.33147e-15	6.49897e-13	0.993,0.99	0.955,0.934	0.047	4.7	4.7
3108	ENSG00000156411	C14orf2	14	-	103913960	103913984	103914478	103914633	103912299	103912694	103915065	103915189	3108	25,15	731408	39,46	270281	228	97	7.02005e-12	1.34533e-09	0.014,0.015	0.058,0.065	-0.047	-4.7	4.7
12659	ENSG00000150787	PTS	11	+	112229422	112229627	112230207	112230230	112228593	112228673	112230625	112230682	12659	20,12	290222	37,33	188148	278	96	3.24839e-07	1.95301e-05	0.023,0.018	0.064,0.071	-0.047	-4.7	4.7
12662	ENSG00000150787	PTS	11	+	112229441	112229486	112230207	112230230	112228593	112228673	112230625	112230682	12662	0,4	290222	9,14	188148	118	96	4.08262e-06	0.000176315	0.0,0.014	0.037,0.071	-0.047	-4.7	4.7
7235	ENSG00000273559	CWC25	17	-	38806115	38806258	38806296	38806395	38802699	38802861	38806764	38806976	7235	108,63	3,0	134153	10,12	172	216	0.000851557	0.0127681	0.978,1.0	0.944,0.941	0.047	4.7	4.7
11544	ENSG00000182199	SHMT2	12	+	57232705	57232858	57232886	57233101	57232424	57232575	57233179	57233345	11544	1218891	33,28	886870	90,75	226	288	2.43939e-11	4.09851e-09	0.979,0.976	0.926,0.937	0.046	4.6	4.6
4841	ENSG00000113845	TIMMDC1	3	+	119503958	119504021	119513640	119513719	119503531	119503620	119517204	119517315	4841	7,1	381241	10,10	191165	136	152	0.000219609	0.00435843	0.02,0.005	0.055,0.063	-0.046	-4.6	4.6
603	ENSG00000116539	ASH1L	1	-	155440489	155440593	155477885	155482449	155438326	155439068	155521099	155521618	603	21841609	0,1	23932215	5,5	4637	177	0.00377976	0.0401722	1.0,0.984	0.948,0.944	0.046	4.6	4.6
3435	ENSG00000130023	ERMARD	6	+	169776333	169776411	169776454	169776673	169775939	169776065	169779181	169779295	3435	8,1	146102	1,0	82112	151	292	0.00493924	0.0489433	0.096,0.019	0.023,0.0	0.046	4.6	4.6
4034	ENSG00000163479	SSR2	1	-	156012394	156012565	156014960	156015069	156011809	156011887	156018131	156018368	4034	634464	13,16	562489	42,55	182	244	1.53583e-08	1.33596e-06	0.985,0.975	0.947,0.923	0.045	4.5	4.5
12002	ENSG00000215472	RPL17-C18orf32	18	-	49491351	49491584	49491621	49491833	49490792	49490927	49492457	49492479	12002	1378913	93,55	19982049	256231	285	306	5.01084e-06	0.000213396	0.941,0.947	0.893,0.905	0.045	4.5	4.5
9378	ENSG00000004534	RBM6	3	+	49962575	49962685	50048244	50048348	49940073	49940225	50054334	50054395	9378	93,54	0,1	149155	11,6	183	177	0.000923837	0.0134891	1.0,0.981	0.929,0.962	0.045	4.5	4.5
2427	ENSG00000030066	NUP160	11	-	47840377	47840584	47845751	47845965	47837544	47837623	47847847	47847959	2427	1,2	86,56	8,11	125133	287	280	0.0043763	0.04456	0.011,0.034	0.059,0.075	-0.045	-4.5	4.5
12001	ENSG00000215472	RPL17-C18orf32	18	-	49491351	49491584	49491625	49491833	49490792	49490927	49492457	49492479	12001	1367900	93,55	19932027	256231	281	306	5.80784e-06	0.000238238	0.941,0.947	0.894,0.905	0.044	4.4	4.4
3459	ENSG00000090861	AARS	16	-	70254390	70254483	70254620	70254734	70253918	70254038	70255727	70255836	3459	1459894	3,4	14071389	55,66	187	166	0	0	0.998,0.995	0.958,0.949	0.043	4.3	4.3
10914	ENSG00000067225	PKM	15	-	72202453	72202620	72203021	72203188	72200473	72200655	72206727	72206880	10914	35,25	13981194	50,60	816764	240	240	4.24149e-09	4.16175e-07	0.024,0.021	0.058,0.073	-0.043	-4.3	4.3
11067	ENSG00000110841	PPFIBP1	12	+	27650009	27650141	27654168	27654313	27647728	27647842	27654721	27654814	11067	179126	2,3	110114	8,7	205	218	0.0022841	0.0273846	0.99,0.978	0.936,0.945	0.043	4.3	4.3
7781	ENSG00000144827	ABHD10	3	+	111986263	111986375	111986456	111986562	111981783	111981967	111986913	111987051	7781	482357	0,0	281253	13,10	185	179	1.98699e-06	9.74819e-05	1.0,1.0	0.954,0.961	0.042	4.2	4.2
12787	ENSG00000119689	DLST	14	+	74889276	74889349	74889896	74889952	74889094	74889147	74891055	74891167	12787	1,3	137,84	6,13	121134	146	129	0.00137771	0.0184829	0.006,0.031	0.042,0.079	-0.042	-4.2	4.2
7422	ENSG00000167996	FTH1	11	-	61965368	61965443	61965561	61965577	61964565	61964891	61967311	61967371	7422	2,5	303264	83,77	22181871	89	148	0.000118317	0.00260065	0.011,0.031	0.059,0.064	-0.041	-4.1	4.1
5131	ENSG00000086475	SEPHS1	10	-	13340690	13340908	13344757	13345028	13338704	13338808	13347999	13348280	5131	826523	10,11	528518	25,31	344	291	2.08979e-06	0.000102117	0.986,0.976	0.947,0.934	0.04	4	4
6600	ENSG00000136986	DERL1	8	-	123022683	123022779	123024934	123025050	123021446	123021499	123041969	123042122	6600	0,3	138,92	10,5	117112	189	169	0.00130392	0.0176909	0.0,0.028	0.071,0.038	-0.04	-4	4
1	ENSG00000166012	TAF1D	11	-	93733349	93733397	93734624	93734660	93732243	93732291	93736140	93736304	1	74,61	1,1	87113	2,12	109	121	0.00259381	0.0302119	0.988,0.985	0.98,0.913	0.04	4	4
8936	ENSG00000278845	MRPL45	17	+	38306532	38306631	38318686	38318735	38299350	38299468	38322125	38322299	8936	158104	0,1	185149	3,8	172	122	0.00501959	0.0495296	1.0,0.987	0.978,0.93	0.04	4	4
11543	ENSG00000182199	SHMT2	12	+	57232705	57232858	57232886	57233077	57232424	57232575	57233179	57233345	11543	1218891	29,23	886870	70,63	226	264	1.91573e-09	2.08934e-07	0.98,0.978	0.937,0.942	0.039	3.9	3.9
1031	ENSG00000163938	GNL3	3	+	52686415	52686557	52686770	52686827	52686031	52686105	52687245	52687383	1031	13,9	328197	35,34	321297	215	130	8.88653e-05	0.00205648	0.023,0.027	0.062,0.065	-0.038	-3.8	3.8
12936	ENSG00000168002	POLR2G	11	+	62762726	62762866	62762866	62763026	62761794	62761904	62765181	62765232	12936	22,17	799532	38,26	515419	213	233	0.000188433	0.00385189	0.029,0.034	0.075,0.064	-0.038	-3.8	3.8
2873	ENSG00000272896	RP11-216L13.17	9	+	136791629	136791777	136791972	136792030	136791378	136791424	136792250	136792358	2873	37,44	402272	82121	551468	221	131	0.00306771	0.0344872	0.052,0.087	0.081,0.133	-0.038	-3.8	3.8
13039	ENSG00000104529	EEF1D	8	-	143583161	143583276	143586218	143586316	143581228	143581328	143586728	143586852	13039	571418	12,5	570553	35,31	171	188	2.55637e-06	0.000120592	0.981,0.989	0.947,0.951	0.036	3.6	3.6
5623	ENSG00000108587	GOSR1	17	+	30489325	30489445	30490125	30490217	30484662	30484770	30492678	30492753	5623	0,0	301185	15,7	263218	193	165	4.00792e-05	0.00108255	0.0,0.0	0.046,0.027	-0.036	-3.6	3.6
2874	ENSG00000272896	RP11-216L13.17	9	+	136791629	136791777	136791946	136792030	136791378	136791424	136792250	136792358	2874	37,44	619409	82121	732704	221	157	0.000582237	0.00943347	0.041,0.071	0.074,0.109	-0.036	-3.6	3.6
11214	ENSG00000109586	GALNT7	4	+	173297794	173297977	173298114	173298297	173295763	173295843	173302046	173302164	11214	11,12	661435	13,13	226198	256	256	0.000835967	0.0125497	0.016,0.027	0.054,0.062	-0.036	-3.6	3.6
9245	ENSG00000149311	ATM	11	+	108312410	108312498	108314136	108314385	108310159	108310315	108315822	108315894	9245	54,38	1,1	87,90	15,3	161	322	0.00252544	0.0296124	0.991,0.987	0.921,0.984	0.036	3.6	3.6
8231	ENSG00000175309	PHYKPL	5	-	178212972	178213103	178213905	178214015	178211889	178211970	178214795	178214885	8231	18,8	284216	6,6	366305	183	204	0.00208033	0.0255708	0.066,0.04	0.018,0.021	0.034	3.4	3.4
2428	ENSG00000030066	NUP160	11	-	47840377	47840588	47845751	47845965	47837544	47837623	47847847	47847959	2428	1,2	143,86	8,11	192183	287	284	0.00284982	0.0325144	0.007,0.022	0.04,0.056	-0.034	-3.4	3.4
2257	ENSG00000135535	CD164	6	-	109370410	109370467	109376073	109376094	109366517	109369017	109377899	109377971	2257	24,13	465311	2,13	384358	94	130	0.00422212	0.0435528	0.067,0.055	0.007,0.048	0.034	3.4	3.4
1743	ENSG00000234741	GAS5	1	-	173864483	173864506	173864674	173864697	173864256	173864304	173865228	173865282	1743	19,8	421218	2,4	458475	96	96	9.13791e-06	0.000332608	0.043,0.035	0.004,0.008	0.033	3.3	3.3
2461	ENSG00000123349	PFDN5	12	+	53296429	53296551	53297849	53297924	53295524	53295639	53298044	53298150	2461	41,24	795535	61,64	708597	195	148	0.000203243	0.00409946	0.038,0.033	0.061,0.075	-0.033	-3.3	3.3
2878	ENSG00000272896	RP11-216L13.17	9	+	136791640	136791777	136791946	136792030	136791378	136791424	136792250	136792358	2878	35,43	619409	78111	732704	210	157	0.00138425	0.0185145	0.041,0.073	0.074,0.105	-0.033	-3.3	3.3
5282	ENSG00000111321	LTBR	12	+	6388643	6388825	6390111	6390330	6388397	6388505	6390659	6391224	5282	10,8	387320	36,31	615552	255	292	0.00153638	0.0201537	0.029,0.028	0.063,0.06	-0.033	-3.3	3.3
9112	ENSG00000101104	PABPC1L	20	+	44931953	44932026	44932341	44932534	44930459	44930726	44933056	44933185	9112	4,6	551418	14,14	453474	146	266	0.00181873	0.0230442	0.013,0.025	0.053,0.051	-0.033	-3.3	3.3
11408	ENSG00000183648	NDUFB1	14	-	92117497	92117642	92121195	92121399	92116125	92116229	92121641	92121917	11408	40,23	19161205	32,53	611710	277	218	4.83521e-09	4.66959e-07	0.016,0.015	0.04,0.055	-0.032	-3.2	3.2
8214	ENSG00000070831	CDC42	1	+	22078705	22078881	22081721	22081794	22078428	22078583	22086438	22086548	8214	5,5	468350	25,24	366359	249	146	1.59358e-07	1.06193e-05	0.006,0.008	0.039,0.038	-0.032	-3.2	3.2
8211	ENSG00000070831	CDC42	1	+	22078746	22078881	22081721	22081790	22078428	22078583	22086438	22086548	8211	0,2	204144	12,7	172163	208	142	0.0003519	0.00631927	0.0,0.009	0.045,0.028	-0.032	-3.2	3.2
4630	ENSG00000153339	TRAPPC8	18	-	31870672	31870876	31870925	31871120	31870371	31870502	31873429	31873538	4630	172121	2,0	182187	10,5	268	277	0.0034549	0.0374994	0.989,1.0	0.95,0.975	0.032	3.2	3.2
11539	ENSG00000182199	SHMT2	12	+	57232703	57232858	57232886	57233101	57232452	57232575	57233179	57233345	11539	19141420	33,28	14231362	90,75	228	288	2.16097e-11	3.733e-09	0.987,0.985	0.952,0.958	0.031	3.1	3.1
8753	ENSG00000258674	CTC-260F20.3	19	+	19528006	19528116	19528555	19528686	19527700	19527770	19529363	19529517	8753	570436	20,30	503419	10,4	183	204	3.12674e-05	0.000883629	0.969,0.942	0.982,0.992	-0.031	-3.1	3.1
6739	ENSG00000136522	MRPL47	3	-	179602651	179602797	179603412	179603531	179601729	179601790	179604526	179604654	6739	3,0	428293	12,17	497445	192	219	9.62156e-05	0.00220165	0.008,0.0	0.027,0.042	-0.031	-3.1	3.1
12201	ENSG00000150593	PDCD4	10	+	110875965	110876070	110876116	110876237	110871794	110872018	110881232	110881535	12201	653439	0,4	189208	5,11	178	194	0.000542919	0.00896219	1.0,0.992	0.976,0.954	0.031	3.1	3.1
6570	ENSG00000241685	ARPC1A	7	+	99348851	99348959	99349247	99349363	99338180	99338285	99353908	99354121	6570	894672	4,3	579515	21,19	181	189	2.70188e-07	1.67366e-05	0.996,0.996	0.966,0.966	0.03	3	3
7421	ENSG00000167996	FTH1	11	-	61965368	61965443	61965561	61965648	61964600	61964891	61967311	61967371	7421	14,12	303264	21,26	22181871	160	148	5.38243e-06	0.000226857	0.041,0.04	0.009,0.013	0.03	3	3
6716	ENSG00000148396	SEC16A	9	-	136463311	136463440	136463462	136463601	136462886	136463132	136463678	136463740	6716	330231	4,0	246259	12,6	212	202	0.00127343	0.0173734	0.987,1.0	0.951,0.976	0.03	3	3
11409	ENSG00000183648	NDUFB1	14	-	92117497	92117642	92121195	92121413	92116125	92116229	92121641	92121917	11409	38,23	19161205	31,50	611710	291	218	1.34456e-08	1.1864e-06	0.015,0.014	0.037,0.05	-0.029	-2.9	2.9
6557	ENSG00000241685	ARPC1A	7	+	99348851	99349025	99349247	99349363	99344292	99344515	99353908	99354121	6557	1109846	4,3	749705	22,18	247	189	3.02049e-07	1.85231e-05	0.995,0.995	0.963,0.968	0.029	2.9	2.9
13041	ENSG00000104529	EEF1D	8	-	143583163	143583276	143586218	143586316	143581228	143581328	143586728	143586852	13041	571418	8,6	570553	33,20	171	186	2.24676e-05	0.000688638	0.987,0.987	0.949,0.968	0.029	2.9	2.9
11534	ENSG00000182199	SHMT2	12	+	57232705	57232843	57232886	57233101	57232424	57232575	57233179	57233345	11534	20311514	33,28	14541377	90,75	211	288	3.5133e-12	7.3035e-10	0.988,0.987	0.957,0.962	0.028	2.8	2.8
13031	ENSG00000104529	EEF1D	8	-	143583165	143583276	143586218	143586316	143581228	143581328	143586728	143586852	13031	571418	8,5	570553	28,22	171	184	2.71419e-05	0.000796328	0.987,0.989	0.956,0.964	0.028	2.8	2.8
13025	ENSG00000104529	EEF1D	8	-	143583159	143583276	143586218	143586316	143581228	143581328	143586728	143586852	13025	571418	9,6	570553	34,20	171	190	3.53999e-05	0.000982308	0.986,0.987	0.949,0.968	0.028	2.8	2.8
13246	ENSG00000110048	OSBP	11	-	59593603	59593724	59593724	59593879	59581450	59581554	59594009	59594255	13246	1,6	377305	20,18	435403	228	194	4.0625e-05	0.00109269	0.002,0.016	0.038,0.037	-0.028	-2.8	2.8
6740	ENSG00000136522	MRPL47	3	-	179602651	179602797	179603412	179603535	179601729	179601790	179604526	179604654	6740	3,0	428293	11,16	497445	196	219	0.000302605	0.0055672	0.008,0.0	0.024,0.039	-0.028	-2.8	2.8
2459	ENSG00000123349	PFDN5	12	+	53295838	53295941	53296453	53296551	53295541	53295639	53298044	53298150	2459	635478	18,12	641573	36,32	176	171	0.00156788	0.020523	0.972,0.975	0.945,0.946	0.028	2.8	2.8
2105	ENSG00000214941	ZSWIM7	17	-	15981039	15981144	15986799	15986890	15977726	15978163	15987265	15987368	2105	3,3	296195	13,6	247209	164	178	0.00320213	0.0356713	0.011,0.016	0.054,0.03	-0.028	-2.8	2.8
2699	ENSG00000115541	HSPE1	2	+	197500699	197500918	197501077	197501238	197500139	197500439	197503038	197503128	2699	33,33	28532047	55,89	14751432	292	234	2.02838e-13	4.69397e-11	0.009,0.013	0.029,0.047	-0.027	-2.7	2.7
11540	ENSG00000182199	SHMT2	12	+	57232703	57232858	57232886	57233077	57232452	57232575	57233179	57233345	11540	19141420	29,23	14231362	70,63	228	264	1.80342e-09	2.01081e-07	0.987,0.986	0.959,0.962	0.026	2.6	2.6
9608	ENSG00000109919	MTCH2	11	-	47622700	47622776	47625673	47625867	47618703	47618919	47627079	47627127	9608	11,8	305215	11,24	186205	267	149	0.00281699	0.0322599	0.02,0.02	0.032,0.061	-0.026	-2.6	2.6
6265	ENSG00000110696	C11orf58	11	+	16748100	16748157	16752784	16752889	16744600	16744684	16754870	16755346	6265	6,4	511327	15,14	492405	130	178	0.00334817	0.0366655	0.016,0.016	0.04,0.045	-0.026	-2.6	2.6
8074	ENSG00000198836	OPA1	3	+	193618702	193618936	193631611	193631665	193617177	193617285	193635417	193635522	8074	1,0	97,86	10,7	134106	307	127	0.00492305	0.0488862	0.004,0.0	0.03,0.027	-0.026	-2.6	2.6
2329	ENSG00000090487	SPG21	15	-	64982931	64983093	64983506	64983593	64980863	64981025	64989664	64989815	2329	360219	3,4	266289	16,13	160	235	0.000176241	0.00362685	0.994,0.988	0.961,0.97	0.025	2.5	2.5
11533	ENSG00000182199	SHMT2	12	+	57232705	57232843	57232886	57233077	57232424	57232575	57233179	57233345	11533	20311514	29,23	14541377	70,63	211	264	3.87991e-10	5.22935e-08	0.989,0.988	0.963,0.965	0.024	2.4	2.4
6551	ENSG00000241685	ARPC1A	7	+	99344291	99344515	99349247	99349363	99338182	99338285	99353908	99354121	6551	16291069	4,3	11441080	21,19	297	189	9.09583e-06	0.000332608	0.996,0.996	0.972,0.973	0.024	2.4	2.4
10718	ENSG00000124783	SSR1	6	-	7295391	7295485	7297095	7297209	7288681	7289931	7297922	7298001	10718	3,1	683458	16,12	447477	187	167	0.000255869	0.00488061	0.004,0.002	0.031,0.022	-0.024	-2.4	2.4
5283	ENSG00000111321	LTBR	12	+	6388643	6388825	6390111	6390340	6388397	6388505	6390659	6391224	5283	10,8	625508	36,31	960865	255	302	0.00105839	0.0151473	0.019,0.018	0.043,0.041	-0.023	-2.3	2.3
5186	ENSG00000031698	SARS	1	+	109223981	109224048	109228351	109228432	109213967	109214128	109229413	109229572	5186	23,9	15271069	47,48	15321465	140	154	9.70998e-06	0.000347209	0.016,0.009	0.033,0.035	-0.022	-2.2	2.2
6567	ENSG00000241685	ARPC1A	7	+	99348851	99348955	99349247	99349363	99344292	99344515	99353908	99354121	6567	1048782	4,3	710662	22,18	177	189	1.10118e-05	0.000383693	0.996,0.996	0.972,0.975	0.022	2.2	2.2
11545	ENSG00000182199	SHMT2	12	+	57232703	57232843	57232886	57233101	57232452	57232575	57233179	57233345	11545	27272043	33,28	19911869	90,75	213	288	7.64599e-12	1.44274e-09	0.991,0.99	0.968,0.971	0.021	2.1	2.1
13241	ENSG00000092841	MYL6	12	+	56159497	56159622	56159622	56159730	56158683	56158711	56159974	56160148	13241	17,17	17811184	36,59	14001345	198	181	2.58337e-07	1.62487e-05	0.009,0.013	0.023,0.039	-0.02	-2	2
1735	ENSG00000234741	GAS5	1	-	173864674	173864704	173865228	173865282	173864256	173864304	173865470	173865547	1735	943500	25,10	16021380	8,10	127	103	2.21811e-05	0.000681831	0.968,0.976	0.994,0.991	-0.02	-2	2
4670	ENSG00000167863	ATP5H	17	-	75039871	75040041	75040091	75040202	75039208	75039271	75042180	75042277	4670	958599	13,11	642480	25,24	184	243	6.69211e-05	0.00161891	0.99,0.986	0.971,0.964	0.02	2	2
4358	ENSG00000188243	COMMD6	13	-	75530113	75530266	75530310	75530405	75526435	75526639	75537663	75537675	4358	20,12	851500	4,5	522537	168	226	0.00231118	0.0276553	0.031,0.031	0.01,0.012	0.02	2	2
1030	ENSG00000163938	GNL3	3	+	52686415	52686557	52686768	52686827	52686031	52686105	52687245	52687383	1030	13,9	704457	35,34	695654	215	132	5.68123e-05	0.00140202	0.011,0.012	0.03,0.031	-0.019	-1.9	1.9
10754	ENSG00000152556	PFKM	12	+	48125324	48125562	48130362	48130436	48122766	48122859	48131315	48131393	10754	7,4	415315	16,20	325315	311	147	0.000256896	0.00489259	0.008,0.006	0.023,0.029	-0.019	-1.9	1.9
5981	ENSG00000113522	RAD50	5	+	132594868	132595044	132595103	132595273	132591876	132592034	132595572	132595810	5981	352191	2,4	417381	13,13	249	243	0.00467147	0.0469251	0.994,0.979	0.969,0.966	0.019	1.9	1.9
11546	ENSG00000182199	SHMT2	12	+	57232703	57232843	57232886	57233077	57232452	57232575	57233179	57233345	11546	27272043	29,23	19911869	70,63	213	264	1.36185e-09	1.54659e-07	0.991,0.991	0.972,0.974	0.018	1.8	1.8
12037	ENSG00000100129	EIF3L	22	+	37871199	37871318	37874369	37874524	37870175	37870347	37875840	37876011	12037	10,1	1135811	28,24	13791257	192	228	0.00024347	0.00470261	0.01,0.001	0.024,0.022	-0.018	-1.8	1.8
13038	ENSG00000104529	EEF1D	8	-	143583161	143583276	143586218	143586290	143581228	143581328	143586728	143586852	13038	1077768	12,5	9741079	35,31	145	188	1.32202e-05	0.000451659	0.991,0.995	0.973,0.978	0.017	1.7	1.7
6573	ENSG00000241685	ARPC1A	7	+	99348851	99348959	99349247	99349363	99344292	99344515	99353908	99354121	6573	14701132	4,3	1018917	22,18	181	189	0.0024916	0.0293277	0.997,0.997	0.98,0.982	0.016	1.6	1.6
10888	ENSG00000273088	RP11-201K10.3	1	-	155172323	155172489	155172564	155172628	155169790	155169857	155172737	155172892	10888	796555	16,7	665724	34,25	137	239	0.000326508	0.005924	0.989,0.993	0.972,0.981	0.015	1.5	1.5
6584	ENSG00000241685	ARPC1A	7	+	99344292	99344515	99349247	99349363	99338180	99338285	99353908	99354121	6584	23761558	4,3	16601595	21,19	296	189	0.00369923	0.0395563	0.997,0.997	0.981,0.982	0.015	1.5	1.5
13040	ENSG00000104529	EEF1D	8	-	143583163	143583276	143586218	143586290	143581228	143581328	143586728	143586852	13040	1077768	8,6	9741079	33,20	145	186	0.00066181	0.0104065	0.994,0.994	0.974,0.986	0.014	1.4	1.4
13024	ENSG00000104529	EEF1D	8	-	143583159	143583276	143586218	143586290	143581228	143581328	143586728	143586852	13024	1077768	9,6	9741079	34,20	145	190	0.000683625	0.0106404	0.994,0.994	0.974,0.986	0.014	1.4	1.4
11647	ENSG00000075415	SLC25A3	12	+	98595432	98595661	98595726	98595848	98593978	98594135	98597855	98598035	11647	46,28	17351299	98,84	20191941	302	195	0.000143443	0.00306502	0.017,0.014	0.03,0.027	-0.013	-1.3	1.3
13030	ENSG00000104529	EEF1D	8	-	143583165	143583276	143586218	143586290	143581228	143581328	143586728	143586852	13030	1077768	8,5	9741079	28,22	145	184	0.00160552	0.0209041	0.994,0.995	0.978,0.984	0.013	1.3	1.3
1736	ENSG00000234741	GAS5	1	-	173864674	173864704	173865228	173865282	173864256	173864304	173865509	173865547	1736	1062657	24,9	850797	5,7	127	103	0.004495	0.0455253	0.973,0.983	0.993,0.989	-0.013	-1.3	1.3
13239	ENSG00000092841	MYL6	12	+	56159470	56159622	56159622	56159730	56158683	56158711	56159974	56160148	13239	19,19	17811184	31,49	14001345	225	181	0.000163064	0.00340132	0.009,0.013	0.018,0.028	-0.012	-1.2	1.2
11648	ENSG00000075415	SLC25A3	12	+	98595432	98595557	98595726	98595848	98593978	98594135	98597855	98598035	11648	8,11	17351299	47,32	20191941	198	195	0.000179171	0.00368095	0.005,0.008	0.022,0.016	-0.012	-1.2	1.2
5845	ENSG00000154723	ATP5J	21	-	25733166	25733360	25734169	25734244	25729630	25729801	25734852	25734904	5845	2,1	5,1	1,0	26,25	148	267	0.00509362	0.050139	0.419,0.643	0.065,0.0	0.499	49.9	49.9
13134	ENSG00000113407	TARS	5	+	33446065	33446224	33446643	33446764	33445323	33445404	33448540	33448731	13134	7,2	8,3	2,3	18,17	232	194	0.00512775	0.0504345	0.423,0.358	0.085,0.129	0.283	28.3	28.3
2348	ENSG00000144233	AMMECR1L	2	-	127867144	127867279	127871248	127871359	127866899	127866996	127873827	127874272	2348	36,19	8,9	39,49	29,41	184	208	0.00515387	0.0506509	0.836,0.705	0.603,0.575	0.181	18.1	18.1
2947	ENSG00000262879	RP11-156P1.3	17	-	47035043	47035126	47054117	47054213	47033277	47033381	47056459	47056753	2947	35,17	5,1	11,4	0,0	169	156	0.0052027	0.0510898	0.866,0.94	1.0,1.0	-0.097	-9.7	9.7
12220	ENSG00000154640	BTG3	21	-	17604859	17604997	17608971	17609152	17598616	17598824	17612698	17612947	12220	101,70	117,80	427397	335284	254	211	0.00521769	0.051196	0.418,0.421	0.514,0.537	-0.106	-10.6	10.6
10567	ENSG00000144713	RPL32	3	-	12840634	12840677	12840788	12840956	12840141	12840242	12841493	12841588	10567	13,8	0,0	179155	7,5	241	116	0.00523083	0.0512429	1.0,1.0	0.925,0.937	0.069	6.9	6.9
75	ENSG00000177479	ARIH2	3	+	48964918	48964982	48967124	48967275	48927461	48927813	48968533	48968655	75	2,0	251161	8,7	308309	137	224	0.0052276	0.0512429	0.013,0.0	0.041,0.036	-0.032	-3.2	3.2
10701	ENSG00000141556	TBCD	17	+	82911757	82911789	82923651	82923733	82884144	82884202	82924938	82925057	10701	0,0	143,91	5,3	121,87	105	155	0.00525911	0.0514788	0.0,0.0	0.057,0.048	-0.053	-5.3	5.3
4701	ENSG00000141582	CBX4	17	-	79835976	79836048	79837303	79837528	79835645	79835712	79837836	79837902	4701	107,82	67,41	84,64	19,23	298	145	0.00526799	0.0514836	0.437,0.493	0.683,0.575	-0.164	-16.4	16.4
5606	ENSG00000100934	SEC23A	14	-	39036060	39036154	39037469	39037608	39031918	39033328	39039030	39041433	5606	1,5	0,0	11,5	2,2	212	167	0.00526498	0.0514836	1.0,1.0	0.812,0.663	0.262	26.2	26.2
2548	ENSG00000153933	DGKE	17	+	56858593	56858665	56858702	56858856	56856511	56856665	56861790	56861918	2548	15,13	1,0	40,38	3,8	145	227	0.00528943	0.0516109	0.959,1.0	0.954,0.881	0.062	6.2	6.2
4704	ENSG00000141582	CBX4	17	-	79835976	79836179	79837303	79837466	79835645	79835712	79837836	79837902	4704	79,49	260193	62,41	123,94	236	276	0.00528811	0.0516109	0.262,0.229	0.371,0.338	-0.109	-10.9	10.9
10181	ENSG00000066427	ATXN3	14	-	92088729	92088817	92096092	92096137	92083125	92083258	92096673	92096838	10181	22,26	54,44	18,26	82108	118	161	0.00529877	0.0516199	0.357,0.446	0.23,0.247	0.163	16.3	16.3
11600	ENSG00000100387	RBX1	22	+	40953554	40953633	40955286	40955446	40951358	40951476	40964046	40964117	11600	410274	52,34	253205	60,38	152	233	0.00529795	0.0516199	0.924,0.925	0.866,0.892	0.046	4.6	4.6
10565	ENSG00000144713	RPL32	3	-	12840634	12840677	12840769	12840889	12840141	12840242	12841493	12841588	10565	12,6	0,0	137135	7,5	193	116	0.0053121	0.0517086	1.0,1.0	0.922,0.942	0.068	6.8	6.8
5817	ENSG00000154723	ATP5J	21	-	25733166	25733363	25734169	25734375	25729630	25729801	25734852	25734904	5817	5,2	4,1	5,8	41,26	279	270	0.00532532	0.0517962	0.547,0.659	0.106,0.229	0.435	43.5	43.5
12597	ENSG00000153406	NMRAL1	16	-	4469226	4469465	4469503	4469698	4466152	4466402	4474092	4474166	12597	27,20	565366	27,27	297264	268	312	0.00533695	0.0518682	0.053,0.06	0.096,0.106	-0.045	-4.5	4.5
10933	ENSG00000152348	ATG10	5	+	82058494	82058602	82164398	82164458	81987558	81987678	82178489	82178587	10933	50,30	0,2	21,17	3,3	181	133	0.00536161	0.0520666	1.0,0.917	0.837,0.806	0.137	13.7	13.7
10677	ENSG00000106070	GRB10	7	-	50641853	50641970	50661812	50661942	50626821	50626978	50669721	50669863	10677	19,9	3,2	2,3	0,0	203	190	0.00536932	0.0521002	0.856,0.808	1.0,1.0	-0.168	-16.8	16.8
2169	ENSG00000134575	ACP2	11	-	47244734	47244867	47245304	47245427	47243238	47243321	47245681	47245834	2169	20,12	171123	19,12	52,66	196	206	0.00538535	0.0522145	0.109,0.093	0.277,0.16	-0.118	-11.8	11.8
1353	ENSG00000140157	NIPA2	15	+	22839971	22840197	22843101	22843228	22839654	22839790	22851638	22851870	1353	2,1	14,7	12,11	19,24	299	200	0.00541634	0.0524735	0.087,0.087	0.297,0.235	-0.179	-17.9	17.9
13173	ENSG00000154134	ROBO3	11	+	124877160	124877184	124877266	124877309	124876120	124876460	124877518	124877658	13173	0,0	11,12	3,1	5,9	97	116	0.00543888	0.0526503	0.0,0.0	0.418,0.117	-0.268	-26.8	26.8
6348	ENSG00000150201	FXYD4	10	+	43374612	43374639	43375498	43375573	43374469	43374502	43375694	43375734	6348	0,1	3,2	2,3	5,5	100	148	0.00544382	0.0526565	0.0,0.425	0.372,0.47	-0.208	-20.8	20.8
4565	ENSG00000072609	CHFR	12	-	132862332	132862425	132869618	132869834	132861466	132861634	132870723	132870783	4565	78,84	3,0	90,69	5,7	289	166	0.00548003	0.052965	0.937,1.0	0.912,0.85	0.088	8.8	8.8
7169	ENSG00000244754	N4BP2L2	13	-	32536932	32537027	32538617	32538684	32527457	32527532	32538777	32538885	7169	8,6	142,81	14,15	100,83	140	168	0.00549609	0.0530784	0.063,0.082	0.144,0.178	-0.088	-8.8	8.8
1563	ENSG00000181090	EHMT1	9	+	137799067	137799189	137800378	137800575	137798812	137798914	137800879	137800984	1563	1,0	3,2	9,4	19,16	195	270	0.00551175	0.0531878	0.316,0.0	0.396,0.257	-0.169	-16.9	16.9
10676	ENSG00000106070	GRB10	7	-	50641853	50641970	50661812	50661947	50626821	50626978	50669721	50669863	10676	18,11	3,2	2,3	0,0	208	190	0.00556052	0.053574	0.846,0.834	1.0,1.0	-0.16	-16	16
12545	ENSG00000267048	RP11-566K11.7	16	+	89908965	89909107	89910053	89910234	89907139	89907322	89910590	89910663	12545	42,46	14,14	63,65	40,44	215	254	0.00555957	0.053574	0.78,0.795	0.65,0.636	0.145	14.5	14.5
5212	ENSG00000163694	RBM47	4	-	40544421	40544506	40629395	40629560	40466576	40466699	40630107	40630316	5212	58,54	115,83	53,44	43,50	238	158	0.00558915	0.0538076	0.251,0.302	0.45,0.369	-0.133	-13.3	13.3
11790	ENSG00000153066	TXNDC11	16	-	11698124	11698325	11733981	11734079	11688302	11688445	11736016	11736233	11790	56,44	93,70	38,51	130126	171	274	0.00561901	0.0540526	0.491,0.502	0.319,0.393	0.141	14.1	14.1
9688	ENSG00000146802	TMEM168	7	-	112787808	112788045	112788453	112788544	112783697	112784953	112790159	112790393	9688	4,10	7,3	8,6	25,27	164	310	0.00563403	0.0541546	0.519,0.863	0.377,0.296	0.355	35.5	35.5
10619	ENSG00000123191	ATP7B	13	-	51958310	51958544	51960147	51960322	51957515	51957607	51961836	51961913	10619	23,15	14,16	8,6	15,21	248	307	0.00563856	0.0541558	0.67,0.537	0.398,0.261	0.274	27.4	27.4
12014	ENSG00000137497	NUMA1	11	-	72007925	72008064	72008091	72008145	72007188	72007435	72008687	72008845	12014	7,8	59,44	29,20	64,72	127	212	0.00565241	0.0541632	0.165,0.233	0.431,0.317	-0.175	-17.5	17.5
12460	ENSG00000248498	ASNSP1	8	-	46591336	46591508	46592057	46592209	46580081	46580237	46593454	46593531	12460	23,14	23,10	30,31	59,67	225	245	0.00565258	0.0541632	0.521,0.604	0.356,0.335	0.217	21.7	21.7
5821	ENSG00000154723	ATP5J	21	-	25733267	25733363	25734169	25734244	25729630	25729801	25734852	25734904	5821	2,1	1,2	1,0	44,22	148	169	0.00564476	0.0541632	0.695,0.363	0.025,0.0	0.516	51.6	51.6
5822	ENSG00000154723	ATP5J	21	-	25733267	25733363	25734169	25734375	25729630	25729801	25734852	25734904	5822	5,2	1,2	5,8	44,22	279	169	0.0056605	0.0541968	0.752,0.377	0.064,0.181	0.442	44.2	44.2
11682	ENSG00000185917	SETD4	21	-	36045581	36046011	36053582	36053620	36043781	36043956	36057108	36057204	11682	27,16	164,75	20,20	238208	111	503	0.00567125	0.0542573	0.427,0.492	0.276,0.303	0.17	17	17
4566	ENSG00000072609	CHFR	12	-	132862332	132862425	132869618	132869831	132861466	132861634	132870723	132870783	4566	72,77	3,0	86,63	5,7	286	166	0.00567711	0.054271	0.933,1.0	0.909,0.839	0.093	9.3	9.3
11507	ENSG00000197381	ADARB1	21	+	45144630	45144701	45160100	45160223	45134725	45134832	45171609	45171684	11507	1,7	6,7	1,0	3,1	144	196	0.00570052	0.0544409	0.185,0.576	0.312,0.0	0.224	22.4	22.4
703	ENSG00000188732	FAM221A	7	+	23694477	23694611	23694890	23694913	23691389	23691596	23698191	23698299	703	7,5	1,3	6,4	1,0	207	96	0.00570375	0.0544409	0.765,0.436	0.736,1.0	-0.267	-26.7	26.7
4564	ENSG00000072609	CHFR	12	-	132862332	132862425	132869618	132869798	132861466	132861634	132870723	132870783	4564	91,81	3,0	96,74	5,7	253	166	0.00572224	0.0545324	0.952,1.0	0.926,0.874	0.076	7.6	7.6
6732	ENSG00000185480	PARPBP	12	+	102182548	102182627	102195311	102195447	102175482	102175666	102195950	102197361	6732	12,3	41,23	2,0	17,14	152	209	0.00572157	0.0545324	0.287,0.152	0.139,0.0	0.15	15	15
10349	ENSG00000143771	CNIH4	1	+	224360451	224360563	224364108	224364455	224356886	224356993	224365878	224365991	10349	160,75	30,31	92119	42,60	185	420	0.00573153	0.0545786	0.924,0.846	0.833,0.818	0.06	6	6
13594	ENSG00000173715	C11orf80	11	+	66796280	66796364	66796405	66796598	66788159	66788269	66800640	66800696	13594	33,33	13,5	18,15	16,10	157	266	0.00584259	0.0555499	0.811,0.918	0.656,0.718	0.177	17.7	17.7
8743	ENSG00000148985	PGAP2	11	+	3823612	3823740	3823882	3824135	3808593	3808651	3824269	3824376	8743	14,5	156164	17,16	118120	201	326	0.00584134	0.0555499	0.127,0.047	0.189,0.178	-0.097	-9.7	9.7
5830	ENSG00000154723	ATP5J	21	-	25733214	25733360	25734169	25734244	25729630	25729801	25734852	25734904	5830	2,1	7,3	1,0	35,36	148	219	0.00585549	0.0555887	0.297,0.33	0.041,0.0	0.293	29.3	29.3
7758	ENSG00000168385	2002-09-01	2	+	241324215	241324241	241325992	241326113	241315269	241315610	241335125	241335212	7758	8,13	672417	2,3	401378	99	194	0.00585574	0.0555887	0.023,0.058	0.01,0.015	0.028	2.8	2.8
4845	ENSG00000172785	CBWD1	9	-	147900	148040	150508	150725	146101	146158	152033	152078	4845	0,4	6,4	19,16	12,3	290	213	0.00589753	0.0559092	0.0,0.423	0.538,0.797	-0.456	-45.6	45.6
7519	ENSG00000092199	HNRNPC	14	-	21236372	21236460	21262593	21262768	21233952	21234229	21263310	21263336	7519	77,65	3,6	41,31	0,1	248	161	0.00589861	0.0559092	0.943,0.876	1.0,0.953	-0.067	-6.7	6.7
1815	ENSG00000133706	LARS	5	-	146141543	146141636	146142941	146143084	146140203	146140261	146143411	146143550	1815	453298	3,2	405402	9,10	216	166	0.00593529	0.0562134	0.991,0.991	0.972,0.969	0.021	2.1	2.1
9830	ENSG00000066468	FGFR2	10	-	121551289	121551459	121564501	121564579	121538591	121538715	121593708	121593967	9830	3,5	18,11	1,1	15,24	151	243	0.00599413	0.0567268	0.211,0.422	0.097,0.063	0.236	23.6	23.6
10815	ENSG00000151465	CDC123	10	+	12210289	12210322	12215739	12215835	12209966	12210024	12217360	12217467	10815	108104	232186	117121	170135	106	169	0.00605938	0.0573002	0.426,0.471	0.523,0.588	-0.107	-10.7	10.7
1677	ENSG00000039650	PNKP	19	-	49865126	49865426	49866398	49866562	49864178	49864236	49867053	49867217	1677	10,8	196124	28,25	216230	237	373	0.00607211	0.0573321	0.074,0.092	0.169,0.146	-0.075	-7.5	7.5
9829	ENSG00000066468	FGFR2	10	-	121515116	121515319	121519978	121520169	121503789	121503941	121538591	121538715	9829	26,16	36,20	46,30	27,19	264	276	0.00607034	0.0573321	0.43,0.455	0.64,0.623	-0.189	-18.9	18.9
2755	ENSG00000131116	ZNF428	19	-	43608504	43608603	43611988	43612140	43607627	43608107	43614228	43614434	2755	1,2	18,13	8,4	9,16	225	172	0.00608117	0.0573522	0.041,0.105	0.405,0.16	-0.21	-21	21
6954	ENSG00000102897	LYRM1	16	+	20915913	20916047	20920121	20920214	20915555	20915714	20923999	20925006	6954	0,2	162115	10,6	211180	207	166	0.00608359	0.0573522	0.0,0.014	0.037,0.026	-0.025	-2.5	2.5
12544	ENSG00000267048	RP11-566K11.7	16	+	89908965	89909107	89909991	89910234	89907139	89907322	89910590	89910663	12544	42,46	21,20	63,65	52,63	215	316	0.00609491	0.0574148	0.746,0.772	0.64,0.603	0.138	13.8	13.8
3	ENSG00000143870	PDIA6	2	-	10791795	10791925	10792809	10793009	10790718	10790833	10793095	10793202	3	0,0	1028684	17,21	796698	273	203	0.0061068	0.0574385	0.0,0.0	0.016,0.022	-0.019	-1.9	1.9
5415	ENSG00000137413	TAF8	6	+	42057388	42057513	42066311	42066459	42055951	42056014	42068464	42068607	5415	23,28	39,37	27,24	14,19	198	221	0.00610664	0.0574385	0.397,0.458	0.683,0.585	-0.207	-20.7	20.7
11209	ENSG00000117305	HMGCL	1	-	23814189	23814338	23816674	23816770	23808134	23808323	23820509	23820593	11209	39,16	67,61	69,43	47,59	169	222	0.00612548	0.057526	0.433,0.256	0.659,0.489	-0.23	-23	23
9316	ENSG00000143643	TTC13	1	-	230936157	230936264	230939385	230939496	230933778	230933861	230940439	230940556	9316	36,20	10,9	37,47	4,5	184	180	0.00612196	0.057526	0.779,0.685	0.9,0.902	-0.169	-16.9	16.9
10352	ENSG00000143771	CNIH4	1	+	224360463	224360563	224364108	224364455	224356886	224356993	224365878	224365991	10352	160,73	30,31	91119	42,60	173	420	0.00614658	0.05768	0.928,0.851	0.84,0.828	0.055	5.5	5.5
11005	ENSG00000255717	SNHG1	11	-	62854518	62854551	62855132	62855232	62854017	62854064	62855423	62855460	11005	48,35	112,72	69,53	91,64	173	106	0.00619953	0.058127	0.208,0.229	0.317,0.337	-0.109	-10.9	10.9
3437	ENSG00000104067	TJP1	15	-	29803795	29803906	29809585	29809680	29800645	29800702	29822001	29822503	3437	1,1	1,2	1,1	0,0	168	184	0.00620369	0.058127	0.523,0.354	1.0,1.0	-0.561	-56.1	56.1
4366	ENSG00000136682	CBWD2	2	+	113465119	113465173	113471032	113471089	113462407	113462494	113482176	113482228	4366	8,4	73,48	11,9	34,35	127	130	0.006246	0.0584788	0.101,0.079	0.249,0.208	-0.138	-13.8	13.8
5595	ENSG00000052841	TTC17	11	+	43392704	43392789	43396460	43396539	43391820	43391952	43396708	43396818	5595	0,0	2,1	1,3	8,3	158	152	0.0062636	0.058583	0.0,0.0	0.107,0.49	-0.298	-29.8	29.8
735	ENSG00000108395	TRIM37	17	-	59043673	59043868	59044034	59044102	59041812	59041898	59047682	59047819	735	0,0	1,2	4,0	6,6	141	268	0.00626668	0.058583	0.0,0.0	0.559,0.0	-0.28	-28	28
1608	ENSG00000272772	CTD-2410N18.5	5	-	134167724	134167825	134170950	134171038	134167169	134167243	134173925	134174022	1608	6,1	3,0	2,7	14,14	161	174	0.00629009	0.058757	0.684,1.0	0.134,0.351	0.6	60	60
2029	ENSG00000125863	MKKS	20	-	10413795	10413931	10420527	10420758	10408627	10408803	10434107	10434222	2029	634381	120,71	452432	51,56	304	209	0.00632245	0.0588799	0.784,0.787	0.859,0.841	-0.064	-6.4	6.4
3241	ENSG00000113643	RARS	5	+	168486937	168487131	168488152	168488270	168486498	168486543	168488601	168488615	3241	1,0	1,3	10,22	34,30	267	191	0.00630861	0.0588799	0.417,0.0	0.174,0.344	-0.051	-5.1	5.1
484	ENSG00000175575	PAAF1	11	+	73919297	73919405	73924614	73924726	73918949	73919032	73927284	73927725	484	0,2	80,64	0,11	90,88	181	185	0.00631315	0.0588799	0.0,0.031	0.0,0.113	-0.041	-4.1	4.1
7461	ENSG00000197971	MBP	18	-	77066297	77066380	77097391	77097474	77016929	77017268	77105210	77105286	7461	0,0	58,36	1,6	46,52	156	156	0.00631944	0.0588799	0.0,0.0	0.021,0.103	-0.062	-6.2	6.2
2877	ENSG00000272896	RP11-216L13.17	9	+	136791640	136791777	136791972	136792030	136791378	136791424	136792250	136792358	2877	35,43	402272	78111	551468	210	131	0.00634302	0.0590266	0.052,0.09	0.081,0.129	-0.034	-3.4	3.4
10550	ENSG00000156232	WHAMM	15	+	82810571	82810709	82812738	82812806	82809627	82810335	82813102	82813276	10550	4,2	0,0	12,12	2,2	211	141	0.00636602	0.0591958	1.0,1.0	0.8,0.8	0.2	20	20
7973	ENSG00000119760	SUPT7L	2	-	27657344	27657669	27660983	27661601	27653062	27653747	27662178	27662281	7973	454356	348296	532462	275288	691	398	0.00638649	0.0593412	0.429,0.409	0.527,0.48	-0.085	-8.5	8.5
3329	ENSG00000111271	ACAD10	12	+	111710278	111710437	111712497	111712657	111709525	111709684	111715820	111715962	3329	20,14	128,76	27,12	54,45	232	233	0.00639886	0.0594111	0.136,0.156	0.334,0.211	-0.127	-12.7	12.7
2	ENSG00000143870	PDIA6	2	-	10791796	10791925	10792809	10793009	10790718	10790833	10793095	10793202	2	0,0	1027684	17,21	796696	273	202	0.00641921	0.0595425	0.0,0.0	0.016,0.022	-0.019	-1.9	1.9
9967	ENSG00000174606	ANGEL2	1	-	213000785	213000912	213004580	213004700	213000325	213000383	213005032	213005454	9967	4,1	75,44	5,8	34,48	193	200	0.00642272	0.0595425	0.052,0.023	0.132,0.147	-0.102	-10.2	10.2
11049	ENSG00000105058	FAM32A	19	+	16189387	16189511	16189699	16189818	16185623	16185765	16190519	16190573	11049	0,1	4,3	7,3	19,14	197	192	0.00643338	0.0595747	0.0,0.245	0.264,0.173	-0.096	-9.6	9.6
7316	ENSG00000176261	ZBTB8OS	1	-	32627507	32627544	32631826	32631879	32621603	32621948	32633644	32633727	7316	39,32	105,65	45,39	65,44	126	110	0.00643592	0.0595747	0.245,0.301	0.377,0.436	-0.133	-13.3	13.3
2549	ENSG00000153933	DGKE	17	+	56858593	56858665	56858696	56858856	56856511	56856665	56861790	56861918	2549	15,13	1,0	40,38	1,10	145	233	0.00644827	0.0596441	0.96,1.0	0.985,0.859	0.058	5.8	5.8
136	ENSG00000065665	SEC61A2	10	+	12155310	12155405	12155777	12155931	12149851	12149961	12156906	12157067	136	9,5	22,21	2,2	30,19	168	227	0.00646538	0.0597573	0.356,0.243	0.083,0.125	0.195	19.5	19.5
6380	ENSG00000182919	C11orf54	11	+	93741962	93742141	93743017	93743211	93741682	93741728	93747301	93747448	6380	28,6	16,20	49,42	13,13	252	267	0.00651135	0.0601368	0.65,0.241	0.8,0.774	-0.342	-34.2	34.2
5582	ENSG00000165934	CPSF2	14	+	92129140	92129278	92130406	92130526	92126121	92126180	92130950	92131133	5582	7,3	0,3	1,1	4,1	211	193	0.00653434	0.0603038	1.0,0.478	0.186,0.478	0.407	40.7	40.7
1572	ENSG00000181090	EHMT1	9	+	137637505	137637624	137646335	137646438	137619002	137619049	137710966	137711030	1572	1,1	5,1	4,3	1,2	192	176	0.00655191	0.0604205	0.155,0.478	0.786,0.579	-0.366	-36.6	36.6
13637	ENSG00000055917	PUM2	2	-	20332966	20333063	20333408	20333499	20327309	20327378	20350596	20350702	13637	0,5	14,11	4,4	4,2	164	170	0.00658309	0.0606389	0.0,0.32	0.509,0.675	-0.432	-43.2	43.2
4395	ENSG00000265354	TIMM23	10	+	46000061	46000181	46002360	46002484	45988736	45988847	46003202	46003734	4395	2,2	2,0	6,4	14,35	193	197	0.00659043	0.0606389	0.505,1.0	0.304,0.104	0.548	54.8	54.8
4999	ENSG00000167291	TBC1D16	17	-	79973917	79974137	79992798	79992858	79952656	79952818	79993595	79993634	4999	6,0	12,3	0,1	5,10	133	293	0.00658596	0.0606389	0.524,0.0	0.0,0.181	0.172	17.2	17.2
5414	ENSG00000153094	BCL2L11	2	+	111153779	111153904	111161418	111161550	111150043	111150147	111164132	111168445	5414	9,8	0,1	5,3	1,3	198	205	0.00663591	0.0610116	1.0,0.892	0.838,0.509	0.272	27.2	27.2
9263	ENSG00000113712	CSNK1A1	5	-	149517793	149517877	149517924	149518111	149513069	149513209	149520289	149520388	9263	7,3	71,44	5,5	13,12	260	157	0.00666223	0.0612077	0.056,0.04	0.188,0.201	-0.147	-14.7	14.7
10657	ENSG00000115241	PPM1G	2	-	27382531	27382605	27383365	27383586	27382125	27382228	27383951	27384092	10657	549369	2,0	496494	7,8	294	147	0.0066753	0.0612678	0.993,1.0	0.973,0.969	0.025	2.5	2.5
7278	ENSG00000074603	DPP8	15	-	65487689	65487818	65490188	65490299	65485098	65485160	65497863	65498032	7278	58,51	88,64	62,56	48,45	184	202	0.00667876	0.0612678	0.42,0.467	0.586,0.577	-0.138	-13.8	13.8
1414	ENSG00000083290	ULK2	17	-	19809070	19809087	19809607	19809729	19804692	19804830	19810377	19810438	1414	9,11	7,0	13,14	0,1	195	90	0.00668918	0.0613175	0.372,1.0	1.0,0.866	-0.247	-24.7	24.7
5716	ENSG00000077454	LRCH4	7	-	100577272	100577389	100577496	100577581	100576901	100577005	100577663	100577740	5716	7,5	51,32	2,1	42,42	158	190	0.00669896	0.0613612	0.142,0.158	0.054,0.028	0.109	10.9	10.9
12077	ENSG00000181481	RNF135	17	+	30987943	30988106	30993839	30993904	30984616	30984760	30997241	30997331	12077	93,85	3,4	154152	1,0	236	138	0.00675467	0.0617793	0.948,0.926	0.989,1.0	-0.057	-5.7	5.7
7073	ENSG00000189180	ZNF33A	10	+	38034325	38034400	38042576	38042693	38017290	38017386	38054377	38056861	7073	6,5	4,0	2,2	10,2	148	190	0.00675098	0.0617793	0.658,1.0	0.204,0.562	0.446	44.6	44.6
8435	ENSG00000119004	CYP20A1	2	+	203266513	203266681	203272669	203272748	203251966	203252109	203278572	203278688	8435	77,58	51,29	72,79	27,16	241	152	0.00676167	0.0617973	0.488,0.558	0.627,0.757	-0.169	-16.9	16.9
1577	ENSG00000118939	UCHL3	13	+	75549975	75549987	75560752	75560881	75549790	75549862	75566694	75566851	1577	18,6	364245	25,18	269262	85	202	0.00677849	0.0619048	0.105,0.055	0.181,0.14	-0.081	-8.1	8.1
10606	ENSG00000076685	NT5C2	10	-	103111744	103111805	103139405	103139479	103105705	103105801	103174857	103174982	10606	69,59	1,1	66,57	2,7	147	134	0.0067984	0.0620319	0.984,0.982	0.968,0.881	0.058	5.8	5.8
5991	ENSG00000119685	TTLL5	14	+	75820602	75820727	75863666	75863862	75820006	75820161	75882684	75882902	5991	0,3	118,88	6,3	70,62	198	269	0.00680251	0.0620319	0.0,0.044	0.104,0.062	-0.061	-6.1	6.1
12500	ENSG00000258941	RP11-407N17.3	14	+	39292679	39292706	39292906	39292998	39291018	39291096	39293270	39293381	12500	1,1	1,0	8,10	2,17	100	165	0.00681089	0.062059	0.623,1.0	0.868,0.493	0.131	13.1	13.1
12541	ENSG00000267048	RP11-566K11.7	16	+	89908965	89909107	89910211	89910356	89907139	89907322	89910590	89910663	12541	42,46	14,6	63,65	40,28	215	218	0.006818	0.062059	0.753,0.886	0.615,0.702	0.161	16.1	16.1
4096	ENSG00000134283	PPHLN1	12	+	42355160	42355222	42374862	42375074	42335882	42335974	42387455	42387535	4096	34,29	235181	21,12	228184	135	285	0.00682067	0.062059	0.234,0.253	0.163,0.121	0.101	10.1	10.1
7234	ENSG00000273559	CWC25	17	-	38806115	38806258	38806296	38806501	38802699	38802861	38806764	38806976	7234	57,45	3,0	107137	10,12	278	216	0.00685617	0.0623358	0.937,1.0	0.893,0.899	0.073	7.3	7.3
12699	ENSG00000166348	USP54	10	-	73576135	73576361	73601531	73601585	73575511	73575675	73606368	73606468	12699	2,1	211159	7,1	86103	127	299	0.0068629	0.0623508	0.022,0.015	0.161,0.022	-0.073	-7.3	7.3
11949	ENSG00000280987	MATR3	5	+	139279050	139279129	139291582	139291681	139276120	139276150	139293452	139293575	11949	2,6	3,1	17,5	1,0	152	172	0.00688984	0.0625491	0.43,0.872	0.951,1.0	-0.325	-32.5	32.5
1488	ENSG00000139154	AEBP2	12	+	19440636	19440727	19462509	19462703	19439698	19440370	19473247	19473355	1488	2,0	126120	4,5	115109	164	267	0.00691053	0.0626905	0.025,0.0	0.054,0.069	-0.049	-4.9	4.9
1350	ENSG00000140157	NIPA2	15	+	22843101	22843228	22845145	22845267	22839654	22839790	22851638	22851870	1350	14,7	85,73	19,24	82,65	200	195	0.00695422	0.0630403	0.138,0.085	0.184,0.265	-0.113	-11.3	11.3
7599	ENSG00000141380	SS18	18	-	26082362	26082528	26084051	26084175	26079010	26079146	26087500	26087577	7599	2,3	8,4	1,0	4,2	197	239	0.00696315	0.0630747	0.233,0.476	0.233,0.0	0.238	23.8	23.8
11381	ENSG00000162600	OMA1	1	-	58530129	58530320	58530600	58530754	58527260	58527335	58533952	58534060	11381	141115	5,7	103,82	10,13	227	264	0.00697175	0.0631059	0.97,0.95	0.923,0.88	0.058	5.8	5.8
13372	ENSG00000096060	FKBP5	6	-	35646162	35646366	35684337	35684485	35642719	35642843	35688803	35688942	13372	7,2	24,21	2,0	29,16	221	277	0.00698747	0.0632016	0.268,0.107	0.08,0.0	0.147	14.7	14.7
948	ENSG00000030582	GRN	17	+	44345530	44345605	44346088	44346228	44345301	44345334	44349157	44349302	948	2,12	1,1	8,6	4,5	148	213	0.00700551	0.063318	0.742,0.945	0.742,0.633	0.156	15.6	15.6
10813	ENSG00000151465	CDC123	10	+	12235047	12235064	12235089	12235330	12230947	12230996	12237143	12237224	10813	44,42	0,2	39,22	5,5	90	314	0.00704744	0.0636501	1.0,0.987	0.965,0.939	0.042	4.2	4.2
3487	ENSG00000214046	SMIM7	19	-	16654036	16654144	16659022	16659115	16647095	16647261	16659394	16659447	3487	0,0	58,35	5,1	42,35	166	181	0.00705844	0.0636557	0.0,0.0	0.115,0.03	-0.073	-7.3	7.3
730	ENSG00000037474	NSUN2	5	-	6628919	6629037	6631876	6631977	6625563	6625669	6632598	6632756	730	154,98	0,0	91,92	7,2	174	191	0.00705393	0.0636557	1.0,1.0	0.935,0.981	0.042	4.2	4.2
1567	ENSG00000181090	EHMT1	9	+	137799028	137799189	137800378	137800575	137798812	137798914	137800879	137800984	1567	1,0	3,2	5,6	19,16	234	270	0.00706433	0.063662	0.278,0.0	0.233,0.302	-0.129	-12.9	12.9
9744	ENSG00000166024	R3HCC1L	10	+	98156092	98156147	98162882	98162975	98134670	98134706	98163292	98163397	9744	5,2	15,8	2,0	16,14	128	166	0.00708296	0.063783	0.302,0.245	0.139,0.0	0.204	20.4	20.4
5755	ENSG00000205981	DNAJC19	3	-	180986947	180987022	180988022	180988096	180985925	180985996	180988177	180988229	5755	318189	9,11	112133	1,2	147	148	0.00709533	0.0638476	0.973,0.945	0.991,0.985	-0.029	-2.9	2.9
2101	ENSG00000214941	ZSWIM7	17	-	15978754	15978891	15980242	15980391	15978043	15978163	15981039	15981144	2101	14,17	1,2	18,1	7,3	222	210	0.0071805	0.0645666	0.93,0.889	0.709,0.24	0.435	43.5	43.5
8738	ENSG00000148985	PGAP2	11	+	3811249	3811424	3823612	3823740	3808293	3808315	3823882	3824135	8738	78,80	21,6	53,52	20,22	248	201	0.00719162	0.0646192	0.751,0.915	0.682,0.657	0.163	16.3	16.3
12573	ENSG00000102878	HSF4	16	+	67167302	67167402	67167460	67167599	67167119	67167222	67167823	67167947	12573	31,20	98,73	47,35	76,73	173	212	0.00723245	0.0649385	0.279,0.251	0.431,0.37	-0.135	-13.5	13.5
10236	ENSG00000197302	ZNF720	16	+	31714084	31714290	31718912	31719053	31713228	31713448	31722625	31722752	10236	7,8	16,6	4,12	2,2	279	214	0.0072403	0.0649615	0.251,0.506	0.605,0.821	-0.334	-33.4	33.4
10284	ENSG00000148341	SH3GLB2	9	-	129015739	129015864	129018608	129018727	129014770	129014904	129021090	129021219	10284	8,4	43,42	23,16	65,48	192	198	0.00725285	0.0650264	0.161,0.089	0.267,0.256	-0.137	-13.7	13.7
6644	ENSG00000122085	MTERF4	2	-	241090277	241090399	241091894	241092114	241089979	241090044	241094276	241094432	6644	35,20	4,1	23,12	5,9	293	195	0.00726048	0.0650474	0.853,0.93	0.754,0.47	0.279	27.9	27.9
9449	ENSG00000179818	PCBP1-AS1	2	-	70018014	70018131	70051202	70051305	69996685	69996888	70055713	70055910	9449	18,13	4,1	8,10	0,0	176	190	0.00727538	0.0651332	0.829,0.933	1.0,1.0	-0.119	-11.9	11.9
1415	ENSG00000083290	ULK2	17	-	19809070	19809087	19809607	19809705	19804692	19804830	19810377	19810438	1415	9,7	7,0	6,10	0,1	171	90	0.0072945	0.0652568	0.404,1.0	1.0,0.84	-0.218	-21.8	21.8
9754	ENSG00000059378	PARP12	7	-	140037714	140037856	140041643	140041839	140034234	140034331	140046883	140047007	9754	99,94	60,53	134118	45,42	269	215	0.00731111	0.0653577	0.569,0.586	0.704,0.692	-0.121	-12.1	12.1
5219	ENSG00000009413	REV3L	6	-	111364943	111365042	111365264	111365344	111363852	111363978	111367114	111368028	5219	40,27	6,1	32,34	1,0	153	172	0.00732116	0.0653998	0.882,0.968	0.973,1.0	-0.061	-6.1	6.1
7837	ENSG00000099338	CATSPERG	19	+	38346449	38346605	38356483	38356543	38344295	38344368	38358277	38358328	7837	7,6	0,0	12,14	1,3	229	133	0.00739063	0.0659724	1.0,1.0	0.875,0.73	0.198	19.8	19.8
1816	ENSG00000133706	LARS	5	-	146141543	146141636	146142855	146143084	146140203	146140261	146143411	146143550	1816	646454	3,2	603597	9,10	302	166	0.00739758	0.0659864	0.992,0.992	0.974,0.97	0.02	2	2
747	ENSG00000113391	FAM172A	5	-	93958776	93958968	93964457	93964523	93881469	93881688	94053125	94053227	747	8,2	99,58	18,9	76,78	139	265	0.00741198	0.0660668	0.133,0.062	0.311,0.18	-0.148	-14.8	14.8
5647	ENSG00000166323	C11orf65	11	-	108431745	108431838	108461478	108461568	108407095	108407149	108467470	108467531	5647	25,14	0,0	30,4	3,2	163	166	0.00742321	0.0660709	1.0,1.0	0.911,0.671	0.209	20.9	20.9
9890	ENSG00000196535	MYO18A	17	-	29116443	29116455	29117689	29117710	29115663	29115840	29118044	29118189	9890	8,3	24,21	2,0	15,15	94	85	0.00742278	0.0660709	0.232,0.114	0.108,0.0	0.119	11.9	11.9
2103	ENSG00000214941	ZSWIM7	17	-	15990864	15991030	15993756	15993778	15987265	15987368	15999518	15999692	2103	89,45	8,4	58,52	19,7	95	239	0.00744113	0.0661824	0.966,0.966	0.885,0.949	0.049	4.9	4.9
2425	ENSG00000137210	TMEM14B	6	+	10749201	10749268	10751136	10751234	10747758	10747881	10756466	10756981	2425	218147	112,59	81103	21,29	140	171	0.00751143	0.0666521	0.704,0.753	0.825,0.813	-0.091	-9.1	9.1
2855	ENSG00000158636	C11orf30	11	+	76537799	76537950	76539598	76539640	76535894	76536059	76542215	76542367	2855	16,18	10,8	42,34	9,4	224	115	0.00749996	0.0666521	0.451,0.536	0.706,0.814	-0.266	-26.6	26.6
5693	ENSG00000132792	CTNNBL1	20	+	37694926	37695033	37724936	37725048	37694031	37694152	37732878	37733067	5693	11,2	8,2	3,1	8,7	180	185	0.00751288	0.0666521	0.586,0.507	0.278,0.128	0.343	34.3	34.3
5771	ENSG00000204120	GIGYF2	2	+	232703423	232703489	232731121	232731234	232697330	232697392	232735154	232735238	5771	72,33	5,2	32,41	6,10	139	186	0.00751569	0.0666521	0.951,0.957	0.877,0.846	0.093	9.3	9.3
381	ENSG00000272752	STAG3L5P-PVRIG2P-PILRB	7	+	100353881	100354012	100354566	100354617	100353372	100353483	100355142	100355240	381	298223	3,1	140112	6,3	204	124	0.00752937	0.0667253	0.984,0.993	0.934,0.958	0.042	4.2	4.2
1797	ENSG00000214265	RP11-701H24.9	15	+	24958737	24958868	24959324	24959465	24955033	24955062	24962113	24962209	1797	39,31	4,1	29,34	11,5	204	214	0.00753525	0.0667291	0.911,0.97	0.734,0.877	0.135	13.5	13.5
1520	ENSG00000142192	APP	21	-	25997359	25997416	26000014	26000182	25982343	25982477	26021839	26022042	1520	39213138	105,89	19961913	93,68	241	130	0.00754743	0.0667556	0.953,0.95	0.92,0.938	0.022	2.2	2.2
393	ENSG00000272752	STAG3L5P-PVRIG2P-PILRB	7	+	100353372	100353483	100353894	100354012	100353038	100353270	100355142	100355240	393	198176	270204	128147	123109	184	191	0.00754913	0.0667556	0.432,0.472	0.519,0.583	-0.099	-9.9	9.9
5837	ENSG00000154723	ATP5J	21	-	25733267	25733360	25734169	25734398	25729630	25729801	25734852	25734904	5837	5,3	2,2	4,10	29,21	302	166	0.0076365	0.0674796	0.579,0.452	0.07,0.207	0.377	37.7	37.7
10425	ENSG00000085733	CTTN	11	+	70417012	70417123	70419745	70419856	70415662	70415717	70420399	70420510	10425	498365	396302	419320	218206	184	184	0.00767817	0.067799	0.557,0.547	0.658,0.608	-0.081	-8.1	8.1
10739	ENSG00000160766	GBAP1	1	-	155218847	155218923	155224876	155225087	155217963	155218049	155227381	155227422	10739	4,2	1,2	5,5	0,0	284	149	0.00772504	0.0681637	0.677,0.344	1.0,1.0	-0.49	-49	49
7812	ENSG00000198646	NCOA6	20	-	34727258	34727407	34732558	34732595	34714774	34715365	34736689	34736758	7812	43,27	220131	38,23	98,70	110	222	0.00777214	0.0685301	0.283,0.294	0.439,0.399	-0.131	-13.1	13.1
7295	ENSG00000258529	RP11-108O10.8	11	-	111788440	111788569	111805093	111805315	111786285	111786520	111809642	111809773	7295	4,1	13,2	9,20	11,6	295	202	0.00779584	0.0686897	0.174,0.255	0.359,0.695	-0.312	-31.2	31.2
4114	ENSG00000154743	TSEN2	3	+	12505153	12505231	12516610	12516661	12503261	12503784	12519058	12519197	4114	30,12	18,8	6,17	1,3	151	124	0.00782009	0.0688538	0.578,0.552	0.831,0.823	-0.262	-26.2	26.2
28	ENSG00000035115	SH3YL1	2	-	243502	243562	244626	244738	242797	242871	247537	247602	28	1,1	28,20	2,5	14,14	185	133	0.00786917	0.0692363	0.025,0.035	0.093,0.204	-0.118	-11.8	11.8
5916	ENSG00000264187	RP11-45M22.4	17	-	17231793	17231882	17232787	17232901	17227989	17228161	17236911	17237185	5916	91,64	49,44	220208	71,84	187	162	0.00787593	0.0692461	0.617,0.558	0.729,0.682	-0.118	-11.8	11.8
24	ENSG00000035115	SH3YL1	2	-	242797	242871	244790	244987	234159	234272	247537	247602	24	5,2	15,12	13,12	17,13	270	147	0.00793971	0.0697569	0.154,0.083	0.294,0.334	-0.196	-19.6	19.6
2051	ENSG00000160055	TMEM234	1	-	32216383	32216517	32216888	32216947	32215846	32216281	32217258	32217351	2051	27,19	26,25	14,9	30,33	132	207	0.0080027	0.0702599	0.62,0.544	0.423,0.3	0.221	22.1	22.1
4239	ENSG00000262633	RP11-156P1.2	17	+	46932066	46932199	46935028	46935169	46929519	46929584	46938598	46938704	4239	94,81	179137	159151	189180	206	214	0.00803713	0.0705117	0.353,0.38	0.466,0.466	-0.1	-10	10
5613	ENSG00000198363	ASPH	8	-	61618977	61619019	61633682	61633727	61583943	61584029	61637946	61638003	5613	197140	65,65	337330	84,80	118	115	0.00809649	0.0709817	0.747,0.677	0.796,0.801	-0.087	-8.7	8.7
11382	ENSG00000162600	OMA1	1	-	58530129	58530320	58530600	58530729	58527260	58527335	58533952	58534060	11382	220155	5,7	147131	10,13	202	264	0.00811622	0.0709919	0.983,0.967	0.951,0.929	0.035	3.5	3.5
2854	ENSG00000158636	C11orf30	11	+	76537794	76537950	76539598	76539640	76535894	76536059	76542215	76542367	2854	28,31	10,8	67,57	9,4	229	115	0.0081208	0.0709919	0.584,0.661	0.789,0.877	-0.21	-21	21
4337	ENSG00000111358	GTF2H3	12	+	123639263	123639343	123645454	123645561	123633828	123633872	123647962	123648126	4337	93,46	159,98	30,31	100,94	153	180	0.00811716	0.0709919	0.408,0.356	0.261,0.28	0.111	11.1	11.1
6811	ENSG00000136436	CALCOCO2	17	+	48842200	48842297	48843533	48843613	48841697	48841887	48848063	48848166	6811	3,3	0,1	10,17	1,8	170	153	0.00812007	0.0709919	1.0,0.73	0.9,0.657	0.087	8.7	8.7
4848	ENSG00000172785	CBWD1	9	-	152033	152078	154708	154795	134978	135030	156480	156527	4848	166,96	15,8	112,90	21,17	160	118	0.00815479	0.0712383	0.891,0.898	0.797,0.796	0.098	9.8	9.8
13265	ENSG00000250903	GMDS-AS1	6	+	2263600	2263684	2269697	2269799	2248836	2248926	2398576	2398766	13265	18,10	0,1	17,5	2,3	157	175	0.00817272	0.0713313	1.0,0.918	0.905,0.65	0.181	18.1	18.1
5454	ENSG00000204634	TBC1D8	2	-	101035801	101035965	101036104	101036163	101033543	101033758	101037531	101037708	5454	0,0	3,2	3,1	27,6	132	237	0.00817707	0.0713313	0.0,0.0	0.166,0.23	-0.198	-19.8	19.8
12629	ENSG00000182472	CAPN12	19	-	38733702	38733781	38734318	38734389	38731167	38731223	38734812	38734870	12629	2,3	7,8	1,0	3,5	144	152	0.00821159	0.0714799	0.232,0.284	0.26,0.0	0.128	12.8	12.8
6827	ENSG00000183077	AFMID	17	+	78192636	78192785	78197145	78197332	78190969	78191060	78202498	78202603	6827	5,1	18,22	10,3	16,5	222	260	0.00820666	0.0714799	0.245,0.051	0.423,0.413	-0.27	-27	27
6979	ENSG00000167766	ZNF83	19	-	52635065	52635153	52655560	52655687	52618935	52619062	52660761	52660843	6979	18,10	27,37	72,64	74,63	200	161	0.00820768	0.0714799	0.349,0.179	0.439,0.45	-0.18	-18	18
8518	ENSG00000161405	IKZF3	17	-	39788257	39788374	39791415	39791583	39765789	39766493	39792672	39792933	8518	5,7	1,3	6,9	1,0	241	190	0.00824127	0.0716873	0.798,0.648	0.825,1.0	-0.189	-18.9	18.9
9024	ENSG00000164329	PAPD4	5	+	79642831	79642843	79642843	79642910	79641104	79641196	79645122	79645192	9024	0,1	84,33	4,5	119,97	85	140	0.00830978	0.0722321	0.0,0.048	0.052,0.078	-0.041	-4.1	4.1
7518	ENSG00000092199	HNRNPC	14	-	21236372	21236460	21262600	21262768	21233952	21234229	21263310	21263336	7518	110,90	3,6	67,49	0,1	241	161	0.00833439	0.0723434	0.961,0.909	1.0,0.97	-0.05	-5	5
7698	ENSG00000157800	SLC37A3	7	-	140358639	140358785	140364407	140364491	140355667	140355764	140380281	140380390	7698	12,5	133,93	17,17	97104	157	219	0.00833202	0.0723434	0.112,0.07	0.196,0.186	-0.1	-10	10
395	ENSG00000272752	STAG3L5P-PVRIG2P-PILRB	7	+	100353894	100354012	100354566	100354617	100353372	100353483	100355142	100355240	395	283225	3,1	130118	6,3	191	124	0.00838568	0.0727372	0.984,0.993	0.934,0.962	0.04	4	4
6784	ENSG00000136436	CALCOCO2	17	+	48842180	48842297	48846442	48846514	48841697	48841887	48848063	48848166	6784	8,3	4,3	11,17	1,2	190	145	0.00840411	0.0728455	0.604,0.433	0.894,0.866	-0.362	-36.2	36.2
10381	ENSG00000125885	MCM8	20	+	5972006	5972037	5973055	5973196	5967829	5968025	5977875	5978017	10381	11,13	29,20	3,8	28,39	104	214	0.00845309	0.0732183	0.438,0.572	0.181,0.297	0.266	26.6	26.6
8265	ENSG00000135040	NAA35	9	+	86014212	86014284	86016538	86016675	86013718	86013897	86017497	86017565	8265	0,1	125111	8,1	112140	145	210	0.0084703	0.0733156	0.0,0.013	0.094,0.01	-0.045	-4.5	4.5
13421	ENSG00000082458	DLG3	X	+	70492520	70492596	70497179	70497221	70479149	70479264	70498519	70498558	13421	4,2	103,77	6,4	32,40	149	115	0.00853704	0.0738412	0.029,0.02	0.126,0.072	-0.075	-7.5	7.5
12413	ENSG00000100938	GMPR2	14	+	24233218	24233428	24233478	24233586	24232675	24232788	24235736	24235820	12413	119,87	60,50	107,99	31,33	283	181	0.00855981	0.0738739	0.559,0.527	0.688,0.657	-0.129	-12.9	12.9
12583	ENSG00000259146	RP1-261D10.2	14	-	71310557	71310679	71320174	71320364	71295262	71295456	71321673	71321814	12583	6,5	26,22	11,12	16,18	263	195	0.00855335	0.0738739	0.146,0.144	0.338,0.331	-0.19	-19	19
5960	ENSG00000185379	RAD51D	17	-	35106987	35107122	35107365	35107447	35106385	35106481	35119110	35119172	5960	0,0	17,9	2,2	15,14	155	208	0.00856492	0.0738739	0.0,0.0	0.152,0.161	-0.157	-15.7	15.7
6366	ENSG00000134684	YARS	1	-	32791676	32791774	32796819	32796937	32791161	32791254	32797762	32798214	6366	3,2	2,0	4,5	14,9	191	171	0.00854802	0.0738739	0.573,1.0	0.204,0.332	0.518	51.8	51.8
1833	ENSG00000261740	RP11-345J4.5	16	-	29450181	29450276	29453649	29453732	29446801	29446922	29454015	29454113	1833	0,0	4,2	3,1	14,6	156	168	0.00860024	0.0741264	0.0,0.0	0.188,0.152	-0.17	-17	17
3704	ENSG00000082438	COBLL1	2	-	164711832	164711963	164718204	164718244	164704951	164705105	164722074	164722311	3704	0,1	3,1	3,2	3,5	113	204	0.00861227	0.074178	0.0,0.644	0.644,0.419	-0.209	-20.9	20.9
2732	ENSG00000274211	SOCS7	17	+	38361710	38361775	38364751	38364856	38352227	38353032	38366286	38366417	2732	41,19	9,4	56,44	22,31	138	178	0.00863682	0.0742851	0.855,0.86	0.767,0.647	0.15	15	15
4125	ENSG00000100266	PACSIN2	22	-	42893456	42893613	42912020	42912157	42890946	42891182	42959798	42959881	4125	250200	364295	259219	470514	210	230	0.00863679	0.0742851	0.429,0.426	0.376,0.318	0.081	8.1	8.1
5554	ENSG00000105323	HNRNPUL1	19	+	41276158	41276298	41279076	41279176	41274032	41274055	41292244	41292511	5554	288219	79,60	175156	67,75	213	173	0.00868332	0.0746328	0.748,0.748	0.68,0.628	0.094	9.4	9.4
10503	ENSG00000197586	ENTPD6	20	+	25210002	25210193	25212128	25212260	25209848	25209925	25213262	25213406	10503	52,41	24,3	131145	78107	264	205	0.00868972	0.0746355	0.627,0.914	0.566,0.513	0.231	23.1	23.1
657	ENSG00000168255	POLR2J3	7	-	102544705	102544773	102566581	102566736	102541500	102541662	102566996	102567083	657	58,47	15,7	64,39	2,5	228	141	0.00870305	0.0746977	0.705,0.806	0.952,0.828	-0.134	-13.4	13.4
2251	ENSG00000141002	TCF25	16	+	89892192	89892275	89893788	89893858	89887651	89887681	89895082	89895137	2251	56,32	9,10	46,43	26,19	156	143	0.00878917	0.0753314	0.851,0.746	0.619,0.675	0.151	15.1	15.1
9500	ENSG00000179818	PCBP1-AS1	2	-	70055655	70055749	70059642	70059680	70051202	70051305	70083537	70083687	9500	2,3	0,0	0,4	1,3	111	167	0.00878866	0.0753314	1.0,1.0	0.0,0.667	0.666	66.6	66.6
13257	ENSG00000256566	RP4-734P14.4	20	-	2470687	2470900	2486640	2486763	2467606	2467758	2492698	2492825	13257	14,9	640447	25,21	576515	196	286	0.00881095	0.0754653	0.031,0.029	0.06,0.056	-0.028	-2.8	2.8
5078	ENSG00000183137	CEP57L1	6	+	109140420	109140675	109145218	109145381	109095162	109095251	109146757	109146937	5078	18,8	58,48	15,14	24,25	328	236	0.00884875	0.0757362	0.183,0.107	0.31,0.287	-0.153	-15.3	15.3
10266	ENSG00000168393	DTYMK	2	-	241680228	241680319	241681918	241682333	241678451	241678649	241685768	241685877	10266	35,19	144103	19,17	41,37	488	164	0.00886136	0.0757912	0.076,0.058	0.135,0.134	-0.068	-6.8	6.8
9992	ENSG00000260269	CTD-2323K18.1	15	-	75570229	75570346	75597339	75597480	75527178	75527261	75598278	75598681	9992	3,4	0,0	0,4	4,0	214	190	0.00891477	0.0761948	1.0,1.0	0.0,1.0	0.5	50	50
11908	ENSG00000122026	RPL21	13	+	27253814	27253843	27254222	27254281	27251308	27251585	27255241	27255354	11908	3,3	37301960	44,39	31933719	102	132	0.00901417	0.0769908	0.001,0.002	0.018,0.013	-0.014	-1.4	1.4
176	ENSG00000108825	PTGES3L-AARSD1	17	-	42951800	42951894	42953723	42953778	42950529	42950728	42954875	42954967	176	77,64	48,41	41,51	43,60	128	167	0.00902045	0.0769908	0.677,0.671	0.554,0.526	0.134	13.4	13.4
10005	ENSG00000106462	EZH2	7	-	148819595	148819687	148819736	148819871	148817876	148818117	148826468	148826632	10005	6,6	221142	8,14	133124	208	165	0.00907818	0.0774297	0.021,0.032	0.046,0.082	-0.037	-3.7	3.7
7059	ENSG00000074696	HACD3	15	+	65556738	65556903	65558679	65558844	65554886	65554960	65562773	65562884	7059	286170	7,0	279283	15,8	238	238	0.00911355	0.0776773	0.976,1.0	0.949,0.973	0.027	2.7	2.7
574	ENSG00000139644	TMBIM6	12	+	49742437	49742607	49749617	49749856	49741956	49742115	49752463	49752549	574	5,2	5,4	0,3	10,13	243	312	0.00919974	0.0783575	0.562,0.391	0.0,0.229	0.362	36.2	36.2
7759	ENSG00000168385	2002-09-01	2	+	241324215	241324241	241325992	241326113	241317498	241317599	241335125	241335212	7759	7,9	668414	1,1	395373	99	194	0.00921321	0.0784178	0.02,0.041	0.005,0.005	0.025	2.5	2.5
8358	ENSG00000141084	RANBP10	16	-	67738012	67738035	67744264	67744455	67734857	67735042	67772033	67772086	8358	80,87	2,5	77,90	10,10	264	96	0.00922893	0.0784971	0.936,0.864	0.737,0.766	0.148	14.8	14.8
144	ENSG00000273345	CTD-2410N18.4	5	-	134312291	134312380	134319357	134319497	134308137	134308466	134321790	134321903	144	17,7	2,0	8,11	2,5	213	162	0.00925361	0.0786525	0.866,1.0	0.753,0.626	0.244	24.4	24.4
5917	ENSG00000264187	RP11-45M22.4	17	-	17231793	17231882	17232787	17232928	17227989	17228161	17236911	17237185	5917	37,30	49,44	89105	71,84	214	162	0.00936209	0.0795194	0.364,0.34	0.487,0.486	-0.135	-13.5	13.5
229	ENSG00000015153	YAF2	12	-	42199135	42199235	42235613	42235755	42161612	42161765	42237598	42237724	229	4,1	9,1	19,10	5,6	215	173	0.00937404	0.0795659	0.263,0.446	0.754,0.573	-0.309	-30.9	30.9
10694	ENSG00000141556	TBCD	17	+	82903404	82903478	82923651	82923733	82884144	82884202	82924938	82925057	10694	1,0	143,91	5,4	121,87	147	155	0.00938428	0.0795977	0.007,0.0	0.042,0.046	-0.04	-4	4
3143	ENSG00000126768	TIMM17B	X	-	48895351	48895501	48895776	48895972	48895037	48895101	48896758	48896858	3143	4,5	75,39	14,15	74,70	269	223	0.00940114	0.0796855	0.042,0.096	0.136,0.151	-0.075	-7.5	7.5
11922	ENSG00000004455	AK2	1	-	33021798	33021954	33021982	33022133	33021592	33021703	33024441	33024567	11922	0,2	2,4	20,19	16,10	224	229	0.00946034	0.0798013	0.0,0.338	0.561,0.66	-0.442	-44.2	44.2
1213	ENSG00000010704	HFE	6	+	26090840	26091104	26091313	26091589	26087280	26087516	26092684	26092960	1213	15,21	30,14	26,35	7,16	337	349	0.00943377	0.0798013	0.341,0.608	0.794,0.694	-0.269	-26.9	26.9
3220	ENSG00000112983	BRD8	5	-	138162053	138162146	138163129	138163344	138160967	138161068	138163586	138163643	3220	248164	28,21	206191	17,7	288	166	0.00945818	0.0798013	0.836,0.818	0.875,0.94	-0.081	-8.1	8.1
5356	ENSG00000163719	MTMR14	3	+	9662266	9662375	9668718	9668924	9653620	9653769	9669431	9669492	5356	55,35	1,4	34,64	8,9	182	279	0.00945708	0.0798013	0.988,0.931	0.867,0.916	0.068	6.8	6.8
7922	ENSG00000161249	DMKN	19	-	35506509	35506665	35507457	35507511	35506125	35506185	35508204	35508240	7922	2,1	2,2	0,1	2,1	127	229	0.00943529	0.0798013	0.643,0.474	0.0,0.643	0.237	23.7	23.7
8046	ENSG00000213983	AP1G2	14	-	23564045	23564159	23564159	23564221	23563715	23563856	23564332	23564388	8046	19,21	303245	37,24	251206	135	187	0.00944726	0.0798013	0.08,0.106	0.17,0.139	-0.062	-6.2	6.2
9370	ENSG00000004534	RBM6	3	+	49972058	49972148	49975322	49975392	49962575	49962685	50048244	50048319	9370	33,25	15,7	41,58	48,39	163	143	0.00944094	0.0798013	0.659,0.758	0.428,0.566	0.212	21.2	21.2
3784	ENSG00000162066	AMDHD2	16	+	2528626	2528718	2528990	2529095	2528451	2528559	2529474	2529525	3784	1,5	52,49	13,9	61,71	165	178	0.0094885	0.0799838	0.02,0.099	0.187,0.12	-0.094	-9.4	9.4
11197	ENSG00000039319	ZFYVE16	5	+	80456278	80456424	80456497	80456565	80455691	80455774	80456944	80457092	11197	1,0	42,30	1,8	42,57	219	141	0.00951601	0.0801606	0.015,0.0	0.015,0.083	-0.042	-4.2	4.2
1495	ENSG00000152942	RAD17	5	+	69372033	69372217	69373829	69374087	69371034	69371171	69374627	69374711	1495	142,87	287196	146116	208167	257	331	0.00952338	0.0801676	0.389,0.364	0.475,0.472	-0.097	-9.7	9.7
6045	ENSG00000134852	CLOCK	4	-	55486392	55486549	55489117	55489200	55482738	55482828	55489373	55489465	6045	0,0	10,9	4,0	11,5	156	230	0.00953517	0.0802119	0.0,0.0	0.349,0.0	-0.174	-17.4	17.4
6363	ENSG00000134684	YARS	1	-	32791161	32791254	32797762	32797842	32787011	32787075	32806481	32806611	6363	21,13	649505	28,32	584534	153	166	0.00954653	0.0802523	0.034,0.027	0.049,0.061	-0.025	-2.5	2.5
13107	ENSG00000083444	PLOD1	1	+	11956916	11957014	11957089	11957193	11954829	11954893	11957841	11957943	13107	256160	4,0	76,69	2,6	171	177	0.0095777	0.0804592	0.985,1.0	0.975,0.923	0.043	4.3	4.3
12318	ENSG00000268750	CTD-2583A14.10	19	+	57839022	57839149	57840837	57840927	57820493	57820549	57856103	57856233	12318	22,14	4,2	9,6	1,0	200	163	0.00959662	0.080563	0.818,0.851	0.88,1.0	-0.105	-10.5	10.5
7413	ENSG00000205581	HMGN1	21	-	39345829	39345958	39347915	39347952	39345145	39345274	39348291	39348339	7413	4,1	121,79	10,6	88120	110	202	0.00965467	0.0809949	0.057,0.023	0.173,0.084	-0.088	-8.8	8.8
11014	ENSG00000156110	ADK	10	+	74340620	74340723	74380928	74380971	74314666	74314745	74394140	74394313	11014	4,2	0,2	3,0	5,2	176	116	0.00966817	0.0810527	1.0,0.397	0.283,0.0	0.557	55.7	55.7
6801	ENSG00000136436	CALCOCO2	17	+	48843322	48843560	48846442	48846514	48841697	48841887	48848063	48848166	6801	20,40	4,3	77,64	1,2	311	145	0.00968872	0.0811169	0.7,0.861	0.973,0.937	-0.175	-17.5	17.5
8681	ENSG00000197555	SIPA1L1	14	+	71400793	71400918	71413947	71414014	71321121	71321181	71512742	71512845	8681	8,1	25,6	4,12	6,4	198	140	0.00968906	0.0811169	0.185,0.105	0.32,0.68	-0.355	-35.5	35.5
5769	ENSG00000204120	GIGYF2	2	+	232703423	232703489	232731121	232731258	232697351	232697392	232735154	232735238	5769	72,33	5,1	32,41	7,7	139	210	0.00970366	0.0811838	0.956,0.98	0.874,0.898	0.082	8.2	8.2
4952	ENSG00000172175	MALT1	18	+	58684466	58684589	58696365	58696487	58681169	58681336	58700440	58700591	4952	2,1	70,59	9,2	78,43	196	195	0.00973636	0.0814018	0.028,0.017	0.103,0.044	-0.051	-5.1	5.1
6643	ENSG00000122085	MTERF4	2	-	241090261	241090449	241097242	241097427	241089979	241090044	241099395	241099894	6643	212168	6,4	138108	7,11	258	261	0.00979931	0.0818723	0.973,0.977	0.952,0.909	0.044	4.4	4.4
2804	ENSG00000132600	PRMT7	16	+	68315896	68316074	68329065	68329174	68312041	68312176	68337458	68337571	2804	54,30	26,18	13,21	21,20	251	182	0.00987648	0.0824282	0.601,0.547	0.31,0.432	0.203	20.3	20.3
2999	ENSG00000144034	TPRKB	2	-	73732583	73732700	73734431	73734591	73732162	73732285	73737301	73737335	2999	197118	41,17	153173	67,42	233	190	0.00987929	0.0824282	0.797,0.85	0.651,0.771	0.112	11.2	11.2
8640	ENSG00000060138	YBX3	12	-	10702411	10702512	10703522	10703619	10701959	10702134	10704050	10704148	8640	6,2	3,2	63,63	204205	170	174	0.00991414	0.0826627	0.672,0.506	0.24,0.239	0.349	34.9	34.9
10803	ENSG00000197157	SND1	7	+	128090683	128090867	128091017	128091124	128089488	128089692	128091836	128091881	10803	1,3	1,0	24,13	7,8	257	180	0.00996493	0.0829521	0.412,1.0	0.706,0.532	0.087	8.7	8.7
13644	ENSG00000053254	FOXN3	14	-	89180700	89180806	89190383	89190449	89161360	89162969	89280949	89281014	13644	14,23	62,71	6,8	59,57	139	179	0.00997374	0.0829521	0.225,0.294	0.116,0.153	0.125	12.5	12.5
5097	ENSG00000099783	HNRNPM	19	+	8455404	8455574	8463496	8463504	8444766	8445111	8463592	8463686	5097	1098662	38,20	447410	10,4	243	81	0.00998189	0.0829521	0.906,0.917	0.937,0.972	-0.043	-4.3	4.3
5743	ENSG00000125459	MSTO1	1	+	155611215	155611241	155611548	155611603	155611038	155611108	155611688	155611827	5743	0,1	7,1	4,4	16,8	99	128	0.00998266	0.0829521	0.0,0.564	0.244,0.393	-0.037	-3.7	3.7
5835	ENSG00000154723	ATP5J	21	-	25733267	25733360	25734169	25734244	25729630	25729801	25734852	25734904	5835	2,1	2,2	1,0	29,21	148	166	0.00997686	0.0829521	0.529,0.359	0.037,0.0	0.425	42.5	42.5
503	ENSG00000127952	STYXL1	7	-	76006427	76006597	76016774	76016808	76005258	76005404	76021850	76021992	503	6,2	0,2	4,4	5,4	107	243	0.00999165	0.0829706	1.0,0.694	0.645,0.694	0.177	17.7	17.7
6666	ENSG00000106692	FKTN	9	+	105598630	105598701	105600917	105601041	105596597	105596657	105601144	105601348	6666	4,0	2,5	0,0	11,4	144	197	0.0100137	0.0830977	0.732,0.0	0.0,0.0	0.366	36.6	36.6
2056	ENSG00000260238	PMF1-BGLAP	1	+	156232319	156232425	156233627	156233728	156212981	156213176	156236287	156236483	2056	169134	178156	154144	257224	179	174	0.0100819	0.0836064	0.48,0.455	0.368,0.385	0.091	9.1	9.1
4094	ENSG00000134283	PPHLN1	12	+	42351884	42352049	42355160	42355222	42335882	42335974	42441314	42441429	4094	180136	34,29	169153	22,13	238	135	0.0101457	0.0840396	0.75,0.727	0.813,0.87	-0.103	-10.3	10.3
5842	ENSG00000154723	ATP5J	21	-	25733214	25733363	25734169	25734398	25729630	25729801	25734852	25734904	5842	5,3	6,3	4,10	50,37	302	222	0.0101478	0.0840396	0.38,0.424	0.056,0.166	0.291	29.1	29.1
1212	ENSG00000010704	HFE	6	+	26090840	26091104	26091313	26091589	26087404	26087516	26092726	26092960	1212	15,21	28,14	26,35	7,16	337	349	0.0101972	0.0843919	0.357,0.608	0.794,0.694	-0.262	-26.2	26.2
7162	ENSG00000244754	N4BP2L2	13	-	32527457	32527532	32538617	32538684	32522181	32522270	32538777	32538885	7162	4,2	32,9	10,8	17,20	140	148	0.0102088	0.0844305	0.117,0.19	0.383,0.297	-0.186	-18.6	18.6
3186	ENSG00000179195	ZNF664	12	+	123988042	123988138	124004877	124004935	123973122	123974020	124011380	124011441	3186	445325	49,29	233251	8,19	169	131	0.0102258	0.0845147	0.876,0.897	0.958,0.911	-0.048	-4.8	4.8
12724	ENSG00000184319	RPL23AP82	22	+	50783979	50784021	50784624	50784686	50783756	50783864	50785172	50785293	12724	20,9	0,0	44,35	4,3	115	135	0.0102713	0.0848237	1.0,1.0	0.928,0.932	0.07	7	7
4396	ENSG00000265354	TIMM23	10	+	46000061	46000181	46002360	46002518	45988736	45988847	46003202	46003734	4396	2,2	1,1	6,4	19,32	193	231	0.0102771	0.0848237	0.705,0.705	0.274,0.13	0.503	50.3	50.3
6846	ENSG00000117448	AKR1A1	1	+	45552435	45552563	45561788	45561878	45550965	45551155	45566568	45566688	6846	244188	404305	213218	536455	201	163	0.010294	0.0849066	0.329,0.333	0.244,0.28	0.069	6.9	6.9
4240	ENSG00000262633	RP11-156P1.2	17	+	46932066	46932199	46935028	46935169	46931098	46931207	46938598	46938704	4240	160133	178135	256251	190182	206	214	0.0103054	0.0849204	0.483,0.506	0.583,0.589	-0.091	-9.1	9.1
7808	ENSG00000142949	PTPRF	1	+	43538201	43538277	43545030	43545166	43530902	43531090	43553491	43553637	7808	11,5	317226	11,11	160145	149	209	0.0103145	0.0849204	0.046,0.03	0.088,0.096	-0.054	-5.4	5.4
9747	ENSG00000166024	R3HCC1L	10	+	98186466	98186563	98205517	98205656	98163292	98163397	98208100	98209899	9747	8,2	3,1	5,6	0,1	170	212	0.0103165	0.0849204	0.769,0.714	1.0,0.882	-0.2	-20	20
13592	ENSG00000173715	C11orf80	11	+	66796280	66796364	66796419	66796598	66759042	66759096	66800640	66800696	13592	32,25	14,5	17,12	16,10	157	252	0.0103404	0.085005	0.786,0.889	0.63,0.658	0.194	19.4	19.4
3529	ENSG00000161010	C5orf45	5	-	179851242	179851337	179853196	179853276	179847977	179848066	179853377	179853437	3529	8,4	3,5	16,9	1,2	153	168	0.0103455	0.085005	0.745,0.468	0.946,0.832	-0.282	-28.2	28.2
8744	ENSG00000148985	PGAP2	11	+	3823612	3823740	3823882	3824097	3808593	3808651	3824269	3824376	8744	14,5	88103	17,16	76,67	201	288	0.0103475	0.085005	0.186,0.065	0.243,0.255	-0.123	-12.3	12.3
8660	ENSG00000123352	SPATS2	12	+	49371227	49371290	49454224	49454385	49366904	49367021	49460769	49461037	8660	14,7	0,0	16,10	3,2	136	234	0.0103744	0.0851686	1.0,1.0	0.902,0.896	0.101	10.1	10.1
7553	ENSG00000121766	ZCCHC17	1	+	31338956	31339048	31346639	31346740	31319108	31319166	31348828	31348974	7553	47,33	181111	77,47	145125	165	174	0.0104243	0.0855215	0.215,0.239	0.359,0.284	-0.095	-9.5	9.5
1172	ENSG00000166797	FAM96A	15	-	64075491	64075537	64081101	64081151	64072558	64073028	64088686	64088851	1172	77,54	171148	30,41	193119	123	119	0.01051	0.0861667	0.303,0.261	0.131,0.25	0.092	9.2	9.2
6165	ENSG00000256525	POLG2	17	-	64483253	64483346	64483389	64483486	64482918	64482999	64483963	64484230	6165	2,6	1,0	9,5	2,3	170	166	0.0105397	0.0863524	0.661,1.0	0.815,0.619	0.114	11.4	11.4
1887	ENSG00000183336	BOLA2	16	-	29450111	29450276	29453649	29453732	29446801	29446922	29454015	29454113	1887	0,0	4,3	3,1	21,11	156	238	0.0105492	0.0863721	0.0,0.0	0.179,0.122	-0.15	-15	15
10753	ENSG00000152556	PFKM	12	+	48125324	48125562	48129247	48129338	48122766	48122859	48130362	48130436	10753	10,7	0,0	21,23	2,2	311	164	0.0105765	0.0864525	1.0,1.0	0.847,0.858	0.147	14.7	14.7
1284	ENSG00000239521	GATS	7	-	100222596	100222720	100223569	100223698	100200652	100202603	100223881	100224075	1284	26,18	22,15	28,24	10,8	202	197	0.0105801	0.0864525	0.535,0.539	0.732,0.745	-0.201	-20.1	20.1
4702	ENSG00000141582	CBX4	17	-	79835976	79836048	79837303	79837466	79835645	79835712	79837836	79837902	4702	79,49	67,41	62,41	19,23	236	145	0.0105775	0.0864525	0.42,0.423	0.667,0.523	-0.173	-17.3	17.3
6166	ENSG00000256525	POLG2	17	-	64483253	64483346	64483389	64483506	64482918	64482999	64483963	64484230	6166	5,10	1,0	11,13	2,3	190	166	0.0105962	0.0864918	0.814,1.0	0.828,0.791	0.098	9.8	9.8
9719	ENSG00000169241	SLC50A1	1	+	155136827	155136951	155137560	155137722	155136298	155136376	155137978	155138098	9719	539364	841653	439399	561474	197	235	0.010599	0.0864918	0.433,0.399	0.483,0.501	-0.076	-7.6	7.6
7400	ENSG00000141127	PRPSAP2	17	+	18889821	18889877	18911102	18911251	18877697	18877870	18923913	18923984	7400	2,1	175159	5,4	120123	129	222	0.0106106	0.0865283	0.019,0.011	0.067,0.053	-0.045	-4.5	4.5
10786	ENSG00000137434	C6orf52	6	-	10686965	10687164	10687479	10687561	10683186	10683232	10694493	10694533	10786	0,2	43,18	2,4	21,16	155	272	0.0106323	0.0866478	0.0,0.163	0.143,0.305	-0.142	-14.2	14.2
11566	ENSG00000132423	COQ3	6	-	99382118	99382188	99383007	99383130	99380188	99380341	99383697	99383824	11566	11,5	4,0	20,8	0,0	196	143	0.0106592	0.0868091	0.667,1.0	1.0,1.0	-0.166	-16.6	16.6
391	ENSG00000272752	STAG3L5P-PVRIG2P-PILRB	7	+	100353970	100354012	100354566	100354617	100353372	100353483	100355142	100355240	391	148,87	3,1	74,51	6,3	115	124	0.0106999	0.087083	0.982,0.989	0.93,0.948	0.046	4.6	4.6
9763	ENSG00000100815	TRIP11	14	-	92007639	92007852	92011754	92011795	92003418	92006448	92014214	92014577	9763	60,26	157105	24,26	158129	114	286	0.0107113	0.087118	0.489,0.383	0.276,0.336	0.13	13	13
11490	ENSG00000111481	COPZ1	12	+	54340462	54340615	54345459	54345515	54325128	54325181	54347766	54347844	11490	7,1	284235	10,13	279249	226	129	0.0107393	0.0872881	0.014,0.002	0.02,0.029	-0.017	-1.7	1.7
6171	ENSG00000128923	FAM63B	15	+	58823182	58823280	58831773	58831916	58821716	58821819	58847296	58847470	6171	0,0	87,71	3,3	63,41	171	216	0.0107832	0.0875868	0.0,0.0	0.057,0.085	-0.071	-7.1	7.1
6778	ENSG00000136436	CALCOCO2	17	+	48843533	48843613	48843928	48844026	48841697	48841887	48848063	48848166	6778	0,1	1,3	1,8	13,12	153	171	0.010832	0.087925	0.0,0.271	0.079,0.427	-0.117	-11.7	11.7
9080	ENSG00000100722	ZC3H14	14	+	88577984	88578140	88596733	88596808	88575839	88575940	88607242	88607363	9080	597384	55,34	409396	20,23	229	148	0.0108443	0.0879662	0.875,0.88	0.93,0.918	-0.047	-4.7	4.7
9553	ENSG00000129197	RPAIN	17	+	5425970	5426071	5426235	5426299	5422768	5422829	5432541	5432876	9553	205134	40,31	196150	26,15	174	137	0.010853	0.0879792	0.801,0.773	0.856,0.887	-0.084	-8.4	8.4
12498	ENSG00000033030	ZCCHC8	12	-	122483278	122483563	122489385	122489463	122482634	122482695	122492714	122492789	12498	5,9	130102	17,10	81,95	151	358	0.0108652	0.0879822	0.084,0.173	0.332,0.2	-0.138	-13.8	13.8
7265	ENSG00000255624	RP11-564D11.3	10	+	122883724	122883931	122884716	122884852	122881597	122881667	122888268	122888723	7265	0,2	22,11	1,7	12,20	280	209	0.0108678	0.0879822	0.0,0.119	0.059,0.207	-0.074	-7.4	7.4
2789	ENSG00000129084	PSMA1	11	-	14513569	14513641	14513816	14513893	14510871	14510951	14514402	14514491	2789	7,11	402274	13,19	317237	150	145	0.0108926	0.0880769	0.017,0.037	0.038,0.072	-0.028	-2.8	2.8
7893	ENSG00000100632	ERH	14	-	69397302	69397360	69397629	69397754	69394824	69394912	69398230	69398271	7893	3,6	1,3	4,1	0,1	198	131	0.0108938	0.0880769	0.665,0.57	1.0,0.398	-0.082	-8.2	8.2
2066	ENSG00000217555	CKLF	16	+	66558189	66558348	66563121	66563217	66552568	66552793	66565885	66566072	2066	114,79	138,82	79,60	37,49	232	169	0.0109129	0.088173	0.376,0.412	0.609,0.471	-0.146	-14.6	14.6
2230	ENSG00000141002	TCF25	16	+	89909798	89909925	89910211	89910351	89907136	89907322	89910590	89910663	2230	10,5	13,5	11,11	47,35	200	213	0.0109467	0.0883883	0.45,0.516	0.2,0.251	0.257	25.7	25.7
4815	ENSG00000242021	RP11-268G12.3	X	-	27166690	27166822	27169035	27169140	27162420	27162576	27169866	27169949	4815	2,2	2,1	2,0	4,6	178	205	0.0109901	0.0886803	0.535,0.697	0.365,0.0	0.433	43.3	43.3
10126	ENSG00000101040	ZMYND8	20	-	47349860	47349988	47355449	47355520	47347855	47347926	47356656	47356889	10126	1,3	2,2	1,1	1,0	144	201	0.0110199	0.0888622	0.411,0.677	0.583,1.0	-0.247	-24.7	24.7
3133	ENSG00000126768	TIMM17B	X	-	48895347	48895501	48895776	48895972	48895037	48895101	48896758	48896858	3133	4,5	52,25	14,15	47,49	269	227	0.0110517	0.0890601	0.061,0.144	0.201,0.205	-0.101	-10.1	10.1
10663	ENSG00000106070	GRB10	7	-	50732271	50732368	50750858	50750943	50674435	50674658	50755886	50756056	10663	8,0	91,60	0,0	37,35	158	170	0.011101	0.0893987	0.086,0.0	0.0,0.0	0.043	4.3	4.3
5630	ENSG00000092439	TRPM7	15	-	50588190	50588250	50589196	50589316	50586391	50586488	50589591	50589656	5630	2,1	5,2	18,8	7,5	193	133	0.011137	0.0895384	0.216,0.256	0.639,0.524	-0.346	-34.6	34.6
5708	ENSG00000077454	LRCH4	7	-	100577085	100577389	100577496	100577581	100576693	100577005	100577663	100577740	5708	7,5	165169	2,1	150143	158	377	0.0111403	0.0895384	0.092,0.066	0.031,0.016	0.056	5.6	5.6
9879	ENSG00000134058	CDK7	5	+	69252417	69252451	69258042	69258153	69235142	69235453	69262204	69262304	9879	31,33	53,19	26,25	57,78	107	184	0.0111383	0.0895384	0.501,0.749	0.44,0.355	0.228	22.8	22.8
8044	ENSG00000213983	AP1G2	14	-	23565815	23566029	23566063	23566160	23565605	23565701	23566277	23566419	8044	175151	290264	123124	290314	170	287	0.0111476	0.0895387	0.505,0.491	0.417,0.4	0.09	9	9
3376	ENSG00000185808	PIGP	21	-	37069551	37069624	37072144	37072310	37067261	37067380	37072433	37072537	3376	66,55	187140	59,50	94,87	239	146	0.0112092	0.0899748	0.177,0.194	0.277,0.26	-0.083	-8.3	8.3
473	ENSG00000105402	NAPA	19	-	47493415	47493493	47500632	47500749	47492876	47493174	47514842	47514945	473	94,73	174144	196221	282260	190	151	0.0112352	0.0901238	0.3,0.287	0.356,0.403	-0.086	-8.6	8.6
10484	ENSG00000203965	EFCAB7	1	+	63553183	63553321	63555357	63555515	63551724	63551834	63557113	63557247	10484	0,5	48,32	10,10	54,51	211	231	0.011274	0.0903759	0.0,0.146	0.169,0.177	-0.1	-10	10
13010	ENSG00000176783	RUFY1	5	+	179577074	179577136	179580946	179581012	179569301	179569425	179585795	179585865	13010	88,55	82,60	61,73	39,40	135	139	0.0113001	0.0904672	0.525,0.486	0.617,0.653	-0.129	-12.9	12.9
7696	ENSG00000157800	SLC37A3	7	-	140343411	140343563	140345215	140345263	140337283	140337349	140345868	140345970	7696	25,34	172141	50,34	125120	121	225	0.0112959	0.0904672	0.213,0.31	0.427,0.345	-0.124	-12.4	12.4
5052	ENSG00000146963	LUC7L2	7	+	139374400	139374471	139374891	139374964	139371386	139371463	139375508	139375583	5052	53,36	0,0	39,42	2,4	144	146	0.0113085	0.0904756	1.0,1.0	0.952,0.914	0.067	6.7	6.7
1759	ENSG00000075413	MARK3	14	+	103428386	103428440	103451917	103451983	103385540	103386080	103457141	103457212	1759	1,4	118,80	14,8	152171	127	139	0.0113488	0.0907388	0.009,0.052	0.092,0.049	-0.04	-4	4
2243	ENSG00000141002	TCF25	16	+	89908965	89909083	89910211	89910356	89907136	89907322	89910590	89910663	2243	29,36	14,6	40,49	40,28	191	218	0.0113877	0.0909904	0.703,0.873	0.533,0.666	0.189	18.9	18.9
9560	ENSG00000129197	RPAIN	17	+	5426235	5426299	5428070	5428211	5422768	5422829	5432541	5432876	9560	40,31	218192	26,15	215201	137	214	0.0114027	0.091051	0.223,0.201	0.159,0.104	0.081	8.1	8.1
9828	ENSG00000140400	MAN2C1	15	-	75359058	75359153	75359327	75359438	75358703	75358808	75359619	75359775	9828	6,10	40,40	33,42	101,75	184	168	0.0114127	0.0910715	0.12,0.186	0.23,0.338	-0.131	-13.1	13.1
11553	ENSG00000058673	ZC3H11A	1	+	203837965	203838064	203840305	203840374	203833790	203833853	203847183	203847687	11553	284173	135,83	197212	120168	172	142	0.0114842	0.0915827	0.635,0.632	0.575,0.51	0.091	9.1	9.1
5248	ENSG00000066933	MYO9A	15	-	72027730	72027793	72032493	72032588	72020917	72021017	72117679	72117999	5248	8,4	3,6	4,1	15,5	168	136	0.0115033	0.091675	0.683,0.351	0.178,0.139	0.359	35.9	35.9
231	ENSG00000015153	YAF2	12	-	42172139	42172209	42235613	42235755	42161612	42161765	42237598	42237724	231	4,1	0,0	19,10	2,2	215	143	0.0115185	0.0917243	1.0,1.0	0.863,0.769	0.184	18.4	18.4
9508	ENSG00000179818	PCBP1-AS1	2	-	69996685	69996888	70032132	70032255	69988741	69988838	70051202	70051305	9508	22,14	4,5	4,3	1,0	196	276	0.0115244	0.0917243	0.886,0.798	0.849,1.0	-0.082	-8.2	8.2
12827	ENSG00000135931	ARMC9	2	+	231223154	231223270	231226631	231226798	231222727	231222820	231235223	231235381	12827	4,0	1,5	0,0	3,6	189	240	0.0115828	0.092069	0.836,0.0	0.0,0.0	0.418	41.8	41.8
3590	ENSG00000161526	SAP30BP	17	+	75690670	75690772	75691393	75691535	75671815	75671863	75693439	75693482	3590	18,9	11,4	10,6	12,17	175	215	0.0115767	0.092069	0.668,0.734	0.506,0.302	0.297	29.7	29.7
13529	ENSG00000114786	ABHD14A-ACY1	3	+	51985360	51985465	51985851	51985946	51984046	51984158	51986254	51986331	13529	84,65	242173	81,66	134130	178	168	0.0115951	0.0920977	0.247,0.262	0.363,0.324	-0.089	-8.9	8.9
1453	ENSG00000248101	AC002116.8	19	-	36013000	36013089	36013343	36013422	36011403	36011464	36014174	36014235	1453	37,27	9,7	55,31	4,3	152	162	0.0116014	0.0920977	0.814,0.804	0.936,0.917	-0.118	-11.8	11.8
11031	ENSG00000125970	RALY	20	+	34073562	34073635	34073818	34073866	34072065	34072205	34075873	34076040	11031	35,28	160128	58,47	163126	146	121	0.0116384	0.0923318	0.153,0.153	0.228,0.236	-0.079	-7.9	7.9
12575	ENSG00000169660	HEXDC	17	+	82424393	82424503	82428029	82428127	82419748	82419883	82428557	82428645	12575	41,26	2,0	8,17	2,3	183	171	0.0116523	0.0923823	0.95,1.0	0.789,0.841	0.16	16	16
4616	ENSG00000150527	CTAGE5	14	+	39320927	39321056	39324268	39324386	39319208	39319291	39326863	39327022	4616	456387	10,9	391352	17,18	202	191	0.0116812	0.0925515	0.977,0.976	0.956,0.949	0.024	2.4	2.4
5996	ENSG00000101391	CDK5RAP1	20	-	33381983	33382179	33384776	33384873	33379460	33379691	33385649	33385770	5996	2,1	9,8	9,4	10,7	170	269	0.0116908	0.0925676	0.26,0.165	0.587,0.475	-0.318	-31.8	31.8
10566	ENSG00000144713	RPL32	3	-	12840634	12840677	12840769	12840956	12840141	12840242	12841493	12841588	10566	15,13	0,0	258249	7,5	260	116	0.0117132	0.0926259	1.0,1.0	0.943,0.957	0.05	5	5
5660	ENSG00000137177	KIF13A	6	-	17789871	17789910	17794248	17794395	17787775	17787875	17794571	17794704	5660	67,41	12,6	64,73	4,4	220	112	0.0117085	0.0926259	0.74,0.777	0.891,0.903	-0.139	-13.9	13.9
139	ENSG00000065665	SEC61A2	10	+	12156906	12157067	12157907	12158032	12149820	12149961	12160929	12161121	139	21,18	13,20	66,44	26,13	234	198	0.0117403	0.0927591	0.578,0.432	0.682,0.741	-0.207	-20.7	20.7
41	ENSG00000140374	ETFA	15	-	76284364	76284460	76284804	76284927	76283756	76283825	76285636	76285738	41	15,17	2,3	15,16	6,11	196	169	0.0117516	0.0927591	0.866,0.83	0.683,0.556	0.228	22.8	22.8
8157	ENSG00000136144	RCBTB1	13	-	49549742	49549775	49550410	49550517	49549458	49549648	49551325	49551468	8157	1,1	0,1	0,2	3,2	180	106	0.0117528	0.0927591	1.0,0.371	0.0,0.371	0.5	50	50
10253	ENSG00000159842	ABR	17	-	1011144	1011261	1011436	1011661	1010728	1010863	1011845	1011985	10253	31,18	6,8	31,16	17,30	298	190	0.0117829	0.092937	0.767,0.589	0.538,0.254	0.282	28.2	28.2
7408	ENSG00000205581	HMGN1	21	-	39347378	39347478	39347915	39347952	39345145	39345274	39348291	39348339	7408	4,1	50,26	10,6	48,30	110	173	0.0117925	0.0929532	0.112,0.057	0.247,0.239	-0.158	-15.8	15.8
6750	ENSG00000269955	C7orf55-LUC7L2	7	+	139363365	139363452	139375508	139375583	139363175	139363259	139376061	139376156	6750	18,14	29,32	18,32	113,97	160	148	0.0119203	0.0939003	0.365,0.288	0.128,0.234	0.146	14.6	14.6
4199	ENSG00000128739	SNRPN	15	+	24974287	24974456	24974641	24974957	24967931	24968082	24975357	24975509	4199	20541530	58,43	14681323	65,56	242	389	0.0119479	0.0940573	0.983,0.983	0.973,0.974	0.009	0.9	0.9
2497	ENSG00000154582	TCEB1	8	-	73964492	73964625	73970578	73970631	73959764	73959818	73971869	73971908	2497	0,5	43,26	0,0	78,66	126	206	0.0120011	0.0943626	0.0,0.239	0.0,0.0	0.119	11.9	11.9
9312	ENSG00000122390	NAA60	16	+	3479470	3479600	3482501	3482598	3476221	3476337	3483362	3483597	9312	102,88	116,71	111125	66,77	203	170	0.0120021	0.0943626	0.424,0.509	0.585,0.576	-0.114	-11.4	11.4
3122	ENSG00000169169	CPT1C	19	+	49697325	49697465	49700683	49700855	49692238	49692393	49701316	49701418	3122	60,21	40,24	19,19	31,36	213	245	0.0121009	0.0950782	0.633,0.502	0.413,0.378	0.172	17.2	17.2
3394	ENSG00000117859	OSBPL9	1	+	51651990	51652041	51669433	51669512	51617108	51617221	51714002	51714079	3394	18,23	56,38	41,33	24,45	124	152	0.0121239	0.0951046	0.283,0.426	0.677,0.473	-0.22	-22	22
7238	ENSG00000273328	RP11-141M3.6	3	+	42819630	42819711	42839093	42839279	42809413	42809532	42887537	42887701	7238	1,5	2,1	1,0	1,1	154	259	0.0121341	0.0951046	0.457,0.894	0.627,0.0	0.362	36.2	36.2
8247	ENSG00000100413	POLR3H	22	-	41532973	41533047	41533521	41533687	41532658	41532745	41540698	41540795	8247	16,20	2,0	4,5	3,1	239	147	0.0121352	0.0951046	0.831,1.0	0.451,0.755	0.313	31.3	31.3
8274	ENSG00000156958	GALK2	15	+	49318888	49318934	49318971	49319116	49292326	49292537	49319603	49319805	8274	1,0	13,12	4,3	49,33	119	218	0.012124	0.0951046	0.124,0.0	0.13,0.143	-0.075	-7.5	7.5
11304	ENSG00000169084	DHRSX	X	-	2408744	2408813	2425196	2425304	2392353	2392474	2500310	2500589	11304	10,3	3,1	5,5	7,7	181	142	0.0121503	0.0951622	0.723,0.702	0.359,0.359	0.353	35.3	35.3
7713	ENSG00000157800	SLC37A3	7	-	140364407	140364491	140369589	140369682	140337283	140337349	140380281	140380390	7713	99,63	11,3	63,58	10,15	166	157	0.012169	0.0952473	0.895,0.952	0.856,0.785	0.103	10.3	10.3
2118	ENSG00000165983	PTER	10	+	16437362	16437490	16467131	16467210	16436983	16437047	16484336	16484816	2118	22,12	24,17	13,14	5,7	201	152	0.0122067	0.0954817	0.409,0.348	0.663,0.602	-0.254	-25.4	25.4
13032	ENSG00000104529	EEF1D	8	-	143581285	143581328	143586218	143586316	143580918	143581154	143586728	143586852	13032	16,10	49,26	16,11	80100	171	116	0.0122223	0.0955427	0.181,0.207	0.119,0.069	0.1	10	10
1473	ENSG00000112659	CUL9	6	+	43196068	43196862	43198608	43198855	43193000	43193208	43199265	43199371	1473	157123	77,54	326266	95,86	867	320	0.0122926	0.0959696	0.429,0.457	0.559,0.533	-0.103	-10.3	10.3
8359	ENSG00000141084	RANBP10	16	-	67738012	67738035	67744287	67744455	67734857	67735042	67772033	67772086	8359	74,83	2,5	77,87	10,10	241	96	0.0122879	0.0959696	0.936,0.869	0.754,0.776	0.138	13.8	13.8
7130	ENSG00000196365	LONP1	19	-	5708341	5708403	5711770	5712070	5707696	5707826	5713133	5713253	7130	1263962	403257	878817	177188	373	135	0.0123471	0.0963337	0.531,0.575	0.642,0.611	-0.074	-7.4	7.4
10	ENSG00000273018	CTD-2303H24.2	17	-	18523638	18523877	18532505	18532597	18519481	18519674	18542087	18542187	10	9,12	7,8	7,4	13,13	165	312	0.012399	0.0966158	0.709,0.739	0.505,0.368	0.287	28.7	28.7
3182	ENSG00000140506	LMAN1L	15	+	74819151	74819292	74820043	74820099	74818717	74818817	74820634	74820767	3182	4,4	2,3	1,1	0,1	214	129	0.0123961	0.0966158	0.547,0.446	1.0,0.376	-0.191	-19.1	19.1
1273	ENSG00000198586	TLK1	2	-	171028338	171028405	171046173	171046362	171022871	171023129	171049813	171049950	1273	303217	4,3	217233	9,8	262	140	0.0124517	0.0967809	0.976,0.975	0.928,0.94	0.042	4.2	4.2
3908	ENSG00000108509	CAMTA2	17	-	4981677	4981831	4982088	4982216	4981224	4981359	4982756	4982892	3908	12,1	107,59	18,13	91,83	201	227	0.0124324	0.0967809	0.112,0.019	0.183,0.15	-0.101	-10.1	10.1
4519	ENSG00000102977	ACD	16	-	67658554	67658606	67658927	67659079	67657985	67658362	67659228	67659263	4519	40,45	14,16	119102	20,17	225	125	0.0124487	0.0967809	0.613,0.61	0.768,0.769	-0.157	-15.7	15.7
6989	ENSG00000198125	MB	22	-	35610883	35611106	35617162	35617265	35607271	35607443	35622477	35622561	6989	230143	14611073	61,47	268226	176	296	0.0124452	0.0967809	0.209,0.183	0.277,0.259	-0.072	-7.2	7.2
1385	ENSG00000182979	MTA1	14	+	105445417	105445511	105449358	105449409	105438671	105438739	105450057	105450184	1385	86,82	52,42	131122	47,38	167	124	0.0124935	0.0970446	0.551,0.592	0.674,0.704	-0.118	-11.8	11.8
13648	ENSG00000168411	RFWD3	16	-	74648956	74649078	74649131	74649202	74644540	74644735	74660931	74661451	13648	19,11	0,0	7,21	0,5	144	195	0.0125142	0.0971433	1.0,1.0	1.0,0.85	0.075	7.5	7.5
25	ENSG00000035115	SH3YL1	2	-	242797	242871	244790	244984	234159	234272	247537	247602	25	6,2	15,12	13,13	17,13	267	147	0.0125781	0.0975582	0.18,0.084	0.296,0.355	-0.194	-19.4	19.4
4187	ENSG00000128739	SNRPN	15	+	24974357	24974456	24974641	24974957	24967931	24968082	24975357	24975509	4187	14301044	58,43	1023905	65,56	172	389	0.0125835	0.0975582	0.982,0.982	0.973,0.973	0.009	0.9	0.9
7719	ENSG00000107854	TNKS2	10	+	91851215	91851336	91855028	91855126	91845751	91845940	91855613	91855688	7719	62,44	185112	112,94	189185	194	171	0.0125947	0.097583	0.228,0.257	0.343,0.309	-0.084	-8.4	8.4
9435	ENSG00000181666	HKR1	19	+	37346422	37346492	37346887	37347052	37335168	37335257	37347189	37347316	9435	14,7	4,4	4,5	5,9	143	238	0.0126499	0.0979487	0.853,0.744	0.571,0.48	0.273	27.3	27.3
7377	ENSG00000162542	TMCO4	1	-	19793431	19793648	19799173	19799349	19787025	19787117	19799854	19799945	7377	4,6	16,12	9,8	3,9	249	290	0.0126748	0.0980796	0.226,0.368	0.777,0.509	-0.346	-34.6	34.6
11862	ENSG00000147996	CBWD5	9	+	65690555	65690601	65690966	65691026	65682765	65682857	65692570	65692608	11862	0,2	142,59	7,4	124147	119	133	0.0127815	0.0987187	0.0,0.037	0.059,0.03	-0.026	-2.6	2.6
2662	ENSG00000103121	CMC2	16	-	80983181	80983370	80991753	80991957	80981805	80981877	80997313	80997429	2662	63,57	3,0	23,13	5,1	277	262	0.0127756	0.0987187	0.952,1.0	0.813,0.925	0.107	10.7	10.7
4613	ENSG00000090054	SPTLC1	9	-	92076797	92077035	92079433	92079566	92067965	92068098	92080015	92080088	4613	37,17	13,5	86,54	46,54	206	311	0.0127786	0.0987187	0.811,0.837	0.738,0.602	0.154	15.4	15.4
7301	ENSG00000119487	MAPKAP1	9	-	125484442	125484583	125506309	125506417	125467971	125468109	125543058	125543168	7301	153116	628397	53,65	341313	181	214	0.0128074	0.0988562	0.224,0.257	0.155,0.197	0.065	6.5	6.5
3217	ENSG00000112983	BRD8	5	-	138167933	138168078	138168469	138168688	138165827	138166108	138169221	138169358	3217	142100	86,74	141134	61,56	292	218	0.0128475	0.0991035	0.552,0.502	0.633,0.641	-0.11	-11	11
10930	ENSG00000067208	EVI5	1	-	92665938	92665992	92677157	92677218	92636201	92636336	92693801	92693899	10930	14,7	26,9	13,11	5,8	134	127	0.0128751	0.0992541	0.338,0.424	0.711,0.566	-0.257	-25.7	25.7
4196	ENSG00000128739	SNRPN	15	+	24974310	24974456	24974641	24974957	24967931	24968082	24975357	24975509	4196	26762003	58,43	19081749	65,56	219	389	0.012895	0.0993271	0.988,0.988	0.981,0.982	0.006	0.6	0.6
5880	ENSG00000198231	DDX42	17	+	63799479	63799523	63799588	63799625	63798037	63798099	63800467	63800617	5880	2,3	182110	9,5	145116	117	110	0.0129008	0.0993271	0.01,0.025	0.055,0.039	-0.029	-2.9	2.9
10382	ENSG00000125885	MCM8	20	+	5972006	5972037	5972575	5972726	5967829	5968025	5973055	5973196	10382	19,16	3,3	16,17	7,11	104	224	0.0129278	0.0994725	0.932,0.92	0.831,0.769	0.126	12.6	12.6
10055	ENSG00000008394	MGST1	12	+	16350757	16350799	16353219	16353467	16347693	16347710	16354230	16354378	10055	4,2	54,24	3,0	123,90	115	321	0.0129474	0.099561	0.171,0.189	0.064,0.0	0.148	14.8	14.8
1215	ENSG00000100522	GNPNAT1	14	-	52778757	52778849	52780678	52780738	52775193	52778458	52781783	52781911	1215	227154	4,3	177127	6,10	133	165	0.0130476	0.100269	0.986,0.985	0.973,0.94	0.029	2.9	2.9
4914	ENSG00000100330	MTMR3	22	+	30019479	30020884	30022028	30022139	30017926	30018072	30022608	30022697	4914	633391	48,28	788753	38,32	1478	184	0.0130803	0.100331	0.621,0.635	0.721,0.746	-0.106	-10.6	10.6
8999	ENSG00000099840	IZUMO4	19	+	2097928	2097955	2098051	2098127	2097423	2097495	2098286	2098334	8999	1,3	10,3	3,1	1,1	100	149	0.0130755	0.100331	0.13,0.598	0.817,0.598	-0.344	-34.4	34.4
9708	ENSG00000184575	XPOT	12	+	64439636	64439701	64444251	64444348	64439193	64439315	64445074	64445131	9708	0,0	5,1	4,0	9,7	138	170	0.0130727	0.100331	0.0,0.0	0.354,0.0	-0.177	-17.7	17.7
8632	ENSG00000060138	YBX3	12	-	10702258	10702356	10702411	10702488	10701959	10702134	10704050	10704148	8632	2,1	0,0	101105	4,9	150	171	0.0131197	0.100571	1.0,1.0	0.966,0.93	0.052	5.2	5.2
296	ENSG00000185813	PCYT2	17	-	81905669	81905735	81906099	81906177	81905381	81905447	81906463	81906546	296	66,40	70,41	50,60	101,91	151	139	0.0131334	0.100613	0.465,0.473	0.313,0.378	0.123	12.3	12.3
7991	ENSG00000143164	DCAF6	1	+	168004736	168004793	168038370	168038488	168003869	168003989	168043024	168043140	7991	6,3	318207	7,9	193142	130	191	0.0132118	0.10115	0.027,0.021	0.051,0.085	-0.044	-4.4	4.4
1489	ENSG00000139154	AEBP2	12	+	19440636	19440727	19462509	19462717	19439698	19440370	19473247	19473355	1489	2,0	186176	4,5	171156	164	281	0.0132365	0.101277	0.018,0.0	0.039,0.052	-0.036	-3.6	3.6
1354	ENSG00000140157	NIPA2	15	+	22839971	22840197	22843101	22843228	22839654	22839790	22845145	22845267	1354	2,1	14,8	12,11	23,32	299	200	0.0132467	0.101291	0.087,0.077	0.259,0.187	-0.141	-14.1	14.1
9195	ENSG00000137996	RTCA	1	+	100283628	100283728	100284418	100284488	100277257	100277316	100285227	100285322	9195	1,2	0,0	7,1	0,4	173	143	0.0133039	0.101665	1.0,1.0	1.0,0.171	0.414	41.4	41.4
4191	ENSG00000128739	SNRPN	15	+	24974330	24974456	24974641	24974957	24967931	24968082	24975357	24975509	4191	16721239	58,43	11911088	65,56	199	389	0.0133149	0.101686	0.983,0.983	0.973,0.974	0.009	0.9	0.9
10584	ENSG00000176393	RNPEP	1	+	201997318	201997554	201999839	202000072	201996146	201996263	202001375	202001488	10584	348265	139,79	400428	113,88	309	306	0.0133317	0.101751	0.713,0.769	0.778,0.828	-0.062	-6.2	6.2
7785	ENSG00000152620	NADK2	5	-	36208624	36208690	36211429	36211527	36207169	36207265	36211843	36211922	7785	2,0	9,14	8,7	37,29	171	139	0.0134464	0.102562	0.153,0.0	0.149,0.164	-0.08	-8	8
8647	ENSG00000111879	FAM184A	6	-	118960768	118960863	118961760	118961963	118959829	118960184	118964666	118964771	8647	11,15	6,0	4,5	0,1	276	168	0.0135342	0.103168	0.527,1.0	1.0,0.753	-0.113	-11.3	11.3
12574	ENSG00000169660	HEXDC	17	+	82424418	82424503	82428029	82428127	82419748	82419883	82428557	82428645	12574	17,15	2,0	2,11	2,3	158	171	0.013577	0.103237	0.902,1.0	0.52,0.799	0.292	29.2	29.2
2982	ENSG00000187109	NAP1L1	12	-	76068908	76068994	76074202	76074252	76060137	76060279	76084566	76084685	2982	77,45	275176	30,42	211213	123	159	0.0135646	0.103237	0.266,0.248	0.155,0.203	0.078	7.8	7.8
5568	ENSG00000185324	CDK10	16	+	89687588	89687815	89689200	89689324	89686689	89686797	89690552	89690624	5568	44,30	67,63	50,34	41,40	300	197	0.0135634	0.103237	0.301,0.238	0.445,0.358	-0.132	-13.2	13.2
7006	ENSG00000143537	ADAM15	1	+	155060204	155060343	155061903	155062117	155059901	155059974	155062244	155062369	7006	385321	66,39	322267	59,74	212	287	0.0135715	0.103237	0.888,0.918	0.881,0.83	0.048	4.8	4.8
6449	ENSG00000144591	GMPPA	2	+	219505457	219505555	219505599	219505761	219504082	219504213	219505979	219506072	6449	41,35	76,52	46,45	133126	171	235	0.0136221	0.103516	0.426,0.481	0.322,0.329	0.128	12.8	12.8
8723	ENSG00000100227	POLDIP3	22	-	42599697	42599793	42601969	42602056	42596185	42596365	42602769	42603160	8723	96,54	119,73	84,73	159153	160	169	0.0136603	0.103742	0.46,0.439	0.358,0.335	0.103	10.3	10.3
12386	ENSG00000117500	TMED5	1	-	93156590	93156683	93158766	93158885	93156299	93156483	93160128	93160226	12386	20,10	0,1	19,26	6,0	192	166	0.0137409	0.10429	1.0,0.896	0.732,1.0	0.082	8.2	8.2
6146	ENSG00000025708	TYMP	22	-	50527416	50527549	50527587	50527717	50527164	50527283	50529495	50529731	6146	219176	22,8	144153	21,22	203	206	0.013929	0.105652	0.91,0.957	0.874,0.876	0.058	5.8	5.8
3963	ENSG00000022976	ZNF839	14	+	102335688	102335838	102336634	102336719	102334553	102334646	102338815	102338953	3963	73,33	0,0	39,35	2,3	223	158	0.0140017	0.106138	1.0,1.0	0.933,0.892	0.087	8.7	8.7
281	ENSG00000103248	MTHFSD	16	-	86546558	86546649	86548034	86548111	86542100	86542213	86548463	86548577	281	3,5	44,35	8,6	25,19	150	164	0.0140277	0.106269	0.069,0.135	0.259,0.257	-0.156	-15.6	15.6
5335	ENSG00000213401	MAGEA12	X	+	152734701	152734744	152735147	152735267	152734023	152734034	152736086	152737669	5335	0,1	24,11	2,4	38,33	116	193	0.0140429	0.106319	0.0,0.131	0.081,0.168	-0.059	-5.9	5.9
5225	ENSG00000058799	YIPF1	1	-	53855000	53855051	53859539	53859658	53851718	53852270	53860055	53860153	5225	1,2	35,18	9,0	14,11	192	124	0.0140566	0.106357	0.018,0.067	0.293,0.0	-0.104	-10.4	10.4
11302	ENSG00000184640	2009-09-01	17	+	77307140	77307197	77402058	77402703	77287890	77288210	77482143	77482335	11302	43,30	407341	45,43	699757	130	718	0.0141492	0.106992	0.368,0.327	0.262,0.239	0.097	9.7	9.7
11516	ENSG00000100461	RBM23	14	-	22908332	22908380	22909482	22909595	22906194	22906368	22911327	22911403	11516	158114	16,10	129139	3,8	186	121	0.0142353	0.107576	0.865,0.881	0.965,0.919	-0.069	-6.9	6.9
2137	ENSG00000052126	PLEKHA5	12	+	19343322	19343434	19345841	19345888	19336514	19336616	19348398	19348519	2137	78,58	37,33	48,26	14,4	185	120	0.0142511	0.107629	0.578,0.533	0.69,0.808	-0.194	-19.4	19.4
3375	ENSG00000185808	PIGP	21	-	37067261	37067380	37072144	37072310	37065373	37065712	37072433	37072537	3375	66,55	240203	59,50	139115	239	192	0.0143125	0.10796	0.181,0.179	0.254,0.259	-0.077	-7.7	7.7
8368	ENSG00000100997	ABHD12	20	-	25317047	25317078	25320198	25320318	25309498	25309575	25323324	25323430	8368	317227	2,1	203157	4,5	193	104	0.014305	0.10796	0.988,0.992	0.965,0.944	0.036	3.6	3.6
2791	ENSG00000129084	PSMA1	11	-	14512090	14512210	14513251	14513303	14510913	14510951	14513569	14513699	2791	0,0	8,2	4,2	52,47	125	193	0.0143531	0.1082	0.0,0.0	0.106,0.062	-0.084	-8.4	8.4
3373	ENSG00000185808	PIGP	21	-	37067261	37067380	37069551	37069624	37065373	37065712	37072144	37072310	3373	26,25	235203	32,21	139116	146	192	0.014376	0.108306	0.127,0.139	0.232,0.192	-0.079	-7.9	7.9
8384	ENSG00000145041	VPRBP	3	-	51483718	51483836	51496733	51496780	51470928	51471005	51499872	51500002	8384	4,1	32,28	1,0	48,26	120	191	0.014434	0.108676	0.166,0.054	0.032,0.0	0.094	9.4	9.4
11011	ENSG00000156110	ADK	10	+	74525255	74525426	74589281	74589317	74398470	74398579	74600378	74600493	11011	416291	85,61	323288	99,87	244	109	0.0144612	0.108814	0.686,0.681	0.593,0.597	0.089	8.9	8.9
11702	ENSG00000135679	MDM2	12	+	68816811	68816945	68828770	68828931	68813553	68813628	68835828	68835984	11702	126115	216160	371349	805763	207	234	0.0144803	0.108891	0.397,0.448	0.343,0.341	0.08	8	8
11349	ENSG00000257093	KIAA1147	7	-	141666286	141666425	141674066	141674220	141665186	141665318	141685477	141685636	11349	92,75	70,61	33,36	57,40	227	212	0.0144987	0.108941	0.551,0.535	0.351,0.457	0.139	13.9	13.9
6508	ENSG00000254870	ATP6V1G2-DDX39B	6	-	31534485	31534505	31534666	31534753	31532779	31532911	31535366	31535485	6508	19,11	0,1	45,44	2,5	160	93	0.0145048	0.108941	1.0,0.865	0.929,0.836	0.05	5	5
7132	ENSG00000196365	LONP1	19	-	5708341	5708403	5711770	5712000	5707696	5707826	5713133	5713253	7132	1201916	403257	831771	177188	303	135	0.0145209	0.108996	0.57,0.614	0.677,0.646	-0.07	-7	7
2193	ENSG00000121749	TBC1D15	12	+	71880468	71880607	71884810	71885017	71872069	71872168	71893221	71893324	2193	111,66	136106	178216	384411	212	280	0.0145642	0.109236	0.519,0.451	0.38,0.41	0.09	9	9
8890	ENSG00000137288	UQCC2	6	-	33704765	33704967	33710694	33710851	33701345	33701420	33711548	33711727	8890	59,49	11,9	27,15	12,8	230	275	0.0145707	0.109236	0.865,0.867	0.729,0.692	0.156	15.6	15.6
11904	ENSG00000122490	PQLC1	18	-	79930227	79930311	79933968	79934022	79919183	79919400	79943328	79943462	11904	15,15	3,2	9,14	0,1	127	157	0.0146116	0.109475	0.861,0.903	1.0,0.945	-0.09	-9	9
4031	ENSG00000242612	DECR2	16	+	405145	405224	406345	406361	404955	405024	407424	407560	4031	1,0	7,1	5,0	4,3	152	89	0.0146947	0.110031	0.077,0.0	0.423,0.0	-0.173	-17.3	17.3
1622	ENSG00000121057	AKAP1	17	+	57107705	57107737	57107945	57108048	57105440	57107178	57110024	57110158	1622	0,0	27,29	3,1	28,15	105	176	0.0147694	0.110522	0.0,0.0	0.152,0.101	-0.127	-12.7	12.7
513	ENSG00000127952	STYXL1	7	-	76033635	76033706	76040710	76040821	76030420	76030527	76047811	76047980	513	0,2	11,4	1,8	6,2	184	144	0.014826	0.110879	0.0,0.281	0.115,0.758	-0.296	-29.6	29.6
5276	ENSG00000124570	SERPINB6	6	-	2966399	2966590	2968798	2968913	2959167	2959342	2971532	2972165	5276	6,6	15,16	14,9	8,11	188	264	0.0148414	0.110926	0.36,0.345	0.711,0.535	-0.271	-27.1	27.1
12596	ENSG00000149743	TRPT1	11	-	64224794	64224970	64225498	64225580	64224542	64224717	64225785	64225869	12596	65,52	168114	125143	216213	155	249	0.0148845	0.111181	0.383,0.423	0.482,0.519	-0.097	-9.7	9.7
7165	ENSG00000244754	N4BP2L2	13	-	32527463	32527532	32538617	32538684	32522181	32522270	32538777	32538885	7165	4,2	2,1	10,8	0,0	140	142	0.0149853	0.111865	0.67,0.67	1.0,1.0	-0.33	-33	33
2238	ENSG00000141002	TCF25	16	+	89909801	89909925	89910211	89910351	89907136	89907322	89910590	89910663	2238	10,4	13,5	11,10	47,35	197	213	0.0150615	0.112366	0.454,0.464	0.202,0.236	0.24	24	24
10738	ENSG00000160766	GBAP1	1	-	155218847	155218923	155224876	155225059	155217963	155218049	155227381	155227422	10738	4,3	1,2	5,5	0,0	256	149	0.0151465	0.112657	0.7,0.466	1.0,1.0	-0.417	-41.7	41.7
3903	ENSG00000108509	CAMTA2	17	-	4981677	4981742	4982088	4982216	4981224	4981359	4982756	4982892	3903	12,1	41,28	18,13	37,32	201	138	0.0151327	0.112657	0.167,0.024	0.25,0.218	-0.138	-13.8	13.8
7191	ENSG00000119725	ZNF410	14	+	73894358	73894409	73895236	73895410	73893796	73893932	73896315	73896534	7191	1,0	4,2	5,1	16,22	124	247	0.0151403	0.112657	0.332,0.0	0.384,0.083	-0.068	-6.8	6.8
8476	ENSG00000197601	FAR1	11	+	13714508	13714680	13714975	13715132	13712965	13713033	13721729	13721859	8476	463293	13,9	293284	13,21	245	230	0.0151324	0.112657	0.971,0.968	0.955,0.927	0.028	2.8	2.8
861	ENSG00000204604	ZNF468	19	-	52842995	52843113	52845178	52845296	52842027	52842151	52849086	52849218	861	13,6	0,0	48,49	3,4	191	191	0.015112	0.112657	1.0,1.0	0.941,0.925	0.067	6.7	6.7
4907	ENSG00000130402	ACTN4	19	+	38710256	38710342	38711275	38711361	38709394	38709476	38714468	38714561	4907	377252	5,3	444421	15,11	159	159	0.0151615	0.112701	0.987,0.988	0.967,0.975	0.017	1.7	1.7
6808	ENSG00000136436	CALCOCO2	17	+	48842200	48842297	48846442	48846687	48841697	48841887	48848063	48848166	6808	3,3	28,27	10,17	44,44	170	318	0.015186	0.112746	0.167,0.172	0.298,0.42	-0.19	-19	19
9561	ENSG00000129197	RPAIN	17	+	5426235	5426299	5428070	5428239	5422768	5422829	5432541	5432876	9561	40,31	172147	26,15	167153	137	242	0.0151851	0.112746	0.291,0.271	0.216,0.148	0.099	9.9	9.9
10662	ENSG00000106070	GRB10	7	-	50732271	50732368	50755886	50756056	50674435	50674658	50780626	50780736	10662	124110	23,22	59,46	18,22	243	170	0.0152017	0.112783	0.79,0.778	0.696,0.594	0.139	13.9	13.9
4975	ENSG00000135249	RINT1	7	+	105532823	105532869	105536564	105536749	105532180	105532357	105542407	105542457	4975	26,20	187109	49,48	196175	119	258	0.0152093	0.112783	0.232,0.285	0.351,0.373	-0.103	-10.3	10.3
2786	ENSG00000129084	PSMA1	11	-	14513569	14513673	14513816	14513893	14510871	14510951	14514402	14514491	2786	7,11	654445	13,19	515423	150	177	0.0153021	0.113402	0.012,0.028	0.029,0.05	-0.019	-1.9	1.9
10210	ENSG00000138750	NUP54	4	-	76145554	76145577	76145982	76146129	76144389	76144473	76147478	76147640	10210	4,1	1,0	4,2	5,0	220	96	0.0153997	0.113988	0.636,1.0	0.259,1.0	0.189	18.9	18.9
302	ENSG00000179178	TMEM125	1	+	43271033	43271164	43271648	43271726	43270570	43270793	43272183	43272339	302	61,58	2,4	110126	1,0	204	151	0.0153951	0.113988	0.958,0.915	0.988,1.0	-0.057	-5.7	5.7
6384	ENSG00000158856	DMTN	8	+	22080617	22080625	22080716	22080870	22080411	22080460	22081112	22081193	6384	44,33	30,38	28,21	42,42	81	227	0.0154167	0.114044	0.804,0.709	0.651,0.584	0.139	13.9	13.9
12751	ENSG00000071889	FAM3A	X	-	154508473	154508811	154511847	154512059	154508288	154508347	154512822	154512936	12751	3,1	169165	5,11	230235	285	411	0.0154717	0.114314	0.025,0.009	0.03,0.063	-0.029	-2.9	2.9
9931	ENSG00000126653	NSRP1	17	+	30163066	30163162	30168813	30168925	30118079	30118173	30172541	30172598	9931	9,1	4,0	18,11	1,0	169	185	0.0154718	0.114314	0.711,1.0	0.952,1.0	-0.121	-12.1	12.1
7819	ENSG00000122678	POLM	7	-	44074130	44074530	44076508	44076629	44073782	44074025	44078739	44078811	7819	24,17	48,36	23,24	100,84	194	473	0.0155323	0.114692	0.549,0.535	0.359,0.411	0.157	15.7	15.7
7066	ENSG00000189180	ZNF33A	10	+	38025347	38025411	38034325	38034400	38017290	38017386	38054377	38056861	7066	1,0	6,5	1,1	2,2	137	148	0.0155773	0.114924	0.153,0.0	0.351,0.351	-0.274	-27.4	27.4
8567	ENSG00000104687	GSR	8	-	30705098	30705258	30706989	30707123	30703092	30703240	30708071	30708141	8567	3,1	0,1	9,8	6,1	207	233	0.0155824	0.114924	1.0,0.53	0.628,0.9	0.001	0.1	0.1
10770	ENSG00000123179	EBPL	13	-	49669776	49669846	49686474	49686595	49660722	49661208	49691253	49691463	10770	7,7	135112	1,0	37,36	194	143	0.0156552	0.115391	0.037,0.044	0.02,0.0	0.03	3	3
9934	ENSG00000126653	NSRP1	17	+	30156539	30156662	30168813	30168925	30118079	30118173	30172541	30172598	9934	3,3	4,0	10,21	1,0	196	185	0.0156937	0.115605	0.414,1.0	0.904,1.0	-0.245	-24.5	24.5
10011	ENSG00000106462	EZH2	7	-	148832633	148832642	148846469	148846587	148829727	148829848	148884163	148884245	10011	47,29	1,4	29,36	0,1	191	82	0.0157312	0.115724	0.953,0.757	1.0,0.939	-0.115	-11.5	11.5
2816	ENSG00000087586	AURKA	20	-	56388686	56388784	56390555	56390665	56388155	56388202	56392153	56392215	2816	43,12	10,5	3,12	7,8	183	171	0.0157196	0.115724	0.801,0.692	0.286,0.584	0.311	31.1	31.1
2826	ENSG00000008513	ST3GAL1	8	-	133499134	133499189	133545773	133545926	133465893	133466090	133571692	133571849	2826	178129	1,2	111,90	5,3	226	128	0.0157721	0.115724	0.99,0.973	0.926,0.944	0.046	4.6	4.6
2931	ENSG00000110075	PPP6R3	11	+	68583042	68583129	68587926	68588024	68575957	68576043	68590659	68590714	2931	146,93	172150	75,37	128135	160	171	0.0157426	0.115724	0.476,0.399	0.385,0.227	0.132	13.2	13.2
3747	ENSG00000168066	SF1	11	-	64771439	64771537	64773429	64773505	64770255	64770408	64776497	64776626	3747	419301	14,18	303283	17,31	149	171	0.0157677	0.115724	0.972,0.95	0.953,0.913	0.028	2.8	2.8
3772	ENSG00000151413	NUBPL	14	+	31673483	31673574	31787779	31787873	31599288	31599379	31826628	31826714	3772	10,5	30,13	1,1	8,11	164	167	0.0157759	0.115724	0.253,0.281	0.113,0.085	0.168	16.8	16.8
6672	ENSG00000107164	FUBP3	9	+	130614287	130614345	130616354	130616517	130612955	130613027	130617796	130617895	6672	134,87	395282	74,61	339268	131	236	0.0157508	0.115724	0.379,0.357	0.282,0.291	0.082	8.2	8.2
8683	ENSG00000197555	SIPA1L1	14	+	71413947	71414014	71529311	71529370	71321121	71321181	71587570	71587622	8683	9,1	16,12	3,0	12,32	140	132	0.0157886	0.115748	0.347,0.073	0.191,0.0	0.114	11.4	11.4
6940	ENSG00000256500	RP11-73M18.2	14	+	103574106	103574170	103587273	103587364	103571622	103571820	103654563	103654825	6940	175106	75,44	208146	53,42	137	164	0.0157994	0.115759	0.736,0.743	0.824,0.806	-0.075	-7.5	7.5
10536	ENSG00000078304	PPP2R5C	14	+	101883438	101883562	101890236	101890296	101883256	101883349	101892999	101893108	10536	149,88	172119	118,90	93,78	197	133	0.0158269	0.115845	0.369,0.333	0.461,0.438	-0.099	-9.9	9.9
6282	ENSG00000114956	DGUOK	2	+	73946718	73946888	73957124	73957240	73926825	73927052	73958145	73958245	6282	194124	124,89	173151	73,73	243	189	0.0158301	0.115845	0.549,0.52	0.648,0.617	-0.098	-9.8	9.8
8635	ENSG00000060138	YBX3	12	-	10702258	10702353	10702411	10702488	10701959	10702134	10704050	10704148	8635	2,1	0,0	101105	5,7	150	168	0.0158452	0.115886	1.0,1.0	0.958,0.944	0.049	4.9	4.9
10054	ENSG00000008394	MGST1	12	+	16350757	16350799	16353245	16353467	16347693	16347710	16354230	16354378	10054	4,2	45,25	3,0	97,81	115	295	0.0158641	0.115955	0.186,0.17	0.074,0.0	0.141	14.1	14.1
7906	ENSG00000100632	ERH	14	-	69396337	69396554	69397629	69397751	69394824	69394912	69398230	69398271	7906	5,4	6,2	3,0	10,3	195	290	0.0159223	0.116312	0.553,0.748	0.309,0.0	0.496	49.6	49.6
11666	ENSG00000105793	GTPBP10	7	+	90372154	90372228	90374301	90374354	90346675	90346774	90377506	90377614	11666	2,2	80,72	4,11	101,90	147	126	0.0159954	0.116444	0.021,0.023	0.033,0.095	-0.042	-4.2	4.2
4619	ENSG00000150527	CTAGE5	14	+	39267277	39267522	39276933	39277065	39267085	39267189	39279448	39279537	4619	216170	152,88	216192	90,78	318	205	0.0159816	0.116444	0.478,0.555	0.607,0.613	-0.094	-9.4	9.4
5322	ENSG00000169612	FAM103A1	15	+	82986469	82986561	82987100	82987196	82986206	82986369	82987335	82987384	5322	2,0	7,1	12,7	13,11	165	169	0.0159808	0.116444	0.226,0.0	0.486,0.395	-0.328	-32.8	32.8
7695	ENSG00000157800	SLC37A3	7	-	140351272	140351451	140358639	140358785	140348625	140348767	140364407	140364491	7695	132111	248200	98,89	251247	219	252	0.0159985	0.116444	0.38,0.39	0.31,0.293	0.084	8.4	8.4
7952	ENSG00000141959	PFKL	21	+	44311005	44311083	44312104	44312294	44306680	44306754	44312977	44313143	7952	85,76	263245	59,52	278248	151	263	0.0159939	0.116444	0.36,0.351	0.27,0.268	0.086	8.6	8.6
8828	ENSG00000169118	CSNK1G1	15	-	64185738	64185858	64188374	64188485	64180347	64180454	64203081	64203189	8828	5,8	0,0	27,17	4,1	184	193	0.0159889	0.116444	1.0,1.0	0.876,0.947	0.089	8.9	8.9
9026	ENSG00000164329	PAPD4	5	+	79649061	79649194	79656957	79657001	79648616	79648693	79668891	79669028	9026	136,84	25,19	179149	53,57	206	117	0.0160069	0.116444	0.755,0.715	0.657,0.598	0.108	10.8	10.8
17	ENSG00000082898	XPO1	2	-	61525269	61525333	61525491	61525559	61522610	61522683	61526419	61526521	17	0,0	9,4	2,2	16,8	141	137	0.0161271	0.117229	0.0,0.0	0.108,0.195	-0.151	-15.1	15.1
3342	ENSG00000111271	ACAD10	12	+	111721670	111721739	111727961	111728143	111715820	111715962	111733922	111734047	3342	36,39	39,48	20,26	43,55	142	255	0.0161339	0.117229	0.624,0.593	0.455,0.459	0.152	15.2	15.2
6967	ENSG00000120756	PLS1	3	+	142597236	142597352	142652425	142652597	142596439	142596509	142664201	142664307	6967	1,1	1,1	2,1	0,0	189	245	0.0161452	0.117241	0.565,0.565	1.0,1.0	-0.435	-43.5	43.5
12124	ENSG00000031823	RANBP3	19	-	5941625	5941707	5957906	5957973	5933413	5933479	5978060	5978140	12124	25,27	0,3	15,35	3,7	140	155	0.0162947	0.118187	1.0,0.909	0.847,0.847	0.108	10.8	10.8
7374	ENSG00000162542	TMCO4	1	-	19789927	19790048	19793431	19793648	19787025	19787117	19799854	19799917	7374	16,12	9,9	3,9	7,15	290	194	0.0162893	0.118187	0.543,0.471	0.223,0.286	0.253	25.3	25.3
3771	ENSG00000221926	TRIM16	17	-	15642720	15642816	15651090	15651946	15636035	15636269	15677175	15677280	3771	452342	123,79	545546	203184	929	169	0.0163052	0.118194	0.401,0.441	0.328,0.351	0.082	8.2	8.2
7544	ENSG00000121766	ZCCHC17	1	+	31319108	31319166	31337174	31337275	31310043	31310164	31338956	31339048	7544	96,47	249161	67,70	133128	131	174	0.0163215	0.118242	0.339,0.279	0.401,0.421	-0.102	-10.2	10.2
3552	ENSG00000135164	DMTF1	7	+	87159638	87159821	87163238	87163332	87152425	87152555	87163494	87163617	3552	25,5	9,2	8,9	8,11	256	167	0.0163611	0.118459	0.644,0.62	0.395,0.348	0.261	26.1	26.1
12312	ENSG00000147316	MCPH1	8	+	6624895	6625037	6642679	6642839	6621451	6621691	6642993	6643370	12312	3,0	4,1	23,15	2,5	215	233	0.0164091	0.118736	0.448,0.0	0.926,0.765	-0.622	-62.2	62.2
8252	ENSG00000105953	OGDH	7	+	44647443	44647534	44647656	44647759	44645326	44645518	44656317	44656362	8252	53,49	156145	50,43	89,81	164	176	0.0164427	0.118909	0.267,0.266	0.376,0.363	-0.103	-10.3	10.3
11300	ENSG00000075711	DLG1	3	-	197149742	197149796	197194424	197194589	197142717	197142768	197282678	197282845	11300	112,83	44,26	92,77	13,19	238	127	0.016511	0.119122	0.576,0.63	0.791,0.684	-0.135	-13.5	13.5
248	ENSG00000037637	FBXO42	1	-	16305802	16305919	16315168	16315435	16294782	16294917	16352254	16352454	248	237122	108,59	231220	143163	340	190	0.0165019	0.119122	0.551,0.536	0.474,0.43	0.092	9.2	9.2
2900	ENSG00000196678	ERI2	16	-	20804540	20804658	20805714	20805793	20803602	20803670	20806407	20806676	2900	49,44	4,2	25,23	4,7	152	191	0.0165045	0.119122	0.939,0.965	0.887,0.805	0.106	10.6	10.6
731	ENSG00000037474	NSUN2	5	-	6628919	6629037	6631872	6632008	6625563	6625669	6632598	6632756	731	206145	0,0	145111	7,2	209	191	0.016511	0.119122	1.0,1.0	0.95,0.981	0.034	3.4	3.4
6776	ENSG00000136436	CALCOCO2	17	+	48843533	48843613	48843902	48844026	48841697	48841887	48848063	48848166	6776	0,1	2,3	1,8	22,24	153	197	0.0165288	0.119181	0.0,0.3	0.055,0.3	-0.027	-2.7	2.7
12041	ENSG00000100129	EIF3L	22	+	37871195	37871318	37874369	37874524	37870175	37870347	37875840	37876011	12041	10,3	1135811	22,19	13791257	196	228	0.0165607	0.11934	0.01,0.004	0.018,0.017	-0.011	-1.1	1.1
11252	ENSG00000169045	HNRNPH1	5	-	179619268	179619407	179620891	179621035	179618144	179618323	179621241	179621397	11252	15461056	1402975	10551052	708776	217	212	0.0165753	0.119375	0.519,0.514	0.593,0.57	-0.065	-6.5	6.5
6259	ENSG00000128915	ICE2	15	-	60456656	60456794	60468060	60468322	60455325	60455442	60476062	60476167	6259	135110	120,78	120134	73,59	335	211	0.0166488	0.119834	0.415,0.47	0.509,0.589	-0.106	-10.6	10.6
12552	ENSG00000177628	GBA	1	-	155239885	155240077	155241085	155241161	155238516	155238650	155244094	155244230	12552	1,1	199190	1,9	204211	149	265	0.0167191	0.12027	0.009,0.009	0.009,0.071	-0.031	-3.1	3.1
1493	ENSG00000152942	RAD17	5	+	69372033	69372217	69373829	69374087	69369841	69369933	69374627	69374711	1493	99,65	277190	108,84	206166	257	331	0.0167888	0.1207	0.315,0.306	0.403,0.395	-0.089	-8.9	8.9
11414	ENSG00000104763	ASAH1	8	-	18076176	18076413	18083980	18084286	18075540	18075587	18084586	18084944	11414	280211	1,2	274298	6,8	379	310	0.0168555	0.121109	0.996,0.989	0.974,0.968	0.021	2.1	2.1
7406	ENSG00000205581	HMGN1	21	-	39347378	39347483	39347915	39347952	39345145	39345274	39348291	39348339	7406	4,1	58,35	10,6	62,42	110	178	0.0168696	0.121139	0.1,0.044	0.207,0.188	-0.126	-12.6	12.6
9620	ENSG00000077232	DNAJC10	2	+	182732498	182732542	182736248	182736386	182731029	182731107	182740298	182740388	9620	164126	405290	102126	185197	117	211	0.0168851	0.12118	0.422,0.439	0.499,0.536	-0.087	-8.7	8.7
590	ENSG00000157578	LCA5L	21	-	39429130	39429211	39435419	39435573	39422987	39423490	39445724	39445761	590	5,9	4,7	1,2	4,6	227	154	0.0169222	0.121374	0.459,0.466	0.145,0.184	0.298	29.8	29.8
8677	ENSG00000249141	RP11-514O12.4	6	-	166948569	166948625	166952083	166952157	166946681	166946739	166952487	166952548	8677	0,1	178116	6,1	58,59	147	129	0.0170142	0.121964	0.0,0.008	0.083,0.015	-0.045	-4.5	4.5
2441	ENSG00000107625	DDX50	10	+	68936935	68937095	68943212	68943257	68936005	68936079	68946351	68946847	2441	163126	82,55	254294	86,87	233	118	0.0171005	0.122469	0.502,0.537	0.599,0.631	-0.095	-9.5	9.5
5027	ENSG00000164073	MFSD8	4	-	127938782	127938836	127939480	127939596	127932984	127933093	127939852	127939997	5027	0,0	7,6	2,2	10,8	189	127	0.0171047	0.122469	0.0,0.0	0.118,0.144	-0.131	-13.1	13.1
3534	ENSG00000131373	HACL1	3	-	15586524	15586602	15596383	15596424	15582876	15582989	15601089	15601194	3534	22,29	1,2	21,25	6,4	114	151	0.0172212	0.123231	0.967,0.951	0.823,0.892	0.102	10.2	10.2
6141	ENSG00000108039	XPNPEP1	10	-	109893011	109893075	109907690	109907815	109891721	109891826	109915010	109915099	6141	173128	108,88	175168	85,66	198	137	0.0172555	0.123404	0.526,0.502	0.588,0.638	-0.099	-9.9	9.9
3910	ENSG00000108509	CAMTA2	17	-	4981677	4981831	4982088	4982245	4981224	4981359	4982756	4982892	3910	14,2	107,59	20,15	91,83	230	227	0.0173284	0.123854	0.114,0.032	0.178,0.151	-0.091	-9.1	9.1
2669	ENSG00000103121	CMC2	16	-	80988539	80988596	80991753	80991957	80981805	80981877	80997313	80997429	2669	63,57	26,16	23,13	12,21	277	130	0.0174216	0.124447	0.532,0.626	0.474,0.225	0.229	22.9	22.9
6276	ENSG00000197119	SLC25A29	14	-	100295860	100295993	100298036	100298184	100295625	100295656	100298841	100298885	6276	19,9	50,24	23,30	27,43	221	206	0.0175208	0.125083	0.262,0.259	0.443,0.394	-0.158	-15.8	15.8
7691	ENSG00000157800	SLC37A3	7	-	140351948	140352146	140355667	140355764	140351272	140351451	140382437	140382596	7691	35,25	3,10	48,30	24,16	170	271	0.0175358	0.125117	0.949,0.799	0.761,0.749	0.119	11.9	11.9
258	ENSG00000075426	FOSL2	2	+	28410111	28410225	28410472	28410575	28408758	28408866	28411929	28412192	258	1,1	1,0	2,5	3,1	187	176	0.0176343	0.125747	0.485,1.0	0.386,0.825	0.137	13.7	13.7
2279	ENSG00000256061	DYX1C1	15	-	55432496	55432602	55434904	55435058	55430307	55430779	55439471	55439581	2279	37,26	15,12	21,20	0,6	227	179	0.0176728	0.125875	0.66,0.631	1.0,0.724	-0.217	-21.7	21.7
42	ENSG00000140374	ETFA	15	-	76284364	76284460	76284852	76284927	76283756	76283825	76285636	76285738	42	8,7	2,3	4,10	6,11	148	169	0.017664	0.125875	0.82,0.727	0.432,0.509	0.303	30.3	30.3
13078	ENSG00000070081	NUCB2	11	+	17315385	17315475	17330133	17330297	17312037	17312120	17330901	17330983	13078	18381181	30071946	14691341	30812841	163	237	0.0177236	0.126164	0.471,0.469	0.409,0.407	0.062	6.2	6.2
10821	ENSG00000087470	DNM1L	12	+	32737864	32737942	32738263	32738296	32737104	32737161	32740063	32740240	10821	53,54	110,68	75,68	61,77	151	106	0.0177715	0.126432	0.253,0.358	0.463,0.383	-0.118	-11.8	11.8
2769	ENSG00000123106	CCDC91	12	+	28225794	28225861	28255606	28255662	28210962	28211034	28257201	28257245	2769	2,4	12,7	0,2	6,22	140	129	0.0178586	0.126904	0.133,0.345	0.0,0.077	0.2	20	20
8172	ENSG00000157349	DDX19B	16	+	70289887	70290008	70312608	70312657	70289662	70289705	70314901	70314955	8172	3,4	11,15	2,0	24,7	194	122	0.0178539	0.126904	0.146,0.144	0.05,0.0	0.12	12	12
7281	ENSG00000228775	WEE2-AS1	7	-	141714188	141714374	141723915	141724024	141704631	141705757	141727991	141728145	7281	45,30	38,31	7,19	33,27	182	259	0.0179174	0.127248	0.628,0.579	0.232,0.5	0.237	23.7	23.7
10543	ENSG00000162601	MYSM1	1	-	58668429	58668566	58668631	58668682	58667846	58667921	58668983	58669038	10543	30,17	29,21	32,23	53,68	124	210	0.0179413	0.127341	0.637,0.578	0.506,0.364	0.172	17.2	17.2
5788	ENSG00000255104	TBC1D26	17	+	15708154	15708247	15716058	15717313	15701151	15701240	15734929	15735070	5788	9,1	325191	15,15	351331	166	1328	0.0179513	0.127341	0.181,0.04	0.255,0.266	-0.15	-15	15
3117	ENSG00000075234	TTC38	22	+	46285240	46285279	46285315	46285409	46283972	46284032	46287072	46287154	3117	41,36	0,2	24,40	3,4	112	167	0.0180559	0.127886	1.0,0.964	0.923,0.937	0.052	5.2	5.2
6802	ENSG00000136436	CALCOCO2	17	+	48843322	48843560	48843928	48844026	48841697	48841887	48848063	48848166	6802	20,40	1,3	77,64	13,12	311	171	0.0180595	0.127886	0.917,0.88	0.765,0.746	0.143	14.3	14.3
7864	ENSG00000224141	MIR548XHG	21	-	18570237	18570383	18589526	18589620	18561264	18561691	18737923	18738025	7864	20,22	20,14	30,21	13,4	167	219	0.0180506	0.127886	0.567,0.673	0.752,0.873	-0.193	-19.3	19.3
6902	ENSG00000102054	RBBP7	X	-	16852415	16852517	16852550	16852628	16852045	16852122	16852748	16852875	6902	266196	8,15	185103	5,1	151	175	0.0180722	0.127903	0.975,0.938	0.977,0.992	-0.028	-2.8	2.8
6861	ENSG00000258984	UBE2F-SCLY	2	+	238016565	238016633	238025341	238025412	237987962	237987992	238035877	238035940	6861	8,6	2,6	4,1	8,5	141	144	0.0181653	0.128488	0.803,0.505	0.338,0.17	0.4	40	40
6978	ENSG00000167766	ZNF83	19	-	52635065	52635153	52644864	52645007	52618935	52619062	52655560	52655687	6978	0,2	29,42	5,9	99,80	216	161	0.0181909	0.128594	0.0,0.034	0.036,0.077	-0.039	-3.9	3.9
10062	ENSG00000130733	YIPF2	19	-	10927629	10927769	10927851	10927920	10925685	10925773	10928379	10928440	10062	5,1	74,64	0,0	177126	142	213	0.0182648	0.128861	0.092,0.023	0.0,0.0	0.057	5.7	5.7
11602	ENSG00000075239	ACAT1	11	+	108134220	108134316	108135141	108135242	108131906	108131954	108138897	108139041	11602	205165	560341	219169	341335	169	174	0.0182615	0.128861	0.274,0.333	0.398,0.342	-0.067	-6.7	6.7
1661	ENSG00000198431	TXNRD1	12	+	104288930	104289040	104325336	104325429	104287021	104287109	104326346	104326423	1661	551413	836540	9211013	17731789	183	166	0.0182839	0.128861	0.374,0.41	0.32,0.339	0.063	6.3	6.3
5444	ENSG00000251026	RP11-138J23.1	5	+	104080907	104081041	104081879	104081947	104079910	104080124	104104173	104104287	5444	33,18	3,4	17,12	8,5	207	141	0.0182917	0.128861	0.882,0.754	0.591,0.62	0.213	21.3	21.3
6664	ENSG00000106692	FKTN	9	+	105598085	105598183	105598630	105598701	105596597	105596657	105601144	105601348	6664	16,4	4,0	10,11	0,0	171	144	0.0182589	0.128861	0.771,1.0	1.0,1.0	-0.115	-11.5	11.5
8636	ENSG00000060138	YBX3	12	-	10702258	10702353	10702411	10702512	10701959	10702134	10704059	10704148	8636	2,1	0,0	137141	5,8	174	168	0.0182878	0.128861	1.0,1.0	0.964,0.944	0.046	4.6	4.6
1933	ENSG00000125257	ABCC4	13	-	95210691	95210781	95234609	95234834	95209433	95209597	95246974	95247095	1933	505339	372234	199189	98100	298	163	0.0183448	0.129087	0.426,0.442	0.526,0.508	-0.083	-8.3	8.3
8400	ENSG00000225470	JPX	X	+	73994839	73994961	73998767	73998844	73944323	73944465	73998953	73999114	8400	20,16	24,19	36,36	21,21	195	150	0.0183368	0.129087	0.391,0.393	0.569,0.569	-0.177	-17.7	17.7
4976	ENSG00000135249	RINT1	7	+	105532823	105532869	105536564	105536612	105532168	105532357	105542407	105542649	4976	26,20	6,4	49,48	30,19	119	121	0.0183766	0.129237	0.815,0.836	0.624,0.72	0.153	15.3	15.3
12919	ENSG00000142892	PIGK	1	-	77117589	77117812	77119661	77119817	77088989	77092490	77122274	77122359	12919	2,1	0,2	1,1	1,5	229	296	0.0184184	0.129457	1.0,0.393	0.564,0.205	0.312	31.2	31.2
8821	ENSG00000074657	ZNF532	18	+	58865469	58865579	58918270	58920633	58862947	58863166	58934432	58934614	8821	24,19	22021660	16,7	20211804	183	2436	0.0184872	0.129866	0.127,0.132	0.095,0.049	0.057	5.7	5.7
9876	ENSG00000134058	CDK7	5	+	69258042	69258153	69259817	69259936	69255459	69255528	69262204	69262304	9876	122,62	119,70	90,93	135149	184	192	0.0185188	0.130013	0.517,0.48	0.41,0.394	0.096	9.6	9.6
8749	ENSG00000148985	PGAP2	11	+	3822908	3822993	3823612	3823740	3808293	3808315	3823882	3824135	8749	4,13	21,6	0,5	20,22	158	201	0.018709	0.131274	0.195,0.734	0.0,0.224	0.353	35.3	35.3
5483	ENSG00000204177	BMS1P1	10	+	46803845	46803947	46808266	46808419	46798028	46798168	46808995	46811989	5483	3,4	12,4	5,6	2,3	175	226	0.0187417	0.131427	0.244,0.564	0.764,0.721	-0.338	-33.8	33.8
5836	ENSG00000154723	ATP5J	21	-	25733267	25733360	25734169	25734375	25729630	25729801	25734852	25734904	5836	5,2	2,2	5,8	29,21	279	166	0.0187553	0.131448	0.598,0.373	0.093,0.185	0.346	34.6	34.6
11797	ENSG00000153066	TXNDC11	16	-	11721576	11721670	11736016	11736151	11698133	11698325	11742476	11742838	11797	52,32	15,16	37,44	28,33	208	167	0.0187975	0.131668	0.736,0.616	0.515,0.517	0.16	16	16
9177	ENSG00000181555	SETD2	3	-	47079511	47079611	47080915	47081083	47067069	47067118	47083719	47084382	9177	6,11	2,0	52,39	20,9	241	173	0.0188757	0.13214	0.683,1.0	0.651,0.757	0.138	13.8	13.8
10816	ENSG00000151465	CDC123	10	+	12210289	12210322	12215739	12215849	12209966	12210024	12217360	12217467	10816	108104	74,73	117121	61,46	106	183	0.0189164	0.132218	0.716,0.711	0.768,0.82	-0.081	-8.1	8.1
2423	ENSG00000137210	TMEM14B	6	+	10749201	10749268	10751136	10751234	10747758	10747881	10770076	10770204	2423	218148	116,56	81105	23,31	140	171	0.018935	0.132218	0.697,0.763	0.811,0.805	-0.078	-7.8	7.8
7157	ENSG00000244754	N4BP2L2	13	-	32522181	32522270	32527407	32527532	32521372	32521449	32535768	32537027	7157	405284	314195	236210	240208	198	162	0.0189501	0.132218	0.513,0.544	0.446,0.452	0.079	7.9	7.9
8195	ENSG00000217930	PAM16	16	-	4343206	4343291	4343482	4343671	4341367	4341504	4351231	4351270	8195	28,15	293158	28,35	187199	262	158	0.0189298	0.132218	0.054,0.054	0.083,0.096	-0.035	-3.5	3.5
8638	ENSG00000060138	YBX3	12	-	10702411	10702488	10703522	10703619	10701959	10702134	10704050	10704148	8638	6,2	2,1	63,63	101105	170	150	0.0189515	0.132218	0.726,0.638	0.355,0.346	0.331	33.1	33.1
9520	ENSG00000179818	PCBP1-AS1	2	-	70055713	70055910	70059642	70059680	70053730	70053792	70083537	70083687	9520	1,2	8,4	0,0	11,6	111	270	0.0189157	0.132218	0.233,0.549	0.0,0.0	0.391	39.1	39.1
9073	ENSG00000079841	RIMS1	6	+	72265959	72266049	72284046	72284118	72260704	72260767	72291933	72292046	9073	0,0	14,11	0,4	7,7	163	145	0.0190305	0.132694	0.0,0.0	0.0,0.337	-0.169	-16.9	16.9
10570	ENSG00000133997	MED6	14	-	70587097	70587164	70589749	70589900	70585755	70585783	70591265	70591814	10570	3,4	2,1	6,4	0,1	224	140	0.0190628	0.132803	0.484,0.714	1.0,0.714	-0.258	-25.8	25.8
10685	ENSG00000141556	TBCD	17	+	82893546	82893632	82900650	82900731	82884144	82884202	82903404	82903478	10685	24,14	98,66	11,8	85,81	159	154	0.0190678	0.132803	0.192,0.17	0.111,0.087	0.082	8.2	8.2
627	ENSG00000062716	VMP1	17	+	59735337	59735473	59738836	59738947	59707464	59707748	59764970	59765138	627	198146	200156	210212	155156	209	184	0.0190822	0.132828	0.466,0.452	0.544,0.545	-0.085	-8.5	8.5
1683	ENSG00000039650	PNKP	19	-	49861607	49861695	49861771	49861871	49861448	49861510	49862043	49862105	1683	25,24	77,48	44,42	62,61	173	161	0.0191215	0.133026	0.232,0.318	0.398,0.391	-0.119	-11.9	11.9
10870	ENSG00000112695	COX7A2	6	-	75241821	75241919	75243422	75243538	75241175	75241265	75243716	75243873	10870	4,1	2,0	6,4	11,7	189	171	0.0191549	0.133183	0.644,1.0	0.33,0.341	0.487	48.7	48.7
6857	ENSG00000131051	RBM39	20	-	35739392	35739547	35740524	35740597	35738967	35739017	35740823	35740887	6857	384255	186127	587531	368374	146	228	0.0192113	0.1335	0.763,0.758	0.714,0.689	0.059	5.9	5.9
8198	ENSG00000217930	PAM16	16	-	4343206	4343291	4343482	4343671	4341367	4341583	4351231	4351270	8198	28,15	171100	28,34	111114	262	158	0.0192282	0.133541	0.09,0.083	0.132,0.152	-0.056	-5.6	5.6
12955	ENSG00000138279	ANXA7	10	-	73389800	73390048	73396043	73396109	73388311	73388414	73396518	73396583	12955	0,1	7,1	2,2	10,6	139	321	0.0192469	0.133596	0.0,0.698	0.316,0.435	-0.027	-2.7	2.7
8417	ENSG00000146707	POMZP3	7	-	76618496	76618615	76625521	76625683	76618182	76618300	76625999	76626215	8417	192106	7,11	201285	34,22	235	192	0.0192789	0.133742	0.957,0.887	0.828,0.914	0.051	5.1	5.1
11920	ENSG00000138018	EPT1	2	+	26373366	26373629	26383298	26383347	26367145	26367220	26384958	26385139	11920	92,70	18,15	106,95	10,10	336	122	0.0193342	0.133901	0.65,0.629	0.794,0.775	-0.145	-14.5	14.5
3922	ENSG00000149548	CCDC15	11	+	124993168	124993243	125003866	125003959	124987126	124988134	125005108	125005212	3922	0,0	12,9	3,1	12,14	148	166	0.0193293	0.133901	0.0,0.0	0.219,0.074	-0.146	-14.6	14.6
4398	ENSG00000265354	TIMM23	10	+	46000061	46000181	46002366	46002484	45988736	45988847	46003202	46003734	4398	2,2	2,0	6,4	6,28	193	191	0.0193346	0.133901	0.497,1.0	0.497,0.124	0.438	43.8	43.8
2934	ENSG00000110075	PPP6R3	11	+	68583042	68583129	68587977	68588024	68575957	68576043	68590659	68590714	2934	146,93	72,72	75,37	62,68	160	120	0.0194339	0.134513	0.603,0.492	0.476,0.29	0.164	16.4	16.4
4186	ENSG00000128739	SNRPN	15	+	24974386	24974456	24974641	24974957	24967931	24968082	24975357	24975509	4186	1026720	58,43	736658	65,56	143	389	0.0194975	0.134877	0.98,0.979	0.969,0.97	0.01	1	1
6689	ENSG00000152683	SLC30A6	2	+	32184272	32184338	32192335	32192416	32175318	32175361	32192917	32192953	6689	24,22	34,17	13,15	26,42	139	154	0.0195149	0.134921	0.439,0.589	0.356,0.284	0.194	19.4	19.4
5299	ENSG00000121310	ECHDC2	1	-	52897436	52897484	52898579	52898719	52895909	52896597	52899173	52899224	5299	6,11	144108	11,17	92101	213	121	0.0195414	0.135028	0.023,0.055	0.064,0.087	-0.036	-3.6	3.6
1013	ENSG00000136717	BIN1	2	-	127051153	127051243	127057472	127057601	127050801	127050912	127059010	127059155	1013	32,26	58,49	40,41	41,44	202	163	0.0196656	0.13581	0.308,0.3	0.44,0.429	-0.131	-13.1	13.1
5841	ENSG00000154723	ATP5J	21	-	25733214	25733363	25734169	25734375	25729630	25729801	25734852	25734904	5841	5,2	6,3	5,8	50,37	279	222	0.0196769	0.135812	0.399,0.347	0.074,0.147	0.263	26.3	26.3
9154	ENSG00000078967	UBE2D4	7	+	43945488	43945635	43947158	43947229	43942953	43943031	43948631	43948737	9154	5,1	2,2	2,0	4,3	220	144	0.0197657	0.136328	0.621,0.247	0.247,0.0	0.31	31	31
979	ENSG00000139410	SDSL	12	+	113424052	113424117	113426825	113426987	113422404	113422477	113427961	113428156	979	1,1	2,0	0,0	3,1	138	235	0.019774	0.136328	0.46,1.0	0.0,0.0	0.73	73	73
12375	ENSG00000129518	EAPP	14	-	34529357	34529475	34533443	34533539	34524696	34524807	34536093	34536445	12375	199129	233177	202173	165171	169	191	0.0198843	0.136858	0.491,0.452	0.58,0.533	-0.085	-8.5	8.5
2025	ENSG00000278053	DDX52	17	-	37629848	37629963	37630029	37630173	37628560	37628672	37632112	37632298	2025	224159	5,5	203196	17,7	217	188	0.0198736	0.136858	0.975,0.965	0.912,0.96	0.034	3.4	3.4
795	ENSG00000244687	UBE2V1	20	-	50096671	50096820	50115484	50115609	50084128	50084254	50115698	50115954	795	9,13	573342	4,2	336281	198	222	0.0198805	0.136858	0.017,0.041	0.013,0.008	0.019	1.9	1.9
11460	ENSG00000136280	CCM2	7	+	45038252	45038426	45064462	45064646	45000187	45000363	45072725	45072783	11460	66,57	84,46	48,46	77,89	247	257	0.0199313	0.137105	0.45,0.563	0.393,0.35	0.135	13.5	13.5
6931	ENSG00000157601	MX1	21	+	41449136	41449295	41451166	41451243	41445999	41446141	41452620	41452869	6931	14,2	3,1	1,0	0,2	232	150	0.0199942	0.13746	0.751,0.564	1.0,0.0	0.157	15.7	15.7
8868	ENSG00000168275	COA6	1	+	234377517	234377609	234379029	234379182	234374229	234374389	234383722	234384049	8868	1,0	1,1	2,1	6,3	165	226	0.0200146	0.137524	0.578,0.0	0.313,0.313	-0.024	-2.4	2.4
1136	ENSG00000137312	FLOT1	6	-	30741661	30741704	30741791	30741799	30741189	30741333	30742146	30742203	1136	5,3	1,3	3,2	1,0	81	116	0.020087	0.137943	0.877,0.589	0.811,1.0	-0.172	-17.2	17.2
12446	ENSG00000086102	NFX1	9	+	33291420	33291583	33294419	33295427	33290511	33290597	33301262	33301421	12446	11,4	1289842	9,2	21172041	236	1081	0.0201929	0.138439	0.038,0.021	0.019,0.004	0.018	1.8	1.8
12568	ENSG00000135766	EGLN1	1	-	231367568	231367636	231370561	231370698	231366139	231366475	231373979	231374099	12568	188130	86,64	80108	28,27	210	141	0.0201846	0.138439	0.595,0.577	0.657,0.729	-0.107	-10.7	10.7
6597	ENSG00000141644	MBD1	18	-	50274185	50274353	50274976	50275045	50273563	50273863	50275128	50275245	6597	32,22	73,58	45,41	68,54	142	241	0.0201931	0.138439	0.427,0.392	0.529,0.563	-0.137	-13.7	13.7
11277	ENSG00000196504	PRPF40A	2	-	152693391	152693476	152694221	152694343	152693037	152693068	152694541	152694622	11277	1,1	3,1	24,19	12,6	195	158	0.0202492	0.138592	0.213,0.448	0.618,0.72	-0.339	-33.9	33.9
11607	ENSG00000075239	ACAT1	11	+	108133819	108133831	108135141	108135242	108131906	108131954	108138897	108139041	11607	6,6	560341	15,6	341335	85	174	0.0202303	0.138592	0.021,0.035	0.083,0.035	-0.031	-3.1	3.1
9314	ENSG00000135622	SEMA4F	2	+	74657852	74657951	74662731	74662825	74657564	74657624	74673456	74673576	9314	9,3	12,7	8,9	3,5	172	167	0.0202384	0.138592	0.421,0.294	0.721,0.636	-0.321	-32.1	32.1
3135	ENSG00000126768	TIMM17B	X	-	48895351	48895454	48895776	48895972	48895037	48895101	48896758	48896858	3135	4,5	45,19	14,15	47,39	269	176	0.0202978	0.138847	0.055,0.147	0.163,0.201	-0.081	-8.1	8.1
4023	ENSG00000135655	USP15	12	+	62325871	62325933	62342667	62342826	62321463	62321609	62349220	62349307	4023	101,53	2,0	111125	7,6	135	232	0.0203108	0.138858	0.989,1.0	0.965,0.973	0.025	2.5	2.5
13270	ENSG00000088367	EPB41L1	20	+	36121659	36121816	36125422	36125527	36112425	36112480	36175550	36175715	13270	6,7	4,1	1,1	1,0	230	178	0.0203601	0.13904	0.537,0.844	0.436,1.0	-0.027	-2.7	2.7
4211	ENSG00000198408	MGEA5	10	-	101811442	101811535	101813029	101813127	101810183	101810314	101817823	101817866	4211	158124	6,7	161157	15,16	171	166	0.0203582	0.13904	0.962,0.945	0.912,0.905	0.045	4.5	4.5
5513	ENSG00000067560	RHOA	3	-	49362499	49362626	49368427	49368663	49360121	49360382	49375433	49375591	5513	389307	535360	462411	430408	309	200	0.0203909	0.139173	0.32,0.356	0.41,0.395	-0.065	-6.5	6.5
7205	ENSG00000106772	PRUNE2	9	-	76629191	76629290	76636470	76636557	76611480	76614600	76637417	76637549	7205	322238	324246	190130	126106	160	172	0.0204156	0.139249	0.517,0.51	0.618,0.569	-0.08	-8	8
8646	ENSG00000111879	FAM184A	6	-	118961760	118961963	118964666	118964771	118960768	118960863	118966834	118966952	8646	3,0	11,11	2,3	3,4	178	276	0.0204247	0.139249	0.297,0.0	0.508,0.538	-0.375	-37.5	37.5
1814	ENSG00000133706	LARS	5	-	146141543	146141636	146142871	146143084	146140203	146140261	146143411	146143550	1814	817584	3,2	739716	9,10	286	166	0.0205404	0.13996	0.994,0.994	0.979,0.977	0.016	1.6	1.6
1663	ENSG00000198431	TXNRD1	12	+	104288930	104289040	104311289	104311395	104287021	104287218	104313244	104313317	1663	213151	237184	314349	527519	183	179	0.0206031	0.140309	0.468,0.445	0.368,0.397	0.074	7.4	7.4
11457	ENSG00000136280	CCM2	7	+	45038252	45038426	45064462	45064646	45000184	45000363	45068442	45068579	11457	66,57	136,78	46,46	117138	247	257	0.0206298	0.140413	0.336,0.432	0.29,0.258	0.11	11	11
11820	ENSG00000145012	LPP	3	+	188341655	188341719	188406111	188406313	188225404	188225527	188484591	188484704	11820	4,3	99,62	3,1	211191	137	275	0.0207176	0.140933	0.075,0.089	0.028,0.01	0.063	6.3	6.3
5482	ENSG00000204177	BMS1P1	10	+	46803845	46803986	46808266	46808419	46798028	46798168	46808995	46811989	5482	7,5	12,4	9,6	2,3	214	226	0.020757	0.141044	0.381,0.569	0.826,0.679	-0.277	-27.7	27.7
7899	ENSG00000100632	ERH	14	-	69396783	69396808	69397259	69397360	69394824	69394912	69398230	69398271	7899	3,9	0,0	3,3	1,1	174	98	0.0207518	0.141044	1.0,1.0	0.628,0.628	0.372	37.2	37.2
3230	ENSG00000165233	CARD19	9	+	93110567	93110721	93111878	93111938	93096314	93096352	93112217	93112289	3230	51,64	26,28	84,94	21,26	227	133	0.0208104	0.141329	0.535,0.573	0.701,0.679	-0.136	-13.6	13.6
10526	ENSG00000109332	UBE2D3	4	-	102826767	102826842	102827643	102827741	102826484	102826636	102827943	102828029	10526	15,11	0,0	32,29	4,1	171	148	0.0208619	0.141469	1.0,1.0	0.874,0.962	0.082	8.2	8.2
11896	ENSG00000196262	PPIA	7	+	44799393	44799480	44799701	44799874	44799246	44799277	44801286	44803117	11896	102,47	57363750	69,53	27902616	160	246	0.0208667	0.141469	0.027,0.019	0.037,0.03	-0.011	-1.1	1.1
13135	ENSG00000113407	TARS	5	+	33446065	33446224	33446606	33446764	33445323	33445404	33448540	33448731	13135	7,2	12,3	2,3	18,15	232	231	0.0208887	0.141469	0.367,0.399	0.1,0.166	0.25	25	25
4867	ENSG00000126214	KLC1	14	+	103687080	103687211	103692358	103692425	103679383	103679518	103700654	103700727	4867	113,78	13,0	172157	6,1	204	140	0.0208758	0.141469	0.856,1.0	0.952,0.991	-0.044	-4.4	4.4
5847	ENSG00000154723	ATP5J	21	-	25733166	25733360	25734169	25734398	25729630	25729801	25734852	25734904	5847	5,3	5,1	4,10	26,25	302	267	0.0208844	0.141469	0.469,0.726	0.12,0.261	0.407	40.7	40.7
7359	ENSG00000079134	THOC1	18	-	225088	225271	225336	225403	224923	224994	226800	226901	7359	49,25	70,46	31,40	104,90	140	256	0.0209458	0.141777	0.561,0.498	0.353,0.448	0.129	12.9	12.9
3905	ENSG00000108509	CAMTA2	17	-	4981677	4981742	4982088	4982245	4981224	4981359	4982756	4982892	3905	14,2	41,28	20,15	37,32	230	138	0.0209883	0.141924	0.17,0.041	0.245,0.22	-0.127	-12.7	12.7
9668	ENSG00000166887	VPS39	15	-	42189113	42189208	42191124	42191372	42187757	42187856	42191495	42191560	9668	24,7	51,56	34,26	69,39	321	168	0.0209906	0.141924	0.198,0.061	0.205,0.259	-0.102	-10.2	10.2
12206	ENSG00000126870	WDR60	7	+	158892044	158892145	158900145	158900264	158891264	158891333	158901738	158901816	12206	2,2	4,1	1,1	13,2	174	192	0.0210492	0.14219	0.356,0.688	0.078,0.356	0.305	30.5	30.5
9152	ENSG00000078967	UBE2D4	7	+	43945439	43945635	43947158	43947229	43942953	43943031	43948631	43948737	9152	5,1	2,2	2,0	4,3	269	144	0.0210532	0.14219	0.572,0.211	0.211,0.0	0.286	28.6	28.6
3598	ENSG00000144535	DIS3L2	2	+	232130618	232130719	232136471	232136719	232087486	232087721	232163458	232163632	3598	20,19	62,31	25,45	36,38	174	321	0.0210945	0.14239	0.373,0.531	0.562,0.686	-0.172	-17.2	17.2
9896	ENSG00000168958	MFF	2	+	227347225	227347384	227352513	227352573	227340291	227340380	227355676	227355761	9896	169106	42,26	126116	41,62	232	133	0.0211234	0.142507	0.698,0.7	0.638,0.518	0.121	12.1	12.1
13061	ENSG00000242086	LINC00969	3	+	195688532	195688797	195696360	195696589	195683751	195683865	195699029	195699207	13061	38,33	68,52	54,51	50,56	338	302	0.0211361	0.142515	0.333,0.362	0.491,0.449	-0.122	-12.2	12.2
11872	ENSG00000147996	CBWD5	9	+	65704330	65704414	65707008	65707152	65702969	65703014	65708901	65708958	11872	8,5	7,9	10,4	30,27	157	217	0.0213245	0.143706	0.612,0.434	0.315,0.17	0.281	28.1	28.1
11368	ENSG00000148840	PPRC1	10	+	102144249	102144307	102146671	102147392	102139099	102142004	102148371	102148521	11368	2,3	188151	0,2	460439	131	794	0.0215472	0.145127	0.061,0.107	0.0,0.027	0.07	7	7
108	ENSG00000206077	ZDHHC11B	5	-	755965	756144	765842	765935	754997	755099	766697	766952	108	4,4	2,0	3,3	2,4	166	252	0.0215749	0.145154	0.752,1.0	0.695,0.532	0.263	26.3	26.3
2910	ENSG00000205758	CRYZL1	21	-	33591161	33591207	33595558	33595614	33589544	33589805	33595730	33595836	2910	3,2	18,13	3,14	11,18	129	119	0.0215707	0.145154	0.133,0.124	0.201,0.418	-0.181	-18.1	18.1
6534	ENSG00000102125	TAZ	X	+	154420031	154420094	154420211	154420264	154419542	154419623	154420657	154420735	6534	28,13	57,45	42,55	67,69	136	126	0.0216021	0.145257	0.313,0.211	0.367,0.425	-0.134	-13.4	13.4
11000	ENSG00000172380	GNG12	1	-	67740775	67740876	67752468	67752605	67707593	67707712	67777457	67777507	11000	4,1	2,2	0,2	4,4	210	174	0.0217596	0.146237	0.624,0.293	0.0,0.293	0.312	31.2	31.2
6211	ENSG00000138346	DNA2	10	-	68457480	68457632	68458738	68458846	68450027	68450247	68459103	68459235	6211	1,0	1,2	1,2	1,4	181	225	0.0218328	0.146648	0.554,0.0	0.554,0.383	-0.192	-19.2	19.2
2052	ENSG00000160055	TMEM234	1	-	32216383	32216517	32216888	32216947	32215135	32215795	32217258	32217351	2052	25,18	17,24	15,9	29,24	132	207	0.0218557	0.146722	0.698,0.54	0.448,0.37	0.21	21	21
10496	ENSG00000197586	ENTPD6	20	+	25210017	25210193	25212128	25212260	25209848	25209925	25213262	25213406	10496	37,29	24,3	98110	78107	249	205	0.0218864	0.146847	0.559,0.888	0.508,0.458	0.241	24.1	24.1
1496	ENSG00000152942	RAD17	5	+	69372033	69372217	69373829	69373908	69371034	69371171	69374627	69374711	1496	142,87	15,10	146116	7,6	257	152	0.0219341	0.147087	0.848,0.837	0.925,0.92	-0.08	-8	8
73	ENSG00000177479	ARIH2	3	+	48922747	48922811	48924717	48924841	48918835	48918998	48927461	48927813	73	66,65	37,35	73,72	61,68	137	197	0.0219769	0.147293	0.719,0.728	0.632,0.604	0.106	10.6	10.6
12387	ENSG00000117500	TMED5	1	-	93156590	93156683	93158814	93158885	93156299	93156483	93160128	93160226	12387	20,12	0,1	21,29	6,0	144	166	0.0220003	0.14737	1.0,0.933	0.801,1.0	0.066	6.6	6.6
3379	ENSG00000167555	ZNF528	19	+	52401684	52401753	52401946	52402033	52398366	52398619	52405906	52406033	3379	54,27	17,4	29,26	17,14	142	160	0.0220525	0.147639	0.782,0.884	0.658,0.677	0.165	16.5	16.5
3009	ENSG00000065833	ME1	6	-	83398366	83398516	83407767	83407901	83352063	83352139	83430876	83431071	3009	296256	461374	468466	958904	207	223	0.0221044	0.147906	0.409,0.424	0.345,0.357	0.066	6.6	6.6
5556	ENSG00000196233	LCOR	10	+	96833776	96833841	96858291	96858416	96833405	96833479	96907264	96907330	5556	3,5	3,5	4,2	2,0	138	198	0.022126	0.147969	0.589,0.589	0.742,1.0	-0.282	-28.2	28.2
11291	ENSG00000137513	NARS2	11	-	78528841	78528936	78559538	78559619	78478584	78478683	78566131	78566272	11291	91,62	17,21	47,71	11,2	154	168	0.0221504	0.148051	0.854,0.763	0.823,0.975	-0.091	-9.1	9.1
2587	ENSG00000117360	PRPF3	1	+	150340684	150340833	150342029	150342198	150340397	150340477	150343308	150343452	2587	4,1	10,5	9,5	10,1	222	242	0.0222648	0.148735	0.304,0.179	0.495,0.845	-0.428	-42.8	42.8
2466	ENSG00000247240	UBL7-AS1	15	+	74465036	74465274	74466035	74466130	74461335	74462098	74479059	74479278	2466	5,4	13,15	2,0	8,9	311	168	0.022286	0.148796	0.172,0.126	0.119,0.0	0.089	8.9	8.9
11305	ENSG00000169084	DHRSX	X	-	2392353	2392474	2408744	2408813	2291501	2291603	2425196	2425304	11305	29,28	6,4	34,19	12,11	142	194	0.0223273	0.148991	0.868,0.905	0.795,0.702	0.138	13.8	13.8
7478	ENSG00000244026	FAM86DP	3	-	75427426	75427692	75429135	75429237	75426449	75426599	75430831	75430914	7478	7,2	5,5	2,1	14,3	175	339	0.0223748	0.149226	0.731,0.437	0.217,0.392	0.279	27.9	27.9
351	ENSG00000166451	CENPN	16	+	81014135	81014187	81014259	81014391	81011929	81012110	81017325	81017385	351	554342	106,69	218186	30,22	125	205	0.0224878	0.149817	0.896,0.89	0.923,0.933	-0.035	-3.5	3.5
5103	ENSG00000074416	MGLL	3	-	127694974	127695190	127710575	127710665	127692116	127692323	127721052	127721163	5103	1,3	0,2	6,6	10,7	163	289	0.0224859	0.149817	1.0,0.727	0.515,0.603	0.304	30.4	30.4
10719	ENSG00000124783	SSR1	6	-	7295384	7295485	7297922	7298001	7289675	7289931	7298746	7298823	10719	342254	109,82	257225	112107	152	174	0.0225282	0.150004	0.782,0.78	0.724,0.707	0.066	6.6	6.6
11255	ENSG00000169045	HNRNPH1	5	-	179616880	179616958	179617050	179617110	179616157	179616218	179617513	179617649	11255	60,24	96,76	18,22	78,85	133	151	0.0225511	0.150075	0.415,0.264	0.208,0.227	0.122	12.2	12.2
10376	ENSG00000135069	PSAT1	9	+	78320736	78320814	78327673	78327800	78317675	78317804	78328050	78328188	10376	3,1	34,11	0,0	5,8	151	200	0.0226032	0.150261	0.105,0.107	0.0,0.0	0.106	10.6	10.6
2057	ENSG00000260238	PMF1-BGLAP	1	+	156232319	156232425	156233627	156233734	156212981	156213176	156236287	156236483	2057	169134	106,80	154144	130133	179	180	0.0226034	0.150261	0.616,0.627	0.544,0.521	0.089	8.9	8.9
11646	ENSG00000142794	NBPF3	1	+	21453372	21453430	21466086	21466156	21444947	21445219	21468440	21468585	11646	6,2	1,1	2,1	3,1	131	143	0.0226316	0.150366	0.868,0.686	0.421,0.522	0.305	30.5	30.5
5352	ENSG00000163719	MTMR14	3	+	9662266	9662285	9668718	9668924	9653620	9653769	9669431	9669492	5352	11,7	1,4	5,14	8,9	92	279	0.0226826	0.150624	0.971,0.841	0.655,0.825	0.166	16.6	16.6
3740	ENSG00000165675	ENOX2	X	-	130709242	130709331	130729877	130730007	130703119	130703254	130901683	130901731	3740	4,0	10,4	0,0	4,3	203	162	0.0229047	0.151934	0.242,0.0	0.0,0.0	0.121	12.1	12.1
5858	ENSG00000127511	SIN3B	19	+	16862883	16863024	16863168	16863362	16862351	16862559	16863679	16863796	5858	20,14	34,17	53,49	42,37	214	267	0.0228978	0.151934	0.423,0.507	0.612,0.623	-0.152	-15.2	15.2
2936	ENSG00000110075	PPP6R3	11	+	68583042	68583129	68587944	68588020	68575957	68576043	68590659	68590714	2936	146,93	7,4	75,37	8,6	160	149	0.0229765	0.152328	0.951,0.956	0.897,0.852	0.079	7.9	7.9
3184	ENSG00000160688	FLAD1	1	+	154992564	154992673	154992712	154992786	154990338	154990528	154992901	154993111	3184	5,8	29,11	7,3	49,49	182	147	0.0229998	0.1524	0.122,0.37	0.103,0.047	0.171	17.1	17.1
4634	ENSG00000086205	FOLH1	11	-	49207085	49207166	49207867	49207895	49206066	49206172	49208291	49208602	4634	8,4	1,0	3,2	2,1	101	154	0.0230229	0.152471	0.924,1.0	0.696,0.753	0.238	23.8	23.8
1562	ENSG00000181090	EHMT1	9	+	137802788	137803010	137803243	137803352	137800879	137800984	137811460	137811615	1562	5,3	0,1	4,8	1,2	295	182	0.0231615	0.153306	1.0,0.649	0.712,0.712	0.113	11.3	11.3
12404	ENSG00000140367	UBE2Q2	15	+	75873427	75873568	75883365	75883424	75868950	75869010	75899426	75901044	12404	131,90	1,0	120103	4,3	214	132	0.0231837	0.153329	0.988,1.0	0.949,0.955	0.042	4.2	4.2
8092	ENSG00000170322	NFRKB	11	-	129893290	129893385	129894358	129894454	129893061	129893152	129895495	129895557	8092	8,5	0,4	7,14	10,15	169	168	0.02319	0.153329	1.0,0.554	0.41,0.481	0.332	33.2	33.2
4915	ENSG00000172081	MOB3A	19	-	2078139	2078679	2085174	2085328	2076810	2077013	2096225	2096332	4915	88,71	308306	40,45	229260	227	613	0.0232597	0.153707	0.436,0.385	0.321,0.319	0.09	9	9
6754	ENSG00000269955	C7orf55-LUC7L2	7	+	139363365	139363452	139371386	139371463	139363175	139363259	139374400	139374471	6754	15,15	63,46	20,24	36,47	160	150	0.0233095	0.153953	0.182,0.234	0.342,0.324	-0.125	-12.5	12.5
10696	ENSG00000141556	TBCD	17	+	82903404	82903478	82911757	82911789	82900541	82900731	82920555	82920618	10696	84,53	82,52	67,66	39,42	147	105	0.0233608	0.154043	0.423,0.421	0.551,0.529	-0.118	-11.8	11.8
5076	ENSG00000085224	ATRX	X	-	77651984	77652077	77652113	77652353	77635914	77636056	77654097	77654200	5076	474254	1,0	285295	6,4	313	166	0.0233577	0.154043	0.996,1.0	0.962,0.975	0.03	3	3
7736	ENSG00000162814	SPATA17	1	+	217669032	217669083	217683257	217683361	217651096	217651178	217741974	217742098	7736	2,1	6,9	4,2	3,3	124	177	0.0233461	0.154043	0.322,0.137	0.656,0.488	-0.343	-34.3	34.3
13561	ENSG00000198015	MRPL42	12	+	93482352	93482471	93486845	93486941	93479387	93479472	93487496	93487897	13561	1,2	2,1	0,2	35,26	192	169	0.0234058	0.154257	0.306,0.638	0.0,0.063	0.441	44.1	44.1
4889	ENSG00000182923	CEP63	3	+	134558141	134558347	134559149	134559429	134551925	134552012	134561376	134565028	4889	45,37	50,43	43,29	67,81	279	353	0.0234699	0.154347	0.532,0.521	0.448,0.312	0.146	14.6	14.6
5061	ENSG00000146963	LUC7L2	7	+	139362396	139362589	139362648	139362796	139359911	139360322	139363175	139363259	5061	11,9	4,6	20,14	29,18	266	221	0.0234496	0.154347	0.696,0.555	0.364,0.393	0.247	24.7	24.7
8795	ENSG00000089022	MAPKAPK5	12	+	111865249	111865323	111866155	111866231	111842625	111842769	111867571	111867669	8795	19,20	31,25	35,31	24,25	147	149	0.023466	0.154347	0.383,0.448	0.596,0.557	-0.161	-16.1	16.1
978	ENSG00000139410	SDSL	12	+	113423494	113423645	113424052	113424117	113422404	113422477	113427961	113428156	978	2,0	1,1	12,2	0,0	224	138	0.0234382	0.154347	0.552,0.0	1.0,1.0	-0.724	-72.4	72.4
2832	ENSG00000181192	DHTKD1	10	+	12091512	12091684	12094072	12094271	12088985	12089255	12097683	12097996	2832	43,45	57,58	42,35	100,66	245	272	0.0235221	0.154525	0.456,0.463	0.318,0.371	0.115	11.5	11.5
4372	ENSG00000136682	CBWD2	2	+	113462407	113462494	113465128	113465173	113460672	113460719	113482176	113482228	4372	180120	4,4	128125	10,7	160	118	0.0235198	0.154525	0.971,0.957	0.904,0.929	0.047	4.7	4.7
2776	ENSG00000239665	RP11-295P9.3	10	+	13652845	13653148	13654088	13654258	13652407	13652489	13654352	13654427	2776	22,11	16,12	7,15	3,3	376	243	0.0235923	0.154903	0.471,0.372	0.601,0.764	-0.261	-26.1	26.1
3464	ENSG00000177030	DEAF1	11	-	646326	646555	653173	653384	644233	644654	653961	654051	3464	2,1	3,3	7,9	3,3	284	302	0.0236208	0.155008	0.415,0.262	0.713,0.761	-0.398	-39.8	39.8
8408	ENSG00000225470	JPX	X	+	73944583	73944662	73994839	73994961	73944323	73944465	73998767	73998844	8408	29,16	37,33	20,9	46,57	152	195	0.023683	0.155333	0.501,0.383	0.358,0.168	0.179	17.9	17.9
2827	ENSG00000008513	ST3GAL1	8	-	133503155	133503370	133507198	133507321	133499134	133499189	133545773	133545926	2827	5,1	3,1	2,0	4,2	196	288	0.0237	0.155361	0.71,0.595	0.424,0.0	0.441	44.1	44.1
12549	ENSG00000267048	RP11-566K11.7	16	+	89908965	89909107	89910129	89910351	89907139	89907322	89910590	89910663	12549	42,46	33,13	63,65	60,68	215	295	0.0237916	0.155878	0.636,0.829	0.59,0.567	0.154	15.4	15.4
12958	ENSG00000138279	ANXA7	10	-	73399695	73399794	73400802	73400828	73398180	73398385	73414011	73414076	12958	63,56	4,1	77,43	6,8	99	172	0.0239233	0.156657	0.965,0.99	0.957,0.903	0.048	4.8	4.8
8407	ENSG00000225470	JPX	X	+	73944583	73944662	73994839	73994961	73944323	73944465	74004269	74004551	8407	23,9	25,19	19,9	50,43	152	195	0.0239372	0.156665	0.541,0.378	0.328,0.212	0.19	19	19
12879	ENSG00000172775	FAM192A	16	-	57174168	57174265	57178805	57178852	57173727	57173869	57185820	57186031	12879	1,1	13,5	7,3	12,17	120	170	0.0240064	0.157034	0.098,0.221	0.452,0.2	-0.167	-16.7	16.7
12807	ENSG00000153179	RASSF3	12	+	64629123	64629244	64674230	64674389	64610618	64610743	64684786	64684894	12807	10,8	4,4	5,4	9,5	194	232	0.0240499	0.157235	0.749,0.705	0.399,0.489	0.283	28.3	28.3
4397	ENSG00000265354	TIMM23	10	+	46000061	46000181	46002366	46002518	45988736	45988847	46003202	46003734	4397	2,2	1,1	6,4	11,25	193	225	0.0242238	0.158203	0.7,0.7	0.389,0.157	0.427	42.7	42.7
9627	ENSG00000077232	DNAJC10	2	+	182752548	182752623	182754702	182754805	182752071	182752188	182755002	182755104	9627	6,2	0,1	2,1	1,2	148	176	0.0242186	0.158203	1.0,0.704	0.704,0.373	0.314	31.4	31.4
5902	ENSG00000164331	ANKRA2	5	-	73554860	73554986	73555487	73555585	73554321	73554388	73557574	73557640	5902	125,69	149,97	159108	255232	171	199	0.0242548	0.158321	0.494,0.453	0.421,0.351	0.088	8.8	8.8
4197	ENSG00000128739	SNRPN	15	+	24974397	24974456	24974641	24974957	24967931	24968082	24975357	24975509	4197	863600	58,43	619564	65,56	132	389	0.02428	0.158401	0.978,0.976	0.966,0.967	0.011	1.1	1.1
7466	ENSG00000151012	SLC7A11	4	-	138185120	138185244	138214584	138214629	138183201	138183305	138219265	138219365	7466	87,57	299175	91114	242209	118	197	0.0243447	0.158739	0.327,0.352	0.386,0.477	-0.092	-9.2	9.2
5963	ENSG00000185379	RAD51D	17	-	35107365	35107447	35116858	35117037	35106987	35107122	35118500	35118619	5963	2,2	11,10	7,4	9,7	252	155	0.0243641	0.158781	0.101,0.11	0.324,0.26	-0.187	-18.7	18.7
4674	ENSG00000117419	ERI3	1	-	44319627	44319744	44339044	44339322	44313168	44313228	44352849	44352925	4674	226146	211143	202196	149124	351	190	0.0244285	0.159116	0.367,0.356	0.423,0.461	-0.081	-8.1	8.1
10790	ENSG00000155111	CDK19	6	-	110667433	110667574	110710558	110710788	110638648	110638706	110746125	110746201	10790	6,1	90,75	8,5	59,48	303	214	0.024536	0.159731	0.045,0.009	0.087,0.069	-0.051	-5.1	5.1
4523	ENSG00000106701	FSD1L	9	+	105471905	105472005	105484380	105484423	105468192	105468324	105506398	105506608	4523	3,1	0,3	4,9	0,0	173	116	0.0245787	0.159755	1.0,0.183	1.0,1.0	-0.408	-40.8	40.8
453	ENSG00000164182	NDUFAF2	5	+	61039869	61040044	61045523	61045616	60945128	60945382	61073124	61073214	453	0,0	3,8	3,1	4,11	248	166	0.0245556	0.159755	0.0,0.0	0.334,0.057	-0.196	-19.6	19.6
7972	ENSG00000119760	SUPT7L	2	-	27657344	27657669	27660983	27661388	27650811	27653747	27662178	27662281	7972	422344	348296	458429	275288	478	398	0.0245685	0.159755	0.502,0.492	0.581,0.554	-0.071	-7.1	7.1
11006	ENSG00000255717	SNHG1	11	-	62854518	62854551	62854887	62854938	62853800	62853833	62855132	62855216	11006	91,52	17,12	76,61	6,7	124	106	0.0246613	0.160122	0.821,0.787	0.915,0.882	-0.095	-9.5	9.5
3232	ENSG00000165233	CARD19	9	+	93110520	93110721	93111878	93111938	93107673	93107816	93112217	93112289	3232	59,67	27,27	91100	21,26	274	133	0.0246509	0.160122	0.515,0.546	0.678,0.651	-0.134	-13.4	13.4
4422	ENSG00000154710	RABGEF1	7	+	66796686	66796733	66796775	66796892	66795510	66795592	66797373	66797506	4422	1,0	7,4	4,2	33,29	120	190	0.0248328	0.16115	0.184,0.0	0.161,0.098	-0.038	-3.8	3.8
1214	ENSG00000100522	GNPNAT1	14	-	52778757	52778849	52780678	52780740	52775193	52778458	52781783	52781911	1214	374246	4,3	279226	6,10	135	165	0.0248679	0.161293	0.991,0.99	0.983,0.965	0.016	1.6	1.6
3163	ENSG00000277726	RP4-635E18.9	1	+	11015523	11015646	11016122	11016254	11013715	11013965	11016843	11017007	3163	3,3	0,2	1,2	4,1	196	205	0.0248979	0.161402	1.0,0.611	0.207,0.677	0.363	36.3	36.3
5988	ENSG00000100372	SLC25A17	22	-	40779757	40779894	40792572	40792676	40779008	40779125	40794513	40794580	5988	52,39	1,1	67,43	6,2	177	210	0.0249393	0.161585	0.984,0.979	0.93,0.962	0.036	3.6	3.6
12837	ENSG00000147649	MTDH	8	+	97696203	97696293	97699753	97699847	97690951	97691188	97706625	97706750	12837	10,6	347228	2,2	211214	163	167	0.0249549	0.161601	0.029,0.026	0.01,0.009	0.018	1.8	1.8
13482	ENSG00000172366	FAM195A	16	+	647416	647544	647782	647849	642119	642249	648119	648474	13482	189154	5,12	226218	2,7	201	140	0.0250427	0.162084	0.963,0.899	0.987,0.956	-0.04	-4	4
2067	ENSG00000122386	ZNF205	16	+	3115671	3115853	3116426	3116547	3115354	3115568	3118904	3119015	2067	0,2	13,29	2,10	46,45	255	194	0.0250841	0.162181	0.0,0.05	0.032,0.145	-0.064	-6.4	6.4
7310	ENSG00000176261	ZBTB8OS	1	-	32633644	32633727	32634767	32634792	32631826	32631879	32650432	32650535	7310	23,16	104,64	11,9	88,79	98	156	0.0250791	0.162181	0.26,0.285	0.166,0.154	0.112	11.2	11.2
13489	ENSG00000143224	PPOX	1	+	161167370	161167486	161167994	161168127	161167099	161167234	161168992	161169183	13489	36,22	22,15	29,20	30,32	189	206	0.0251682	0.162639	0.641,0.615	0.513,0.405	0.169	16.9	16.9
2192	ENSG00000121749	TBC1D15	12	+	71880468	71880607	71884810	71885021	71872069	71872168	71893221	71893324	2192	111,66	176150	178216	521541	212	284	0.0252963	0.163379	0.458,0.371	0.314,0.348	0.084	8.4	8.4
6911	ENSG00000188026	RILPL1	12	-	123518381	123518494	123520094	123520230	123499417	123499536	123523494	123523645	6911	6,7	21,2	2,1	10,8	209	186	0.0253094	0.163379	0.203,0.757	0.151,0.1	0.354	35.4	35.4
3119	ENSG00000185798	WDR53	3	-	196560995	196561491	196566876	196567307	196554176	196554807	196568518	196568639	3119	75,70	189106	170128	205175	504	569	0.0253432	0.163511	0.309,0.427	0.484,0.452	-0.1	-10	10
7988	ENSG00000154845	PPP4R1	18	-	9561979	9562075	9562921	9563046	9559418	9559604	9563377	9563550	7988	13,11	57,59	12,18	29,41	198	169	0.0254027	0.163809	0.163,0.137	0.261,0.273	-0.117	-11.7	11.7
3556	ENSG00000175354	PTPN2	18	-	12818943	12819066	12819213	12819282	12817155	12817365	12825809	12825944	3556	4,4	3,0	3,3	5,4	142	196	0.0254661	0.164045	0.648,1.0	0.453,0.509	0.343	34.3	34.3
7362	ENSG00000078699	CBFA2T2	20	+	33550640	33550764	33597888	33597973	33490074	33490301	33606955	33607099	7362	10,7	1,0	16,24	4,1	197	158	0.0254642	0.164045	0.889,1.0	0.762,0.951	0.088	8.8	8.8
6399	ENSG00000133597	ADCK2	7	+	140681041	140681137	140686989	140687241	140674610	140674757	140689596	140689725	6399	75,47	356348	41,41	360367	169	325	0.0255659	0.164602	0.288,0.206	0.18,0.177	0.069	6.9	6.9
9249	ENSG00000132837	DMGDH	5	-	79107391	79107555	79119236	79119375	79104163	79104278	79120340	79120453	9249	12,9	9,8	6,6	0,3	212	237	0.0255999	0.164734	0.598,0.557	1.0,0.691	-0.268	-26.8	26.8
1531	ENSG00000274391	TPTE	21	+	10542394	10542448	10543328	10543382	10541111	10541165	10552656	10552716	1531	1,3	6,2	4,5	1,2	127	127	0.0256332	0.164822	0.143,0.6	0.8,0.714	-0.386	-38.6	38.6
5910	ENSG00000109920	FNBP4	11	-	47719928	47720086	47722975	47723316	47716516	47717512	47724027	47724172	5910	285183	227130	610584	317358	414	231	0.0256456	0.164822	0.412,0.44	0.518,0.476	-0.071	-7.1	7.1
8779	ENSG00000204977	TRIM13	13	+	49999562	49999724	50018822	50018920	49997669	49997763	50020213	50020481	8779	2,1	16,6	10,1	8,6	235	171	0.0256539	0.164822	0.083,0.108	0.476,0.108	-0.196	-19.6	19.6
11833	ENSG00000144504	ANKMY1	2	-	240509347	240509455	240511860	240512001	240507559	240507691	240512801	240512942	11833	3,8	2,9	5,3	1,1	214	181	0.025829	0.16586	0.559,0.429	0.809,0.717	-0.269	-26.9	26.9
11161	ENSG00000136891	TEX10	9	-	100308499	100308681	100310298	100310375	100303631	100303842	100320264	100320398	11161	1,2	41,35	9,8	96,68	150	255	0.0258755	0.165898	0.04,0.089	0.137,0.167	-0.088	-8.8	8.8
11718	ENSG00000039068	CDH1	16	+	68738296	68738411	68757998	68758093	68737308	68737463	68801669	68801893	11718	592544	0,0	393372	12,4	188	168	0.0258633	0.165898	1.0,1.0	0.967,0.988	0.022	2.2	2.2
5948	ENSG00000163939	PBRM1	3	-	52643247	52643343	52644703	52644789	52634601	52634815	52648343	52648442	5948	120,81	63,37	60,70	22,16	159	169	0.0258588	0.165898	0.669,0.699	0.744,0.823	-0.1	-10	10
5987	ENSG00000100372	SLC25A17	22	-	40779757	40779894	40792528	40792676	40779008	40779125	40794513	40794580	5987	78,47	1,1	81,68	6,2	221	210	0.0259703	0.166419	0.987,0.978	0.928,0.97	0.033	3.3	3.3
1252	ENSG00000224078	SNHG14	15	+	25095718	25095770	25096827	25097030	25093833	25093974	25097320	25097439	1252	5,7	88,39	0,2	27,20	125	276	0.0260235	0.166673	0.111,0.284	0.0,0.181	0.107	10.7	10.7
3816	ENSG00000131778	CHD1L	1	+	147259836	147259918	147264428	147264584	147252622	147252735	147265931	147266087	3816	12,8	83,58	3,4	75,46	155	229	0.0260503	0.166757	0.176,0.169	0.056,0.114	0.087	8.7	8.7
11148	ENSG00000175061	LRRC75A-AS1	17	+	16439326	16439414	16439659	16439703	16439037	16439060	16440184	16440253	11148	25771819	884666	25562424	11681073	161	117	0.0261041	0.166926	0.679,0.665	0.614,0.621	0.055	5.5	5.5
11841	ENSG00000185499	MUC1	1	-	155187721	155187858	155188007	155188063	155187454	155187576	155188162	155188212	11841	2,3	18,11	2,9	5,12	129	210	0.0261175	0.166926	0.153,0.307	0.394,0.55	-0.242	-24.2	24.2
11880	ENSG00000111707	SUDS3	12	+	118381764	118381834	118383291	118383384	118380161	118380231	118384011	118384067	11880	0,1	5,3	4,1	13,15	143	166	0.0261017	0.166926	0.0,0.279	0.263,0.072	-0.028	-2.8	2.8
6893	ENSG00000268043	NBPF12	1	+	146960108	146960318	146966463	146966673	146959970	146960006	146968447	146968550	6893	6,1	23,12	10,13	29,10	283	283	0.0261524	0.167062	0.207,0.077	0.256,0.565	-0.268	-26.8	26.8
5091	ENSG00000164808	SPIDR	8	+	47293866	47294030	47407860	47407961	47291032	47291137	47440322	47440542	5091	47,44	48,38	25,23	36,43	237	174	0.0261887	0.167207	0.418,0.459	0.338,0.282	0.129	12.9	12.9
764	ENSG00000130779	CLIP1	12	-	122336631	122336748	122340752	122340908	122334647	122334705	122340980	122341697	764	114,66	257169	105,84	146163	229	190	0.0262944	0.167795	0.269,0.245	0.374,0.3	-0.08	-8	8
8174	ENSG00000123415	SMUG1	12	-	54186892	54187011	54187818	54187905	54183655	54183959	54188514	54188596	8174	44,40	4,7	56,57	20,12	160	192	0.0263608	0.168131	0.93,0.873	0.771,0.851	0.091	9.1	9.1
12098	ENSG00000167632	TRAPPC9	8	-	140426614	140426641	140435111	140435240	140405576	140405698	140439051	140439197	12098	23,16	3,2	32,31	13,9	202	100	0.0264423	0.168563	0.791,0.798	0.549,0.63	0.205	20.5	20.5
13659	ENSG00000166199	ALKBH3	11	+	43892040	43892151	43897194	43897354	43889724	43889828	43901515	43901725	13659	75,56	10,4	57,78	14,16	184	233	0.0265019	0.168855	0.905,0.947	0.838,0.861	0.077	7.7	7.7
1514	ENSG00000118454	ANKRD13C	1	-	70306223	70306290	70313744	70313790	70300763	70300908	70315480	70315566	1514	31,27	45,43	22,23	18,18	119	140	0.0266505	0.169714	0.448,0.425	0.59,0.601	-0.159	-15.9	15.9
11410	ENSG00000183648	NDUFB1	14	-	92117497	92117642	92119802	92120051	92116122	92116229	92121641	92121917	11410	19,16	19161205	23,11	611710	322	218	0.0267117	0.169927	0.007,0.009	0.025,0.01	-0.01	-1	1
4494	ENSG00000132613	MTSS1L	16	-	70679109	70679248	70679314	70679323	70678251	70678409	70679629	70679704	4494	9,1	2,1	14,11	9,13	82	212	0.0267048	0.169927	0.921,0.721	0.801,0.686	0.077	7.7	7.7
12123	ENSG00000031823	RANBP3	19	-	5941625	5941707	5957917	5957973	5933413	5933479	5978060	5978113	12123	24,27	0,3	20,36	3,7	129	155	0.0268498	0.17054	1.0,0.915	0.889,0.861	0.083	8.3	8.3
3141	ENSG00000126768	TIMM17B	X	-	48895351	48895496	48895776	48895972	48895037	48895101	48896758	48896858	3141	4,5	61,28	14,15	71,58	269	218	0.0268439	0.17054	0.05,0.126	0.138,0.173	-0.068	-6.8	6.8
7072	ENSG00000189180	ZNF33A	10	+	38034325	38034400	38039412	38039571	38017290	38017386	38054374	38054511	7072	4,5	1,2	2,3	8,2	148	232	0.0268224	0.17054	0.862,0.797	0.282,0.702	0.338	33.8	33.8
5457	ENSG00000204634	TBC1D8	2	-	101035801	101035965	101036104	101036168	101033543	101033758	101037531	101037708	5457	15,8	3,2	26,21	27,6	137	237	0.0268776	0.170628	0.896,0.874	0.625,0.858	0.143	14.3	14.3
12207	ENSG00000126870	WDR60	7	+	158892044	158892145	158900141	158900264	158891264	158891333	158901738	158901816	12207	2,2	3,1	1,1	8,2	174	196	0.0268987	0.170674	0.429,0.693	0.123,0.36	0.319	31.9	31.9
4759	ENSG00000136643	RPS6KC1	1	+	213176399	213176492	213232122	213232255	213167857	213167973	213240701	213242297	4759	49,35	35,40	37,29	52,54	166	206	0.0269294	0.17078	0.635,0.521	0.469,0.4	0.144	14.4	14.4
10392	ENSG00000161999	JMJD8	16	-	682952	683087	683166	683252	682657	682874	683321	683598	10392	1,3	184119	3,5	79,86	159	208	0.0269612	0.170805	0.007,0.032	0.047,0.071	-0.039	-3.9	3.9
3966	ENSG00000167272	POP5	12	-	120579513	120579597	120579773	120579923	120579153	120579412	120580995	120581257	3966	169,92	157,98	86,78	57,51	223	157	0.0269565	0.170805	0.431,0.398	0.515,0.518	-0.102	-10.2	10.2
9374	ENSG00000004534	RBM6	3	+	50048244	50048319	50054334	50054395	49962575	49962685	50057727	50058003	9374	28,12	64,45	74,61	100118	148	134	0.0270022	0.170977	0.284,0.194	0.401,0.319	-0.121	-12.1	12.1
893	ENSG00000103194	USP10	16	+	84733434	84733503	84744632	84745673	84700003	84700111	84758715	84758807	893	45,26	17201336	40,31	1026952	142	1114	0.0270163	0.170978	0.17,0.132	0.234,0.203	-0.068	-6.8	6.8
7902	ENSG00000100632	ERH	14	-	69397302	69397432	69397629	69397751	69394824	69394912	69398230	69398271	7902	5,4	2,5	3,0	7,3	195	203	0.0270874	0.171339	0.722,0.454	0.309,0.0	0.433	43.3	43.3
10387	ENSG00000100239	PPP6R2	22	+	50388985	50389111	50391866	50392015	50372071	50372150	50393892	50394135	10387	17,17	2,2	15,6	7,2	199	222	0.0271771	0.171683	0.905,0.905	0.705,0.77	0.167	16.7	16.7
5154	ENSG00000150712	MTMR12	5	-	32257835	32257903	32259449	32259545	32255692	32255768	32263112	32263242	5154	2,7	0,0	4,2	1,2	169	141	0.0271836	0.171683	1.0,1.0	0.769,0.455	0.388	38.8	38.8
9935	ENSG00000126653	NSRP1	17	+	30118079	30118173	30156564	30156662	30116780	30116863	30172541	30172598	9935	138,55	3,3	104,76	4,11	167	171	0.0271837	0.171683	0.979,0.949	0.964,0.876	0.044	4.4	4.4
2617	ENSG00000163870	TPRA1	3	-	127584315	127584445	127591889	127591950	127580021	127580163	127594799	127594933	2617	2,1	10,4	0,0	11,9	134	203	0.0272103	0.171762	0.233,0.275	0.0,0.0	0.254	25.4	25.4
458	ENSG00000164182	NDUFAF2	5	+	61045523	61045616	61045839	61045978	60945128	60945382	61073124	61073214	458	3,8	9,8	4,11	3,3	166	212	0.027272	0.172063	0.299,0.561	0.63,0.824	-0.297	-29.7	29.7
5968	ENSG00000196586	MYO6	6	+	75895230	75895260	75898372	75898411	75892529	75892690	75907604	75907708	5968	18,13	36,18	26,8	20,7	103	112	0.0273434	0.172425	0.352,0.44	0.586,0.554	-0.174	-17.4	17.4
9868	ENSG00000145916	RMND5B	5	+	178135172	178135312	178136028	178136248	178131236	178131376	178138107	178138258	9868	2,1	5,1	5,7	1,3	213	293	0.0274548	0.173039	0.355,0.579	0.873,0.762	-0.351	-35.1	35.1
12069	ENSG00000103852	TTC23	15	-	99245388	99245510	99249170	99249799	99228532	99228732	99251154	99251223	12069	40,33	3,0	29,39	4,5	702	195	0.0274772	0.173091	0.787,1.0	0.668,0.684	0.217	21.7	21.7
250	ENSG00000197226	TBC1D9B	5	-	179867175	179867383	179867444	179867495	179865837	179865888	179867777	179867849	250	9,1	26,13	0,3	24,26	124	281	0.0274962	0.173121	0.44,0.148	0.0,0.207	0.191	19.1	19.1
172	ENSG00000108825	PTGES3L-AARSD1	17	-	42953723	42953778	42954875	42954967	42951799	42951894	42955157	42955224	172	226143	101,61	189176	56,53	165	128	0.0275237	0.173206	0.634,0.645	0.724,0.72	-0.083	-8.3	8.3
11819	ENSG00000145012	LPP	3	+	188341655	188341719	188406111	188406307	188225404	188225527	188484591	188484704	11819	4,3	82,50	3,1	152151	137	269	0.0275423	0.173234	0.087,0.105	0.037,0.013	0.071	7.1	7.1
6506	ENSG00000254870	ATP6V1G2-DDX39B	6	-	31534485	31534505	31534631	31534753	31532779	31532911	31535366	31535485	6506	77,44	0,1	117134	2,5	195	93	0.0276349	0.173728	1.0,0.955	0.965,0.927	0.032	3.2	3.2
2242	ENSG00000141002	TCF25	16	+	89908965	89909083	89910129	89910234	89907136	89907322	89910590	89910663	2242	29,36	3,3	40,49	5,17	191	178	0.0276824	0.173937	0.9,0.918	0.882,0.729	0.104	10.4	10.4
8810	ENSG00000198707	CEP290	12	-	88130544	88130565	88131164	88131218	88130267	88130420	88136642	88136786	8810	30,14	5,2	28,33	13,11	127	94	0.02773	0.174147	0.816,0.838	0.615,0.689	0.175	17.5	17.5
10448	ENSG00000275052	PPP4R3B	2	-	55591504	55591695	55598415	55599039	55588878	55588956	55603977	55604076	10448	501410	2,4	316323	9,3	697	264	0.0277726	0.174325	0.99,0.975	0.93,0.976	0.029	2.9	2.9
645	ENSG00000072849	DERL2	17	-	5477847	5478035	5479366	5479470	5474609	5474789	5480053	5480144	645	2,0	18,18	15,17	146172	177	261	0.0278963	0.175012	0.141,0.0	0.132,0.127	-0.059	-5.9	5.9
12836	ENSG00000147649	MTDH	8	+	97696203	97696293	97699753	97699838	97690951	97691188	97706625	97706750	12836	10,6	317213	2,2	183186	163	158	0.0279414	0.175201	0.03,0.027	0.01,0.01	0.018	1.8	1.8
12867	ENSG00000113312	TTC1	5	+	160051128	160051183	160064931	160065022	160043132	160043169	160065276	160065487	12867	1,0	65,35	0,6	51,60	128	164	0.027955	0.175201	0.019,0.0	0.0,0.114	-0.048	-4.8	4.8
11881	ENSG00000111707	SUDS3	12	+	118381764	118381834	118383291	118383462	118380161	118380231	118384011	118384067	11881	0,1	15,7	4,1	32,25	143	244	0.0279893	0.175236	0.0,0.196	0.176,0.064	-0.022	-2.2	2.2
7201	ENSG00000128708	HAT1	2	+	171925536	171925641	171946707	171946783	171922464	171922507	171952880	171953001	7201	174124	134100	184161	116,74	178	149	0.027979	0.175236	0.521,0.509	0.57,0.646	-0.093	-9.3	9.3
12395	ENSG00000133731	IMPA1	8	-	81676233	81676279	81679125	81679230	81673840	81673949	81680649	81680783	12395	83,74	17,11	100,81	29,28	178	119	0.0280675	0.175637	0.765,0.818	0.697,0.659	0.114	11.4	11.4
10713	ENSG00000111684	LPCAT3	12	-	6981003	6981182	6981594	6981632	6979470	6979579	6981810	6981904	10713	54,44	231184	38,43	263258	111	252	0.0281026	0.175766	0.347,0.352	0.247,0.275	0.088	8.8	8.8
5067	ENSG00000240291	RP11-499P20.2	10	-	18527250	18527369	18539193	18539299	18513114	18513660	18542068	18542177	5067	16,12	2,0	7,9	3,2	179	192	0.0282168	0.176391	0.896,1.0	0.715,0.828	0.176	17.6	17.6
4673	ENSG00000117419	ERI3	1	-	44284834	44284907	44308309	44308401	44221069	44221640	44313168	44313228	4673	236154	6,1	176150	12,3	165	146	0.0283341	0.177034	0.972,0.993	0.928,0.978	0.029	2.9	2.9
2499	ENSG00000154582	TCEB1	8	-	73959764	73959818	73964486	73964625	73955910	73956054	73970578	73970634	2499	48,30	218148	83,71	231258	212	127	0.0284643	0.177757	0.117,0.108	0.177,0.142	-0.047	-4.7	4.7
9187	ENSG00000161960	EIF4A1	17	+	7574259	7574308	7574545	7574678	7572827	7572864	7575118	7575258	9187	438275	29601879	140163	14061288	122	206	0.0284828	0.177782	0.2,0.198	0.144,0.176	0.039	3.9	3.9
483	ENSG00000175575	PAAF1	11	+	73919297	73919405	73924614	73924697	73918949	73919032	73927284	73927725	483	0,2	127,99	0,11	146148	181	156	0.028616	0.178432	0.0,0.017	0.0,0.06	-0.021	-2.1	2.1
845	ENSG00000183354	KIAA2026	9	-	5944870	5944960	5954015	5954095	5929043	5929159	5968018	5969436	845	29,26	16,13	37,54	9,14	153	163	0.0286044	0.178432	0.659,0.681	0.814,0.804	-0.139	-13.9	13.9
3296	ENSG00000105429	MEGF8	19	+	42348271	42348472	42349498	42349699	42344669	42344833	42350147	42350384	3296	20,22	32,26	32,18	17,16	274	274	0.0286413	0.178483	0.385,0.458	0.653,0.529	-0.169	-16.9	16.9
7480	ENSG00000244026	FAM86DP	3	-	75427774	75427908	75429135	75429237	75426449	75426599	75430831	75430914	7480	7,2	4,1	2,1	7,1	175	207	0.0286533	0.178483	0.674,0.703	0.253,0.542	0.291	29.1	29.1
13389	ENSG00000096060	FKBP5	6	-	35646729	35646850	35684337	35684485	35642719	35642843	35688803	35688942	13389	7,2	16,6	2,0	8,4	221	194	0.0286717	0.178507	0.277,0.226	0.18,0.0	0.162	16.2	16.2
6264	ENSG00000131089	ARHGEF9	X	-	63656509	63656650	63657904	63658064	63655493	63655737	63665885	63666017	6264	3,1	0,2	2,1	3,5	233	214	0.0288026	0.179231	1.0,0.315	0.38,0.155	0.39	39	39
8394	ENSG00000203880	PCMTD2	20	+	64265257	64265429	64267886	64268010	64264428	64264531	64273220	64276230	8394	135123	127106	86,66	48,43	245	197	0.0288878	0.179578	0.461,0.483	0.59,0.552	-0.099	-9.9	9.9
9040	ENSG00000006282	SPATA20	17	+	50547664	50547767	50548042	50548161	50547183	50547285	50548282	50548453	9040	181133	11,3	132109	12,11	176	192	0.0288746	0.179578	0.947,0.98	0.923,0.915	0.044	4.4	4.4
5810	ENSG00000136100	VPS36	13	-	52417991	52418056	52423573	52423639	52417056	52417141	52425931	52426066	5810	57,37	36,20	20,15	25,15	139	138	0.0289113	0.179634	0.611,0.647	0.443,0.498	0.158	15.8	15.8
12447	ENSG00000086102	NFX1	9	+	33291420	33291578	33294419	33295427	33290511	33290597	33301262	33301421	12447	9,4	1289842	7,2	21172041	231	1081	0.028979	0.179963	0.032,0.022	0.015,0.005	0.017	1.7	1.7
12719	ENSG00000188342	GTF2F2	13	+	45149769	45149788	45151686	45151831	45136732	45136806	45207423	45207505	12719	13,12	119,88	21,23	96103	92	218	0.028996	0.179978	0.206,0.244	0.341,0.346	-0.119	-11.9	11.9
7951	ENSG00000206195	DUXAP8	22	+	15791016	15791152	15815475	15815566	15790660	15790798	15826141	15827708	7951	10,7	7,5	17,9	1,4	209	164	0.0290182	0.180024	0.529,0.523	0.93,0.638	-0.258	-25.8	25.8
5532	ENSG00000109118	PHF12	17	-	28925220	28925259	28926781	28926873	28923908	28924302	28926990	28927063	5532	1,8	3,0	4,1	0,0	165	112	0.0291486	0.180742	0.185,1.0	1.0,1.0	-0.407	-40.7	40.7
1004	ENSG00000163812	ZDHHC3	3	-	44918792	44918961	44926701	44926847	44917408	44918143	44929305	44929436	1004	75,58	9,1	90,82	2,2	219	242	0.0292717	0.181196	0.902,0.985	0.98,0.978	-0.035	-3.5	3.5
[truncated: 10,286 more rows]
