# Supplementary material for: KDM7A and KDM1A inhibition suppresses tumour promoting pathways in prostate cancer
Source: Mol Oncol. 2026 Mar 23:10.1002/1878-0261.70238. Online ahead of print. doi: 10.1002/1878-0261.70238 (PMC13398633; doi:10.1002/1878-0261.70238)
Supplement: Supplementary file 43 — Table S32. Alternative splicing events data for LNCaP vehicle compared to namoline and TCE‐5002 combination treatment in the presence of R1881, for 5′SS (5′SS = 5′ splice site, significant splicing events FDR‐corrected P value < 0.05, highlighted in yellow). [file MOL2-9999-0-s045.xlsx]

## Sheet: summary
############################# MATS Report #############################
======================================================================
EventType	NumEvents.JC.only	SigEvents.JC.only	NumEvents.JC+readsOnTarget	SigEvents.JC+readsOnTarget
======================================================================
SE	58111	3451 (1418:2033)	59730	4121 (1650:2471)
MXE	9738	606 (333:273)	10074	607 (319:288)
A5SS	16390	692 (325:367)	16462	802 (379:423)
A3SS	24034	674 (383:291)	24074	718 (396:322)
RI	6999	515 (227:288)	7053	707 (304:403)
======================================================================
################# Report Legend ################
EventType: Type of AS event
	SE: Skipped exon
	MXE: Mutually exclusive exon
	A5SS: Alternative 5' splice site
	A3SS: Alternative 3' splice site
	RI: Retained intron

## Sheet: A5SS
ID	GeneID	geneSymbol	chr	strand	longExonStart_0base	longExonEnd	shortES	shortEE	flankingES	flankingEE	ID	IC_SAMPLE_1	SC_SAMPLE_1	IC_SAMPLE_2	SC_SAMPLE_2	IncFormLen	SkipFormLen	PValue	FDR	IncLevel1	IncLevel2	IncLevelDifference	Abs dPSI
10437	ENSG00000082397	EPB41L3	18	-	5406764	5406968	5406776	5406968	5400968	5401043	10437	0,0	2,2	5,3	0,0	85	73	1.14105e-10	8.94476e-08	0.0,0.0	1.0,1.0	-1	100
8880	ENSG00000172243	CLEC7A	12	-	10126570	10127845	10127746	10127845	10125296	10125448	8880	0,0	1,1	7,1	0,0	1249	73	8.5681e-10	4.86372e-07	0.0,0.0	1.0,1.0	-1	100
2997	ENSG00000152422	XRCC4	5	+	83077592	83077820	83077592	83077662	83104909	83105058	2997	2,1	0,0	0,0	1,2	231	73	2.23115e-09	1.07674e-06	1.0,1.0	0.0,0.0	1	100
9840	ENSG00000110200	ANAPC15	11	-	72112238	72112451	72112273	72112451	72111411	72111496	9840	0,0	2,1	1,3	0,0	108	73	2.92792e-09	1.31407e-06	0.0,0.0	1.0,1.0	-1	100
1916	ENSG00000273000	KB-1572G7.2	22	-	23686789	23686995	23686824	23686995	23683724	23683867	1916	1,1	0,0	0,0	2,1	108	73	8.34874e-09	3.05416e-06	1.0,1.0	0.0,0.0	1	100
18392	ENSG00000104529	EEF1D	8	-	143583159	143583276	143583165	143583276	143581228	143581328	18392	0,0	1,1	1,1	0,0	79	73	2.2208e-08	6.89788e-06	0.0,0.0	1.0,1.0	-1	100
2844	ENSG00000204843	DCTN1	2	-	74383742	74383806	74383752	74383806	74377999	74378245	2844	1,1	0,0	0,0	1,1	83	73	2.20979e-08	6.89788e-06	1.0,1.0	0.0,0.0	1	100
13712	ENSG00000149554	CHEK1	11	+	125626004	125626170	125626004	125626034	125626748	125626833	13712	4,1	0,0	1,0	4,1	209	73	1.38597e-10	1.03708e-07	1.0,1.0	0.08,0.0	0.96	96
13757	ENSG00000111716	LDHB	12	-	21657467	21657794	21657712	21657794	21654574	21654677	13757	13,8	0,0	3,0	2,1	318	73	1.26923e-05	0.00114802	1.0,1.0	0.256,0.0	0.872	87.2
10090	ENSG00000166482	MFAP4	17	-	19387040	19387190	19387149	19387190	19386759	19386838	10090	1,0	1,1	1,3	0,0	182	73	0.000136568	0.00704759	0.286,0.0	1.0,1.0	-0.857	85.7
10830	ENSG00000185869	ZNF829	19	-	36915795	36916021	36915935	36916021	36915129	36915251	10830	5,6	10,12	3,3	0,0	213	73	5.589e-07	8.97088e-05	0.146,0.146	1.0,1.0	-0.854	85.4
5942	ENSG00000151849	CENPJ	13	-	24886234	24886385	24886268	24886385	24885605	24885670	5942	4,0	6,1	4,3	0,0	107	73	4.52114e-08	1.28322e-05	0.313,0.0	1.0,1.0	-0.844	84.4
6105	ENSG00000128739	SNRPN	15	+	24967028	24967240	24967028	24967152	24967931	24968082	6105	1,0	1,2	2,1	0,0	161	73	8.16314e-07	0.000123286	0.312,0.0	1.0,1.0	-0.844	84.4
2314	ENSG00000148773	MKI67	10	-	128109848	128109885	128109852	128109885	128102578	128109423	2314	1,3	0,0	0,1	2,2	77	73	1.54364e-07	3.31852e-05	1.0,1.0	0.0,0.322	0.839	83.9
418	ENSG00000078053	AMPH	7	-	38428749	38429285	38429055	38429285	38426953	38426986	418	4,1	2,4	20,11	0,0	379	73	3.06574e-11	3.36454e-08	0.278,0.046	1.0,1.0	-0.838	83.8
17597	ENSG00000109339	MAPK10	4	-	86194308	86194407	86194335	86194407	86159297	86159467	17597	5,6	2,0	0,0	1,4	100	73	3.53749e-09	1.49318e-06	0.646,1.0	0.0,0.0	0.823	82.3
4979	ENSG00000186312	CA5BP1	X	+	15674931	15674968	15674931	15674956	15688660	15688858	4979	0,0	3,4	2,2	0,1	85	73	4.68275e-07	7.94635e-05	0.0,0.0	1.0,0.632	-0.816	81.6
9593	ENSG00000158773	USF1	1	-	161043164	161043360	161043252	161043360	161042832	161042882	9593	1,4	3,5	1,1	0,0	161	73	3.39925e-09	1.47259e-06	0.131,0.266	1.0,1.0	-0.801	80.1
417	ENSG00000078053	AMPH	7	-	38427837	38429285	38429055	38429285	38426953	38426986	417	13,12	2,4	33,25	0,0	1291	73	3.65061e-10	2.40385e-07	0.269,0.145	1.0,1.0	-0.793	79.3
635	ENSG00000145425	RPS3A	4	+	151102987	151103167	151102987	151103161	151104176	151104286	635	1,2	0,0	4,0	5,3	79	73	8.1114e-08	2.0864e-05	1.0,1.0	0.425,0.0	0.787	78.7
18374	ENSG00000135953	MFSD9	2	-	102732220	102732392	102732321	102732392	102732023	102732138	18374	1,1	0,0	2,3	10,2	174	73	4.94011e-09	1.89126e-06	1.0,1.0	0.077,0.386	0.768	76.8
1717	ENSG00000114062	UBE3A	15	-	25408571	25408684	25408619	25408684	25407066	25407262	1717	2,1	0,0	3,2	6,4	121	73	4.03359e-07	7.2175e-05	1.0,1.0	0.232,0.232	0.768	76.8
3589	ENSG00000163393	SLC22A15	1	+	116032676	116032810	116032676	116032800	116033757	116033847	3589	2,0	2,1	1,2	0,0	83	73	0.000956442	0.0271436	0.468,0.0	1.0,1.0	-0.766	76.6
16606	ENSG00000175470	PPP2R2D	10	+	131940581	131940841	131940581	131940792	131943967	131943997	16606	3,0	2,1	4,2	0,0	122	73	0.00112906	0.03057	0.473,0.0	1.0,1.0	-0.764	76.4
18052	ENSG00000170949	ZNF160	19	-	53091412	53091720	53091636	53091720	53086261	53086321	18052	4,6	3,5	6,4	0,0	297	73	8.53375e-08	2.12852e-05	0.247,0.228	1.0,1.0	-0.762	76.2
4239	ENSG00000242687	AC004893.11	7	+	99030594	99030764	99030594	99030757	99030884	99031000	4239	2,4	0,0	2,0	2,1	80	73	0.00114045	0.0307269	1.0,1.0	0.477,0.0	0.762	76.2
3573	ENSG00000177640	CASC2	10	+	118206521	118206650	118206521	118206621	118207435	118210153	3573	3,4	0,0	0,4	1,3	102	73	0.000155555	0.00787924	1.0,1.0	0.0,0.488	0.756	75.6
1334	ENSG00000272657	AP000320.7	21	+	34102834	34102912	34102834	34102908	34103496	34103519	1334	1,2	5,23	3,5	1,0	77	73	1.9907e-08	6.68794e-06	0.159,0.076	0.74,1.0	-0.752	75.2
11027	ENSG00000138606	SHF	15	-	45172146	45172318	45172148	45172318	45171882	45172002	11027	0,0	2,2	2,1	0,1	75	73	2.83177e-05	0.00212861	0.0,0.0	1.0,0.493	-0.746	74.6
12168	ENSG00000102053	ZC3H12B	X	+	65366637	65366766	65366637	65366762	65368828	65368998	12168	8,2	0,2	0,0	1,5	77	73	9.7959e-09	3.50566e-06	1.0,0.487	0.0,0.0	0.744	74.4
9859	ENSG00000144589	STK11IP	2	+	219598193	219598322	219598193	219598277	219601234	219601440	9859	2,1	2,4	2,2	0,0	118	73	1.35231e-08	4.73655e-06	0.382,0.134	1.0,1.0	-0.742	74.2
18539	ENSG00000130165	ELOF1	19	-	11555344	11555575	11555521	11555575	11554231	11554365	18539	9,2	3,0	0,0	1,5	250	73	1.50609e-05	0.00131879	0.467,1.0	0.0,0.0	0.734	73.4
18702	ENSG00000198952	SMG5	1	-	156277052	156277241	156277066	156277241	156274596	156274686	18702	1,2	1,0	0,0	1,1	87	73	5.4808e-05	0.0034651	0.456,1.0	0.0,0.0	0.728	72.8
6198	ENSG00000269313	MAGIX	X	+	49164706	49165090	49164706	49164789	49165189	49165361	6198	7,8	5,3	1,1	0,0	374	73	4.65634e-09	1.82506e-06	0.215,0.342	1.0,1.0	-0.722	72.2
5123	ENSG00000167380	ZNF226	19	+	44165163	44165246	44165163	44165188	44165756	44165811	5123	3,10	0,3	1,0	2,2	131	73	4.09504e-05	0.00283464	1.0,0.65	0.218,0.0	0.716	71.6
14352	ENSG00000196793	ZNF239	10	-	43574470	43574584	43574539	43574584	43573636	43573677	14352	7,2	1,0	2,1	3,4	142	73	1.11221e-05	0.00104624	0.783,1.0	0.255,0.114	0.707	70.7
8508	ENSG00000141560	FN3KRP	17	+	82720760	82720965	82720760	82720841	82722803	82722886	8508	5,5	2,0	0,1	2,5	197	73	2.26872e-05	0.00182184	0.481,1.0	0.0,0.069	0.706	70.6
8332	ENSG00000108587	GOSR1	17	+	30477422	30477501	30477422	30477486	30481142	30481257	8332	0,1	1,5	3,1	2,0	88	73	0.000380119	0.0147109	0.0,0.142	0.554,1.0	-0.706	70.6
14033	ENSG00000143379	SETDB1	1	+	150926480	150926658	150926480	150926544	150927703	150927974	14033	3,1	0,0	1,2	2,1	187	73	0.000205621	0.00958903	1.0,1.0	0.163,0.438	0.7	70
16092	ENSG00000100401	RANGAP1	22	-	41280212	41280368	41280305	41280368	41274599	41274727	16092	2,6	0,2	1,0	2,4	166	73	4.47225e-05	0.00302972	1.0,0.569	0.18,0.0	0.695	69.5
16330	ENSG00000102384	CENPI	X	+	101099808	101100065	101099808	101099930	101101057	101101295	16330	2,4	6,5	3,7	0,1	208	73	2.51278e-05	0.00196044	0.105,0.219	1.0,0.711	-0.693	69.3
10497	ENSG00000166704	ZNF606	19	-	57988553	57988721	57988594	57988721	57988206	57988302	10497	0,4	24,21	3,3	2,0	114	73	0.000101698	0.00560131	0.0,0.109	0.49,1.0	-0.691	69.1
16899	ENSG00000110888	CAPRIN2	12	-	30715437	30715503	30715453	30715503	30714958	30715081	16899	1,1	0,0	3,7	7,10	89	73	9.57346e-06	0.000933598	1.0,1.0	0.26,0.365	0.688	68.8
7354	ENSG00000139218	SCAF11	12	-	45974189	45975734	45975543	45975734	45964106	45964188	7354	16,10	2,1	20,19	0,0	1427	73	2.11528e-05	0.00173035	0.29,0.338	1.0,1.0	-0.686	68.6
13062	ENSG00000163378	EOGT	3	-	69012367	69012799	69012602	69012799	69011935	69011991	13062	14,10	6,6	7,16	0,0	308	73	4.90821e-08	1.34665e-05	0.356,0.283	1.0,1.0	-0.68	68
17437	ENSG00000232546	RP11-458F8.1	7	+	66856698	66856836	66856698	66856797	66856957	66857072	17437	1,2	2,2	2,1	0,0	112	73	1.69365e-05	0.00145973	0.246,0.395	1.0,1.0	-0.679	67.9
395	ENSG00000000457	SCYL3	1	-	169870156	169870357	169870254	169870357	169868927	169869128	395	7,1	0,0	1,6	4,2	171	73	1.31759e-07	3.05494e-05	1.0,1.0	0.096,0.562	0.671	67.1
19062	ENSG00000137404	NRM	6	-	30690024	30690243	30690046	30690243	30688046	30688942	19062	2,3	0,0	0,5	8,2	95	73	2.9672e-07	5.55068e-05	1.0,1.0	0.0,0.658	0.671	67.1
14704	ENSG00000147687	TATDN1	8	-	124538927	124539088	124539024	124539088	124508602	124508688	14704	2,1	0,0	7,5	4,6	170	73	9.30411e-08	2.28603e-05	1.0,1.0	0.429,0.264	0.653	65.3
11286	ENSG00000130429	ARPC1B	7	+	99377357	99377455	99377357	99377439	99385701	99385778	11286	1,2	0,0	0,11	3,4	89	73	9.21433e-06	0.000913425	1.0,1.0	0.0,0.693	0.653	65.3
3820	ENSG00000134077	THUMPD3	3	+	9363097	9363316	9363097	9363312	9365015	9365190	3820	4,2	1,0	0,1	2,1	77	73	1.81122e-05	0.00152124	0.791,1.0	0.0,0.487	0.652	65.2
4752	ENSG00000164024	METAP1	4	+	99005768	99005870	99005768	99005836	99028866	99028918	4752	3,5	2,1	0,0	1,2	107	73	3.09848e-07	5.73115e-05	0.506,0.773	0.0,0.0	0.639	63.9
14684	ENSG00000143771	CNIH4	1	+	224356887	224357068	224356887	224357043	224365878	224365991	14684	1,2	5,1	2,1	0,0	98	73	6.12455e-07	9.69445e-05	0.13,0.598	1.0,1.0	-0.636	63.6
9709	ENSG00000118263	KLF7	2	-	207123975	207124404	207124343	207124404	207088457	207088581	9709	31,18	6,8	17,6	0,0	441	73	6.34771e-07	9.95201e-05	0.461,0.271	1.0,1.0	-0.634	63.4
13202	ENSG00000104907	TRMT1	19	-	13107432	13107650	13107463	13107650	13105266	13105606	13202	4,4	0,0	1,2	4,1	104	73	1.26871e-06	0.000181612	1.0,1.0	0.149,0.584	0.633	63.3
11630	ENSG00000154845	PPP4R1	18	-	9594086	9594234	9594178	9594234	9593767	9593874	11630	4,1	1,4	2,3	0,0	165	73	1.10463e-06	0.000160924	0.639,0.1	1.0,1.0	-0.631	63.1
9398	ENSG00000163069	SGCB	4	-	52031864	52031961	52031874	52031961	52029677	52029863	9398	3,2	1,0	0,2	3,2	83	73	7.77682e-05	0.00450782	0.725,1.0	0.0,0.468	0.629	62.9
6882	ENSG00000142541	RPL13A	19	+	49487624	49487640	49487624	49487638	49489849	49489883	6882	0,3	3,1	1,2	0,0	75	73	0.000273914	0.0115361	0.0,0.745	1.0,1.0	-0.627	62.7
16018	ENSG00000164867	NOS3	7	+	151000497	151000633	151000497	151000599	151001230	151001425	16018	1,3	2,0	0,0	1,3	107	73	0.000678703	0.0215691	0.254,1.0	0.0,0.0	0.627	62.7
5597	ENSG00000124207	CSE1L	20	+	49096175	49096227	49096175	49096200	49096348	49096960	5597	7,2	7,9	1,12	0,2	100	73	0.000224277	0.0101181	0.422,0.14	1.0,0.814	-0.626	62.6
4681	ENSG00000277726	RP4-635E18.9	1	+	11025550	11025685	11025550	11025665	11029686	11029781	4681	0,2	2,1	2,8	0,1	93	73	0.000417639	0.0155547	0.0,0.611	1.0,0.863	-0.626	62.6
5076	ENSG00000090539	CHRD	3	+	184386045	184386755	184386045	184386159	184386844	184386938	5076	6,10	1,2	7,5	0,0	669	73	7.18839e-05	0.00425666	0.396,0.353	1.0,1.0	-0.625	62.5
5359	ENSG00000119559	C19orf25	19	-	1478994	1479181	1479139	1479181	1478773	1478905	5359	0,0	3,2	1,3	1,0	218	73	0.000412339	0.0154271	0.0,0.0	0.251,1.0	-0.625	62.5
16838	ENSG00000128683	GAD1	2	+	170842568	170842654	170842568	170842648	170844044	170844157	16838	0,1	2,3	3,1	0,1	79	73	1.63917e-06	0.000223009	0.0,0.235	1.0,0.48	-0.623	62.3
13960	ENSG00000196182	STK40	1	-	36367851	36368084	36367860	36368084	36361220	36361340	13960	5,0	3,2	18,10	1,1	82	73	0.00211253	0.0456205	0.597,0.0	0.941,0.899	-0.621	62.1
11034	ENSG00000086598	TMED2	12	+	123590341	123590492	123590341	123590453	123596604	123597342	11034	5,0	1,3	18,5	0,0	112	73	0.000132579	0.0068849	0.765,0.0	1.0,1.0	-0.617	61.7
4995	ENSG00000117859	OSBPL9	1	+	51781587	51781732	51781587	51781709	51782558	51782643	4995	4,1	0,0	2,2	2,3	96	73	5.19721e-06	0.00060251	1.0,1.0	0.432,0.336	0.616	61.6
6955	ENSG00000228624	RP3-399L15.3	6	+	113991892	113992120	113991892	113992014	113993342	113993487	6955	5,2	1,7	1,2	0,0	179	73	4.73054e-07	7.94635e-05	0.671,0.104	1.0,1.0	-0.613	61.3
6479	ENSG00000133816	MICAL2	11	+	12138389	12138464	12138389	12138460	12162078	12162419	6479	3,1	1,1	0,0	2,4	77	73	4.088e-05	0.00283464	0.74,0.487	0.0,0.0	0.613	61.3
14243	ENSG00000114670	NEK11	3	+	131026878	131028002	131026878	131027006	131029612	131029878	14243	11,10	1,0	2,4	1,3	1069	73	0.000476776	0.0169153	0.429,1.0	0.12,0.083	0.613	61.3
12666	ENSG00000166845	C18orf54	18	+	54361642	54362431	54361642	54361891	54362770	54362921	12666	10,20	15,10	82124	8,1	613	73	1.99799e-07	4.06061e-05	0.074,0.192	0.55,0.937	-0.611	61.1
17875	ENSG00000258653	RP5-1021I20.4	14	+	73884100	73884182	73884100	73884127	73892026	73892208	17875	0,0	1,1	5,9	2,3	128	73	4.65829e-06	0.000551689	0.0,0.0	0.588,0.631	-0.609	60.9
3413	ENSG00000161551	ZNF577	19	-	51887836	51887942	51887843	51887942	51886820	51886912	3413	1,3	2,3	2,2	0,0	80	73	6.49868e-06	0.000690201	0.313,0.477	1.0,1.0	-0.605	60.5
1581	ENSG00000258461	RP11-164J13.1	15	+	42352029	42352155	42352029	42352124	42354339	42354453	1581	9,5	2,0	2,0	1,3	104	73	0.000731494	0.0225503	0.76,1.0	0.584,0.0	0.588	58.8
2791	ENSG00000123200	ZC3H13	13	-	45976133	45976265	45976211	45976265	45975282	45975838	2791	4,5	5,4	2,10	0,1	151	73	5.26833e-05	0.00336152	0.279,0.377	1.0,0.829	-0.587	58.7
19120	ENSG00000198015	MRPL42	12	+	93470485	93470590	93470485	93470505	93476953	93477017	19120	4,9	0,0	7,7	7,3	158	73	8.36932e-08	2.11963e-05	1.0,1.0	0.316,0.519	0.583	58.3
13338	ENSG00000181555	SETD2	3	-	47080800	47081083	47080915	47081083	47067069	47067118	13338	11,20	7,9	3,3	0,0	188	73	1.26128e-05	0.00114714	0.379,0.463	1.0,1.0	-0.579	57.9
4149	ENSG00000006377	DLX6	7	+	97006492	97007529	97006492	97006714	97007637	97007831	4149	24,41	7,2	1,6	0,0	888	73	2.20187e-07	4.4204e-05	0.22,0.628	1.0,1.0	-0.576	57.6
8518	ENSG00000173698	ADGRG2	X	-	19037588	19037636	19037597	19037636	19037466	19037490	8518	4,0	2,2	4,7	1,0	82	73	0.000689773	0.0217529	0.64,0.0	0.781,1.0	-0.571	57.1
18497	ENSG00000107186	MPDZ	9	-	13279399	13279590	13279563	13279590	13250299	13250372	18497	5,11	0,0	3,4	1,2	237	73	0.0012991	0.0336783	1.0,1.0	0.48,0.381	0.57	57
10180	ENSG00000112701	SENP6	6	+	75675859	75676058	75675859	75676054	75677035	75677256	10180	2,0	6,6	4,9	3,2	77	73	8.13448e-05	0.00464965	0.24,0.0	0.558,0.81	-0.564	56.4
9708	ENSG00000118263	KLF7	2	-	207123773	207124404	207124343	207124404	207088457	207088581	9708	51,44	6,8	37,31	0,0	643	73	1.52643e-07	3.31852e-05	0.491,0.384	1.0,1.0	-0.563	56.3
6811	ENSG00000258555	SPECC1L-ADORA2A	22	+	24321287	24322918	24321287	24321323	24324219	24324427	6811	848991	62,80	15521691	11,1	1668	73	0	0	0.374,0.352	0.861,0.987	-0.561	56.1
6952	ENSG00000228624	RP3-399L15.3	6	+	113991892	113992187	113991892	113992014	113993342	113993487	6952	7,6	1,7	5,5	0,0	246	73	4.55822e-07	7.8573e-05	0.675,0.203	1.0,1.0	-0.561	56.1
13336	ENSG00000181555	SETD2	3	-	47080866	47081083	47080915	47081083	47067069	47067118	13336	9,12	7,9	1,2	0,0	122	73	2.03673e-05	0.00167643	0.435,0.444	1.0,1.0	-0.56	56
13322	ENSG00000139684	ESD	13	-	46797004	46797232	46797223	46797232	46793396	46793444	13322	11,14	0,1	5,7	3,3	292	73	4.92172e-05	0.00321992	1.0,0.778	0.294,0.368	0.558	55.8
11300	ENSG00000177842	ZNF620	3	+	40505991	40506200	40505991	40506125	40506303	40506376	11300	11,7	5,6	3,2	0,0	148	73	1.35298e-06	0.000187166	0.52,0.365	1.0,1.0	-0.557	55.7
4748	ENSG00000164024	METAP1	4	+	99005768	99005852	99005768	99005836	99028866	99028918	4748	3,7	2,1	0,1	1,2	89	73	0.000383537	0.0147518	0.552,0.852	0.0,0.291	0.556	55.6
11255	ENSG00000135407	AVIL	12	-	57801060	57801212	57801143	57801212	57799794	57799920	11255	6,6	4,3	3,2	0,0	156	73	4.20842e-06	0.000502021	0.412,0.483	1.0,1.0	-0.552	55.2
1475	ENSG00000133226	SRRM1	1	+	24655651	24655838	24655651	24655690	24660718	24660799	1475	0,0	3,3	7,1	0,3	221	73	0.00227327	0.0479486	0.0,0.0	1.0,0.099	-0.549	54.9
1188	ENSG00000231074	HCG18	6	-	30326008	30326207	30326150	30326207	30296131	30296237	1188	15,19	1,0	11,10	9,4	215	73	1.28828e-06	0.000182825	0.836,1.0	0.293,0.459	0.542	54.2
8445	ENSG00000119640	ACYP1	14	-	75063899	75064049	75063953	75064049	75053220	75053659	8445	8,3	1,0	3,2	2,3	127	73	0.000177009	0.00869827	0.821,1.0	0.463,0.277	0.54	54
15128	ENSG00000112796	ENPP5	6	-	46170807	46170971	46170943	46170971	46170052	46170114	15128	5,4	0,0	9,4	3,2	209	73	9.16728e-06	0.000913425	1.0,1.0	0.512,0.411	0.538	53.8
3431	ENSG00000040633	PHF23	17	-	7238454	7238577	7238565	7238577	7237628	7237660	3431	9,7	2,7	1,4	0,0	184	73	5.61293e-07	8.97088e-05	0.641,0.284	1.0,1.0	-0.537	53.7
12558	ENSG00000062524	LTK	15	-	41507513	41507657	41507561	41507657	41507094	41507290	12558	2,5	1,0	3,0	2,9	121	73	5.49381e-05	0.0034651	0.547,1.0	0.475,0.0	0.536	53.6
8189	ENSG00000247271	ZBED5-AS1	11	+	10858267	10858942	10858267	10858351	10865260	10865327	8189	16,30	1,8	4,4	0,0	664	73	2.35942e-07	4.56951e-05	0.638,0.292	1.0,1.0	-0.535	53.5
13465	ENSG00000096093	EFHC1	6	+	52423686	52423828	52423686	52423814	52423945	52424081	13465	5,1	3,1	0,0	3,1	87	73	5.51857e-06	0.000618005	0.583,0.456	0.0,0.0	0.519	51.9
15436	ENSG00000162377	COA7	1	-	52697908	52698068	52698029	52698068	52692726	52692867	15436	5,11	3,3	6,9	0,0	194	73	1.74984e-06	0.000234194	0.385,0.58	1.0,1.0	-0.518	51.8
4390	ENSG00000185088	RPS27L	15	-	63156786	63157281	63157113	63157281	63156412	63156521	4390	31,37	4,11	5,9	0,0	400	73	1.10663e-05	0.00104624	0.586,0.38	1.0,1.0	-0.517	51.7
6582	ENSG00000147454	SLC25A37	8	+	23566107	23566813	23566107	23566336	23568321	23568378	6582	73,86	10,23	221240	1,4	550	73	4.60598e-12	6.31864e-09	0.492,0.332	0.967,0.888	-0.515	51.5
6835	ENSG00000100802	C14orf93	14	-	22998953	22999156	22999053	22999156	22998426	22998741	6835	3,13	4,2	8,10	0,0	173	73	5.65658e-06	0.000624958	0.24,0.733	1.0,1.0	-0.514	51.4
15026	ENSG00000144713	RPL32	3	-	12840634	12840874	12840769	12840874	12840141	12840242	15026	31,18	2,1	8,12	5,9	208	73	9.81375e-06	0.00094476	0.845,0.863	0.36,0.319	0.514	51.4
9954	ENSG00000120314	WDR55	5	+	140664867	140665101	140664867	140665097	140668233	140668334	9954	2,5	2,5	1,2	0,0	77	73	1.21701e-05	0.00111886	0.487,0.487	1.0,1.0	-0.513	51.3
5320	ENSG00000158813	EDA	X	+	70033397	70033528	70033397	70033522	70035357	70039469	5320	4,1	1,4	3,1	0,0	79	73	0.000109562	0.0059525	0.787,0.188	1.0,1.0	-0.512	51.2
8814	ENSG00000172590	MRPL52	14	+	22829878	22829948	22829878	22829944	22830052	22830110	8814	4,3	0,0	1,4	2,2	77	73	0.000603267	0.0199241	1.0,1.0	0.322,0.655	0.511	51.1
5941	ENSG00000151849	CENPJ	13	-	24886233	24886385	24886268	24886385	24885605	24885670	5941	4,3	6,1	9,4	0,0	108	73	1.01362e-06	0.000150327	0.311,0.67	1.0,1.0	-0.509	50.9
17825	ENSG00000119314	PTBP3	9	-	112297831	112297916	112297840	112297916	112268048	112268195	17825	6,17	0,2	3,6	5,5	82	73	7.02444e-05	0.00420496	1.0,0.883	0.348,0.517	0.509	50.9
3067	ENSG00000172845	SP3	2	-	173963756	173963883	173963760	173963883	173918592	173918785	3067	5,5	4,2	0,1	1,3	77	73	0.000632042	0.0205626	0.542,0.703	0.0,0.24	0.503	50.3
17261	ENSG00000160972	PPP1R16A	8	+	144478350	144478553	144478350	144478522	144490033	144490212	17261	5,0	14,4	7,2	3,1	104	73	0.00218232	0.0466563	0.2,0.0	0.621,0.584	-0.503	50.3
17573	ENSG00000144445	KANSL1L	2	-	210171112	210171327	210171184	210171327	210153494	210154611	17573	4,15	0,0	1,0	0,4	145	73	0.000119131	0.00633451	1.0,1.0	1.0,0.0	0.5	50
16747	ENSG00000183765	CHEK2	22	-	28724564	28724923	28724885	28724923	28719394	28719485	16747	4,1	0,0	0,2	2,0	394	73	0.000433699	0.016008	1.0,1.0	0.0,1.0	0.5	50
4656	ENSG00000126768	TIMM17B	X	-	48897092	48897228	48897227	48897228	48896758	48896858	4656	7,4	0,0	2,0	0,3	208	73	0.000745455	0.0227752	1.0,1.0	1.0,0.0	0.5	50
1167	ENSG00000113391	FAM172A	5	-	94055659	94055801	94055719	94055801	94053125	94053227	1167	2,11	0,0	1,0	0,2	133	73	0.00156393	0.0373925	1.0,1.0	1.0,0.0	0.5	50
8064	ENSG00000119638	NEK9	14	-	75084858	75085095	75085002	75085095	75084086	75084686	8064	0,5	3,0	1,3	0,0	217	73	0.00231923	0.0486932	0.0,1.0	1.0,1.0	-0.5	50
16859	ENSG00000053770	AP5M1	14	+	57274243	57274889	57274243	57274437	57280194	57280422	16859	103131	15,19	275296	1,0	525	73	0	0	0.488,0.489	0.975,1.0	-0.499	49.9
1662	ENSG00000171813	PWWP2B	10	+	132404625	132406289	132404625	132405986	132409761	132409879	1662	26,44	6,7	35,28	0,0	376	73	1.43519e-07	3.2266e-05	0.457,0.55	1.0,1.0	-0.496	49.6
13635	ENSG00000144026	ZNF514	2	-	95158859	95158970	95158964	95158970	95157350	95157439	13635	3,19	0,0	3,13	3,2	178	73	2.15656e-05	0.00174883	1.0,1.0	0.291,0.727	0.491	49.1
18292	ENSG00000188185	LINC00265	7	+	39781769	39781896	39781769	39781885	39782734	39782799	18292	5,4	0,2	4,6	7,11	84	73	0.00120307	0.0317897	1.0,0.635	0.332,0.322	0.49	49
8166	ENSG00000179532	DNHD1	11	+	6533680	6534173	6533680	6533806	6538611	6538810	8166	16,20	4,2	14,9	0,0	440	73	1.15724e-06	0.000167109	0.399,0.624	1.0,1.0	-0.488	48.8
2798	ENSG00000186522	2010-09-01	2	-	109593046	109593119	109593050	109593119	109567814	109567976	2798	2,1	2,1	0,0	1,2	77	73	0.000979339	0.0275588	0.487,0.487	0.0,0.0	0.487	48.7
16557	ENSG00000215193	PEX26	22	+	18077919	18078127	18077919	18078047	18078295	18078606	16557	16,8	11,13	10,22	1,3	153	73	8.19368e-05	0.00466728	0.41,0.227	0.827,0.778	-0.484	48.4
13891	ENSG00000174652	ZNF266	19	-	9419050	9419299	9419216	9419299	9418504	9418631	13891	40,47	22,22	81125	2,10	239	73	3.63029e-10	2.40385e-07	0.357,0.395	0.925,0.792	-0.483	48.3
11272	ENSG00000161996	WDR90	16	+	653745	655147	653745	653803	655306	655468	11272	84,52	5,2	93,88	0,0	1417	73	4.58207e-07	7.8573e-05	0.464,0.573	1.0,1.0	-0.482	48.2
15972	ENSG00000151835	SACS	13	-	23341444	23341690	23341532	23341690	23328829	23329484	15972	18,4	9,6	17,9	0,2	161	73	0.000503715	0.0175681	0.476,0.232	1.0,0.671	-0.482	48.2
9399	ENSG00000163069	SGCB	4	-	52031851	52031961	52031874	52031961	52029677	52029863	9399	8,3	1,0	1,6	3,2	96	73	0.000774498	0.0233941	0.859,1.0	0.202,0.695	0.481	48.1
5195	ENSG00000112769	LAMA4	6	-	112189109	112189205	112189130	112189205	112187449	112187601	5195	5,2	1,4	1,0	6,6	94	73	0.000226336	0.0101524	0.795,0.28	0.115,0.0	0.48	48
1149	ENSG00000171735	CAMTA1	1	+	6874055	6874423	6874055	6874172	6886239	6886346	1149	4,1	0,0	1,1	0,4	324	73	7.7389e-05	0.00450169	1.0,1.0	1.0,0.053	0.474	47.4
7424	ENSG00000197603	C5orf42	5	-	37139339	37142480	37142309	37142480	37138719	37138848	7424	35,36	1,0	25,19	1,3	3043	73	0.00189465	0.0420914	0.456,1.0	0.375,0.132	0.474	47.4
229	ENSG00000214087	ARL16	17	-	81682442	81682675	81682490	81682675	81682033	81682149	229	8,4	4,4	9,11	0,1	121	73	4.58129e-05	0.00306574	0.547,0.376	1.0,0.869	-0.473	47.3
5070	ENSG00000214046	SMIM7	19	-	16659954	16660114	16660084	16660114	16659394	16659447	5070	6,4	1,0	5,1	2,1	203	73	0.00227481	0.0479486	0.683,1.0	0.473,0.264	0.473	47.3
14924	ENSG00000162585	FAAP20	1	-	2198753	2201225	2201049	2201225	2198006	2198142	14924	14,8	0,4	6,4	0,0	2369	73	0.000254887	0.0109632	1.0,0.058	1.0,1.0	-0.471	47.1
16942	ENSG00000171044	XKR6	8	-	11113979	11114092	11114020	11114092	11111644	11111892	16942	9,2	5,4	1,4	0,1	114	73	0.00169459	0.0388527	0.535,0.243	1.0,0.719	-0.47	47
5695	ENSG00000278610	RP11-455P21.3	1	+	222815063	222815171	222815063	222815078	222823883	222823945	5695	6,11	9,2	0,0	2,3	166	73	1.20206e-05	0.00111799	0.227,0.707	0.0,0.0	0.467	46.7
11394	ENSG00000115459	ELMOD3	2	+	85371085	85371562	85371085	85371209	85377343	85377474	11394	72,79	14,9	41,24	0,0	426	73	2.31311e-07	4.56951e-05	0.468,0.601	1.0,1.0	-0.466	46.6
2097	ENSG00000082269	FAM135A	6	+	70426527	70426760	70426527	70426751	70428303	70428419	2097	2,2	1,2	1,0	4,4	82	73	0.00130995	0.0337999	0.64,0.471	0.182,0.0	0.465	46.5
626	ENSG00000110717	NDUFS8	11	+	68030742	68030961	68030742	68030877	68032151	68032209	626	16,20	1,0	7,11	4,5	157	73	5.80736e-06	0.000633118	0.882,1.0	0.449,0.506	0.464	46.4
8329	ENSG00000144488	ESPNL	2	+	238127389	238127528	238127389	238127453	238127621	238127734	8329	20,7	4,6	4,3	0,0	148	73	5.90581e-06	0.000639615	0.712,0.365	1.0,1.0	-0.462	46.2
2940	ENSG00000120662	MTRF1	13	-	41262047	41262331	41262214	41262331	41260492	41260915	2940	6,14	5,1	7,5	0,0	240	73	1.88826e-05	0.00156993	0.267,0.81	1.0,1.0	-0.462	46.2
5759	ENSG00000022976	ZNF839	14	+	102339093	102339229	102339093	102339223	102341322	102342367	5759	4,8	3,4	3,2	13,16	79	73	0.000137667	0.00708211	0.552,0.649	0.176,0.104	0.461	46.1
5433	ENSG00000181396	OGFOD3	17	-	82393009	82393217	82393165	82393217	82392453	82392534	5433	7,6	1,3	7,1	0,0	229	73	0.000196771	0.00925497	0.691,0.389	1.0,1.0	-0.46	46
227	ENSG00000214087	ARL16	17	-	81682474	81682675	81682490	81682675	81682033	81682149	227	5,3	4,4	2,5	0,1	89	73	0.000455164	0.0164679	0.506,0.381	1.0,0.804	-0.459	45.9
1444	ENSG00000228903	RASA4CP	7	-	44033932	44034311	44034269	44034311	44030780	44030901	1444	1,1	0,2	2,1	0,0	410	73	0.000893653	0.0259917	1.0,0.082	1.0,1.0	-0.459	45.9
14519	ENSG00000188917	TRMT2B	X	-	101051250	101051733	101051643	101051733	101042041	101042312	14519	21,33	4,3	42,29	0,0	466	73	7.34217e-07	0.000112111	0.451,0.633	1.0,1.0	-0.458	45.8
11350	ENSG00000241837	ATP5O	21	-	33906668	33906821	33906725	33906821	33903934	33904021	11350	10,5	0,0	3,6	2,2	130	73	0.000391394	0.0149147	1.0,1.0	0.457,0.628	0.458	45.8
5814	ENSG00000136895	GARNL3	9	+	127243078	127243253	127243078	127243249	127264951	127265021	5814	4,4	2,3	1,3	8,12	77	73	0.00225754	0.0478297	0.655,0.558	0.106,0.192	0.458	45.8
15151	ENSG00000128578	STRIP2	7	+	129460300	129460487	129460300	129460372	129462649	129462730	15151	3,5	2,4	4,8	1,0	188	73	0.000301714	0.012412	0.368,0.327	0.608,1.0	-0.457	45.7
14309	ENSG00000140525	FANCI	15	+	89307475	89307529	89307475	89307484	89312903	89312972	14309	2,5	0,0	3,5	2,2	118	73	0.000383174	0.0147518	1.0,1.0	0.481,0.607	0.456	45.6
17043	ENSG00000129295	LRRC6	8	-	132675317	132675559	132675483	132675559	132637934	132638107	17043	3,5	0,0	4,2	0,6	239	73	0.00134757	0.034234	1.0,1.0	1.0,0.092	0.454	45.4
3105	ENSG00000150636	CCDC102B	18	+	68715208	68715611	68715208	68715328	68716527	68716594	3105	5,11	0,0	1,1	0,2	356	73	0.00152658	0.0367405	1.0,1.0	1.0,0.093	0.454	45.4
12301	ENSG00000282508	LINC01002	19	-	203870	204065	203874	204065	201755	201813	12301	1,3	1,1	1,0	2,2	77	73	0.000580151	0.0194907	0.487,0.74	0.322,0.0	0.452	45.2
1445	ENSG00000228903	RASA4CP	7	-	44034011	44034311	44034269	44034311	44030780	44030901	1445	1,1	0,2	2,1	0,0	331	73	0.00201559	0.0437163	1.0,0.099	1.0,1.0	-0.451	45.1
3707	ENSG00000153827	TRIP12	2	-	229807704	229807864	229807707	229807864	229805729	229805802	3707	6,9	3,7	5,4	17,38	76	73	3.54684e-05	0.00255527	0.658,0.553	0.22,0.092	0.45	45
11994	ENSG00000137501	SYTL2	11	-	85724031	85727967	85727895	85727967	85720857	85720959	11994	12,6	2,0	26,57	0,0	3937	73	0.00141548	0.0353055	0.1,1.0	1.0,1.0	-0.45	45
13677	ENSG00000179818	PCBP1-AS1	2	-	70085815	70086272	70086123	70086272	70085546	70085624	13677	740632	5,6	11,22	4,2	381	73	6.72624e-05	0.00406254	0.966,0.953	0.345,0.678	0.448	44.8
7638	ENSG00000176024	ZNF613	19	+	51929731	51929896	51929731	51929824	51936027	51936068	7638	7,19	7,7	2,8	0,1	145	73	0.000600475	0.0198894	0.335,0.577	1.0,0.801	-0.445	44.5
13893	ENSG00000174652	ZNF266	19	-	9418761	9419299	9419216	9419299	9418504	9418631	13893	117116	22,22	197287	2,10	528	73	9.29578e-10	5.1009e-07	0.424,0.422	0.932,0.799	-0.443	44.3
10146	ENSG00000116127	ALMS1	2	+	73489633	73491498	73489633	73490158	73519774	73520016	10146	71,76	6,7	233266	4,2	1413	73	2.56411e-05	0.00198171	0.379,0.359	0.751,0.873	-0.443	44.3
18398	ENSG00000104529	EEF1D	8	-	143593874	143594071	143593892	143594071	143586728	143586852	18398	5,2	0,1	2,1	2,2	91	73	0.000806146	0.0240849	1.0,0.616	0.445,0.286	0.443	44.3
16449	ENSG00000204305	AGER	6	-	32183275	32183388	32183323	32183388	32183113	32183201	16449	6,2	9,2	3,2	0,1	121	73	0.00107161	0.0293037	0.287,0.376	1.0,0.547	-0.442	44.2
6565	ENSG00000181163	NPM1	5	+	171387115	171387347	171387115	171387234	171390050	171390088	6565	5,2	0,0	1,1	0,3	186	73	0.0013507	0.0342609	1.0,1.0	1.0,0.116	0.442	44.2
12747	ENSG00000258674	CTC-260F20.3	19	+	19529363	19529517	19529363	19529513	19532631	19532740	12747	2,2	3,3	2,3	1,0	77	73	0.000439521	0.0161504	0.387,0.387	0.655,1.0	-0.441	44.1
17144	ENSG00000089639	GMIP	19	-	19642534	19642619	19642536	19642619	19641975	19642051	17144	7,1	1,1	1,0	1,4	75	73	6.53832e-05	0.00398644	0.872,0.493	0.493,0.0	0.436	43.6
14451	ENSG00000239523	MYLK-AS1	3	+	123585555	123585801	123585555	123585794	123611234	123611355	14451	8,3	5,5	7,5	0,1	80	73	0.000108856	0.00593376	0.593,0.354	1.0,0.82	-0.436	43.6
18687	ENSG00000117308	GALE	1	-	23796508	23796782	23796696	23796782	23796150	23796265	18687	25,31	6,6	14,30	0,0	261	73	7.35382e-07	0.000112111	0.538,0.591	1.0,1.0	-0.435	43.5
8605	ENSG00000127511	SIN3B	19	+	16862883	16863106	16862883	16862979	16863679	16863796	8605	23,7	11,12	24,21	4,2	200	73	0.000597921	0.0198447	0.433,0.176	0.687,0.793	-0.435	43.5
8253	ENSG00000100316	RPL3	22	-	39313624	39313729	39313628	39313729	39313190	39313310	8253	1,0	0,3	3,7	0,1	77	73	0.00206787	0.0447911	1.0,0.0	1.0,0.869	-0.434	43.4
1432	ENSG00000165102	HGSNAT	8	+	43173712	43173832	43173712	43173743	43182144	43182260	1432	5,4	0,0	1,1	0,3	162	73	0.00221385	0.0469643	1.0,1.0	1.0,0.131	0.434	43.4
10856	ENSG00000138193	PLCE1	10	+	94254892	94255049	94254892	94255001	94258799	94258922	10856	3,10	1,0	1,4	2,2	121	73	0.00088304	0.0258658	0.644,1.0	0.232,0.547	0.433	43.3
16168	ENSG00000204623	ZNRD1-AS1	6	-	30009725	30009831	30009746	30009831	30007523	30007642	16168	4,1	0,0	3,3	3,1	94	73	0.000525755	0.0180689	1.0,1.0	0.437,0.7	0.431	43.1
7169	ENSG00000089094	KDM2B	12	-	121430292	121430469	121430341	121430469	121429096	121430163	7169	39,43	42,32	34,26	0,8	122	73	7.73372e-05	0.00450169	0.357,0.446	1.0,0.66	-0.429	42.9
13001	ENSG00000135317	SNX14	6	-	85547083	85547226	85547115	85547226	85543604	85543760	13001	5,3	1,0	3,7	2,7	105	73	0.000400348	0.0151506	0.777,1.0	0.51,0.41	0.429	42.9
15637	ENSG00000115816	CEBPZ	2	-	37227543	37229036	37228948	37229036	37223169	37223401	15637	792912	34,29	11991431	0,0	1478	73	0	0	0.535,0.608	1.0,1.0	-0.428	42.8
17510	ENSG00000162650	ATXN7L2	1	+	109485331	109485518	109485331	109485509	109486056	109486122	17510	2,4	4,8	1,6	1,0	82	73	0.000261331	0.0111451	0.308,0.308	0.471,1.0	-0.428	42.8
14281	ENSG00000119121	TRPM6	9	-	74761998	74763134	74763049	74763134	74761695	74761808	14281	2,8	0,3	12,21	0,0	1124	73	0.000611195	0.0201018	1.0,0.148	1.0,1.0	-0.426	42.6
7032	ENSG00000068745	IP6K2	3	-	48715314	48715519	48715388	48715519	48695089	48695418	7032	17,18	2,1	9,14	5,11	147	73	0.000115406	0.00618831	0.808,0.899	0.472,0.387	0.424	42.4
7400	ENSG00000106077	ABHD11	7	-	73737220	73737735	73737561	73737735	73736937	73737110	7400	82,51	21,12	83,97	3,3	414	73	1.9747e-07	4.06061e-05	0.408,0.428	0.83,0.851	-0.423	42.3
15570	ENSG00000169592	INO80E	16	+	29996807	29996902	29996807	29996869	30000757	30000835	15570	5,4	0,0	4,2	2,1	106	73	0.00144281	0.0356631	1.0,1.0	0.579,0.579	0.421	42.1
9847	ENSG00000110200	ANAPC15	11	-	72112049	72112262	72112238	72112262	72111411	72111496	9847	38,54	0,0	1,2	0,3	262	73	0.00195014	0.0429199	1.0,1.0	1.0,0.157	0.421	42.1
14802	ENSG00000155066	PROM2	2	+	95277363	95277566	95277363	95277496	95277929	95278004	14802	3,9	3,1	2,1	0,0	143	73	0.000967052	0.0272596	0.338,0.821	1.0,1.0	-0.42	42
18357	ENSG00000176783	RUFY1	5	+	179586330	179586563	179586330	179586475	179589545	179589647	18357	10,6	1,5	2,3	0,0	161	73	3.24939e-05	0.00242043	0.819,0.352	1.0,1.0	-0.415	41.5
10495	ENSG00000166704	ZNF606	19	-	58002395	58002819	58002779	58002819	58001288	58001370	10495	45,55	9,8	0,1	1,1	457	73	0.000119287	0.00633451	0.444,0.523	0.0,0.138	0.415	41.5
16869	ENSG00000110768	GTF2H1	11	+	18325946	18326153	18325946	18326019	18333059	18333228	16869	11,4	0,0	10,13	2,4	207	73	9.26631e-06	0.000913425	1.0,1.0	0.638,0.534	0.414	41.4
7968	ENSG00000276550	HERC2P2	15	+	22561907	22562044	22561907	22561934	22562948	22563087	7968	5,8	0,0	21,12	5,4	183	73	9.58438e-06	0.000933598	1.0,1.0	0.626,0.545	0.414	41.4
12786	ENSG00000169758	TMEM266	15	+	76156603	76156758	76156603	76156652	76160094	76160168	12786	4,3	2,2	0,0	3,2	179	73	4.21431e-05	0.00290276	0.449,0.38	0.0,0.0	0.414	41.4
7539	ENSG00000115282	TTC31	2	+	74483321	74483563	74483321	74483410	74490243	74490473	7539	9,5	3,5	7,4	0,1	226	73	0.00104207	0.0286865	0.492,0.244	1.0,0.564	-0.414	41.4
12676	ENSG00000182484	WASH6P	X	+	156022322	156022539	156022322	156022459	156022698	156022834	12676	6,6	2,2	2,3	0,0	153	73	0.000443745	0.0162693	0.589,0.589	1.0,1.0	-0.411	41.1
68	ENSG00000174749	C4orf32	4	+	112180673	112180858	112180673	112180784	112186692	112195256	68	11,7	3,3	11,6	0,0	147	73	8.26139e-06	0.000840534	0.645,0.537	1.0,1.0	-0.409	40.9
1187	ENSG00000231074	HCG18	6	-	30326008	30326207	30326150	30326207	30314268	30314482	1187	17,19	6,8	9,10	1,0	215	73	0.00018012	0.00872658	0.49,0.446	0.753,1.0	-0.409	40.9
3776	ENSG00000230148	HOXB-AS1	17	+	48550339	48550408	48550339	48550390	48551023	48551250	3776	7,5	0,0	2,5	1,3	91	73	0.000327976	0.0132008	1.0,1.0	0.616,0.572	0.406	40.6
4781	ENSG00000178821	TMEM52	1	-	1918892	1919088	1919044	1919088	1918252	1918431	4781	3,4	1,1	0,1	3,1	225	73	0.000413919	0.0154511	0.493,0.565	0.0,0.245	0.406	40.6
13064	ENSG00000163378	EOGT	3	-	69012514	69012799	69012602	69012799	69011935	69011991	13064	18,21	6,6	9,18	0,0	161	73	1.82967e-06	0.000242903	0.576,0.613	1.0,1.0	-0.405	40.5
18619	ENSG00000176731	C8orf59	8	-	85219235	85219363	85219322	85219363	85217385	85217502	18619	14,14	2,17	9,6	20,47	160	73	0.00148196	0.0361235	0.762,0.273	0.17,0.055	0.405	40.5
11693	ENSG00000140474	ULK3	15	-	74838269	74838504	74838439	74838504	74838151	74838192	11693	14,14	5,6	9,7	0,1	243	73	0.000457093	0.0165014	0.457,0.412	1.0,0.678	-0.404	40.4
7318	ENSG00000049449	RCN1	11	+	32103003	32103202	32103003	32103158	32103280	32103480	7318	5,6	0,1	1,7	3,1	117	73	0.000964045	0.0272215	1.0,0.789	0.172,0.814	0.402	40.2
16451	ENSG00000140939	NOL3	16	+	67174161	67174454	67174161	67174300	67174620	67174944	16451	27,22	2,0	5,8	1,4	227	73	0.00172013	0.0391657	0.813,1.0	0.617,0.391	0.402	40.2
15113	ENSG00000123191	ATP7B	13	-	51949661	51949796	51949715	51949796	51946283	51946478	15113	8,7	0,0	9,3	1,3	127	73	0.00141104	0.0352821	1.0,1.0	0.838,0.365	0.399	39.9
17062	ENSG00000103852	TTC23	15	-	99249170	99249799	99249621	99249799	99228532	99228732	17062	23,35	4,6	52,92	1,3	524	73	0.000683628	0.0216005	0.445,0.448	0.879,0.81	-0.398	39.8
17058	ENSG00000146909	NOM1	7	+	156954111	156954303	156954111	156954298	156958605	156958856	17058	8,8	6,4	6,1	0,0	78	73	9.96674e-06	0.000948396	0.555,0.652	1.0,1.0	-0.396	39.6
18603	ENSG00000154134	ROBO3	11	+	124877518	124877752	124877518	124877658	124877936	124878131	18603	22,20	3,1	12,19	11,7	167	73	0.000944346	0.0269893	0.762,0.897	0.323,0.543	0.396	39.6
5269	ENSG00000126773	PCNXL4	14	+	60124217	60125251	60124217	60124310	60125636	60125807	5269	276233	13,11	641883	0,0	1014	73	2.22045e-16	5.22185e-13	0.605,0.604	1.0,1.0	-0.395	39.5
16289	ENSG00000171552	BCL2L1	20	-	31721654	31722348	31721843	31722348	31664451	31666086	16289	124134	35,42	90119	8,0	262	73	4.54228e-07	7.8573e-05	0.497,0.471	0.758,1.0	-0.395	39.5
14683	ENSG00000143771	CNIH4	1	+	224356920	224357612	224356920	224357043	224365878	224365991	14683	35,29	5,1	14,11	0,0	642	73	6.65178e-06	0.000701933	0.443,0.767	1.0,1.0	-0.395	39.5
12199	ENSG00000228889	UBAC2-AS1	13	-	99200365	99200710	99200637	99200710	99196376	99197802	12199	36,37	3,8	3,4	0,0	345	73	1.78403e-05	0.00150725	0.717,0.495	1.0,1.0	-0.394	39.4
17120	ENSG00000103202	NME4	16	+	398207	398441	398207	398394	398989	399123	17120	11,9	0,1	6,14	6,4	120	73	0.000132366	0.0068849	1.0,0.846	0.378,0.68	0.394	39.4
18681	ENSG00000141376	BCAS3	17	+	60887049	60887211	60887049	60887126	60889694	60889771	18681	22,13	4,6	22,23	0,0	158	73	9.41778e-07	0.000140941	0.718,0.5	1.0,1.0	-0.391	39.1
12276	ENSG00000179454	KLHL28	14	-	44945029	44945928	44945808	44945928	44934114	44934558	12276	92117	4,8	109144	0,0	852	73	1.24923e-07	2.93783e-05	0.663,0.556	1.0,1.0	-0.39	39
9993	ENSG00000183891	TTC32	2	-	19901029	19901641	19901475	19901641	19897868	19898035	9993	43,28	37,29	53,80	6,12	519	73	8.94054e-11	7.68759e-08	0.14,0.12	0.554,0.484	-0.389	38.9
5739	ENSG00000178149	DALRD3	3	-	49016736	49016847	49016773	49016847	49016428	49016511	5739	5,10	4,2	5,10	0,0	110	73	2.51071e-05	0.00196044	0.453,0.768	1.0,1.0	-0.389	38.9
8514	ENSG00000122786	CALD1	7	+	134932987	134934077	134932987	134933390	134935687	134935765	8514	56,49	0,0	74104	3,9	760	73	2.2512e-06	0.000291805	1.0,1.0	0.703,0.526	0.385	38.5
1325	ENSG00000101574	METTL4	18	-	2566820	2567654	2567511	2567654	2563796	2563859	1325	59,66	3,9	139211	0,4	764	73	0.000232318	0.0103643	0.653,0.412	1.0,0.834	-0.385	38.5
2709	ENSG00000048740	CELF2	10	+	11314138	11314270	11314138	11314258	11321206	11321386	2709	2,2	4,2	0,0	8,7	85	73	0.00156862	0.0373925	0.3,0.462	0.0,0.0	0.381	38.1
12540	ENSG00000060138	YBX3	12	-	10702258	10702488	10702411	10702488	10701959	10702134	12540	5,9	5,2	4,6	37,44	226	73	4.7808e-05	0.00317349	0.244,0.592	0.034,0.042	0.38	38
2050	ENSG00000083290	ULK2	17	-	19776240	19776407	19776308	19776407	19770829	19771067	2050	11,15	17,7	13,19	2,3	141	73	0.00178205	0.0402359	0.251,0.526	0.771,0.766	-0.38	38
5216	ENSG00000160949	TONSL	8	-	144438474	144438664	144438652	144438664	144437026	144437099	5216	41,33	6,7	18,23	0,0	251	73	2.62016e-06	0.000334365	0.665,0.578	1.0,1.0	-0.379	37.9
5499	ENSG00000166105	GLB1L3	11	+	134292131	134292213	134292131	134292177	134293144	134293209	5499	5,4	1,3	4,5	0,0	109	73	0.000993059	0.0278023	0.77,0.472	1.0,1.0	-0.379	37.9
9697	ENSG00000250462	LRRC37BP1	17	+	30631754	30632099	30631754	30631979	30633097	30633390	9697	11,6	32,29	35,43	15,18	193	73	4.85399e-11	4.99415e-08	0.115,0.073	0.469,0.475	-0.378	37.8
12647	ENSG00000105197	TIMM50	19	+	39485687	39485826	39485687	39485803	39486186	39486291	12647	11,15	10,3	12,8	0,0	96	73	5.40188e-06	0.000617334	0.455,0.792	1.0,1.0	-0.376	37.6
9182	ENSG00000100926	TM9SF1	14	-	24195269	24195350	24195308	24195350	24194674	24195036	9182	4,9	14,4	0,0	5,6	112	73	2.41817e-05	0.00192309	0.157,0.595	0.0,0.0	0.376	37.6
12311	ENSG00000144395	CCDC150	2	+	196719496	196719596	196719496	196719584	196720173	196720234	12311	3,3	0,0	2,13	2,3	85	73	0.000451377	0.016403	1.0,1.0	0.462,0.788	0.375	37.5
14952	ENSG00000109332	UBE2D3	4	-	102825721	102825858	102825737	102825858	102825238	102825317	14952	2,5	1,3	0,1	2,1	89	73	0.0013791	0.0347785	0.621,0.578	0.0,0.451	0.374	37.4
969	ENSG00000072849	DERL2	17	-	5477843	5477999	5477847	5477999	5474609	5474789	969	0,2	7,8	4,6	7,4	77	73	0.00163852	0.0382391	0.0,0.192	0.351,0.587	-0.373	37.3
5323	ENSG00000157445	CACNA2D3	3	+	54879349	54879537	54879349	54879411	54880795	54880863	5323	3,7	5,2	0,0	1,2	199	73	7.00766e-05	0.00420496	0.18,0.562	0.0,0.0	0.371	37.1
14316	ENSG00000126215	XRCC3	14	-	103715336	103715459	103715423	103715459	103712874	103712941	14316	5,6	3,17	6,1	0,1	160	73	0.00198925	0.0433953	0.432,0.139	1.0,0.313	-0.371	37.1
5501	ENSG00000172465	TCEAL1	X	+	103629493	103629573	103629493	103629561	103629884	103630953	5501	21,10	10,13	5,1	13,15	85	73	0.000871001	0.0256501	0.643,0.398	0.248,0.054	0.369	36.9
533	ENSG00000115661	STK16	2	+	219245478	219245796	219245478	219245522	219245895	219246085	533	40,31	28,14	56,65	5,10	347	73	9.8028e-06	0.00094476	0.231,0.318	0.702,0.578	-0.365	36.5
13678	ENSG00000179818	PCBP1-AS1	2	-	70086881	70087001	70086977	70087001	70085546	70085624	13678	47,34	19,23	0,1	2,2	169	73	0.000189685	0.00902484	0.517,0.39	0.0,0.178	0.365	36.5
719	ENSG00000047230	CTPS2	X	-	16712412	16712652	16712557	16712652	16702736	16702941	719	30,34	1,1	24,9	4,4	218	73	0.00116744	0.0312598	0.909,0.919	0.668,0.43	0.365	36.5
4441	ENSG00000110075	PPP6R3	11	+	68505144	68505271	68505144	68505249	68519500	68519651	4441	20,26	1,3	8,14	4,12	95	73	7.28483e-05	0.00429831	0.939,0.869	0.606,0.473	0.364	36.4
13928	ENSG00000169241	SLC50A1	1	+	155135896	155136124	155135896	155135997	155136298	155136396	13928	8,4	3,1	7,12	0,1	200	73	0.00146541	0.0359119	0.493,0.593	1.0,0.814	-0.364	36.4
18629	ENSG00000143469	SYT14	1	+	210100011	210100461	210100011	210100190	210155720	210155910	18629	41,41	4,6	85,75	0,0	344	73	1.45042e-07	3.2266e-05	0.685,0.592	1.0,1.0	-0.361	36.1
11194	ENSG00000143314	MRPL24	1	-	156740930	156741088	156741015	156741088	156738521	156738764	11194	10,17	5,2	2,7	0,0	158	73	1.83378e-05	0.00153237	0.48,0.797	1.0,1.0	-0.361	36.1
17609	ENSG00000185163	DDX51	12	-	132141102	132141420	132141274	132141420	132140830	132141020	17609	43,20	43,23	39,20	6,6	245	73	2.66695e-05	0.00205156	0.23,0.206	0.659,0.498	-0.361	36.1
17759	ENSG00000172113	NME6	3	-	48300430	48300634	48300526	48300634	48298426	48298523	17759	20,11	2,2	12,17	11,8	169	73	0.00240284	0.0496306	0.812,0.704	0.32,0.479	0.359	35.9
17872	ENSG00000136002	ARHGEF4	2	+	131045368	131045590	131045368	131045446	131046037	131047253	17872	1,7	14,19	11,10	3,8	217	73	0.000215554	0.00985932	0.023,0.11	0.552,0.296	-0.358	35.8
17383	ENSG00000188002	RP11-43F13.1	5	-	1626781	1626926	1626785	1626926	1602690	1602735	17383	1,0	4,11	3,5	4,5	77	73	9.28823e-05	0.00518315	0.192,0.0	0.416,0.487	-0.356	35.6
14912	ENSG00000111445	RFC5	12	+	118017691	118017836	118017691	118017815	118017994	118018053	14912	11,16	2,1	16,24	15,14	94	73	0.000213666	0.00985257	0.81,0.926	0.453,0.571	0.356	35.6
7970	ENSG00000276550	HERC2P2	15	+	22561895	22562026	22561895	22561934	22562948	22563087	7970	6,9	0,0	21,16	5,4	165	73	2.5389e-05	0.00197148	1.0,1.0	0.65,0.639	0.355	35.5
9392	ENSG00000136870	ZNF189	9	+	101399394	101399612	101399394	101399466	101399925	101400010	9392	25,26	0,0	13,7	3,1	219	73	0.000546775	0.0187131	1.0,1.0	0.591,0.7	0.355	35.5
13890	ENSG00000174652	ZNF266	19	-	9418761	9418895	9418765	9418895	9418504	9418631	13890	3,0	11,8	10,19	9,27	77	73	0.00148616	0.0361376	0.205,0.0	0.513,0.4	-0.354	35.4
1011	ENSG00000226328	NUP50-AS1	22	-	45163576	45163781	45163666	45163781	45138823	45138916	1011	7,8	3,1	7,2	0,0	163	73	0.00101681	0.0282273	0.511,0.782	1.0,1.0	-0.353	35.3
15799	ENSG00000258472	RP11-192H23.4	17	-	28613030	28613146	28613089	28613146	28612617	28612687	15799	10,7	2,3	4,17	0,0	132	73	0.000104296	0.00570407	0.734,0.563	1.0,1.0	-0.352	35.2
12679	ENSG00000124486	USP9X	X	+	41215898	41216130	41215898	41216058	41217219	41217343	12679	112103	21,47	138173	0,4	145	73	1.80633e-13	3.71698e-10	0.729,0.525	1.0,0.956	-0.351	35.1
11355	ENSG00000137494	ANKRD42	11	+	83198478	83198642	83198478	83198558	83206057	83206165	11355	22,31	0,4	18,20	11,5	157	73	0.00219239	0.0467501	1.0,0.783	0.432,0.65	0.35	35
2985	ENSG00000268573	RP11-158H5.7	18	-	35290083	35290201	35290130	35290201	35280866	35285177	2985	4,17	0,0	5,12	2,3	120	73	0.000213548	0.00985257	1.0,1.0	0.603,0.709	0.344	34.4
4912	ENSG00000135333	EPHA7	6	-	93269476	93269660	93269491	93269660	93264593	93264702	4912	6,7	4,4	6,3	1,0	88	73	0.000710462	0.0220672	0.554,0.592	0.833,1.0	-0.344	34.4
17580	ENSG00000170456	DENND5B	12	-	31479588	31480255	31480119	31480255	31460193	31460381	17580	65,78	7,8	104,92	4,0	604	73	0.00134612	0.034234	0.529,0.541	0.759,1.0	-0.344	34.4
11364	ENSG00000186104	CYP2R1	11	-	14890899	14891651	14891627	14891651	14885775	14885917	11364	104128	5,6	190217	0,0	801	73	7.41442e-08	1.94728e-05	0.655,0.66	1.0,1.0	-0.343	34.3
14720	ENSG00000215012	C22orf29	22	-	19854646	19854816	19854681	19854816	19854442	19854539	14720	7,10	4,2	4,1	0,0	108	73	4.79046e-05	0.00317349	0.542,0.772	1.0,1.0	-0.343	34.3
16888	ENSG00000280987	MATR3	5	+	139293749	139294028	139293749	139293805	139314674	139314736	16888	38,28	15,6	12,10	17,25	296	73	2.32594e-06	0.000299138	0.385,0.535	0.148,0.09	0.341	34.1
6875	ENSG00000142541	RPL13A	19	+	49489849	49490090	49489849	49489912	49490231	49490261	6875	11581212	87,87	568729	199245	251	73	0	0	0.795,0.802	0.454,0.464	0.339	33.9
18596	ENSG00000068137	PLEKHH3	17	-	42669917	42670376	42669942	42670376	42669429	42669621	18596	27,20	12,12	16,8	0,1	98	73	8.27157e-06	0.000840534	0.626,0.554	1.0,0.856	-0.338	33.8
15251	ENSG00000121741	ZMYM2	13	+	19958782	19958959	19958782	19958841	19959957	19960026	15251	4,7	6,2	1,2	10,11	191	73	0.00168722	0.0387378	0.203,0.572	0.037,0.065	0.336	33.6
16450	ENSG00000140939	NOL3	16	+	67174161	67174464	67174161	67174300	67174620	67174944	16450	38,35	2,0	7,13	1,4	237	73	0.00227281	0.0479486	0.854,1.0	0.683,0.5	0.336	33.6
1303	ENSG00000170390	DCLK2	4	+	150253473	150253664	150253473	150253556	150256019	150257438	1303	5,5	2,4	1,1	3,8	181	73	0.00110792	0.0301963	0.502,0.335	0.119,0.048	0.335	33.5
2545	ENSG00000234741	GAS5	1	-	173865228	173865547	173865470	173865547	173864256	173864304	2545	198156	3,1	270414	32,68	315	73	7.68052e-13	1.14943e-09	0.939,0.973	0.662,0.585	0.333	33.3
7563	ENSG00000137818	RPLP1	15	+	69453333	69453454	69453333	69453421	69453646	69453721	7563	7,5	2,2	6,3	0,0	106	73	0.00134074	0.0341713	0.707,0.633	1.0,1.0	-0.33	33
771	ENSG00000068354	TBC1D25	X	+	48541284	48541513	48541284	48541442	48544868	48545023	771	0,0	6,8	3,4	2,7	144	73	5.37021e-05	0.0034133	0.0,0.0	0.432,0.225	-0.329	32.9
17572	ENSG00000144445	KANSL1L	2	-	210171112	210171327	210171148	210171327	210153494	210154611	17572	2,15	6,7	1,0	5,7	109	73	0.000160201	0.00804572	0.183,0.589	0.118,0.0	0.327	32.7
19149	ENSG00000163001	CFAP36	2	+	55537482	55537590	55537482	55537585	55543963	55544074	19149	8,4	0,1	8,4	2,7	78	73	0.000680282	0.0215777	1.0,0.789	0.789,0.348	0.326	32.6
8480	ENSG00000204599	TRIM39	6	+	30327258	30327696	30327258	30327455	30328888	30329041	8480	29,10	1,4	34,51	1,0	314	73	0.000887767	0.0259581	0.871,0.368	0.888,1.0	-0.325	32.5
3775	ENSG00000230148	HOXB-AS1	17	+	48550339	48550402	48550339	48550390	48551023	48551250	3775	3,11	0,0	3,6	1,3	85	73	0.00120765	0.0318594	1.0,1.0	0.72,0.632	0.324	32.4
18885	ENSG00000154265	ABCA5	17	-	69273942	69274128	69273958	69274128	69271161	69271289	18885	3,5	5,9	0,0	5,11	89	73	1.74226e-05	0.00149381	0.33,0.313	0.0,0.0	0.322	32.2
10778	ENSG00000139579	NABP2	12	+	56223583	56223712	56223583	56223604	56224833	56224935	10778	17,13	4,2	3,4	0,0	181	73	4.00275e-05	0.00280397	0.632,0.724	1.0,1.0	-0.322	32.2
15146	ENSG00000156508	EEF1A1	6	-	73523446	73523797	73523724	73523797	73519882	73520056	15146	22,28	2,3	3,5	0,0	351	73	0.000356065	0.0140565	0.696,0.66	1.0,1.0	-0.322	32.2
14772	ENSG00000161999	JMJD8	16	-	683166	683342	683321	683342	682657	682874	14772	36,15	5,5	17,15	0,1	228	73	0.000409771	0.015366	0.697,0.49	1.0,0.828	-0.321	32.1
9474	ENSG00000106105	GARS	7	+	30628559	30628673	30628559	30628669	30632246	30632437	9474	7,3	1,0	5,7	2,6	77	73	0.000628497	0.0205214	0.869,1.0	0.703,0.525	0.321	32.1
6268	ENSG00000082258	CCNT2	2	+	134946100	134946465	134946100	134946146	134947735	134947899	6268	46,51	33,22	77114	15,11	392	73	2.47489e-05	0.00195873	0.206,0.302	0.489,0.659	-0.32	32
12239	ENSG00000161013	MGAT4B	5	-	179798503	179798591	179798512	179798591	179798164	179798277	12239	8,18	0,0	5,4	1,3	82	73	0.00232197	0.0486932	1.0,1.0	0.817,0.543	0.32	32
10184	ENSG00000081019	RSBN1	1	-	113797362	113798036	113797810	113798036	113777670	113777808	10184	95,82	7,13	92110	4,0	521	73	0.000963575	0.0272215	0.655,0.469	0.763,1.0	-0.319	31.9
11269	ENSG00000161996	WDR90	16	+	662672	663064	662672	662844	665678	665801	11269	45,45	9,8	28,22	2,0	293	73	0.00187743	0.0417851	0.555,0.584	0.777,1.0	-0.319	31.9
15454	ENSG00000184949	FAM227A	22	-	38623159	38623279	38623171	38623279	38620211	38620291	15454	4,1	4,2	0,1	2,6	85	73	0.00187833	0.0417851	0.462,0.3	0.0,0.125	0.319	31.9
16175	ENSG00000105982	RNF32	7	+	156640878	156641099	156640878	156640883	156643800	156643892	16175	20,22	2,3	5,11	0,0	289	73	0.000321231	0.0130249	0.716,0.649	1.0,1.0	-0.318	31.8
11365	ENSG00000186104	CYP2R1	11	-	14891152	14891640	14891627	14891640	14885775	14885917	11365	81,98	5,6	152158	0,0	548	73	1.16935e-07	2.78984e-05	0.683,0.685	1.0,1.0	-0.316	31.6
10139	ENSG00000256500	RP11-73M18.2	14	+	103563214	103563383	103563214	103563379	103571622	103571820	10139	3,2	4,7	0,0	1,2	77	73	0.000324062	0.0131074	0.416,0.213	0.0,0.0	0.315	31.5
15579	ENSG00000122481	RWDD3	1	+	95244210	95244698	95244210	95244324	95246541	95246657	15579	155153	16,9	124218	0,1	447	73	2.95349e-09	1.31407e-06	0.613,0.735	1.0,0.973	-0.313	31.3
1466	ENSG00000038532	CLEC16A	16	+	11003073	11003305	11003073	11003257	11020192	11020325	1466	17,26	18,12	6,6	26,16	121	73	0.000196591	0.00925497	0.363,0.567	0.122,0.184	0.312	31.2
7012	ENSG00000169668	BCRP2	22	+	21115928	21116068	21115928	21116001	21117123	21117258	7012	11,15	1,0	6,7	1,4	140	73	0.000800901	0.0240472	0.852,1.0	0.758,0.477	0.308	30.8
18101	ENSG00000115760	BIRC6	2	+	32471013	32471151	32471013	32471124	32473111	32473239	18101	19,24	8,7	9,10	12,12	100	73	0.00191845	0.0425054	0.634,0.715	0.354,0.378	0.308	30.8
16346	ENSG00000169760	NLGN1	3	+	173604278	173605091	173604278	173604494	173807679	173807832	16346	29,65	5,0	21,66	0,0	670	73	0.00133557	0.0341713	0.387,1.0	1.0,1.0	-0.306	30.6
7560	ENSG00000160948	VPS28	8	-	144425660	144425772	144425682	144425772	144424964	144425000	7560	49,46	17,10	7,12	8,11	95	73	0.00176116	0.0399364	0.689,0.779	0.402,0.456	0.305	30.5
14911	ENSG00000111445	RFC5	12	+	118017689	118017852	118017689	118017815	118017994	118018053	14911	19,20	2,1	31,33	15,14	110	73	0.000179692	0.00872658	0.863,0.93	0.578,0.61	0.303	30.3
8580	ENSG00000180182	MED14	X	-	40735721	40735858	40735857	40735858	40729318	40729345	8580	10,27	2,3	24,30	0,0	209	73	0.000297601	0.0123997	0.636,0.759	1.0,1.0	-0.302	30.2
5725	ENSG00000159063	ALG8	11	-	78123988	78124214	78124024	78124214	78121064	78121174	5725	5,5	1,0	9,14	4,7	109	73	0.000839556	0.0248575	0.77,1.0	0.601,0.573	0.298	29.8
9159	ENSG00000170248	PDCD6IP	3	+	33827579	33827959	33827579	33827739	33828852	33828969	9159	74,60	0,0	57107	11,5	293	73	1.31187e-06	0.000184311	1.0,1.0	0.564,0.842	0.297	29.7
1175	ENSG00000171960	PPIH	1	+	42675287	42675448	42675287	42675327	42676583	42676758	1175	27,21	0,0	22,38	3,7	194	73	5.94957e-06	0.000640143	1.0,1.0	0.734,0.671	0.297	29.7
12603	ENSG00000165730	STOX1	10	+	68884259	68886618	68884259	68884459	68892588	68893060	12603	294403	6,8	444456	0,3	2232	73	0.000376394	0.0146482	0.616,0.622	1.0,0.833	-0.297	29.7
12964	ENSG00000101751	POLI	18	+	54269584	54270032	54269584	54269699	54271359	54271485	12964	25,28	2,2	13,14	0,0	406	73	0.0013122	0.0338052	0.692,0.716	1.0,1.0	-0.296	29.6
3230	ENSG00000258643	BCL2L2-PABPN1	14	+	23306849	23307076	23306849	23306947	23307191	23307279	3230	8,5	6,5	0,0	5,4	202	73	7.7672e-06	0.000804174	0.325,0.265	0.0,0.0	0.295	29.5
15007	ENSG00000238105	GOLGA2P5	12	-	100159557	100159968	100159822	100159968	100158957	100159203	15007	32,23	3,2	13,36	0,0	338	73	0.000329683	0.0132172	0.697,0.713	1.0,1.0	-0.295	29.5
17650	ENSG00000180891	CUEDC1	17	-	57867356	57867630	57867622	57867630	57866473	57866544	17650	43,50	0,0	35,23	2,3	339	73	0.000198157	0.0092936	1.0,1.0	0.79,0.623	0.293	29.3
15843	ENSG00000166169	POLL	10	-	101587821	101588270	101587884	101588270	101587245	101587406	15843	16,25	7,6	18,15	2,0	136	73	0.00151271	0.0365831	0.551,0.691	0.828,1.0	-0.293	29.3
8328	ENSG00000143319	ISG20L2	1	-	156728276	156728429	156728353	156728429	156727210	156727769	8328	51,46	8,15	64,75	2,0	150	73	7.45222e-08	1.94728e-05	0.756,0.599	0.94,1.0	-0.292	29.2
13030	ENSG00000237978	KCNMB2-AS1	3	-	178860208	178860352	178860293	178860352	178859488	178859623	13030	0,0	4,2	7,2	6,3	158	73	3.90507e-05	0.00276764	0.0,0.0	0.35,0.235	-0.292	29.2
3848	ENSG00000159753	RLTPR	16	+	67649446	67649628	67649446	67649619	67649805	67649968	3848	3,2	7,4	0,0	1,3	82	73	0.000957992	0.0271436	0.276,0.308	0.0,0.0	0.292	29.2
696	ENSG00000109113	RAB34	17	-	28714900	28715122	28715031	28715122	28714283	28714710	696	14,12	7,0	5,11	0,0	204	73	0.000709746	0.0220672	0.417,1.0	1.0,1.0	-0.291	29.1
7849	ENSG00000154654	NCAM2	21	+	21463740	21463879	21463740	21463838	21466605	21466725	7849	9,5	3,1	9,10	0,0	114	73	0.00176717	0.0400152	0.658,0.762	1.0,1.0	-0.29	29
3228	ENSG00000258643	BCL2L2-PABPN1	14	+	23306849	23307076	23306849	23306941	23307191	23307279	3228	8,5	6,5	0,0	3,1	208	73	5.60974e-05	0.00351776	0.319,0.26	0.0,0.0	0.289	28.9
13495	ENSG00000115307	AUP1	2	-	74528252	74528489	74528416	74528489	74527936	74528006	13495	44,24	2,6	21,21	0,0	237	73	3.9764e-05	0.00279741	0.871,0.552	1.0,1.0	-0.288	28.8
7666	ENSG00000185024	BRF1	14	-	105252393	105252579	105252506	105252579	105228819	105228913	7666	6,4	7,2	1,0	3,2	186	73	0.00123095	0.0322813	0.252,0.44	0.116,0.0	0.288	28.8
9644	ENSG00000182901	RGS7	1	-	240868765	240868795	240868775	240868795	240868586	240868668	9644	0,0	5,1	4,2	14,3	83	73	0.000193527	0.00915473	0.0,0.0	0.201,0.37	-0.285	28.5
17066	ENSG00000104064	GABPB1	15	-	50301220	50301368	50301256	50301368	50300788	50300902	17066	27,36	14,18	21,13	27,30	109	73	0.000248604	0.0108787	0.564,0.573	0.342,0.225	0.285	28.5
1300	ENSG00000163312	HELQ	4	-	83443503	83443614	83443516	83443614	83441304	83441403	1300	2,3	14,3	0,0	9,10	86	73	0.00165754	0.0384316	0.108,0.459	0.0,0.0	0.284	28.4
1589	ENSG00000163138	PACRGL	4	+	20700457	20700747	20700457	20700611	20704465	20704533	1589	30,29	0,0	17,19	2,3	209	73	0.000253648	0.0109632	1.0,1.0	0.748,0.689	0.282	28.2
1992	ENSG00000185122	HSF1	8	+	144309771	144311249	144309771	144309896	144311320	144311382	1992	324314	8,10	198224	0,2	1426	73	0.000239987	0.0105916	0.675,0.616	1.0,0.851	-0.28	28
17489	ENSG00000139631	CSAD	12	-	53171176	53171394	53171272	53171394	53170422	53170502	17489	11,3	6,0	4,3	0,0	169	73	0.000611773	0.0201018	0.442,1.0	1.0,1.0	-0.279	27.9
12862	ENSG00000074657	ZNF532	18	+	58979054	58979167	58979054	58979155	58981469	58981617	12862	25,18	0,0	4,7	1,3	85	73	0.00178125	0.0402359	1.0,1.0	0.775,0.667	0.279	27.9
1730	ENSG00000161914	ZNF653	19	-	11484041	11484141	11484079	11484141	11483426	11483859	1730	19,8	3,3	25,4	0,0	111	73	6.73717e-05	0.00406254	0.806,0.637	1.0,1.0	-0.278	27.8
2184	ENSG00000012232	EXTL3	8	+	28715584	28718207	28715584	28715765	28731222	28731350	2184	514557	7,5	541587	0,0	2515	73	7.35509e-07	0.000112111	0.681,0.764	1.0,1.0	-0.277	27.7
4241	ENSG00000134030	CTIF	18	+	48757918	48758411	48757918	48758405	48761389	48761689	4241	38,31	10,12	29,19	25,25	79	73	0.000329987	0.0132172	0.778,0.705	0.517,0.413	0.277	27.7
1960	ENSG00000105865	DUS4L	7	+	107573703	107573883	107573703	107573821	107575187	107575310	1960	6,9	21,27	25,31	15,29	135	73	6.28073e-05	0.00385796	0.134,0.153	0.474,0.366	-0.276	27.6
13448	ENSG00000002016	RAD52	12	-	914410	914532	914430	914532	913893	914121	13448	4,5	12,6	1,1	29,31	93	73	4.97187e-05	0.00322998	0.207,0.395	0.026,0.025	0.275	27.5
17151	ENSG00000170619	COMMD5	8	-	144852725	144853067	144852992	144853067	144851275	144851395	17151	58,36	75,55	39,39	17,9	340	73	5.47508e-06	0.000617334	0.142,0.123	0.33,0.482	-0.274	27.4
9698	ENSG00000250462	LRRC37BP1	17	+	30631754	30632099	30631754	30631943	30633097	30633390	9698	34,24	2,6	52,64	0,1	229	73	6.21729e-05	0.00383549	0.844,0.56	1.0,0.953	-0.274	27.4
357	ENSG00000173230	GOLGB1	3	-	121730847	121730973	121730875	121730973	121729864	121730017	357	9,9	11,17	1,2	12,29	101	73	3.32068e-05	0.0024547	0.372,0.277	0.057,0.047	0.273	27.3
18882	ENSG00000154265	ABCA5	17	-	69255728	69255850	69255732	69255850	69255542	69255634	18882	3,6	10,8	0,1	12,9	77	73	0.000186736	0.00896226	0.221,0.416	0.0,0.095	0.271	27.1
10863	ENSG00000165733	BMS1	10	+	42782800	42782998	42782800	42782850	42784361	42784570	10863	10,13	0,5	10,14	0,0	221	73	0.00117572	0.0313183	1.0,0.462	1.0,1.0	-0.269	26.9
11951	ENSG00000100591	AHSA1	14	+	77457869	77457982	77457869	77457887	77459615	77459806	11951	12,9	1,0	19,19	1,12	168	73	0.00167106	0.0385821	0.839,1.0	0.892,0.408	0.269	26.9
12188	ENSG00000127419	TMEM175	4	+	948115	948615	948115	948154	950420	950518	12188	150158	10,6	69,68	11,11	534	73	0.00166123	0.038463	0.672,0.783	0.462,0.458	0.268	26.8
18092	ENSG00000135931	ARMC9	2	+	231198752	231198945	231198752	231198941	231206197	231206289	18092	3,6	12,11	0,0	6,6	77	73	4.29594e-05	0.00293944	0.192,0.341	0.0,0.0	0.267	26.7
16172	ENSG00000105982	RNF32	7	+	156640878	156640955	156640878	156640883	156643800	156643892	16172	14,13	2,3	1,7	0,0	145	73	0.000616666	0.0202222	0.779,0.686	1.0,1.0	-0.267	26.7
10939	ENSG00000170852	KBTBD2	7	-	32879434	32879942	32879700	32879942	32874991	32875157	10939	152120	20,8	102116	1,1	339	73	1.32114e-06	0.000184311	0.621,0.764	0.956,0.962	-0.266	26.6
18574	ENSG00000156650	KAT6B	10	+	74975398	74976330	74975398	74975781	74977315	74977437	18574	29,68	4,1	63,64	1,0	622	73	0.00194847	0.0429199	0.46,0.889	0.881,1.0	-0.266	26.6
17348	ENSG00000140543	DET1	15	-	88530622	88531715	88531612	88531715	88527598	88527786	17348	167218	9,3	174240	1,0	1063	73	3.57012e-05	0.00255527	0.56,0.833	0.923,1.0	-0.265	26.5
11864	ENSG00000135596	MICAL1	6	-	109454679	109454925	109454800	109454925	109453938	109454239	11864	0,1	2,0	3,4	1,0	194	73	0.000805157	0.0240849	0.0,1.0	0.53,1.0	-0.265	26.5
10969	ENSG00000122483	CCDC18	1	+	93236247	93236397	93236247	93236390	93237261	93237380	10969	16,8	2,5	7,7	0,0	80	73	0.000140246	0.00719233	0.88,0.593	1.0,1.0	-0.264	26.4
3955	ENSG00000132436	FIGNL1	7	-	50449555	50449723	50449562	50449723	50448180	50448289	3955	1,2	16,17	7,4	11,8	80	73	0.00156639	0.0373925	0.054,0.097	0.367,0.313	-0.264	26.4
8080	ENSG00000204564	C6orf136	6	+	30650993	30651100	30650993	30651082	30651265	30651466	8080	5,8	14,11	1,1	22,26	91	73	2.01337e-05	0.00166554	0.223,0.368	0.035,0.03	0.263	26.3
4625	ENSG00000198218	QRICH1	3	-	49057689	49057875	49057791	49057875	49056861	49057043	4625	114125	9,30	76,89	0,0	175	73	2.28926e-09	1.07674e-06	0.841,0.635	1.0,1.0	-0.262	26.2
4709	ENSG00000135597	REPS1	6	-	138926400	138930098	138929976	138930098	138921036	138921124	4709	123120	27,30	204261	9,9	3649	73	8.49696e-11	7.68759e-08	0.084,0.074	0.312,0.367	-0.261	26.1
17375	ENSG00000138777	PPA2	4	-	105473144	105473378	105473339	105473378	105456680	105456745	17375	47,36	3,8	84111	0,4	268	73	0.00136083	0.0344116	0.81,0.551	1.0,0.883	-0.261	26.1
16414	ENSG00000058673	ZC3H11A	1	+	203796450	203796607	203796450	203796601	203801574	203801639	16414	1,0	14,17	3,4	11,6	79	73	0.000215482	0.00985932	0.062,0.0	0.201,0.381	-0.26	26
6385	ENSG00000177548	RABEP2	16	-	28908608	28908764	28908640	28908764	28906018	28906196	6385	14,11	3,3	7,3	0,0	105	73	0.000406401	0.0152744	0.764,0.718	1.0,1.0	-0.259	25.9
18337	ENSG00000188130	MAPK12	22	-	50249102	50249454	50249327	50249454	50248697	50248859	18337	40,29	4,5	14,18	0,1	298	73	0.00126776	0.0329698	0.71,0.587	1.0,0.815	-0.259	25.9
2024	ENSG00000204138	PHACTR4	1	+	28457831	28457859	28457831	28457855	28459084	28459258	2024	12,9	12,12	2,0	3,14	77	73	0.00160026	0.0379001	0.487,0.416	0.387,0.0	0.258	25.8
4127	ENSG00000115234	SNX17	2	+	27373039	27373113	27373039	27373104	27373246	27373311	4127	14,14	0,0	7,6	2,2	82	73	0.00200759	0.0436132	1.0,1.0	0.757,0.728	0.258	25.8
9050	ENSG00000110756	HPS5	11	-	18321945	18322174	18322132	18322174	18311913	18312024	9050	28,11	2,3	16,24	1,0	260	73	0.0018737	0.0417851	0.797,0.507	0.818,1.0	-0.257	25.7
10314	ENSG00000185920	PTCH1	9	-	95458012	95458293	95458201	95458293	95456275	95456413	10314	47,65	0,0	25,35	5,1	262	73	5.70382e-05	0.00355668	1.0,1.0	0.582,0.907	0.256	25.6
76	ENSG00000114988	LMAN2L	2	-	96739839	96740064	96739853	96740064	96734408	96734526	76	0,5	1,4	0,0	2,1	87	73	0.00235278	0.0491516	0.0,0.512	0.0,0.0	0.256	25.6
18886	ENSG00000157778	PSMG3	7	-	1569808	1569993	1569845	1569993	1569123	1569360	18886	32,30	6,8	11,18	0,0	110	73	1.1664e-05	0.00109098	0.78,0.713	1.0,1.0	-0.254	25.4
3362	ENSG00000173020	ADRBK1	11	+	67280731	67281184	67280731	67280783	67281458	67281558	3362	198199	13,8	163140	0,0	474	73	3.9659e-08	1.14538e-05	0.701,0.793	1.0,1.0	-0.253	25.3
15253	ENSG00000185838	GNB1L	22	-	19854659	19854806	19854681	19854806	19854442	19854539	15253	9,16	4,2	5,3	0,0	95	73	0.000207898	0.00966782	0.634,0.86	1.0,1.0	-0.253	25.3
5337	ENSG00000034053	APBA2	15	+	28921639	28921749	28921639	28921718	28995752	28995806	5337	15,15	9,2	11,9	1,0	104	73	0.000572858	0.0193642	0.539,0.84	0.885,1.0	-0.253	25.3
17928	ENSG00000117266	CDK18	1	+	205523482	205523715	205523482	205523625	205524231	205524357	17928	5,8	5,6	1,3	13,8	163	73	0.0017591	0.0399364	0.309,0.374	0.033,0.144	0.253	25.3
15731	ENSG00000122565	CBX3	7	+	26201764	26202013	26201764	26201830	26202970	26203022	15731	47,43	0,1	20,23	3,2	256	73	0.00114576	0.0308194	1.0,0.925	0.655,0.766	0.252	25.2
11878	ENSG00000123415	SMUG1	12	-	54182449	54182623	54182503	54182623	54181470	54181647	11878	11,12	31,26	20,28	12,25	127	73	0.000512471	0.0177981	0.169,0.21	0.489,0.392	-0.251	25.1
9749	ENSG00000132781	MUTYH	1	-	45332917	45333324	45333284	45333324	45332762	45332834	9749	47,72	2,5	70,50	0,0	440	73	2.7684e-05	0.00210015	0.796,0.705	1.0,1.0	-0.25	25
12725	ENSG00000166788	SAAL1	11	-	18086861	18087054	18086865	18087054	18083534	18083728	12725	4,4	12,11	0,0	7,10	77	73	6.20062e-05	0.00383549	0.24,0.256	0.0,0.0	0.248	24.8
9183	ENSG00000100926	TM9SF1	14	-	24195217	24195350	24195308	24195350	24194674	24195036	9183	5,5	14,4	0,0	5,6	164	73	0.000114675	0.00616923	0.137,0.357	0.0,0.0	0.247	24.7
15449	ENSG00000063245	EPN1	19	+	55677549	55677734	55677549	55677581	55678526	55678855	15449	6,2	2,4	1,0	2,7	226	73	0.00111175	0.0302508	0.492,0.139	0.139,0.0	0.246	24.6
16089	ENSG00000100888	CHD8	14	-	21430800	21431858	21431810	21431858	21428963	21429335	16089	434481	9,14	298413	1,0	1083	73	1.41797e-07	3.2266e-05	0.765,0.698	0.953,1.0	-0.245	24.5
10520	ENSG00000273559	CWC25	17	-	38810271	38810400	38810275	38810400	38809701	38809765	10520	1,4	6,7	0,0	3,19	77	73	0.000583585	0.0195168	0.136,0.351	0.0,0.0	0.243	24.3
16173	ENSG00000105982	RNF32	7	+	156640746	156641004	156640746	156640883	156643800	156643892	16173	22,20	2,3	1,12	0,0	194	73	0.000914425	0.026382	0.805,0.715	1.0,1.0	-0.24	24
16	ENSG00000007372	PAX6	11	-	31801229	31801776	31801761	31801776	31800690	31800856	16	144110	1,2	84100	5,6	605	73	0.00195019	0.0429199	0.946,0.869	0.67,0.668	0.238	23.8
12723	ENSG00000166788	SAAL1	11	-	18086856	18087054	18086865	18087054	18083534	18083728	12723	4,4	12,11	0,0	7,10	82	73	7.8135e-05	0.00451319	0.229,0.245	0.0,0.0	0.237	23.7
11592	ENSG00000281649	EBLN3	9	+	37079934	37080149	37079934	37080038	37086667	37086874	11592	73,75	3,2	12,35	2,7	184	73	0.0023138	0.0486459	0.906,0.937	0.704,0.665	0.237	23.7
1603	ENSG00000148362	C9orf142	9	+	136992639	136992704	136992639	136992700	136993052	136993243	1603	37,22	10,7	11,8	0,0	77	73	2.12325e-05	0.00173035	0.778,0.749	1.0,1.0	-0.236	23.6
10014	ENSG00000131051	RBM39	20	-	35740805	35740887	35740823	35740887	35738967	35739017	10014	16,29	152153	34,34	40,72	91	73	1.07615e-07	2.60522e-05	0.078,0.132	0.405,0.275	-0.235	23.5
15508	ENSG00000111237	VPS29	12	-	110499456	110499575	110499534	110499575	110498819	110498859	15508	36,51	43,28	24,46	85110	151	73	3.36404e-05	0.0024547	0.288,0.468	0.12,0.168	0.234	23.4
9184	ENSG00000100926	TM9SF1	14	-	24195194	24195350	24195308	24195350	24194674	24195036	9184	4,6	14,4	0,0	5,6	187	73	0.000180236	0.00872658	0.1,0.369	0.0,0.0	0.234	23.4
13767	ENSG00000182109	RP11-69E11.4	1	-	39529015	39529164	39529054	39529164	39522279	39522505	13767	7,9	17,10	0,4	24,20	112	73	0.000405106	0.0152744	0.212,0.37	0.0,0.115	0.233	23.3
13114	ENSG00000214160	ALG3	3	-	184248989	184249520	184249458	184249520	184245712	184245812	13114	46,53	1,5	57,79	0,1	542	73	0.00077119	0.023337	0.861,0.588	1.0,0.914	-0.233	23.3
720	ENSG00000047230	CTPS2	X	-	16712334	16712652	16712557	16712652	16702736	16702941	720	70,74	1,1	57,30	4,4	296	73	0.00164227	0.0382391	0.945,0.948	0.778,0.649	0.233	23.3
5179	ENSG00000196670	ZFP62	5	-	180861073	180861276	180861218	180861276	180851987	180852060	5179	46,40	6,3	9,9	0,0	218	73	0.000130659	0.0068283	0.72,0.817	1.0,1.0	-0.232	23.2
18104	ENSG00000115760	BIRC6	2	+	32463193	32463381	32463193	32463282	32464508	32464823	18104	26,36	3,5	29,15	0,0	172	73	5.02292e-05	0.00322998	0.786,0.753	1.0,1.0	-0.23	23
13456	ENSG00000137601	NEK1	4	-	169555687	169555851	169555719	169555851	169537808	169537911	13456	2,8	6,15	0,0	9,20	105	73	5.72102e-06	0.000627862	0.188,0.27	0.0,0.0	0.229	22.9
2864	ENSG00000140043	PTGR2	14	+	73851945	73852029	73851945	73852004	73858815	73858899	2864	0,0	5,5	2,6	6,13	98	73	0.000102077	0.00560131	0.0,0.0	0.199,0.256	-0.228	22.8
9669	ENSG00000102125	TAZ	X	+	154419542	154419741	154419542	154419623	154420031	154420094	9669	39,36	47,35	30,60	11,26	191	73	0.000228117	0.0102045	0.241,0.282	0.51,0.469	-0.228	22.8
7316	ENSG00000162241	SLC25A45	11	-	65381874	65381969	65381914	65381969	65380131	65380175	7316	2,4	5,8	0,0	5,1	113	73	0.000844848	0.0249245	0.205,0.244	0.0,0.0	0.224	22.4
554	ENSG00000162302	RPS6KA4	11	+	64359377	64359449	64359377	64359403	64360162	64360381	554	54,58	0,0	10,11	5,0	119	73	0.00199288	0.0433953	1.0,1.0	0.551,1.0	0.224	22.4
924	ENSG00000066735	KIF26A	14	+	104138722	104138913	104138722	104138764	104139042	104139288	924	4,8	8,6	0,0	2,6	222	73	7.06279e-05	0.00421259	0.141,0.305	0.0,0.0	0.223	22.3
6211	ENSG00000053747	LAMA3	18	+	23822251	23822388	23822251	23822375	23824422	23824565	6211	0,1	9,10	4,2	7,7	86	73	0.00125967	0.0328633	0.0,0.078	0.327,0.195	-0.222	22.2
870	ENSG00000160207	HSF2BP	21	-	43659332	43659470	43659385	43659470	43658060	43658320	870	6,4	7,19	0,0	2,5	126	73	0.000309667	0.0126495	0.332,0.109	0.0,0.0	0.221	22.1
11979	ENSG00000008710	PKD1	16	-	2113156	2113280	2113160	2113280	2112787	2112963	11979	7,4	21,15	0,0	2,1	77	73	0.000367533	0.0143713	0.24,0.202	0.0,0.0	0.221	22.1
18985	ENSG00000196730	DAPK1	9	+	87497680	87498107	87497680	87497772	87498969	87499139	18985	51,39	5,2	17,35	0,1	408	73	0.00185493	0.0415453	0.646,0.777	1.0,0.862	-0.22	22
19060	ENSG00000278259	MYO19	17	-	36534760	36535457	36535249	36535457	36533952	36534104	19060	119,77	1,6	84,81	0,0	562	73	0.000164834	0.0082227	0.939,0.625	1.0,1.0	-0.218	21.8
12678	ENSG00000124486	USP9X	X	+	41215898	41216652	41215898	41216058	41217219	41217343	12678	10171034	21,47	15621742	0,4	667	73	0	0	0.841,0.707	1.0,0.979	-0.216	21.6
9699	ENSG00000250462	LRRC37BP1	17	+	30631754	30632099	30631754	30631895	30633097	30633390	9699	76,90	8,10	80,97	1,3	277	73	0.000523223	0.0180194	0.715,0.703	0.955,0.895	-0.216	21.6
400	ENSG00000101294	HM13	20	+	31548379	31548793	31548379	31548608	31549028	31549114	400	168160	14,20	118138	2,2	258	73	3.5778e-06	0.00043628	0.772,0.694	0.943,0.951	-0.214	21.4
3785	ENSG00000067836	ROGDI	16	-	4801049	4801321	4801266	4801321	4800497	4800578	3785	20,16	9,30	2,1	19,11	290	73	1.34899e-05	0.00120202	0.359,0.118	0.026,0.022	0.214	21.4
12026	ENSG00000135040	NAA35	9	+	85941181	85941405	85941181	85941273	85942154	85942283	12026	17,25	13,19	8,7	18,32	205	73	5.02209e-05	0.00322998	0.318,0.319	0.137,0.072	0.214	21.4
6661	ENSG00000151276	MAGI1	3	-	65429519	65430140	65430023	65430140	65401438	65401470	6661	103126	3,5	86,73	0,0	577	73	5.62003e-05	0.00351776	0.813,0.761	1.0,1.0	-0.213	21.3
11853	ENSG00000164548	TRA2A	7	-	23522120	23522432	23522131	23522432	23521706	23521840	11853	35,28	12,17	84119	17,9	84	73	0.000394436	0.0149959	0.717,0.589	0.811,0.92	-0.213	21.3
8100	ENSG00000124782	RREB1	6	+	7181123	7181289	7181123	7181246	7181869	7182082	8100	3,0	12,21	4,8	7,12	116	73	0.000745707	0.0227752	0.136,0.0	0.264,0.296	-0.212	21.2
8995	ENSG00000183291	2015-09-01	1	-	86908047	86908260	86908173	86908260	86903280	86903448	8995	1,0	0,2	4,2	0,1	199	73	0.000890795	0.0259917	1.0,0.0	1.0,0.423	-0.212	21.2
9774	ENSG00000122085	MTERF4	2	-	241095129	241096438	241096392	241096438	241094276	241094432	9774	693561	11,9	585761	1,0	1336	73	7.18478e-08	1.93895e-05	0.775,0.773	0.97,1.0	-0.211	21.1
3487	ENSG00000253123	RP11-527N22.1	8	-	37329403	37330837	37330590	37330837	37326574	37328832	3487	143101	6,0	206234	0,0	1260	73	0.000333249	0.0132832	0.58,1.0	1.0,1.0	-0.21	21
10088	ENSG00000007968	E2F2	1	-	23530541	23531220	23531093	23531220	23524382	23524488	10088	192207	0,1	77,67	2,3	625	73	0.00114832	0.0308378	1.0,0.96	0.818,0.723	0.21	21
11073	ENSG00000130713	EXOSC2	9	+	130697581	130698251	130697581	130697627	130699328	130699533	11073	282270	25,19	368406	7,17	697	73	0.00118075	0.0313734	0.542,0.598	0.846,0.714	-0.21	21
2454	ENSG00000039650	PNKP	19	-	49862043	49862237	49862184	49862237	49861607	49861695	2454	39,22	2,3	12,13	0,0	214	73	0.00135656	0.0343565	0.869,0.714	1.0,1.0	-0.209	20.9
15727	ENSG00000122565	CBX3	7	+	26201756	26202609	26201756	26201830	26202970	26203022	15727	220248	0,1	90104	3,2	852	73	0.00139384	0.0349245	1.0,0.955	0.72,0.817	0.209	20.9
17315	ENSG00000143207	RFWD2	1	-	176163814	176163891	176163826	176163891	176162868	176162988	17315	31,41	11,20	40,68	8,3	85	73	0.000224341	0.0101181	0.708,0.638	0.811,0.951	-0.208	20.8
10530	ENSG00000144485	HES6	2	-	238239345	238239562	238239486	238239562	238238275	238239251	10530	62,58	38,45	12,12	35,24	214	73	5.06801e-06	0.000591699	0.358,0.305	0.105,0.146	0.206	20.6
16630	ENSG00000266338	NBPF15	1	-	144442669	144442920	144442816	144442920	144440140	144440295	16630	26,33	1,0	31,37	8,1	220	73	0.00101963	0.0282577	0.896,1.0	0.563,0.925	0.204	20.4
13934	ENSG00000267454	ZNF582-AS1	19	+	56394216	56394441	56394216	56394384	56397880	56397988	13934	8,13	0,5	14,16	0,0	130	73	0.00146896	0.0359317	1.0,0.593	1.0,1.0	-0.204	20.4
843	ENSG00000259399	TGIF2-C20orf24	20	+	36607889	36608005	36607889	36608000	36609600	36609730	843	0,0	10,9	8,1	15,12	78	73	0.000112326	0.00608261	0.0,0.0	0.333,0.072	-0.203	20.3
17450	ENSG00000183808	RBM12B	8	-	93740876	93740956	93740880	93740956	93740628	93740696	17450	4,8	14,14	1,0	5,4	77	73	0.00168017	0.0386402	0.213,0.351	0.159,0.0	0.202	20.2
3592	ENSG00000162757	C1orf74	1	-	209784373	209784559	209784377	209784559	209779207	209783709	3592	0,1	17,4	3,2	6,5	77	73	0.00178424	0.0402359	0.0,0.192	0.322,0.275	-0.202	20.2
17303	ENSG00000155366	RHOC	1	-	112704938	112705151	112705052	112705151	112703643	112703806	17303	6,5	4,8	0,1	5,2	187	73	0.000989499	0.0277498	0.369,0.196	0.0,0.163	0.201	20.1
4963	ENSG00000132424	PNISR	6	-	99403828	99404702	99404602	99404702	99402539	99402710	4963	526435	45,52	301502	11,27	847	73	0.000841296	0.0248643	0.502,0.419	0.702,0.616	-0.199	19.9
7417	ENSG00000146963	LUC7L2	7	+	139340358	139340599	139340358	139340517	139345500	139345621	7417	23,25	5,1	16,21	0,0	155	73	0.000189411	0.00902484	0.684,0.922	1.0,1.0	-0.197	19.7
6066	ENSG00000122912	SLC25A16	10	-	68503622	68503695	68503631	68503695	68493448	68493570	6066	7,5	19,20	0,1	49,23	82	73	3.46902e-06	0.000426172	0.247,0.182	0.0,0.037	0.196	19.6
13738	ENSG00000100711	ZFYVE21	14	+	103729154	103729367	103729154	103729182	103732619	103732762	13738	9,5	23,27	19,16	16,11	258	73	6.22084e-05	0.00383549	0.1,0.05	0.251,0.292	-0.196	19.6
4966	ENSG00000174405	LIG4	13	-	108214537	108214718	108214561	108214718	108207445	108211296	4966	13,29	3,4	3,4	0,0	97	73	0.000475656	0.016912	0.765,0.845	1.0,1.0	-0.195	19.5
18552	ENSG00000206149	HERC2P9	15	+	28641169	28641312	28641169	28641226	28641429	28641581	18552	5,17	0,5	4,5	0,0	159	73	0.00100028	0.027957	1.0,0.61	1.0,1.0	-0.195	19.5
12346	ENSG00000111652	COPS7A	12	+	6724292	6724390	6724292	6724330	6724613	6724818	12346	17,34	2,5	1,5	0,0	133	73	0.000499741	0.0174665	0.823,0.789	1.0,1.0	-0.194	19.4
12784	ENSG00000198856	OSTC	4	+	108650632	108650766	108650632	108650753	108655563	108655657	12784	28,24	2,0	37,27	7,9	86	73	0.000266872	0.0113521	0.922,1.0	0.818,0.718	0.193	19.3
8264	ENSG00000073803	MAP3K13	3	+	185283025	185283254	185283025	185283119	185285516	185285643	8264	5,1	4,4	0,0	1,3	208	73	0.000705134	0.0220252	0.305,0.081	0.0,0.0	0.193	19.3
9488	ENSG00000074356	NCBP3	17	-	3813085	3813250	3813116	3813250	3812539	3812654	9488	24,22	67,52	29,25	24,32	104	73	0.00148338	0.0361235	0.201,0.229	0.459,0.354	-0.191	19.1
10297	ENSG00000189180	ZNF33A	10	+	38054374	38054511	38054374	38054479	38064087	38065088	10297	16,14	3,2	9,8	0,0	105	73	0.002211	0.0469643	0.788,0.83	1.0,1.0	-0.191	19.1
12345	ENSG00000111652	COPS7A	12	+	6724292	6724388	6724292	6724330	6724613	6724818	12345	18,33	2,5	1,5	0,0	131	73	0.000514451	0.0178293	0.834,0.786	1.0,1.0	-0.19	19
17461	ENSG00000162869	PPP1R21	2	+	48511339	48511477	48511339	48511468	48514714	48515385	17461	2,1	19,22	9,13	22,37	82	73	0.000603945	0.0199241	0.086,0.039	0.267,0.238	-0.19	19
7639	ENSG00000176024	ZNF613	19	+	51936027	51936235	51936027	51936068	51940208	51940335	7639	26,57	3,2	12,20	0,0	240	73	0.00232708	0.0487272	0.725,0.897	1.0,1.0	-0.189	18.9
12967	ENSG00000153914	SREK1	5	+	66162413	66162592	66162413	66162483	66163791	66163922	12967	258268	0,0	90100	13,5	182	73	3.1185e-10	2.23203e-07	1.0,1.0	0.735,0.889	0.188	18.8
8228	ENSG00000042445	RETSAT	2	-	85345512	85346094	85345974	85346094	85344593	85344732	8228	9,10	17,24	25,16	8,9	535	73	4.54966e-05	0.00306574	0.067,0.054	0.299,0.195	-0.186	18.6
11572	ENSG00000165271	NOL6	9	-	33468009	33468145	33468029	33468145	33467685	33467868	11572	3,5	19,11	0,0	8,11	93	73	0.000235692	0.0104864	0.11,0.263	0.0,0.0	0.186	18.6
6344	ENSG00000122783	C7orf49	7	-	135168930	135169060	135168968	135169060	135167731	135167807	6344	76,69	52,50	77,76	28,22	111	73	0.000634058	0.0205875	0.49,0.476	0.644,0.694	-0.186	18.6
12500	ENSG00000186111	PIP5K1C	19	-	3651821	3652031	3651825	3652031	3648624	3648708	12500	2,4	11,13	0,0	8,8	77	73	0.000801964	0.0240472	0.147,0.226	0.0,0.0	0.186	18.6
928	ENSG00000066735	KIF26A	14	+	104138722	104138830	104138722	104138764	104139042	104139288	928	1,5	8,6	0,0	2,6	139	73	0.000717847	0.0222546	0.062,0.304	0.0,0.0	0.183	18.3
16273	ENSG00000130349	C6orf203	6	+	107028212	107028797	107028212	107028271	107039748	107040230	16273	30,11	33,39	44,34	24,9	599	73	6.35673e-06	0.00067951	0.1,0.033	0.183,0.315	-0.182	18.2
4989	ENSG00000162910	MRPL55	1	-	228108436	228109021	228108954	228109021	228108234	228108318	4989	341255	85107	211335	35,42	591	73	4.09819e-05	0.00283464	0.331,0.227	0.427,0.496	-0.182	18.2
175	ENSG00000071655	MBD3	19	-	1591495	1591634	1591564	1591634	1585054	1585214	175	27,23	1,5	7,21	0,0	142	73	0.000300393	0.012412	0.933,0.703	1.0,1.0	-0.182	18.2
15966	ENSG00000166526	ZNF3	7	-	100077228	100077433	100077302	100077433	100075541	100075630	15966	17,8	26,21	1,0	11,17	147	73	3.96615e-06	0.000476575	0.245,0.159	0.043,0.0	0.181	18.1
2756	ENSG00000198924	DCLRE1A	10	-	113854153	113854383	113854353	113854383	113853792	113853847	2756	49,31	36,26	1,8	19,14	273	73	3.16065e-05	0.00236503	0.267,0.242	0.014,0.133	0.181	18.1
2260	ENSG00000138032	PPM1B	2	+	44201185	44202045	44201185	44201328	44209209	44209327	2260	768779	19,14	544677	0,1	790	73	1.48093e-09	7.61847e-07	0.789,0.837	1.0,0.984	-0.179	17.9
15904	ENSG00000109180	OCIAD1	4	+	48831222	48831496	48831222	48831249	48832619	48832693	15904	186198	53,71	64100	56,62	320	73	1.30231e-05	0.00117151	0.445,0.389	0.207,0.269	0.179	17.9
13054	ENSG00000149532	CPSF7	11	-	61420469	61421608	61421389	61421608	61419921	61420094	13054	424423	1,0	231259	3,6	993	73	3.32745e-05	0.0024547	0.969,1.0	0.85,0.76	0.179	17.9
16360	ENSG00000213366	GSTM2	1	+	109669470	109669713	109669470	109669571	109671286	109671382	16360	22,7	42,56	15,51	22,31	215	73	0.000113253	0.00611268	0.151,0.041	0.188,0.358	-0.177	17.7
7449	ENSG00000113360	DROSHA	5	-	31467938	31468063	31467962	31468063	31466181	31466281	7449	81,72	10,9	53,71	21,22	97	73	0.000577901	0.0194907	0.859,0.858	0.655,0.708	0.177	17.7
3746	ENSG00000114391	RPL24	3	-	101686533	101686705	101686671	101686705	101685816	101685928	3746	46,64	2,7	67,84	0,0	211	73	1.66434e-05	0.00144202	0.888,0.76	1.0,1.0	-0.176	17.6
14493	ENSG00000137955	RABGGTB	1	+	75786699	75786865	75786699	75786854	75787496	75787604	14493	3,3	0,0	14,21	1,7	84	73	0.000355554	0.0140565	1.0,1.0	0.924,0.723	0.176	17.6
9202	ENSG00000115486	GGCX	2	-	85558916	85559075	85558945	85559075	85558439	85558662	9202	18,29	3,6	8,22	0,1	102	73	0.000752785	0.0229412	0.811,0.776	1.0,0.94	-0.176	17.6
11772	ENSG00000170322	NFRKB	11	-	129874701	129874916	129874792	129874916	129874500	129874580	11772	3,2	40,58	23,22	49,34	164	73	1.12008e-09	5.94801e-07	0.032,0.015	0.173,0.224	-0.175	17.5
6625	ENSG00000083168	KAT6A	8	-	42048377	42049302	42049169	42049302	41987454	41987563	6625	389516	8,8	519470	0,0	865	73	1.95002e-07	4.06061e-05	0.804,0.845	1.0,1.0	-0.175	17.5
13642	ENSG00000163946	FAM208A	3	-	56633043	56633972	56633898	56633972	56628491	56628614	13642	868865	14,18	11771290	2,1	928	73	9.33981e-11	7.68759e-08	0.83,0.791	0.979,0.99	-0.174	17.4
3747	ENSG00000114391	RPL24	3	-	101686537	101686705	101686671	101686705	101685816	101685928	3747	45,64	2,7	67,79	0,0	207	73	1.78541e-05	0.00150725	0.888,0.763	1.0,1.0	-0.174	17.4
10519	ENSG00000273559	CWC25	17	-	38810275	38810595	38810467	38810595	38809701	38809765	10519	16,17	28,34	28,46	23,23	265	73	0.000326611	0.0131781	0.136,0.121	0.251,0.355	-0.174	17.4
17280	ENSG00000129317	PUS7L	12	-	43754335	43755261	43755216	43755261	43748449	43748609	17280	227283	5,3	267344	0,0	954	73	4.80014e-05	0.00317349	0.776,0.878	1.0,1.0	-0.173	17.3
8188	ENSG00000247271	ZBED5-AS1	11	+	10858258	10858366	10858258	10858351	10865260	10865327	8188	20,24	1,8	1,13	0,0	88	73	0.000312795	0.0127141	0.943,0.713	1.0,1.0	-0.172	17.2
13130	ENSG00000114316	USP4	3	-	49324864	49325039	49324893	49325039	49324701	49324763	13130	7,10	41,19	1,0	17,4	102	73	0.000507029	0.0176463	0.109,0.274	0.04,0.0	0.172	17.2
9958	ENSG00000101361	NOP56	20	+	2656110	2656316	2656110	2656214	2656400	2656549	9958	69,39	51,51	45,65	141163	175	73	5.65432e-06	0.000624958	0.361,0.242	0.117,0.143	0.171	17.1
11538	ENSG00000099256	PRTFDC1	10	-	24858342	24858409	24858391	24858409	24856912	24856995	11538	0,2	43,80	8,2	10,36	122	73	0.000170931	0.00850112	0.0,0.015	0.324,0.032	-0.17	17
10985	ENSG00000110330	BIRC2	11	+	102348597	102348764	102348597	102348719	102350345	102350565	10985	25,25	0,8	17,21	0,0	118	73	0.000464389	0.0166191	1.0,0.659	1.0,1.0	-0.17	17
2253	ENSG00000130254	SAFB2	19	-	5616127	5616335	5616131	5616335	5613464	5613527	2253	13,13	105,98	17,11	34,34	77	73	0.000478714	0.0169475	0.105,0.112	0.322,0.235	-0.17	17
2889	ENSG00000137411	VARS2	6	+	30909931	30910063	30909931	30910059	30910664	30910761	2889	51,32	7,14	47,34	2,2	77	73	0.000691822	0.0217746	0.874,0.684	0.957,0.942	-0.17	17
9342	ENSG00000166333	ILK	11	+	6603730	6603877	6603730	6603822	6604179	6604360	9342	11,6	18,15	1,2	11,20	128	73	0.0010531	0.0288508	0.258,0.186	0.049,0.054	0.17	17
3878	ENSG00000261884	CTC-479C5.12	16	-	67935295	67935478	67935419	67935478	67934796	67934948	3878	22,8	19,17	2,8	29,32	197	73	0.000152442	0.00776937	0.3,0.148	0.025,0.085	0.169	16.9
18971	ENSG00000177082	WDR73	15	-	84654226	84654280	84654233	84654280	84653631	84653699	18971	22,41	72,99	46,68	71,74	80	73	0.000657497	0.0210578	0.218,0.274	0.372,0.456	-0.168	16.8
5767	ENSG00000135913	USP37	2	-	218562672	218562813	218562717	218562813	218560819	218560883	5767	33,39	2,0	39,32	3,9	118	73	0.00102414	0.0283351	0.911,1.0	0.889,0.687	0.167	16.7
323	ENSG00000273734	LLfos-48D6.2	19	+	2339068	2339290	2339068	2339208	2339823	2339966	323	6,2	38,43	3,14	15,13	155	73	0.00133861	0.0341713	0.069,0.021	0.086,0.337	-0.167	16.7
18128	ENSG00000155975	VPS37A	8	+	17296334	17296567	17296334	17296412	17298066	17298158	18128	23,18	0,0	21,31	0,5	228	73	0.00171347	0.0391657	1.0,1.0	1.0,0.665	0.167	16.7
5117	ENSG00000049656	CLPTM1L	5	-	1324762	1325816	1325750	1325816	1323786	1323869	5117	317285	1,1	219227	2,7	1061	73	0.00216103	0.0463214	0.956,0.951	0.883,0.691	0.167	16.7
6655	ENSG00000163728	TTC14	3	+	180607647	180608271	180607647	180607765	180608700	180608780	6655	25,35	20,31	65,69	20,20	579	73	0.000128282	0.0067254	0.136,0.125	0.291,0.303	-0.166	16.6
8417	ENSG00000042317	SPATA7	14	+	88427629	88427699	88427629	88427696	88429347	88429463	8417	5,3	9,17	1,0	5,15	76	73	0.00151337	0.0365831	0.348,0.145	0.161,0.0	0.166	16.6
8668	ENSG00000120733	KDM3B	5	+	138386021	138386190	138386021	138386122	138386403	138386621	8668	73,79	3,14	58,61	0,0	141	73	3.19035e-06	0.000400913	0.926,0.745	1.0,1.0	-0.164	16.4
15744	ENSG00000105298	CACTIN	19	-	3614385	3614589	3614396	3614589	3613463	3613586	15744	3,3	23,9	0,0	14,3	84	73	0.00162909	0.038148	0.102,0.225	0.0,0.0	0.164	16.4
9689	ENSG00000115875	SRSF7	2	-	38748897	38749346	38749239	38749346	38748578	38748653	9689	574445	20,25	310518	1,6	415	73	1.09441e-06	0.000160858	0.835,0.758	0.982,0.938	-0.163	16.3
14218	ENSG00000166783	KIAA0430	16	-	15635655	15636342	15636192	15636342	15634756	15634931	14218	237195	5,5	111132	0,0	610	73	7.69102e-05	0.00450169	0.85,0.824	1.0,1.0	-0.163	16.3
994	ENSG00000010626	LRRC23	12	+	6907314	6907448	6907314	6907445	6909889	6910026	994	7,9	49,34	0,0	11,13	76	73	8.75505e-05	0.00495277	0.121,0.203	0.0,0.0	0.162	16.2
11894	ENSG00000074219	TEAD2	19	-	49343230	49343398	49343269	49343398	49342437	49342590	11894	40,26	4,4	28,14	0,0	112	73	0.000312767	0.0127141	0.867,0.809	1.0,1.0	-0.162	16.2
15565	ENSG00000051382	PIK3CB	3	-	138714467	138714715	138714470	138714715	138712207	138712304	15565	26,27	7,3	28,43	0,0	76	73	1.65205e-05	0.00143895	0.781,0.896	1.0,1.0	-0.161	16.1
3781	ENSG00000151116	UEVLD	11	-	18566346	18566482	18566383	18566482	18564891	18565010	3781	17,29	0,0	26,29	3,4	110	73	0.000491454	0.017254	1.0,1.0	0.852,0.828	0.16	16
4284	ENSG00000156873	PHKG2	16	+	30751105	30751603	30751105	30751217	30753231	30753297	4284	227209	3,17	175218	2,1	459	73	0.0012216	0.0321246	0.923,0.662	0.933,0.972	-0.16	16
14790	ENSG00000214826	DDX12P	12	-	9432968	9433056	9432973	9433056	9432365	9432574	14790	5,0	10,1	0,0	7,7	78	73	0.00145685	0.0358484	0.319,0.0	0.0,0.0	0.16	16
3548	ENSG00000162971	TYW5	2	-	199939900	199940133	199940088	199940133	199938932	199939070	3548	2,2	14,22	14,22	23,20	261	73	7.61109e-06	0.000792998	0.038,0.025	0.145,0.235	-0.159	15.9
9868	ENSG00000151466	SCLT1	4	-	129093069	129093377	129093245	129093377	129082305	129082373	9868	73,51	3,6	68,82	2,0	249	73	0.0022115	0.0469643	0.877,0.714	0.909,1.0	-0.159	15.9
16042	ENSG00000169045	HNRNPH1	5	-	179616880	179617110	179617020	179617110	179616097	179616218	16042	262342	71,67	193318	23,33	213	73	0.000187394	0.00896766	0.558,0.636	0.742,0.768	-0.158	15.8
17242	ENSG00000117791	2002-03-01	1	+	220780017	220780079	220780017	220780062	220780167	220780239	17242	19,18	1,5	9,8	0,0	90	73	0.000590544	0.0196792	0.939,0.745	1.0,1.0	-0.158	15.8
3152	ENSG00000135473	PAN2	12	-	56323005	56323209	56323061	56323209	56322614	56322786	3152	42,39	6,5	50,46	1,1	129	73	0.000795272	0.0239337	0.798,0.815	0.966,0.963	-0.158	15.8
4112	ENSG00000158402	CDC25C	5	-	138289479	138289563	138289500	138289563	138287168	138287267	4112	1,2	32,36	6,6	17,24	94	73	0.00058413	0.0195168	0.024,0.041	0.215,0.163	-0.157	15.7
8597	ENSG00000154723	ATP5J	21	-	25734938	25735030	25734988	25735030	25729630	25729801	8597	46,30	44,43	14,19	44,44	123	73	0.00213256	0.0459505	0.383,0.293	0.159,0.204	0.156	15.6
3473	ENSG00000138375	SMARCAL1	2	+	216432717	216432904	216432717	216432868	216435337	216435496	3473	0,0	34,21	5,2	11,16	109	73	0.000225953	0.0101524	0.0,0.0	0.233,0.077	-0.155	15.5
11676	ENSG00000258890	CEP95	17	+	64521401	64521543	64521401	64521527	64522701	64522895	11676	7,0	53,39	9,9	32,26	89	73	0.00142841	0.0355204	0.098,0.0	0.187,0.221	-0.155	15.5
3567	ENSG00000175193	PARL	3	-	183862696	183862801	183862752	183862801	183844230	183844326	3567	7,14	38,51	33,26	38,56	129	73	0.00144811	0.0356868	0.094,0.134	0.33,0.208	-0.155	15.5
14933	ENSG00000092098	RNF31	14	+	24148257	24148477	24148257	24148413	24148641	24148701	14933	11,7	18,17	6,0	24,31	137	73	0.00105257	0.0288508	0.246,0.18	0.118,0.0	0.154	15.4
8762	ENSG00000110455	ACCS	11	+	44071255	44071480	44071255	44071315	44073446	44073517	8762	0,0	7,7	1,13	4,13	238	73	2.82496e-05	0.00212861	0.0,0.0	0.071,0.235	-0.153	15.3
9578	ENSG00000165699	TSC1	9	-	132901588	132901699	132901630	132901699	132900714	132900837	9578	52,37	0,2	51,43	6,8	115	73	0.000244802	0.0107465	1.0,0.922	0.844,0.773	0.153	15.3
9480	ENSG00000153786	ZDHHC7	16	-	84988762	84988873	84988797	84988873	84981869	84981994	9480	24,20	0,6	7,9	0,0	108	73	0.00138754	0.0349081	1.0,0.693	1.0,1.0	-0.153	15.3
9235	ENSG00000163788	SNRK	3	+	43303097	43303792	43303097	43303223	43332168	43332310	9235	171148	6,2	137205	0,1	642	73	0.000467345	0.0166886	0.764,0.894	1.0,0.959	-0.151	15.1
14492	ENSG00000137955	RABGGTB	1	+	75786702	75786965	75786702	75786854	75787496	75787604	14492	11,11	0,0	33,59	1,7	184	73	0.000421018	0.0156365	1.0,1.0	0.929,0.77	0.15	15
1284	ENSG00000010361	FUZ	19	-	49812999	49813235	49813132	49813235	49812640	49812736	1284	188202	14,11	309314	59,38	206	73	0.000367163	0.0143713	0.826,0.867	0.65,0.745	0.149	14.9
16920	ENSG00000090686	USP48	1	-	21728565	21728719	21728569	21728719	21723897	21724095	16920	7,2	52,50	13,13	36,52	77	73	0.00149367	0.0362667	0.113,0.037	0.255,0.192	-0.149	14.9
9956	ENSG00000101361	NOP56	20	+	2655933	2656214	2655933	2656034	2656400	2656549	9956	312212	281345	362403	201219	253	73	1.81005e-07	3.82013e-05	0.243,0.151	0.342,0.347	-0.148	14.8
15605	ENSG00000034677	RNF19A	8	-	100287500	100288267	100288206	100288267	100274952	100275161	15605	267223	2,6	150171	0,0	779	73	0.000241525	0.010631	0.926,0.777	1.0,1.0	-0.148	14.8
9363	ENSG00000241973	PI4KA	22	-	20713280	20713390	20713301	20713390	20712692	20712797	9363	50,65	1,2	41,36	6,7	94	73	0.000386252	0.0148216	0.975,0.962	0.841,0.8	0.148	14.8
18449	ENSG00000182196	ARL6IP4	12	+	122981128	122981299	122981128	122981266	122981570	122981804	18449	211189	30,71	134177	14,13	106	73	0.000727923	0.0224823	0.829,0.647	0.868,0.904	-0.148	14.8
7086	ENSG00000049323	LTBP1	2	+	33262721	33262824	33262721	33262821	33263293	33263392	7086	5,3	24,20	0,0	10,6	76	73	0.000636492	0.0206258	0.167,0.126	0.0,0.0	0.147	14.7
10952	ENSG00000092199	HNRNPC	14	-	21262593	21262677	21262600	21262677	21233952	21234229	10952	10,4	32,22	0,1	6,12	80	73	0.00100616	0.0280735	0.222,0.142	0.0,0.071	0.146	14.6
4040	ENSG00000147905	ZCCHC7	9	+	37120538	37120631	37120538	37120623	37126311	37126942	4040	1,0	20,18	3,3	11,17	81	73	0.00228998	0.0482068	0.043,0.0	0.197,0.137	-0.146	14.6
14773	ENSG00000161999	JMJD8	16	-	683860	684155	683909	684155	683684	683781	14773	35,26	9,1	22,25	1,0	122	73	0.000743678	0.0227752	0.699,0.94	0.929,1.0	-0.145	14.5
2931	ENSG00000152455	SUV39H2	10	+	14896845	14897517	14896845	14896977	14899538	14899685	2931	541575	12,20	471615	2,5	613	73	3.3459e-05	0.0024547	0.843,0.774	0.966,0.936	-0.143	14.3
15223	ENSG00000131584	ACAP3	1	-	1298012	1298113	1298029	1298113	1297821	1297933	15223	23,28	6,1	30,22	0,0	90	73	0.000388153	0.0148255	0.757,0.958	1.0,1.0	-0.143	14.3
14489	ENSG00000137955	RABGGTB	1	+	75786698	75786916	75786698	75786854	75787496	75787604	14489	10,9	0,0	21,50	1,7	135	73	0.000463292	0.0166159	1.0,1.0	0.919,0.794	0.143	14.3
5299	ENSG00000127483	HP1BP3	1	-	20786568	20786688	20786648	20786688	20780418	20780540	5299	8,7	20,12	2,0	9,16	153	73	0.000644653	0.0207355	0.16,0.218	0.096,0.0	0.141	14.1
16754	ENSG00000132382	MYBBP1A	17	-	4552439	4552626	4552450	4552626	4552182	4552292	16754	24,13	50,35	10,11	50,79	84	73	0.00171843	0.0391657	0.294,0.244	0.148,0.108	0.141	14.1
10887	ENSG00000142534	RPS11	19	+	49497193	49497407	49497193	49497399	49497519	49498046	10887	16,5	0,0	26,14	4,2	81	73	0.00241053	0.0496647	1.0,1.0	0.854,0.863	0.141	14.1
13539	ENSG00000183856	IQGAP3	1	-	156562390	156562620	156562586	156562620	156561837	156562001	13539	36,36	31,36	17,22	65,50	269	73	1.22339e-05	0.00111886	0.24,0.213	0.066,0.107	0.14	14
18855	ENSG00000117523	PRRC2C	1	+	171514543	171514645	171514543	171514630	171515733	171515859	18855	154193	14,14	118105	28,27	88	73	1.40649e-05	0.00124482	0.901,0.92	0.778,0.763	0.14	14
12759	ENSG00000106052	TAX1BP1	7	+	27816348	27816520	27816348	27816490	27816889	27817058	12759	28,20	0,1	19,32	4,3	103	73	0.00198689	0.0433953	1.0,0.934	0.771,0.883	0.14	14
8849	ENSG00000055609	KMT2C	7	-	152158856	152159072	152158862	152159072	152157760	152157925	8849	5,7	20,25	1,0	7,13	79	73	0.000951064	0.0271342	0.188,0.206	0.117,0.0	0.139	13.9
10407	ENSG00000177728	TMEM94	17	+	75495965	75496155	75495965	75496074	75496281	75496471	10407	4,18	25,25	2,2	38,39	154	73	3.50507e-05	0.00254187	0.07,0.254	0.024,0.024	0.138	13.8
8856	ENSG00000169684	CHRNA5	15	+	78589809	78589982	78589809	78589849	78593091	78593535	8856	113114	7,7	114135	1,0	206	73	9.94539e-06	0.000948396	0.851,0.852	0.976,1.0	-0.137	13.7
10610	ENSG00000100445	SDR39U1	14	-	24442108	24442260	24442177	24442260	24441677	24441795	10610	71,57	106,72	22,27	92,72	142	73	4.4363e-05	0.00301778	0.256,0.289	0.109,0.162	0.137	13.7
6349	ENSG00000122783	C7orf49	7	-	135168744	135169060	135168968	135169060	135167731	135167807	6349	401481	52,50	454446	28,22	297	73	0.000209484	0.00971413	0.655,0.703	0.799,0.833	-0.137	13.7
3520	ENSG00000118292	C1orf54	1	+	150272698	150272863	150272698	150272752	150274086	150274170	3520	45,32	0,1	84126	6,12	184	73	0.000215609	0.00985932	1.0,0.927	0.847,0.806	0.137	13.7
671	ENSG00000184436	THAP7	22	-	21001563	21001795	21001706	21001795	21000646	21001411	671	45,72	3,3	60,57	0,0	216	73	0.00143125	0.0355373	0.835,0.89	1.0,1.0	-0.137	13.7
16164	ENSG00000104381	GDAP1	8	+	74351273	74351466	74351273	74351321	74360136	74360310	16164	41,44	0,0	71,46	3,3	218	73	0.00195865	0.0430484	1.0,1.0	0.888,0.837	0.137	13.7
17854	ENSG00000128050	PAICS	4	+	56451871	56452081	56451871	56452052	56459371	56459499	17854	61,43	3,2	67122	17,14	102	73	0.00210064	0.0454412	0.936,0.939	0.738,0.862	0.137	13.7
17657	ENSG00000164068	RNF123	3	+	49712478	49712892	49712478	49712656	49713512	49713587	17657	16,16	30,26	27,33	21,20	309	73	0.00215581	0.0462698	0.112,0.127	0.233,0.28	-0.137	13.7
16828	ENSG00000139651	ZNF740	12	+	53181676	53182190	53181676	53181992	53184890	53185040	16828	9,3	42,37	29,56	54,53	271	73	2.35762e-07	4.56951e-05	0.055,0.021	0.126,0.222	-0.136	13.6
10064	ENSG00000123154	WDR83	19	+	12669976	12670097	12669976	12670080	12670179	12670285	10064	33,41	6,6	18,30	1,0	90	73	0.000269811	0.0114475	0.817,0.847	0.936,1.0	-0.136	13.6
3068	ENSG00000172845	SP3	2	-	173956098	173956232	173956141	173956232	173918592	173918785	3068	56,53	10,5	33,37	0,2	116	73	0.00133328	0.0341713	0.779,0.87	1.0,0.921	-0.136	13.6
13537	ENSG00000183856	IQGAP3	1	-	156562437	156562665	156562586	156562665	156561837	156562001	13537	31,30	31,36	16,20	65,50	222	73	9.09004e-05	0.00510718	0.247,0.215	0.075,0.116	0.135	13.5
5158	ENSG00000248333	CDK11B	1	-	1652438	1652566	1652468	1652566	1649498	1649637	5158	87,83	4,3	60120	9,22	103	73	0.000127385	0.00669972	0.939,0.951	0.825,0.794	0.135	13.5
6684	ENSG00000197620	CXorf40A	X	+	149542018	149542085	149542018	149542066	149545367	149545500	6684	16,9	48,41	1,1	12,29	92	73	0.000274002	0.0115361	0.209,0.148	0.062,0.027	0.134	13.4
17773	ENSG00000100425	BRD1	22	-	49798557	49798686	49798572	49798686	49797804	49798117	17773	76,76	1,0	21,38	5,2	88	73	0.000564667	0.0191267	0.984,1.0	0.777,0.94	0.133	13.3
18873	ENSG00000132676	DAP3	1	+	155689090	155689243	155689090	155689174	155709772	155709824	18873	111120	66,58	108128	97123	142	73	0.00168062	0.0386402	0.464,0.515	0.364,0.349	0.133	13.3
7700	ENSG00000110851	PRDM4	12	-	107751646	107752209	107752140	107752209	107746274	107746424	7700	447427	10,7	409472	0,0	567	73	4.55748e-07	7.8573e-05	0.852,0.887	1.0,1.0	-0.131	13.1
114	ENSG00000071205	ARHGAP10	4	+	147939824	147939899	147939824	147939859	147946616	147946704	114	20,36	0,0	26,40	6,0	113	73	0.00237395	0.0493337	1.0,1.0	0.737,1.0	0.131	13.1
1601	ENSG00000148362	C9orf142	9	+	136992639	136992974	136992639	136992704	136993052	136993243	1601	556364	25,17	180207	3,1	343	73	0.000125786	0.00663684	0.826,0.82	0.927,0.978	-0.13	13
385	ENSG00000047188	YTHDC2	5	+	113553941	113554032	113553941	113554022	113556051	113556130	385	2,9	28,27	0,1	27,33	83	73	0.000177644	0.0087035	0.059,0.227	0.0,0.026	0.13	13
12429	ENSG00000116001	TIA1	2	-	70216752	70216994	70216885	70216994	70216403	70216499	12429	24,46	51,64	67,74	47,71	206	73	0.00152055	0.0367027	0.143,0.203	0.336,0.27	-0.13	13
4336	ENSG00000108799	EZH1	17	-	42722791	42722915	42722794	42722915	42720272	42720449	4336	0,8	12,17	1,0	18,18	76	73	0.00159119	0.0377439	0.0,0.311	0.051,0.0	0.13	13
7701	ENSG00000110851	PRDM4	12	-	107751414	107752209	107752140	107752209	107746274	107746424	7701	632621	10,7	645688	0,0	799	73	3.50029e-07	6.33207e-05	0.852,0.89	1.0,1.0	-0.129	12.9
2162	ENSG00000095397	DFNB31	9	-	114407797	114408018	114407946	114408018	114406354	114406892	2162	9,12	12,21	2,0	6,16	222	73	0.000160308	0.00804572	0.198,0.158	0.099,0.0	0.129	12.9
1894	ENSG00000271810	RP11-426L16.10	1	-	112705052	112705168	112705099	112705168	112703643	112703806	1894	17,31	48,51	7,4	23,69	120	73	0.000176505	0.00869827	0.177,0.27	0.156,0.034	0.129	12.9
6347	ENSG00000122783	C7orf49	7	-	135168785	135169060	135168968	135169060	135167731	135167807	6347	360432	52,50	375405	28,22	256	73	0.000445887	0.0162754	0.664,0.711	0.792,0.84	-0.129	12.9
674	ENSG00000184436	THAP7	22	-	21001545	21001742	21001706	21001742	21000646	21001411	674	52,85	3,3	75,71	0,0	234	73	0.00155065	0.0372655	0.844,0.898	1.0,1.0	-0.129	12.9
11484	ENSG00000161249	DMKN	19	-	35510370	35510470	35510378	35510470	35510183	35510252	11484	207272	89116	157189	115141	81	73	0.000369885	0.014429	0.677,0.679	0.552,0.547	0.128	12.8
14412	ENSG00000221914	PPP2R2A	8	+	26362683	26363890	26362683	26362848	26366314	26366406	14412	349347	0,0	274381	4,2	1115	73	0.00162556	0.0381195	1.0,1.0	0.818,0.926	0.128	12.8
7969	ENSG00000276550	HERC2P2	15	+	22561558	22561934	22561558	22561789	22562948	22563087	7969	10,7	39,51	17,40	40,40	218	73	7.94989e-05	0.00457591	0.079,0.044	0.125,0.251	-0.127	12.7
2934	ENSG00000167315	ACAA2	18	-	49813681	49813953	49813816	49813953	49802686	49802853	2934	32,59	0,1	48,59	2,5	208	73	0.00214247	0.0460436	1.0,0.954	0.894,0.805	0.127	12.7
16032	ENSG00000169045	HNRNPH1	5	-	179623594	179623698	179623635	179623698	179623143	179623164	16032	251361	372340	257281	153227	114	73	0.00181458	0.0407526	0.302,0.405	0.518,0.442	-0.126	12.6
9072	ENSG00000240682	ISY1	3	-	129134827	129134954	129134831	129134954	129134073	129134195	9072	22,32	98152	2,12	108142	77	73	3.76156e-06	0.000455315	0.175,0.166	0.017,0.074	0.125	12.5
8739	ENSG00000109920	FNBP4	11	-	47767062	47767286	47767068	47767286	47765269	47765362	8739	9,9	40,43	2,1	33,28	79	73	0.00164041	0.0382391	0.172,0.162	0.053,0.032	0.124	12.4
2557	ENSG00000234741	GAS5	1	-	173865470	173865547	173865509	173865547	173865228	173865282	2557	46524684	24882528	55087466	17812368	112	73	5.26258e-07	8.66326e-05	0.549,0.547	0.668,0.673	-0.123	12.3
15881	ENSG00000116874	WARS2	1	-	119076349	119076607	119076520	119076607	119045581	119045662	15881	99,74	2,5	78103	0,0	244	73	0.000554168	0.0188876	0.937,0.816	1.0,1.0	-0.123	12.3
2556	ENSG00000234741	GAS5	1	-	173865472	173865547	173865509	173865547	173865228	173865282	2556	17901641	24882528	20382769	17812368	110	73	4.94436e-07	8.22163e-05	0.323,0.301	0.432,0.437	-0.122	12.2
6279	ENSG00000148399	DPH7	9	-	137575708	137576167	137576079	137576167	137574751	137574846	6279	200167	7,2	115151	0,0	444	73	0.000175211	0.00868772	0.824,0.932	1.0,1.0	-0.122	12.2
16545	ENSG00000166507	NDST2	10	-	73802971	73803081	73803008	73803081	73802673	73802776	16545	37,45	3,9	14,39	1,0	110	73	0.000352456	0.0139811	0.891,0.768	0.903,1.0	-0.122	12.2
828	ENSG00000107679	PLEKHA1	10	+	122406575	122406673	122406575	122406640	122412919	122413045	828	47,75	3,0	78,95	13,10	106	73	0.000184007	0.0088639	0.915,1.0	0.805,0.867	0.121	12.1
953	ENSG00000103264	FBXO31	16	-	87342844	87342951	87342876	87342951	87336154	87336264	953	1,0	29,34	8,1	25,8	105	73	9.55687e-05	0.00531504	0.023,0.0	0.182,0.08	-0.12	12
15409	ENSG00000071054	MAP4K4	2	+	101887087	101887261	101887087	101887237	101887777	101887933	15409	28,40	70100	10,16	82,76	97	73	0.000584485	0.0195168	0.231,0.231	0.084,0.137	0.12	12
5353	ENSG00000159086	PAXBP1	21	-	32755212	32755353	32755229	32755353	32751118	32751218	5353	119,99	29,30	155226	15,34	90	73	0.00123148	0.0322813	0.769,0.728	0.893,0.844	-0.12	12
11542	ENSG00000206195	DUXAP8	22	+	15787171	15787282	15787171	15787236	15788551	15788699	11542	19,20	0,0	32,31	0,6	119	73	0.00181738	0.0407598	1.0,1.0	1.0,0.76	0.12	12
669	ENSG00000184436	THAP7	22	-	21001522	21001742	21001706	21001742	21000646	21001411	669	61107	3,3	86,77	0,0	257	73	0.00217609	0.0465835	0.852,0.91	1.0,1.0	-0.119	11.9
6350	ENSG00000122783	C7orf49	7	-	135168748	135169060	135168968	135169060	135167731	135167807	6350	508580	52,50	528545	28,22	293	73	0.00038798	0.0148255	0.709,0.743	0.825,0.861	-0.117	11.7
16238	ENSG00000104763	ASAH1	8	-	18083940	18084064	18083980	18084064	18075540	18075587	16238	13,14	52,35	5,1	31,40	113	73	0.00118707	0.0314678	0.139,0.205	0.094,0.016	0.117	11.7
14	ENSG00000007372	PAX6	11	-	31801560	31801776	31801761	31801776	31800690	31800856	14	176140	1,2	108119	5,6	274	73	0.00218894	0.0467372	0.979,0.949	0.852,0.841	0.117	11.7
2442	ENSG00000198431	TXNRD1	12	+	104286681	104287431	104286681	104287109	104288930	104289040	2442	76,80	34,58	110106	114152	395	73	0.000253689	0.0109632	0.292,0.203	0.151,0.114	0.115	11.5
13544	ENSG00000186577	C6orf1	6	-	34247680	34247864	34247740	34247864	34247466	34247492	13544	55,44	1,8	33,33	0,1	133	73	0.00186895	0.0417458	0.968,0.751	1.0,0.948	-0.115	11.5
176	ENSG00000071655	MBD3	19	-	1591387	1591634	1591564	1591634	1585054	1585214	176	92,71	1,5	24,55	0,0	250	73	0.00242945	0.0499045	0.964,0.806	1.0,1.0	-0.115	11.5
13346	ENSG00000099899	TRMT2A	22	-	20115265	20115622	20115474	20115622	20114964	20115079	13346	182185	10,4	152185	1,0	282	73	3.77072e-05	0.00268717	0.825,0.923	0.975,1.0	-0.114	11.4
5083	ENSG00000075407	ZNF37A	10	+	38115194	38115340	38115194	38115290	38117389	38125544	5083	3,9	19,32	0,0	13,12	123	73	0.000156305	0.00789294	0.086,0.143	0.0,0.0	0.114	11.4
9999	ENSG00000073614	KDM5A	12	-	331793	331930	331818	331930	328834	329029	9999	5,5	26,32	0,0	12,25	98	73	0.000287376	0.0120376	0.125,0.104	0.0,0.0	0.114	11.4
277	ENSG00000127564	PKMYT1	16	-	2979807	2979912	2979815	2979912	2976663	2977031	277	21,36	1,7	15,15	0,0	81	73	0.000558593	0.0189991	0.95,0.823	1.0,1.0	-0.114	11.4
3673	ENSG00000161671	EMC10	19	+	50478956	50479071	50478956	50479066	50480110	50480215	3673	6,11	145141	17,19	92,79	78	73	4.30327e-05	0.00293944	0.037,0.068	0.147,0.184	-0.113	11.3
17328	ENSG00000104731	KLHDC4	16	-	87756398	87756477	87756421	87756477	87755193	87755292	17328	33,37	7,1	52,49	0,1	96	73	0.000672546	0.0214563	0.782,0.966	1.0,0.974	-0.113	11.3
15474	ENSG00000135451	TROAP	12	+	49330561	49330672	49330561	49330573	49331213	49331407	15474	92,56	1,6	44,48	0,0	172	73	0.00130874	0.0337999	0.975,0.798	1.0,1.0	-0.113	11.3
13272	ENSG00000128563	PRKRIP1	7	+	102363893	102364411	102363893	102363910	102366017	102366076	13272	211168	1,5	101122	0,0	574	73	0.00239486	0.0495902	0.964,0.81	1.0,1.0	-0.113	11.3
3358	ENSG00000204394	VARS	6	-	31782040	31782177	31782086	31782177	31781846	31781952	3358	13,4	31,34	6,2	102,88	119	73	8.61368e-05	0.0048896	0.205,0.067	0.035,0.014	0.112	11.2
9341	ENSG00000166333	ILK	11	+	6603743	6603877	6603743	6603822	6604225	6604360	9341	10,8	46,25	1,1	24,28	128	73	0.000180128	0.00872658	0.11,0.154	0.023,0.02	0.111	11.1
666	ENSG00000184436	THAP7	22	-	21001706	21001911	21001831	21001911	21000646	21001411	666	3,3	49,57	6,4	11,14	198	73	0.000903897	0.026151	0.022,0.019	0.167,0.095	-0.111	11.1
475	ENSG00000080603	SRCAP	16	+	30710753	30710861	30710753	30710847	30710998	30711088	475	3,5	122128	9,9	47,49	87	73	3.55657e-05	0.00255527	0.02,0.032	0.138,0.134	-0.11	11
6030	ENSG00000111639	MRPL51	12	-	6493587	6493718	6493673	6493718	6492861	6492972	6030	77,62	1,8	78,79	0,1	159	73	0.000641287	0.0206997	0.972,0.781	1.0,0.973	-0.11	11
8885	ENSG00000051341	POLQ	3	-	121473349	121473487	121473354	121473487	121471989	121472164	8885	55,51	7,7	35,47	1,0	78	73	8.79068e-05	0.0049559	0.88,0.872	0.97,1.0	-0.109	10.9
6505	ENSG00000169714	CNBP	3	-	129171633	129171771	129171654	129171771	129171445	129171538	6505	527604	294325	336318	269285	94	73	0.000520967	0.0179794	0.582,0.591	0.492,0.464	0.109	10.9
10101	ENSG00000196914	ARHGEF12	11	+	120469287	120469409	120469287	120469388	120473049	120473127	10101	3,13	36,36	2,2	42,58	94	73	0.000821309	0.0244492	0.061,0.219	0.036,0.026	0.109	10.9
16930	ENSG00000133704	IPO8	12	-	30631821	30632011	30631894	30632011	30630471	30630957	16930	29,21	45,54	17,11	63,73	146	73	0.00160407	0.0379001	0.244,0.163	0.119,0.07	0.109	10.9
17140	ENSG00000109220	CHIC2	4	-	54048954	54049110	54049038	54049110	54014062	54014119	17140	76,90	0,0	54,49	4,2	157	73	0.00161311	0.0379358	1.0,1.0	0.863,0.919	0.109	10.9
17302	ENSG00000155366	RHOC	1	-	112704938	112705151	112705099	112705151	112703643	112703806	17302	19,28	48,51	2,3	23,69	234	73	2.14994e-08	6.89788e-06	0.11,0.146	0.026,0.013	0.108	10.8
15241	ENSG00000139613	SMARCC2	12	-	56164302	56164731	56164647	56164731	56163344	56163765	15241	341333	9,11	159143	1,1	418	73	0.00113115	0.0305763	0.869,0.841	0.965,0.961	-0.108	10.8
2455	ENSG00000144354	CDCA7	2	+	173363817	173364064	173363817	173363895	173364794	173364989	2455	15,19	90,95	81132	145186	242	73	3.9682e-09	1.63311e-06	0.048,0.057	0.144,0.176	-0.107	10.7
13171	ENSG00000164329	PAPD4	5	+	79642831	79642985	79642831	79642910	79645122	79645192	13171	10,14	45,38	3,2	61,67	148	73	2.94661e-06	0.000373132	0.099,0.154	0.024,0.015	0.107	10.7
17532	ENSG00000146223	RPL7L1	6	+	42880860	42881082	42880860	42880966	42883450	42883614	17532	73,41	135170	79120	109136	189	73	3.36996e-05	0.0024547	0.173,0.085	0.219,0.254	-0.107	10.7
6218	ENSG00000186812	ZNF397	18	+	35243151	35243385	35243151	35243293	35245261	35245351	6218	10,14	67,80	16,22	36,43	165	73	0.000422679	0.0156365	0.062,0.072	0.164,0.185	-0.107	10.7
15347	ENSG00000115145	STAM2	2	-	152148213	152148300	152148224	152148300	152148023	152148122	15347	0,0	24,17	0,6	8,19	84	73	0.00116783	0.0312598	0.0,0.0	0.0,0.215	-0.107	10.7
17231	ENSG00000126870	WDR60	7	+	158902375	158905283	158902375	158902595	158905988	158906091	17231	103,67	33,38	136203	26,20	2761	73	3.45331e-06	0.000426172	0.076,0.045	0.121,0.212	-0.106	10.6
6378	ENSG00000167987	VPS37C	11	-	61133130	61133337	61133254	61133337	61132443	61132539	6378	11,11	28,33	2,0	29,26	197	73	9.22541e-06	0.000913425	0.127,0.11	0.025,0.0	0.106	10.6
6077	ENSG00000148337	CIZ1	9	-	128178988	128179415	128179072	128179415	128178708	128178904	6077	351450	50,89	366355	41,24	157	73	0.000447625	0.0163027	0.765,0.702	0.806,0.873	-0.106	10.6
12720	ENSG00000262919	FAM58A	X	-	153598961	153599117	153598965	153599117	153596003	153596187	12720	51,44	8,5	15,26	0,1	77	73	0.000932454	0.0267889	0.858,0.893	1.0,0.961	-0.105	10.5
13736	ENSG00000165661	QSOX2	9	-	136218930	136219164	136219029	136219164	136218696	136218808	13736	11,5	38,43	27,33	50,64	172	73	0.00101105	0.0281624	0.109,0.047	0.186,0.18	-0.105	10.5
15300	ENSG00000123124	WWP1	8	+	86374040	86374120	86374040	86374113	86380725	86380864	15300	19,26	0,0	28,29	0,7	80	73	0.00113992	0.0307269	1.0,1.0	1.0,0.791	0.105	10.5
13946	ENSG00000100207	TCF20	22	-	42215178	42215341	42215245	42215341	42179608	42179702	13946	29,43	0,6	16,10	0,0	140	73	0.00158073	0.0375752	1.0,0.789	1.0,1.0	-0.105	10.5
3464	ENSG00000006530	AGK	7	+	141551394	141551618	141551394	141551434	141555452	141555567	3464	12,15	23,50	0,0	45,31	257	73	2.60465e-08	7.94034e-06	0.129,0.079	0.0,0.0	0.104	10.4
18522	ENSG00000116641	DOCK7	1	-	62513443	62513606	62513470	62513606	62510576	62510673	18522	10,18	60,63	6,1	68,60	100	73	0.000184149	0.0088639	0.108,0.173	0.061,0.012	0.104	10.4
2255	ENSG00000129351	ILF3	19	+	10683916	10683976	10683916	10683970	10684415	10684761	2255	37,57	179146	19,20	113200	79	73	0.000482864	0.0170212	0.16,0.265	0.134,0.085	0.103	10.3
18979	ENSG00000113645	WWC1	5	+	168441681	168441849	168441681	168441834	168444493	168444585	18979	4,4	19,17	1,0	7,21	88	73	0.00193779	0.0428187	0.149,0.163	0.106,0.0	0.103	10.3
12854	ENSG00000198707	CEP290	12	-	88118636	88118743	88118642	88118743	88118482	88118570	12854	5,7	55,45	0,0	62,70	79	73	2.24399e-05	0.00181081	0.077,0.126	0.0,0.0	0.102	10.2
3972	ENSG00000118058	KMT2A	11	+	118498369	118498528	118498369	118498489	118499302	118499420	3972	39,51	2,5	33,36	0,0	112	73	0.00171791	0.0391657	0.927,0.869	1.0,1.0	-0.102	10.2
1458	ENSG00000169249	ZRSR2	X	+	15790471	15790713	15790471	15790536	15790933	15791013	1458	17,10	30,45	0,0	43,36	250	73	2.81102e-08	8.41364e-06	0.142,0.061	0.0,0.0	0.101	10.1
10537	ENSG00000082641	NFE2L1	17	+	48050606	48050819	48050606	48050627	48051116	48051628	10537	481417	16,14	232287	1,0	265	73	5.46174e-07	8.9021e-05	0.892,0.891	0.985,1.0	-0.101	10.1
12673	ENSG00000226763	SRRM5	19	+	43596616	43596743	43596616	43596638	43597093	43597193	12673	83,93	5,3	67,72	0,0	178	73	0.000957972	0.0271436	0.872,0.927	1.0,1.0	-0.101	10.1
14112	ENSG00000145916	RMND5B	5	+	178138107	178138396	178138107	178138258	178142582	178142728	14112	34,24	48,36	15,8	36,47	211	73	0.00176126	0.0399364	0.197,0.187	0.126,0.056	0.101	10.1
5908	ENSG00000104852	SNRNP70	19	+	49102113	49103587	49102113	49102173	49104633	49104735	5908	38483044	6,17	23612569	24,24	1487	73	4.89749e-05	0.00321992	0.969,0.898	0.828,0.84	0.1	10
5853	ENSG00000163482	STK36	2	+	218672740	218673017	218672740	218672913	218673624	218673765	5853	11,6	21,24	2,5	37,40	177	73	0.00179475	0.0404175	0.178,0.093	0.022,0.049	0.1	10
9640	ENSG00000254870	ATP6V1G2-DDX39B	6	-	31538752	31538939	31538762	31538939	31536499	31536683	9640	49,43	332343	71,61	174312	83	73	0.000530183	0.0181831	0.115,0.099	0.264,0.147	-0.099	9.9
3549	ENSG00000162971	TYW5	2	-	199939935	199940133	199940088	199940133	199938932	199939070	3549	2,2	14,22	12,9	23,20	226	73	0.00144787	0.0356868	0.044,0.029	0.144,0.127	-0.099	9.9
3850	ENSG00000008838	MED24	17	-	40054314	40054405	40054360	40054405	40053468	40053635	3850	8,5	34,32	0,2	29,70	119	73	7.9887e-05	0.00458223	0.126,0.087	0.0,0.017	0.098	9.8
755	ENSG00000094975	SUCO	1	+	172588759	172588924	172588759	172588862	172590983	172591071	755	57,63	4,3	42,75	0,0	135	73	0.00156957	0.0373925	0.885,0.919	1.0,1.0	-0.098	9.8
8997	ENSG00000102393	GLA	X	-	101398708	101398946	101398784	101398946	101398369	101398567	8997	28,23	96102	49,75	94135	149	73	0.000398544	0.0151171	0.125,0.099	0.203,0.214	-0.097	9.7
752	ENSG00000094975	SUCO	1	+	172588759	172588930	172588759	172588862	172590983	172591071	752	62,65	4,3	45,77	0,0	141	73	0.00164668	0.0382809	0.889,0.918	1.0,1.0	-0.097	9.7
17790	ENSG00000105053	VRK3	19	-	50020461	50020647	50020584	50020647	50016023	50016163	17790	20,34	38,56	2,41	70,92	196	73	0.00211447	0.0456205	0.164,0.184	0.011,0.142	0.097	9.7
17428	ENSG00000147180	ZNF711	X	+	85246929	85247183	85246929	85247072	85247546	85247651	17428	112,81	5,6	37,35	1,0	184	73	0.00236257	0.049284	0.899,0.843	0.936,1.0	-0.097	9.7
17401	ENSG00000171858	RPS21	20	+	62387610	62387858	62387610	62387674	62388308	62388363	17401	178192	1,1	210301	7,12	257	73	7.11951e-05	0.0042311	0.981,0.982	0.895,0.877	0.096	9.6
7935	ENSG00000149273	RPS3	11	+	75401639	75402446	75401639	75401733	75404019	75404207	7935	54506265	28,21	61647409	91113	786	73	3.90243e-13	7.13799e-10	0.948,0.965	0.863,0.859	0.095	9.5
17233	ENSG00000167257	RNF214	11	+	117238600	117239111	117238600	117238646	117239800	117239860	17233	275279	4,5	232294	0,1	538	73	0.00102715	0.0283574	0.903,0.883	1.0,0.976	-0.095	9.5
8730	ENSG00000164331	ANKRA2	5	-	73562592	73562985	73562753	73562985	73561129	73561288	8730	118,96	4,3	116165	0,0	234	73	0.0011209	0.0304492	0.902,0.909	1.0,1.0	-0.095	9.5
15950	ENSG00000180879	SSR4	X	+	153794174	153794422	153794174	153794334	153794673	153794754	15950	81,77	7,1	40,68	0,0	161	73	0.000829446	0.0246024	0.84,0.972	1.0,1.0	-0.094	9.4
3246	ENSG00000154920	EME1	17	+	50375184	50375983	50375184	50375512	50376065	50376193	3246	555619	10,6	412459	0,0	544	73	1.21708e-05	0.00111886	0.882,0.933	1.0,1.0	-0.093	9.3
6093	ENSG00000170185	USP38	4	+	143213580	143214943	143213580	143213717	143220294	143223830	6093	13101529	5,12	681840	0,0	1299	73	2.38627e-05	0.00190693	0.936,0.877	1.0,1.0	-0.093	9.3
2799	ENSG00000213672	NCKIPSD	3	-	48678852	48678969	48678876	48678969	48678563	48678736	2799	0,0	39,55	7,1	32,16	97	73	0.000254947	0.0109632	0.0,0.0	0.141,0.045	-0.093	9.3
8999	ENSG00000102393	GLA	X	-	101398718	101398946	101398784	101398946	101398369	101398567	8999	26,21	96102	45,67	94135	139	73	0.000758697	0.0230012	0.125,0.098	0.201,0.207	-0.093	9.3
12951	ENSG00000167123	CERCAM	9	+	128428929	128429040	128428929	128429036	128431170	128431303	12951	0,1	62,50	4,4	43,27	77	73	0.000903402	0.026151	0.0,0.019	0.081,0.123	-0.093	9.3
2499	ENSG00000187742	SECISBP2	9	+	89328659	89328891	89328659	89328886	89332907	89332986	2499	16,20	92,82	10,11	115151	78	73	0.00125632	0.032828	0.14,0.186	0.075,0.064	0.093	9.3
13666	ENSG00000127980	PEX1	7	-	92489713	92489911	92489718	92489911	92489292	92489423	13666	42,40	1,1	38,66	5,8	78	73	0.00161046	0.0379276	0.975,0.974	0.877,0.885	0.093	9.3
16116	ENSG00000134851	TMEM165	4	+	55417935	55418164	55417935	55417985	55424537	55424643	16116	28,24	156170	58,41	84102	252	73	1.72166e-08	5.90457e-06	0.049,0.039	0.167,0.104	-0.092	9.2
14690	ENSG00000229807	XIST	X	-	73837281	73837503	73837439	73837503	73831065	73831274	14690	64,86	108,92	31,32	82,96	231	73	0.000249655	0.0108787	0.158,0.228	0.107,0.095	0.092	9.2
12841	ENSG00000080561	MID2	X	+	107840669	107841385	107840669	107840904	107854608	107854704	12841	316284	2,6	212167	0,0	554	73	0.000985873	0.0276953	0.954,0.862	1.0,1.0	-0.092	9.2
3565	ENSG00000122566	HNRNPA2B1	7	-	26190992	26191128	26191055	26191128	26190124	26190460	3565	302260	21,6	192297	25,27	136	73	0.00164872	0.0382809	0.885,0.959	0.805,0.855	0.092	9.2
12595	ENSG00000249141	RP11-514O12.4	6	-	166956079	166956124	166956096	166956124	166952488	166952548	12595	6,6	40,41	1,0	25,21	90	73	0.000873623	0.0256814	0.108,0.106	0.031,0.0	0.091	9.1
17513	ENSG00000119514	GALNT12	9	+	98835248	98835366	98835248	98835279	98836971	98837148	17513	31,38	0,0	38,69	0,7	160	73	0.00101554	0.0282273	1.0,1.0	1.0,0.818	0.091	9.1
541	ENSG00000272752	STAG3L5P-PVRIG2P-PILRB	7	+	100338772	100338894	100338772	100338889	100345864	100345968	541	12,3	61,33	3,0	50,67	78	73	0.00029828	0.0123997	0.155,0.078	0.053,0.0	0.09	9
6908	ENSG00000129347	KRI1	19	-	10557757	10557895	10557768	10557895	10557551	10557682	6908	3,3	68,69	7,10	44,57	84	73	0.0023681	0.049284	0.037,0.036	0.121,0.132	-0.09	9
14140	ENSG00000196535	MYO18A	17	-	29090716	29090926	29090809	29090926	29090531	29090615	14140	1,0	16,35	7,3	20,17	166	73	0.000301005	0.012412	0.027,0.0	0.133,0.072	-0.089	8.9
8772	ENSG00000163349	HIPK1	1	+	113940381	113941459	113940381	113940566	113952765	113952889	8772	454452	6,1	362363	0,0	966	73	0.00166642	0.0385289	0.851,0.972	1.0,1.0	-0.089	8.9
4475	ENSG00000008130	NADK	1	-	1761890	1762035	1761951	1762035	1757180	1757310	4475	10,12	51,46	3,3	67,75	134	73	6.51962e-05	0.00398644	0.097,0.124	0.024,0.021	0.088	8.8
8091	ENSG00000096696	DSP	6	+	7562651	7562786	7562651	7562780	7563735	7563786	8091	3,11	41,62	0,1	36,33	79	73	0.000218564	0.00993925	0.063,0.141	0.0,0.027	0.088	8.8
5328	ENSG00000145901	TNIP1	5	-	151033603	151033799	151033607	151033799	151032286	151032383	5328	12,5	64,70	0,1	32,23	77	73	0.000453944	0.01646	0.151,0.063	0.0,0.04	0.087	8.7
15206	ENSG00000141556	TBCD	17	+	82932657	82932855	82932657	82932735	82937270	82937360	15206	13,10	32,34	3,3	35,38	193	73	0.000629528	0.0205214	0.133,0.1	0.031,0.029	0.087	8.7
4087	ENSG00000175215	CTDSP2	12	-	57823877	57824089	57823903	57824089	57822890	57823727	4087	11,4	119100	14,11	55,67	99	73	0.00170963	0.039143	0.064,0.029	0.158,0.108	-0.087	8.7
11488	ENSG00000161249	DMKN	19	-	35500377	35500580	35500532	35500580	35499956	35500029	11488	45,23	226227	53,97	137175	228	73	6.30668e-10	3.8452e-07	0.06,0.031	0.11,0.151	-0.085	8.5
8510	ENSG00000083535	PIBF1	13	+	72827732	72827914	72827732	72827890	72835242	72835368	8510	57,83	6,4	70,93	0,1	97	73	0.000579668	0.0194907	0.877,0.94	1.0,0.986	-0.085	8.5
8	ENSG00000146263	MMS22L	6	-	97282309	97282553	97282313	97282553	97281236	97281362	8	3,5	31,50	0,0	34,32	77	73	0.00163202	0.0381624	0.084,0.087	0.0,0.0	0.085	8.5
16461	ENSG00000130489	SCO2	22	-	50525471	50525606	50525522	50525606	50523567	50524424	16461	93,98	2,9	20,12	0,0	124	73	0.00199213	0.0433953	0.965,0.865	1.0,1.0	-0.085	8.5
11754	ENSG00000172732	MUS81	11	+	65861064	65861277	65861064	65861102	65861349	65861435	11754	13,24	41,43	4,2	27,39	248	73	5.19117e-05	0.00332518	0.085,0.141	0.042,0.015	0.084	8.4
12910	ENSG00000169251	NMD3	3	+	161224929	161225064	161224929	161225018	161227246	161227343	12910	80,81	6,4	187220	0,2	119	73	0.000116041	0.00620217	0.891,0.925	1.0,0.985	-0.084	8.4
15952	ENSG00000180879	SSR4	X	+	153794174	153794391	153794174	153794334	153794673	153794754	15952	76,66	7,1	35,62	0,0	130	73	0.00105329	0.0288508	0.859,0.974	1.0,1.0	-0.084	8.4
17562	ENSG00000115216	NRBP1	2	+	27433672	27433813	27433672	27433795	27433988	27434090	17562	6,17	88,65	2,1	39,46	91	73	0.00139091	0.0349081	0.052,0.173	0.04,0.017	0.084	8.4
14860	ENSG00000138688	KIAA1109	4	+	122334343	122334545	122334343	122334440	122336191	122336353	14860	0,2	15,26	11,7	34,33	178	73	0.000551822	0.0188467	0.0,0.031	0.117,0.08	-0.083	8.3
331	ENSG00000182944	EWSR1	22	+	29288605	29291599	29288605	29288786	29292136	29292169	331	18801531	5,3	15782439	0,0	2886	73	0.00075393	0.0229412	0.905,0.928	1.0,1.0	-0.083	8.3
2755	ENSG00000198924	DCLRE1A	10	-	113842338	113842488	113842342	113842488	113841405	113841560	2755	3,3	125128	9,5	49,72	77	73	0.000892077	0.0259917	0.022,0.022	0.148,0.062	-0.083	8.3
260	ENSG00000023041	ZDHHC6	10	-	112445169	112445650	112445462	112445650	112443514	112443606	260	191191	2,5	172195	0,0	366	73	0.00237648	0.0493337	0.95,0.884	1.0,1.0	-0.083	8.3
8048	ENSG00000124074	ENKD1	16	-	67663652	67663820	67663656	67663820	67663419	67663556	8048	5,6	53,42	1,0	26,19	77	73	0.0024016	0.0496306	0.082,0.119	0.035,0.0	0.083	8.3
8426	ENSG00000204256	BRD2	6	+	32978164	32978398	32978164	32978314	32979827	32980132	8426	10471049	19,16	401495	26,29	157	73	4.76176e-08	1.32861e-05	0.962,0.968	0.878,0.888	0.082	8.2
6420	ENSG00000088179	PTPN4	2	+	119915178	119916690	119915178	119915242	119920068	119920241	6420	10,9	20,21	35,29	9,26	1521	73	7.46868e-05	0.00439105	0.023,0.02	0.157,0.051	-0.082	8.2
5892	ENSG00000197724	PHF2	9	+	93659510	93659600	93659510	93659595	93660191	93660560	5892	62,69	5,6	47,58	0,0	78	73	0.000299328	0.0124119	0.921,0.915	1.0,1.0	-0.082	8.2
10006	ENSG00000117448	AKR1A1	1	+	45550803	45550880	45550803	45550876	45550965	45551155	10006	0,1	33,50	7,1	36,34	77	73	0.00156805	0.0373925	0.0,0.019	0.156,0.027	-0.082	8.2
9402	ENSG00000156990	RPUSD3	3	-	9838984	9839161	9839031	9839161	9837848	9838207	9402	11,14	56,58	4,6	108,69	120	73	0.000302344	0.012412	0.107,0.128	0.022,0.05	0.081	8.1
11298	ENSG00000134697	GNL2	1	-	37583693	37583933	37583866	37583933	37582777	37582936	11298	39,32	122148	58,77	112109	246	73	1.75583e-05	0.00149764	0.087,0.06	0.133,0.173	-0.08	8
1602	ENSG00000148362	C9orf142	9	+	136992639	136992974	136992639	136992700	136993052	136993243	1602	568369	10,7	188214	0,0	347	73	0.000100785	0.00558627	0.923,0.917	1.0,1.0	-0.08	8
6848	ENSG00000106028	SSBP1	7	+	141738357	141738503	141738357	141738410	141739123	141739189	6848	133142	304352	209244	296347	166	73	0.000153454	0.0077968	0.161,0.151	0.237,0.236	-0.08	8
15258	ENSG00000155363	MOV10	1	+	112696147	112696283	112696147	112696251	112696436	112696534	15258	7,0	101,86	14,6	59,60	105	73	0.000308205	0.0126211	0.046,0.0	0.142,0.065	-0.08	8
1629	ENSG00000103319	EEF2K	16	+	22258493	22258827	22258493	22258695	22260461	22260529	1629	2,8	23,16	0,1	22,16	205	73	0.00130437	0.0337619	0.03,0.151	0.0,0.022	0.08	8
15310	ENSG00000141452	C18orf8	18	+	23524428	23524565	23524428	23524482	23526636	23526765	15310	6,2	74,61	14,11	40,69	156	73	0.000422686	0.0156365	0.037,0.015	0.141,0.069	-0.079	7.9
18006	ENSG00000125445	MRPS7	17	+	75261673	75261983	75261673	75261676	75262496	75262688	18006	298314	5,5	187237	0,0	380	73	0.000699061	0.0218782	0.92,0.923	1.0,1.0	-0.079	7.9
10783	ENSG00000173757	STAT5B	17	-	42207549	42207728	42207557	42207728	42202756	42202808	10783	5,6	39,53	2,0	45,66	81	73	0.000815941	0.0243334	0.104,0.093	0.039,0.0	0.079	7.9
12506	ENSG00000166971	AKTIP	16	-	53502699	53503206	53503146	53503206	53500217	53500329	12506	28,12	21,19	7,7	21,26	520	73	0.000953354	0.0271436	0.158,0.081	0.045,0.036	0.079	7.9
11332	ENSG00000119844	AFTPH	2	+	64551442	64553409	64551442	64551568	64567561	64567713	11332	11371327	4,4	10911282	0,0	1914	73	0.00131842	0.0338939	0.916,0.927	1.0,1.0	-0.079	7.9
3069	ENSG00000172845	SP3	2	-	173956024	173956232	173956141	173956232	173918592	173918785	3069	153183	10,5	99,91	0,2	190	73	0.00240768	0.0496647	0.855,0.934	1.0,0.946	-0.078	7.8
5038	ENSG00000145147	SLIT2	4	+	20596414	20596655	20596414	20596571	20598264	20598422	5038	189169	3,0	90149	5,6	157	73	0.00144156	0.0356631	0.967,1.0	0.893,0.92	0.077	7.7
12548	ENSG00000111879	FAM184A	6	-	119011234	119011431	119011308	119011431	119006446	119006608	12548	4,9	35,29	0,3	38,41	147	73	0.00129811	0.0336783	0.054,0.134	0.0,0.035	0.076	7.6
14777	ENSG00000114346	ECT2	3	+	172764277	172764500	172764277	172764413	172769006	172769143	14777	112130	0,0	222239	9,8	160	73	6.70508e-05	0.00406254	1.0,1.0	0.918,0.932	0.075	7.5
18495	ENSG00000164609	SLU7	5	-	160418595	160419081	160419022	160419081	160415124	160415310	18495	10,2	55,73	50,58	66,99	500	73	1.03108e-11	1.2124e-08	0.026,0.004	0.1,0.079	-0.074	7.4
16028	ENSG00000169045	HNRNPH1	5	-	179616868	179617110	179617020	179617110	179616125	179616218	16028	9431240	71,67	749934	23,33	225	73	0.000380686	0.0147109	0.812,0.857	0.914,0.902	-0.074	7.4
7520	ENSG00000166881	NEMP1	12	-	57070673	57070893	57070819	57070893	57069233	57069306	7520	285317	3,2	232259	9,9	219	73	0.000644915	0.0207355	0.969,0.981	0.896,0.906	0.074	7.4
3217	ENSG00000125871	MGME1	20	+	17969800	17970370	17969800	17970130	17975683	17975903	3217	9981023	21,22	588734	0,4	313	73	3.40365e-07	6.22566e-05	0.917,0.916	1.0,0.977	-0.072	7.2
1139	ENSG00000168701	TMEM208	16	+	67228494	67228657	67228494	67228631	67228796	67228881	1139	21,19	122127	8,3	110131	99	73	9.2234e-05	0.00516448	0.113,0.099	0.051,0.017	0.072	7.2
4832	ENSG00000099797	TECR	19	+	14564785	14564992	14564785	14564858	14565065	14565123	4832	186222	1,1	195219	5,9	207	73	0.000260028	0.0111184	0.985,0.987	0.932,0.896	0.072	7.2
8595	ENSG00000154723	ATP5J	21	-	25734852	25735014	25734938	25735014	25729630	25729801	8595	211234	18,6	295445	6,5	159	73	0.000518328	0.0179259	0.843,0.947	0.958,0.976	-0.072	7.2
18362	ENSG00000158669	GPAT4	8	+	41598291	41599304	41598291	41598476	41609415	41609485	18362	14351303	8,9	9921282	0,0	901	73	1.35083e-05	0.00120202	0.936,0.921	1.0,1.0	-0.071	7.1
11242	ENSG00000198018	ENTPD7	10	+	99659505	99659727	99659505	99659588	99659861	99659964	11242	3,11	19,38	0,0	4,12	212	73	0.00094393	0.0269893	0.052,0.091	0.0,0.0	0.071	7.1
7140	ENSG00000270647	TAF15	17	+	35824077	35824198	35824077	35824099	35833906	35833941	7140	407473	13,22	465521	33,44	172	73	0.00220741	0.0469643	0.93,0.901	0.857,0.834	0.07	7
7981	ENSG00000081307	UBA5	3	+	132665983	132666073	132665983	132666068	132668817	132668927	7981	63,61	4,6	85,98	0,2	78	73	0.00102839	0.0283574	0.936,0.905	1.0,0.979	-0.069	6.9
623	ENSG00000166747	AP1G1	16	-	71808504	71808832	71808762	71808832	71789278	71789482	623	24,18	41,31	10,2	26,35	331	73	0.00143656	0.0356153	0.114,0.114	0.078,0.012	0.069	6.9
14762	ENSG00000099814	CEP170B	14	+	104893522	104893671	104893522	104893666	104893760	104893849	14762	8,6	84,98	0,0	22,28	78	73	0.00117571	0.0313183	0.082,0.054	0.0,0.0	0.068	6.8
12681	ENSG00000124486	USP9X	X	+	41229566	41229827	41229566	41229779	41230500	41230596	12681	27,16	159161	29,40	112137	121	73	0.00160922	0.0379276	0.093,0.057	0.135,0.15	-0.068	6.8
18372	ENSG00000145833	DDX46	5	+	134777573	134777725	134777573	134777624	134781132	134781246	18372	225316	1,0	285333	5,16	174	73	4.79619e-06	0.000563963	0.99,1.0	0.96,0.897	0.067	6.7
11254	ENSG00000065328	MCM10	10	+	13172627	13172767	13172627	13172765	13175509	13175681	11254	3,8	63,80	0,0	63102	75	73	0.000237911	0.0105471	0.044,0.089	0.0,0.0	0.067	6.7
12906	ENSG00000090621	PABPC4	1	-	39564422	39564542	39564470	39564542	39563613	39563741	12906	172220	13,7	170161	1,2	121	73	0.000146709	0.00750038	0.889,0.95	0.99,0.98	-0.066	6.6
16133	ENSG00000198060	2005-03-01	10	+	92349670	92349837	92349670	92349787	92351090	92353964	16133	145144	1,1	110196	7,7	123	73	0.000492861	0.0172627	0.989,0.988	0.903,0.943	0.065	6.5
2984	ENSG00000143303	RRNAD1	1	+	156728474	156729215	156728474	156728559	156731990	156732115	2984	547606	3,5	571603	0,0	729	73	0.00242803	0.0499045	0.948,0.924	1.0,1.0	-0.064	6.4
12464	ENSG00000167792	NDUFV1	11	+	67606957	67607324	67606957	67607076	67608395	67608574	12464	75,58	89115	30,42	97123	321	73	0.000480206	0.0169639	0.161,0.103	0.066,0.072	0.063	6.3
3462	ENSG00000006530	AGK	7	+	141551417	141551499	141551417	141551434	141555452	141555567	3462	3,6	23,50	0,0	45,31	138	73	0.00198211	0.0433903	0.065,0.06	0.0,0.0	0.063	6.3
759	ENSG00000105655	ISYNA1	19	-	18435247	18435483	18435265	18435483	18434820	18435117	759	8,7	91,76	1,0	57,48	91	73	0.000469355	0.0167241	0.066,0.069	0.014,0.0	0.061	6.1
7711	ENSG00000100575	TIMM9	14	-	58427048	58427174	58427053	58427174	58424007	58424095	7711	13,17	107167	7,8	175234	78	73	0.000736306	0.0226139	0.102,0.087	0.036,0.031	0.061	6.1
12494	ENSG00000100462	PRMT5	14	-	22920839	22921056	22920987	22921056	22920528	22920731	12494	309266	0,5	374399	21,4	221	73	0.00149979	0.0363616	1.0,0.946	0.855,0.971	0.06	6
12704	ENSG00000119041	GTF3C3	2	-	196778895	196779067	196778982	196779067	196776426	196776629	12704	147133	0,0	173230	7,4	160	73	0.00134095	0.0341713	1.0,1.0	0.919,0.963	0.059	5.9
6879	ENSG00000142541	RPL13A	19	+	49489849	49489922	49489849	49489912	49490231	49490261	6879	45734853	87,87	27803137	199245	83	73	0	0	0.979,0.98	0.925,0.918	0.058	5.8
12140	ENSG00000132341	RAN	12	+	130872583	130872633	130872583	130872629	130872835	130872920	12140	68,85	798773	5,39	660778	77	73	5.79255e-10	3.66758e-07	0.075,0.094	0.007,0.045	0.058	5.8
181	ENSG00000164683	HEY1	8	-	79766992	79767092	79767008	79767092	79766650	79766732	181	62,95	826641	40,45	212215	89	73	0.000757822	0.0230012	0.058,0.108	0.134,0.147	-0.058	5.8
13158	ENSG00000165458	INPPL1	11	+	72235295	72235451	72235295	72235405	72235674	72235753	13158	137167	0,0	125108	6,3	119	73	0.00146597	0.0359119	1.0,1.0	0.927,0.957	0.058	5.8
11214	ENSG00000160752	FDPS	1	+	155312254	155312382	155312254	155312279	155317940	155318021	11214	305364	2,8	298385	11,18	176	73	0.00200819	0.0436132	0.984,0.95	0.918,0.899	0.058	5.8
6070	ENSG00000148337	CIZ1	9	-	128190516	128190713	128190687	128190713	128190328	128190444	6070	14,14	225260	39,44	153155	244	73	5.76041e-11	5.57811e-08	0.018,0.016	0.071,0.078	-0.057	5.7
17481	ENSG00000100938	GMPR2	14	+	24233478	24233598	24233478	24233593	24235736	24235820	17481	77105	4,10	143126	2,2	78	73	0.00082589	0.0245412	0.947,0.908	0.985,0.983	-0.056	5.6
110	ENSG00000101290	CDS2	20	+	5186686	5186859	5186686	5186839	5189066	5189186	110	1,1	58,49	0,11	48,52	93	73	0.00236594	0.049284	0.013,0.016	0.0,0.142	-0.056	5.6
6536	ENSG00000160408	ST6GALNAC6	9	-	127897825	127898010	127897955	127898010	127896241	127896332	6536	22,21	110,91	1,3	36,42	203	73	0.000270886	0.0114636	0.067,0.077	0.01,0.025	0.055	5.5
2760	ENSG00000134291	TMEM106C	12	+	47965281	47966229	47965281	47965345	47966682	47966732	2760	12451362	10,5	10271404	1,2	957	73	0.00121466	0.0319931	0.905,0.954	0.987,0.982	-0.055	5.5
3066	ENSG00000172845	SP3	2	-	173954872	173956232	173956024	173956232	173918592	173918785	3066	20132038	5,9	14721617	0,0	1225	73	0.000278743	0.0117058	0.96,0.931	1.0,1.0	-0.054	5.4
2809	ENSG00000075151	EIF4G3	1	-	20899696	20899943	20899799	20899943	20895367	20895501	2809	223221	1,0	178228	4,7	176	73	0.000925822	0.0266449	0.989,1.0	0.949,0.931	0.054	5.4
10706	ENSG00000196704	AMZ2	17	+	68250187	68250967	68250187	68250470	68251049	68251178	10706	599712	3,7	491749	0,0	570	73	0.00126458	0.032939	0.962,0.929	1.0,1.0	-0.054	5.4
18411	ENSG00000115685	PPP1R7	2	+	241158483	241158549	241158483	241158531	241159212	241159343	18411	79,97	2,1	121167	6,14	91	73	0.00160469	0.0379001	0.969,0.987	0.942,0.905	0.054	5.4
7974	ENSG00000020922	MRE11A	11	-	94485923	94486084	94485927	94486084	94479694	94479761	7974	39,45	0,0	74109	2,9	77	73	0.0019745	0.0433371	1.0,1.0	0.972,0.92	0.054	5.4
8424	ENSG00000204256	BRD2	6	+	32978125	32978388	32978125	32978314	32979827	32980132	8424	16711646	19,16	659744	26,29	147	73	3.43985e-08	1.01119e-05	0.978,0.981	0.926,0.927	0.053	5.3
11220	ENSG00000160752	FDPS	1	+	155318664	155318763	155318664	155318753	155318855	155318928	11220	3,13	204220	43,18	256387	83	73	0.000791218	0.0238554	0.013,0.049	0.129,0.039	-0.053	5.3
13504	ENSG00000162734	PEA15	1	+	160211542	160211716	160211542	160211650	160213109	160213265	13504	739833	23,17	277350	17,19	139	73	0.00213625	0.0459699	0.944,0.963	0.895,0.906	0.053	5.3
10399	ENSG00000112339	HBS1L	6	-	135041988	135042126	135042000	135042126	135039732	135039767	10399	10,20	140155	2,12	181216	85	73	0.0011816	0.0313734	0.058,0.1	0.009,0.046	0.052	5.2
14815	ENSG00000164828	SUN1	7	+	853408	853618	853408	853585	854919	855006	14815	156176	0,3	135138	7,6	106	73	0.00120246	0.0317897	1.0,0.976	0.93,0.941	0.052	5.2
4158	ENSG00000175727	MLXIP	12	+	122138447	122138643	122138447	122138551	122138814	122138941	4158	10,5	57,41	0,2	27,43	165	73	0.00156399	0.0373925	0.072,0.051	0.0,0.02	0.051	5.1
484	ENSG00000198755	RPL10A	6	+	35468946	35469285	35468946	35469027	35469380	35469529	484	18071797	27702999	965993	24613251	331	73	2.09146e-08	6.88591e-06	0.126,0.117	0.08,0.063	0.05	5
4425	ENSG00000162961	DPY30	2	-	32039592	32039805	32039732	32039805	32039424	32039492	4425	36,46	160143	16,30	177245	213	73	2.73531e-05	0.00208601	0.072,0.099	0.03,0.04	0.05	5
19	ENSG00000166012	TAF1D	11	-	93733008	93733121	93733086	93733121	93732243	93732291	19	12,17	112138	52,70	239278	151	73	0.00137956	0.0347785	0.049,0.056	0.095,0.109	-0.05	5
119	ENSG00000177479	ARIH2	3	+	48974957	48975048	48974957	48974979	48979481	48979633	119	22,13	125104	6,6	126135	142	73	0.000238337	0.0105471	0.083,0.06	0.024,0.022	0.049	4.9
7583	ENSG00000087191	PSMC5	17	+	63827478	63827684	63827478	63827514	63828137	63828209	7583	20,35	140142	4,8	248263	243	73	5.29077e-12	6.69974e-09	0.041,0.069	0.005,0.009	0.048	4.8
5022	ENSG00000160087	UBE2J2	1	-	1267732	1267992	1267861	1267992	1263345	1263386	5022	9,20	79,98	1,1	41,68	202	73	2.73708e-05	0.00208601	0.04,0.069	0.009,0.005	0.048	4.8
13906	ENSG00000184575	XPOT	12	+	64425037	64425182	64425037	64425138	64425337	64425456	13906	465490	16,13	486616	32,40	117	73	0.000915086	0.026382	0.948,0.959	0.905,0.906	0.048	4.8
3064	ENSG00000172845	SP3	2	-	173954872	173956232	173956141	173956232	173918592	173918785	3064	21612211	10,5	15711708	0,2	1342	73	0.00109959	0.0300191	0.922,0.96	1.0,0.979	-0.048	4.8
7139	ENSG00000270647	TAF15	17	+	35809483	35809616	35809483	35809576	35817715	35817755	7139	11,6	208251	39,9	183261	113	73	0.000290903	0.0121544	0.033,0.015	0.121,0.022	-0.047	4.7
13044	ENSG00000095485	CWF19L1	10	-	100236817	100236969	100236849	100236969	100235666	100235764	13044	2,11	80,82	1,0	73,94	105	73	0.000727105	0.0224823	0.017,0.085	0.009,0.0	0.047	4.7
6726	ENSG00000196465	MYL6B	12	+	56155418	56155601	56155418	56155493	56157467	56157545	6726	446475	6,1	350419	7,15	181	73	0.000693106	0.0217746	0.968,0.995	0.953,0.918	0.046	4.6
12907	ENSG00000090621	PABPC4	1	-	39571096	39571349	39571233	39571349	39569862	39570002	12907	110114	239304	107133	422535	210	73	0.000697889	0.0218782	0.138,0.115	0.081,0.08	0.046	4.6
826	ENSG00000110619	CARS	11	-	3017851	3017954	3017856	3017954	3017105	3017295	826	7,7	105141	1,1	141171	78	73	0.000462683	0.0166159	0.059,0.044	0.007,0.005	0.045	4.5
6724	ENSG00000196465	MYL6B	12	+	56155418	56155597	56155418	56155493	56157467	56157545	6724	446472	6,1	350414	7,15	177	73	0.000676628	0.0215448	0.968,0.995	0.954,0.919	0.045	4.5
18924	ENSG00000139116	KIF21A	12	-	39321347	39322882	39322667	39322882	39319905	39320013	18924	23,19	13,21	7,12	24,24	1393	73	0.00124417	0.032562	0.085,0.045	0.015,0.026	0.045	4.5
5629	ENSG00000117593	DARS2	1	+	173856665	173856856	173856665	173856741	173857517	173858546	5629	24,11	182220	30,36	129177	188	73	0.000125243	0.00662944	0.049,0.019	0.083,0.073	-0.044	4.4
8751	ENSG00000134419	RPS15A	16	-	18790243	18790334	18790309	18790334	18788980	18789118	8751	287330	31343170	10481298	53466827	139	73	7.53253e-10	4.42859e-07	0.046,0.052	0.093,0.091	-0.043	4.3
18705	ENSG00000198952	SMG5	1	-	156266506	156266678	156266540	156266678	156266284	156266380	18705	15,10	151117	2,3	105104	107	73	0.000706433	0.0220252	0.063,0.055	0.013,0.019	0.043	4.3
9314	ENSG00000137154	RPS6	9	-	19378329	19378506	19378392	19378506	19376493	19376651	9314	65087454	248265	56398511	358540	136	73	2.10491e-06	0.000275009	0.934,0.938	0.894,0.894	0.042	4.2
7536	ENSG00000104738	MCM4	8	+	47961130	47961426	47961130	47961214	47961515	47961680	7536	25,30	103102	6,7	74,67	285	73	0.000363129	0.014301	0.059,0.07	0.02,0.026	0.042	4.2
2476	ENSG00000096746	HNRNPH3	10	+	68337198	68338687	68337198	68337333	68339139	68339226	2476	38624470	0,0	22922669	8,3	1427	73	0.00197705	0.0433371	1.0,1.0	0.936,0.979	0.042	4.2
13320	ENSG00000139684	ESD	13	-	46797004	46797133	46797104	46797133	46793396	46793444	13320	8,12	91,95	2,0	186218	173	73	9.15891e-06	0.000913425	0.036,0.051	0.005,0.0	0.041	4.1
11797	ENSG00000134644	PUM1	1	-	31059203	31059577	31059298	31059577	31028795	31028864	11797	427500	10,15	330383	5,0	168	73	0.000682601	0.0216005	0.949,0.935	0.966,1.0	-0.041	4.1
16810	ENSG00000143774	GUK1	1	+	228145510	228145649	228145510	228145624	228146025	228146067	16810	24,16	412398	23,19	190186	98	73	0.0014124	0.0352821	0.042,0.029	0.083,0.071	-0.041	4.1
17919	ENSG00000141696	P3H4	17	-	41806672	41806879	41806795	41806879	41803262	41803431	17919	9,11	74,80	1,0	37,22	196	73	0.0015818	0.0375752	0.043,0.049	0.01,0.0	0.041	4.1
2546	ENSG00000234741	GAS5	1	-	173865228	173865547	173865509	173865547	173864256	173864304	2546	20041822	6,3	23373218	19,45	354	73	1.55222e-07	3.31852e-05	0.986,0.992	0.962,0.936	0.04	4
3871	ENSG00000165916	PSMC3	11	-	47425118	47425246	47425120	47425246	47424422	47424711	3871	33,46	389534	10,30	460524	75	73	0.000491565	0.017254	0.076,0.077	0.021,0.053	0.04	4
17912	ENSG00000117906	RCN2	15	+	76947420	76947612	76947420	76947517	76948409	76948552	17912	55,51	293339	19,25	249388	168	73	1.48016e-05	0.00130302	0.075,0.061	0.032,0.027	0.039	3.9
624	ENSG00000110717	NDUFS8	11	+	68032285	68032523	68032285	68032336	68032922	68033012	624	74,58	211277	14,17	133122	260	73	0.000217145	0.00990207	0.09,0.056	0.029,0.038	0.039	3.9
19070	ENSG00000089009	RPL6	12	-	112409405	112409635	112409586	112409635	112408568	112408656	19070	172153	295344	194208	915428	254	73	0.000434873	0.0160154	0.144,0.113	0.057,0.123	0.039	3.9
6065	ENSG00000239264	TXNDC5	6	-	7884354	7884488	7884358	7884488	7883154	7883266	6065	48,52	530620	12,14	278366	77	73	0.00065528	0.0210277	0.079,0.074	0.039,0.035	0.039	3.9
8931	ENSG00000105193	RPS16	19	-	39433493	39433558	39433521	39433558	39433206	39433418	8931	909887	40484038	4461235	44385821	101	73	0.000255066	0.0109632	0.14,0.137	0.068,0.133	0.038	3.8
3869	ENSG00000165916	PSMC3	11	-	47425112	47425246	47425120	47425246	47424422	47424711	3869	38,52	389534	10,41	460524	81	73	0.00139107	0.0349081	0.081,0.081	0.019,0.066	0.038	3.8
15045	ENSG00000104872	PIH1D1	19	-	49451367	49451578	49451484	49451578	49450781	49450848	15045	7,7	42,69	2,5	115126	190	73	0.00191627	0.0425054	0.06,0.038	0.007,0.015	0.038	3.8
8022	ENSG00000175224	ATG13	11	+	46656232	46656412	46656232	46656273	46657094	46657191	8022	1,3	88102	2,13	83,50	212	73	0.0023295	0.0487272	0.004,0.01	0.008,0.082	-0.038	3.8
9305	ENSG00000137154	RPS6	9	-	19379462	19379618	19379486	19379618	19378706	19378918	9305	375374	74647355	889504	57668641	97	73	5.95532e-09	2.2281e-06	0.036,0.037	0.104,0.042	-0.036	3.6
15733	ENSG00000122565	CBX3	7	+	26201764	26202013	26201764	26201826	26202970	26203022	15733	59,58	239276	30,33	273473	260	73	2.84924e-07	5.39128e-05	0.065,0.056	0.03,0.019	0.036	3.6
3632	ENSG00000179295	PTPN11	12	+	112504694	112504806	112504694	112504796	112505824	112509913	3632	9,12	171169	5,6	286317	83	73	0.00117419	0.0313183	0.044,0.059	0.015,0.016	0.036	3.6
12028	ENSG00000135040	NAA35	9	+	85976684	85976835	85976684	85976735	85977362	85977446	12028	5,10	80,77	1,1	95117	173	73	0.000898716	0.0260929	0.026,0.052	0.004,0.004	0.035	3.5
11371	ENSG00000196683	TOMM7	7	-	22822672	22822791	22822676	22822791	22817999	22818048	11371	13,9	507413	40,11	359575	77	73	0.00141934	0.0353482	0.024,0.02	0.096,0.018	-0.035	3.5
11788	ENSG00000168906	MAT2A	2	+	85542966	85543043	85542966	85543034	85543669	85545280	11788	52,54	12161245	8,29	146239	82	73	0.00146274	0.0359119	0.037,0.037	0.047,0.097	-0.035	3.5
5260	ENSG00000159210	SNF8	17	-	48936130	48936242	48936169	48936242	48933204	48933346	5260	15,20	279415	35,23	260284	112	73	0.00167924	0.0386402	0.034,0.03	0.081,0.05	-0.034	3.4
9687	ENSG00000115875	SRSF7	2	-	38750009	38750194	38750013	38750194	38749528	38749705	9687	3,7	394399	13,13	233304	77	73	0.000161499	0.00808086	0.007,0.016	0.05,0.039	-0.033	3.3
15250	ENSG00000087269	NOP14	4	-	2953402	2953645	2953510	2953645	2952274	2952397	15250	4,4	111116	6,28	123140	181	73	0.000249796	0.0108787	0.014,0.014	0.019,0.075	-0.033	3.3
15702	ENSG00000092621	PHGDH	1	+	119734633	119734772	119734633	119734766	119735294	119735447	15702	18,21	687695	53,37	699641	79	73	3.91726e-05	0.00276764	0.024,0.027	0.065,0.051	-0.032	3.2
12372	ENSG00000132646	PCNA	20	-	5118764	5118866	5118768	5118866	5118609	5118677	12372	20,15	648666	61,31	656921	77	73	0.000190836	0.00905346	0.028,0.021	0.081,0.031	-0.032	3.2
16877	ENSG00000280987	MATR3	5	+	139293749	139294028	139293749	139293805	139307238	139308327	16877	31,15	114112	4,7	75,89	296	73	0.000458715	0.0165238	0.063,0.032	0.013,0.019	0.032	3.2
15897	ENSG00000115677	HDLBP	2	-	241253387	241253497	241253392	241253497	241252956	241253035	15897	15,14	408427	49,12	416392	78	73	0.00186312	0.0416722	0.033,0.03	0.099,0.028	-0.032	3.2
1842	ENSG00000112306	RPS12	6	+	132814971	132815224	132814971	132815088	132816460	132816563	1842	14101348	87477549	21012879	744111000	209	73	5.43953e-06	0.000617334	0.053,0.059	0.09,0.084	-0.031	3.1
17679	ENSG00000100353	EIF3D	22	-	36519402	36519501	36519404	36519501	36518803	36518910	17679	19,18	334378	10,11	547625	75	73	0.000204243	0.00955185	0.052,0.044	0.017,0.017	0.031	3.1
11285	ENSG00000116030	SUMO1	2	-	202238389	202238576	202238439	202238576	202220031	202220106	11285	7,2	191191	22,12	212223	123	73	0.000405789	0.0152744	0.021,0.006	0.058,0.031	-0.031	3.1
9167	ENSG00000177889	UBE2N	12	-	93411052	93411299	93411125	93411299	93410733	93410874	9167	550623	9,14	367432	1,2	146	73	0.000669831	0.0214112	0.968,0.957	0.995,0.991	-0.031	3.1
9106	ENSG00000112146	FBXO9	6	+	53093884	53093993	53093884	53093978	53095512	53095664	9106	0,1	156142	11,7	217210	88	73	0.00152627	0.0367405	0.0,0.006	0.04,0.027	-0.031	3.1
894	ENSG00000174231	PRPF8	17	-	1653537	1653683	1653541	1653683	1651647	1651788	894	15,9	257275	4,2	273240	77	73	0.000628292	0.0205214	0.052,0.03	0.014,0.008	0.03	3
18299	ENSG00000168002	POLR2G	11	+	62761794	62762184	62761794	62761904	62762866	62763026	18299	38,38	243230	63,68	175248	353	73	0.000347542	0.0138194	0.031,0.033	0.069,0.054	-0.029	2.9
15644	ENSG00000175324	LSM1	8	-	38175815	38176716	38176274	38176716	38171964	38172033	15644	29,33	83,86	6,9	38,76	532	73	0.000444788	0.0162713	0.046,0.05	0.021,0.016	0.029	2.9
17636	ENSG00000136104	RNASEH2B	13	+	50927406	50927614	50927406	50927478	50929474	50929582	17636	2,5	80,99	11,19	102130	209	73	0.00112364	0.0304733	0.009,0.017	0.036,0.049	-0.029	2.9
6727	ENSG00000196465	MYL6B	12	+	56155418	56155592	56155418	56155493	56157467	56157545	6727	599671	6,1	521618	7,15	172	73	0.00131977	0.0338939	0.977,0.997	0.969,0.946	0.029	2.9
10865	ENSG00000181991	MRPS11	15	+	88467907	88469145	88467907	88468024	88472626	88472725	10865	32,26	91144	56,34	53,71	1194	73	1.85546e-06	0.000244357	0.021,0.011	0.061,0.028	-0.028	2.8
436	ENSG00000054148	PHPT1	9	+	136850012	136850560	136850012	136850137	136850754	136851022	436	197154	390380	72,59	257288	496	73	2.4928e-05	0.00196044	0.069,0.056	0.04,0.029	0.028	2.8
18948	ENSG00000149925	ALDOA	16	+	30068817	30068990	30068817	30068978	30069305	30069389	18948	34,53	11441352	68,33	689781	85	73	0.00017578	0.00868978	0.025,0.033	0.078,0.035	-0.028	2.8
4206	ENSG00000149658	YTHDF1	20	-	63215447	63215601	63215576	63215601	63213863	63213943	4206	12,14	116117	3,0	54,58	202	73	0.00181405	0.0407526	0.036,0.041	0.02,0.0	0.028	2.8
12137	ENSG00000132341	RAN	12	+	130872605	130872746	130872605	130872629	130872835	130872920	12137	129127	798773	37,93	660778	190	73	4.57412e-05	0.00306574	0.058,0.059	0.021,0.044	0.026	2.6
18761	ENSG00000168522	FNTA	8	+	43077215	43080441	43077215	43077364	43083117	43083180	18761	251223	92135	353476	107130	3150	73	0.000593916	0.0197516	0.059,0.037	0.071,0.078	-0.026	2.6
9171	ENSG00000254772	EEF1G	11	-	62560059	62560193	62560068	62560193	62559602	62559837	9171	18,10	37184292	321,22	51925799	82	73	5.99409e-13	9.86748e-10	0.004,0.002	0.052,0.003	-0.025	2.5
8250	ENSG00000100316	RPL3	22	-	39318395	39318592	39318399	39318592	39317460	39317629	8250	668770	63866934	2021078	71868294	77	73	4.92905e-05	0.00321992	0.09,0.095	0.026,0.11	0.024	2.4
10665	ENSG00000071626	DAZAP1	19	+	1425877	1425962	1425877	1425960	1428841	1428995	10665	3,5	448525	30,1	474415	75	73	0.000136552	0.00704759	0.006,0.009	0.058,0.002	-0.023	2.3
1848	ENSG00000187147	RNF220	1	+	44632342	44632572	44632342	44632385	44635544	44635666	1848	24,26	206190	6,6	124165	260	73	0.000219413	0.00995034	0.032,0.037	0.013,0.01	0.023	2.3
9304	ENSG00000137154	RPS6	9	-	19379377	19379618	19379486	19379618	19378706	19378918	9304	409382	74647355	921564	57668641	182	73	2.25117e-09	1.07674e-06	0.022,0.02	0.06,0.026	-0.022	2.2
17035	ENSG00000085662	AKR1B1	7	-	134447460	134448061	134447979	134448061	134447297	134447381	17035	55,32	156172	77,57	138149	592	73	0.00238939	0.0495392	0.042,0.022	0.064,0.045	-0.022	2.2
10772	ENSG00000205581	HMGN1	21	-	39348766	39349015	39348902	39349015	39348544	39348577	10772	102,80	616752	48,57	659811	209	73	0.000101844	0.00560131	0.055,0.036	0.025,0.024	0.021	2.1
16580	ENSG00000182093	WRB	21	+	39390697	39391476	39390697	39390863	39391768	39391836	16580	46,57	287327	96106	254290	686	73	1.533e-06	0.000210302	0.017,0.018	0.039,0.037	-0.02	2
7946	ENSG00000196419	XRCC6	22	+	41621294	41621445	41621294	41621345	41621989	41622086	7946	14,11	187197	9,6	331342	173	73	0.00243126	0.0499045	0.031,0.023	0.011,0.007	0.018	1.8
10907	ENSG00000142534	RPS11	19	+	49497193	49497327	49497193	49497325	49497519	49498046	10907	74104	50774833	291204	60598824	75	73	1.66778e-06	0.000225041	0.014,0.021	0.045,0.022	-0.016	1.6
18409	ENSG00000203875	SNHG5	6	-	85677790	85677875	85677794	85677875	85677423	85677492	18409	43,22	16241564	42,95	13242196	77	73	0.00037959	0.0147109	0.024,0.013	0.029,0.039	-0.016	1.6
9317	ENSG00000137154	RPS6	9	-	19378367	19378514	19378392	19378514	19376493	19376651	9317	1551417226	248265	1342120113	358540	98	73	3.39295e-06	0.000423142	0.979,0.98	0.965,0.965	0.015	1.5
5242	ENSG00000148303	RPL7A	9	+	133348217	133348573	133348217	133348246	133348921	133349042	5242	88,75	625759	57,25	9601158	400	73	2.7052e-07	5.17825e-05	0.025,0.018	0.011,0.004	0.014	1.4
2544	ENSG00000234741	GAS5	1	-	173865470	173865547	173865509	173865547	173864256	173864304	2544	18091667	6,3	20992872	19,45	112	73	0.000333009	0.0132832	0.995,0.997	0.986,0.977	0.014	1.4
2566	ENSG00000234741	GAS5	1	-	173865228	173865547	173865470	173865547	173864669	173864704	2566	48574938	3,7	47666760	16,35	315	73	0.00161656	0.0379626	0.997,0.994	0.986,0.978	0.014	1.4
15714	ENSG00000229117	RPL41	12	+	56116774	56116829	56116774	56116799	56117188	56117211	15714	146121	43864652	28,68	43435393	103	73	4.57327e-09	1.82506e-06	0.023,0.018	0.005,0.009	0.013	1.3
3232	ENSG00000110492	MDK	11	+	46382586	46383193	46382586	46382748	46383468	46383806	3232	68,71	667755	123120	561716	518	73	8.14936e-06	0.000838468	0.014,0.013	0.03,0.023	-0.013	1.3
9441	ENSG00000089157	RPLP0	12	-	120198853	120199000	120198894	120199000	120198553	120198770	9441	41144394	64,80	33794071	35,26	114	73	4.99774e-05	0.00322998	0.976,0.972	0.984,0.99	-0.013	1.3
16964	ENSG00000215472	RPL17-C18orf32	18	-	49492257	49492479	49492457	49492479	49491351	49491584	16964	162222	11891251	142197	11192456	273	73	0.000366872	0.0143713	0.035,0.045	0.033,0.021	0.013	1.3
10897	ENSG00000142534	RPS11	19	+	49497193	49497399	49497193	49497325	49497519	49498046	10897	253292	50774833	556638	60598824	147	73	0.000560217	0.019015	0.024,0.029	0.044,0.035	-0.013	1.3
642	ENSG00000145425	RPS3A	4	+	151099628	151099836	151099628	151099714	151100484	151100588	642	259244	27753779	76310	34554424	195	73	7.36948e-06	0.000772715	0.034,0.024	0.008,0.026	0.012	1.2
10886	ENSG00000142534	RPS11	19	+	49497193	49497432	49497193	49497325	49497519	49498046	10886	303325	50774833	658742	60598824	180	73	0.000259958	0.0111184	0.024,0.027	0.042,0.033	-0.012	1.2
18268	ENSG00000071082	RPL31	2	+	101004158	101004308	101004158	101004283	101005958	101005999	18268	317383	63966678	236614	889813178	98	73	0.000638702	0.0206568	0.036,0.041	0.019,0.034	0.012	1.2
10892	ENSG00000142534	RPS11	19	+	49497193	49497407	49497193	49497325	49497519	49498046	10892	269297	50774833	578650	60598824	155	73	0.000735327	0.0226139	0.024,0.028	0.043,0.034	-0.012	1.2
4643	ENSG00000131143	COX4I1	16	+	85804937	85805153	85804937	85805104	85805732	85805864	4643	30,30	703937	16,10	731903	122	73	0.000943539	0.0269893	0.025,0.019	0.013,0.007	0.012	1.2
15712	ENSG00000229117	RPL41	12	+	56116774	56116867	56116774	56116799	56117188	56117211	15712	374296	43864652	179336	43435393	141	73	0.00226069	0.0478348	0.042,0.032	0.021,0.031	0.011	1.1
6672	ENSG00000111640	GAPDH	12	+	6534809	6534991	6534809	6534861	6536493	6536593	6672	258270	27433297	151196	27923046	203	73	0.00148007	0.0361235	0.033,0.029	0.019,0.023	0.01	1
643	ENSG00000145425	RPS3A	4	+	151099627	151099887	151099627	151099714	151100484	151100588	643	270250	27753779	80314	34554424	246	73	5.45424e-06	0.000617334	0.028,0.019	0.007,0.021	0.009	0.9
18264	ENSG00000071082	RPL31	2	+	101004158	101004361	101004158	101004283	101005958	101005999	18264	261312	63966678	176531	889813178	151	73	0.000879049	0.0257948	0.019,0.022	0.009,0.019	0.006	0.6
6876	ENSG00000142541	RPL13A	19	+	49489849	49490090	49489849	49489922	49490231	49490261	6876	149156	35643797	223,95	24352503	241	73	0.00193346	0.0427803	0.013,0.012	0.027,0.011	-0.006	0.6
18256	ENSG00000119688	ABCD4	14	-	74288659	74288765	74288715	74288765	74288206	74288259	18256	31,30	68,80	11,14	69,67	129	73	0.00244029	0.0500275	0.205,0.175	0.083,0.106	0.096
15358	ENSG00000138286	FAM149B1	10	+	73177845	73177975	73177845	73177973	73192555	73192698	15358	10,4	13,17	19,24	10,13	75	73	0.00245463	0.0502589	0.428,0.186	0.649,0.642	-0.338
4184	ENSG00000129219	PLD2	17	+	4818296	4818406	4818296	4818385	4818493	4818607	4184	3,3	6,4	1,0	5,3	94	73	0.00246949	0.0505003	0.28,0.368	0.134,0.0	0.257
10251	ENSG00000074582	BCS1L	2	+	218659716	218659811	218659716	218659743	218660306	218660475	10251	0,10	1,0	1,0	1,1	141	73	0.00248021	0.0506565	0.0,1.0	0.341,0.0	0.33
1570	ENSG00000163938	GNL3	3	+	52686015	52686202	52686015	52686059	52686768	52686827	1570	32,32	1,6	31,18	0,1	216	73	0.00248641	0.0506575	0.915,0.643	1.0,0.859	-0.15
676	ENSG00000184436	THAP7	22	-	21001496	21001742	21001706	21001742	21000646	21001411	676	73126	3,3	101,95	0,0	283	73	0.00248479	0.0506575	0.863,0.915	1.0,1.0	-0.111
8579	ENSG00000180182	MED14	X	-	40681847	40681943	40681851	40681943	40680757	40680910	8579	0,1	49,71	0,12	77106	77	73	0.00250053	0.0508822	0.0,0.013	0.0,0.097	-0.042
8663	ENSG00000140983	RHOT2	16	+	668352	668569	668352	668411	668655	668699	8663	156125	7,2	103,98	1,0	231	73	0.00251727	0.0511596	0.876,0.952	0.97,1.0	-0.071
13925	ENSG00000169241	SLC50A1	1	+	155135866	155136099	155135866	155135997	155136298	155136396	13925	9,2	3,1	5,7	0,1	175	73	0.0025277	0.0513083	0.556,0.455	1.0,0.745	-0.367
12782	ENSG00000198856	OSTC	4	+	108650583	108650794	108650583	108650753	108655563	108655657	12782	495498	2,0	337459	7,9	114	73	0.00253831	0.0514602	0.994,1.0	0.969,0.97	0.027
14503	ENSG00000255152	MSH5-SAPCD1	6	+	31743903	31744090	31743903	31744025	31744189	31744303	14503	5,8	43,39	8,26	23,52	138	73	0.00256515	0.0519403	0.058,0.098	0.155,0.209	-0.104
11649	ENSG00000178982	EIF3K	19	+	38619195	38619317	38619195	38619302	38620336	38620435	11649	137181	1,3	147174	8,8	88	73	0.00257913	0.0520953	0.991,0.98	0.938,0.947	0.043
6825	ENSG00000145734	BDP1	5	+	71497269	71497433	71497269	71497426	71501561	71501651	6825	0,9	29,34	0,1	16,32	80	73	0.00257813	0.0520953	0.0,0.195	0.0,0.028	0.084
10318	ENSG00000079313	REXO1	19	-	1818678	1818799	1818705	1818799	1818557	1818595	10318	6,3	33,20	0,1	26,9	100	73	0.00258759	0.0522022	0.117,0.099	0.0,0.075	0.071
18082	ENSG00000258388	PPT2-EGFL8	6	+	32164586	32164681	32164586	32164657	32166137	32166266	18082	23,5	2,1	7,4	5,3	97	73	0.00260526	0.0524942	0.896,0.79	0.513,0.501	0.336
14520	ENSG00000188917	TRMT2B	X	-	101042041	101042312	101042232	101042312	101041316	101041371	14520	66,63	5,7	45,49	12,14	264	73	0.00264349	0.052812	0.785,0.713	0.509,0.492	0.249
14525	ENSG00000116729	WLS	1	-	68193953	68193988	68193954	68193988	68159122	68159247	14525	0,0	157175	12,6	237343	74	73	0.00263754	0.052812	0.0,0.0	0.048,0.017	-0.033
2281	ENSG00000116750	UCHL5	1	-	193059289	193059409	193059315	193059409	193051753	193051817	2281	10,13	2,4	19,4	0,1	99	73	0.00262955	0.052812	0.787,0.706	1.0,0.747	-0.127
6413	ENSG00000198718	FAM179B	14	+	45068423	45068643	45068423	45068639	45071711	45071798	6413	12,13	1,4	8,10	0,0	77	73	0.0026356	0.052812	0.919,0.755	1.0,1.0	-0.163
6465	ENSG00000214078	CPNE1	20	-	35632162	35632385	35632310	35632385	35631944	35632025	6465	81105	10,2	191212	2,3	221	73	0.00264296	0.052812	0.728,0.945	0.969,0.959	-0.127
7119	ENSG00000128159	TUBGCP6	22	-	50220191	50221874	50220250	50221874	50219956	50220015	7119	40,25	1,2	16,23	3,7	132	73	0.00263453	0.052812	0.957,0.874	0.747,0.645	0.22
760	ENSG00000144935	TRPC1	3	+	142784703	142785040	142784703	142784785	142791018	142791158	760	120144	1,0	119118	5,2	328	73	0.00262453	0.052812	0.964,1.0	0.841,0.929	0.097
18844	ENSG00000272779	LL22NC03-80A10.6	22	+	22307105	22307285	22307105	22307245	22307532	22307706	18844	49,46	6,2	66,72	16,19	113	73	0.00266773	0.0532318	0.841,0.937	0.727,0.71	0.171
13393	ENSG00000105700	KXD1	19	+	18557761	18557949	18557761	18557814	18562035	18562157	13393	54,96	1,5	109,81	0,0	208	73	0.00275162	0.0548392	0.95,0.871	1.0,1.0	-0.09
10960	ENSG00000174442	ZWILCH	15	+	66527289	66527385	66527289	66527383	66527856	66527912	10960	1,0	36,27	5,4	39,46	75	73	0.00277024	0.055077	0.026,0.0	0.111,0.078	-0.082
15140	ENSG00000143702	CEP170	1	-	243185778	243186422	243186258	243186422	243172696	243172846	15140	175166	5,6	130166	11,16	553	73	0.00276829	0.055077	0.822,0.785	0.609,0.578	0.21
4737	ENSG00000101346	POFUT1	20	+	32207934	32208157	32207934	32208065	32215268	32215451	4737	2,3	7,1	0,0	3,3	165	73	0.00277961	0.0551966	0.112,0.57	0.0,0.0	0.341
8515	ENSG00000164039	BDH2	4	-	103085698	103086540	103086479	103086540	103085348	103085462	8515	56,30	20,23	112172	29,38	854	73	0.00279464	0.0554281	0.193,0.1	0.248,0.279	-0.117
11217	ENSG00000160752	FDPS	1	+	155312254	155312404	155312254	155312279	155317940	155318021	11217	373454	2,8	408471	11,18	198	73	0.00280945	0.0556549	0.986,0.954	0.932,0.906	0.051
8666	ENSG00000120733	KDM3B	5	+	138417482	138417618	138417482	138417610	138418952	138419232	8666	24,30	77,92	5,12	44,82	81	73	0.0028133	0.0556642	0.219,0.227	0.093,0.117	0.118
116	ENSG00000223745	RP4-717I23.3	1	-	93345688	93345831	93345723	93345831	93340457	93340510	116	1,6	6,7	1,1	17,18	108	73	0.00283183	0.0559174	0.101,0.367	0.038,0.036	0.197
2265	ENSG00000079432	CIC	19	+	42269223	42269381	42269223	42269243	42271773	42272216	2265	6,3	0,0	6,0	0,3	211	73	0.00283289	0.0559174	1.0,1.0	1.0,0.0	0.5
13153	ENSG00000165458	INPPL1	11	+	72234280	72234401	72234280	72234394	72234526	72234646	13153	3,2	141132	11,4	96110	80	73	0.00284052	0.0559339	0.019,0.014	0.095,0.032	-0.047
722	ENSG00000038219	BOD1L1	4	-	13598945	13605084	13604866	13605084	13597103	13597168	722	44044893	7,1	40294677	0,0	5994	73	0.00283977	0.0559339	0.885,0.983	1.0,1.0	-0.066
10486	ENSG00000188419	CHM	X	-	86047110	86047305	86047246	86047305	86027490	86027557	10486	0,2	1,1	6,2	0,0	209	73	0.00285176	0.0560494	0.0,0.411	1.0,1.0	-0.794
16021	ENSG00000140479	PCSK6	15	-	101334154	101334254	101334190	101334254	101331851	101332031	16021	3,2	0,0	0,1	2,0	109	73	0.0028532	0.0560494	1.0,1.0	0.0,1.0	0.5
10041	ENSG00000167608	TMC4	19	-	54172991	54173160	54173038	54173160	54171869	54172083	10041	4,2	5,7	1,2	0,1	120	73	0.00286439	0.0562021	0.327,0.148	1.0,0.549	-0.537
9849	ENSG00000110200	ANAPC15	11	-	72111923	72112262	72112238	72112262	72111411	72111496	9849	92131	0,0	1,5	0,3	388	73	0.00287461	0.0563354	1.0,1.0	1.0,0.239	0.381
7688	ENSG00000004766	VPS50	7	+	93239865	93239950	93239865	93239934	93252652	93252775	7688	0,0	9,7	6,0	6,15	89	73	0.0028856	0.0564836	0.0,0.0	0.451,0.0	-0.226
1697	ENSG00000105875	WDR91	7	-	135197043	135198151	135197992	135198151	135196143	135196337	1697	13,16	16,14	26,28	11,7	1022	73	0.00289993	0.0566968	0.055,0.075	0.144,0.222	-0.118
2206	ENSG00000225138	CTD-2228K2.7	5	+	477279	477465	477279	477336	477805	477975	2206	32,30	7,7	31,30	2,1	202	73	0.00291519	0.0569275	0.623,0.608	0.849,0.916	-0.267
13181	ENSG00000006282	SPATA20	17	+	50554250	50554457	50554250	50554450	50555231	50555312	13181	2,6	42,39	0,0	12,16	80	73	0.00292097	0.0569727	0.042,0.123	0.0,0.0	0.083
12675	ENSG00000182484	WASH6P	X	+	156023011	156023213	156023011	156023209	156023301	156023460	12675	30,36	0,1	18,8	4,1	77	73	0.00295029	0.0574766	1.0,0.972	0.81,0.884	0.139
10053	ENSG00000268043	NBPF12	1	+	146982927	146983091	146982927	146983011	146984133	146984185	10053	10,26	1,0	5,9	3,1	153	73	0.0029981	0.0583389	0.827,1.0	0.443,0.811	0.286
14279	ENSG00000106462	EZH2	7	-	148826453	148826632	148826468	148826632	148819595	148819687	14279	16,7	78111	2,2	53,62	88	73	0.00301658	0.0586292	0.145,0.05	0.03,0.026	0.07
5915	ENSG00000104852	SNRNP70	19	+	49098814	49098963	49098814	49098959	49101389	49101471	5915	1,1	2,4	1,1	0,1	77	73	0.00305221	0.0592518	0.322,0.192	1.0,0.487	-0.487
927	ENSG00000066735	KIF26A	14	+	104138722	104138870	104138722	104138764	104139042	104139288	927	2,6	8,6	0,1	2,6	179	73	0.00306118	0.0593558	0.093,0.29	0.0,0.064	0.16
6623	ENSG00000099821	POLRMT	19	-	619576	619687	619585	619687	619209	619296	6623	7,7	77,67	2,0	41,47	82	73	0.00307222	0.0594299	0.075,0.085	0.042,0.0	0.059
6912	ENSG00000117335	CD46	1	+	207767778	207767828	207767778	207767823	207770320	207770362	6912	0,1	80,66	4,7	75108	78	73	0.00307166	0.0594299	0.0,0.014	0.048,0.057	-0.046
13052	ENSG00000149532	CPSF7	11	-	61419921	61420094	61419948	61420094	61416104	61416519	13052	148129	72,81	75,70	67,71	100	73	0.00308322	0.0595728	0.6,0.538	0.45,0.419	0.134
9147	ENSG00000100578	KIAA0586	14	+	58427727	58427857	58427727	58427813	58429362	58429433	9147	10,12	0,7	15,21	1,0	117	73	0.0030872	0.0595798	1.0,0.517	0.903,1.0	-0.193
12490	ENSG00000215447	BX322557.10	21	+	45288051	45288244	45288051	45288182	45289350	45289438	12490	12,8	0,0	8,2	0,6	135	73	0.00309085	0.0595803	1.0,1.0	1.0,0.153	0.423
15455	ENSG00000184949	FAM227A	22	-	38639614	38639724	38639654	38639724	38638745	38638822	15455	2,3	0,0	4,2	0,6	113	73	0.00310324	0.0596793	1.0,1.0	1.0,0.177	0.411
199	ENSG00000214719	AC005562.1	17	+	30631760	30631979	30631760	30631943	30633097	30633390	199	55,47	2,6	32,39	0,1	109	73	0.00310078	0.0596793	0.948,0.84	1.0,0.963	-0.088
13674	ENSG00000179818	PCBP1-AS1	2	-	70086054	70086273	70086123	70086273	70085546	70085624	13674	115117	5,6	3,9	4,2	142	73	0.00310967	0.0597333	0.922,0.909	0.278,0.698	0.427
11008	ENSG00000066027	PPP2R5A	1	+	212329221	212329331	212329221	212329270	212333496	212333598	11008	93,92	1,1	49,48	4,3	134	73	0.00314836	0.0599117	0.981,0.98	0.87,0.897	0.097
12645	ENSG00000105197	TIMM50	19	+	39485687	39485807	39485687	39485803	39486186	39486291	12645	186193	10,3	173181	0,0	77	73	0.00313823	0.0599117	0.946,0.984	1.0,1.0	-0.035
14046	ENSG00000132153	DHX30	3	+	47802949	47803212	47802949	47802995	47805325	47805420	14046	51,56	2,5	41,26	0,1	290	73	0.00313505	0.0599117	0.865,0.738	1.0,0.867	-0.132
14355	ENSG00000196437	ZNF569	19	-	37443682	37443842	37443746	37443842	37426251	37426378	14355	1,2	0,0	2,2	0,5	137	73	0.00314527	0.0599117	1.0,1.0	1.0,0.176	0.412
1	ENSG00000146263	MMS22L	6	-	97278837	97278898	97278848	97278898	97272974	97273062	1	6,3	26,27	1,1	18,50	84	73	0.00315171	0.0599117	0.167,0.088	0.046,0.017	0.096
2925	ENSG00000143106	PSMA5	1	-	109426404	109426427	109426419	109426427	109421859	109421926	2925	4,4	4,1	3,6	1,0	88	73	0.00313243	0.0599117	0.453,0.768	0.713,1.0	-0.246
5418	ENSG00000121940	CLCC1	1	-	108954226	108954472	108954369	108954472	108950308	108950448	5418	2,1	0,1	0,1	1,2	216	73	0.00315069	0.0599117	1.0,0.253	0.0,0.145	0.554
7309	ENSG00000136758	YME1L1	10	-	27134032	27134122	27134038	27134122	27131858	27131941	7309	2,2	119129	5,12	125155	79	73	0.00314086	0.0599117	0.015,0.014	0.036,0.067	-0.037
9717	ENSG00000136811	ODF2	9	+	128460941	128461067	128460941	128461010	128471307	128471468	9717	40,48	0,3	59,69	8,9	130	73	0.00314429	0.0599117	1.0,0.9	0.805,0.812	0.141
13128	ENSG00000114316	USP4	3	-	49293510	49293593	49293545	49293593	49292509	49292598	13128	2,2	4,2	0,0	9,3	108	73	0.0031767	0.0603169	0.253,0.403	0.0,0.0	0.328
18199	ENSG00000101365	IDH3B	20	-	2658626	2658837	2658637	2658837	2658394	2658522	18199	10,18	1,0	14,13	0,9	84	73	0.00318582	0.0604204	0.897,1.0	1.0,0.557	0.17
4029	ENSG00000197989	SNHG12	1	-	28580424	28580646	28580559	28580646	28579911	28579981	4029	33,25	158139	59,59	128213	208	73	0.00319519	0.0605284	0.068,0.059	0.139,0.089	-0.051
5564	ENSG00000178761	FAM219B	15	-	74902603	74902786	74902658	74902786	74899991	74902063	5564	73,62	4,4	48,69	0,1	128	73	0.00321277	0.0607916	0.912,0.898	1.0,0.975	-0.083
15305	ENSG00000156171	DRAM2	1	-	111120515	111120693	111120531	111120693	111119876	111119959	15305	95,84	7,2	115143	12,23	89	73	0.00324267	0.0612868	0.918,0.972	0.887,0.836	0.084
12100	ENSG00000125676	THOC2	X	-	123620374	123620965	123620906	123620965	123619400	123619436	12100	58,56	129124	139195	202256	605	73	0.00325345	0.0613496	0.051,0.052	0.077,0.084	-0.029
9764	ENSG00000143373	ZNF687	1	+	151282266	151282410	151282266	151282395	151286274	151288406	9764	9,9	14,15	2,2	9,19	88	73	0.00325108	0.0613496	0.348,0.332	0.156,0.08	0.222
18627	ENSG00000105221	AKT2	19	-	40236256	40238091	40237968	40238091	40235889	40236104	18627	309203	2,4	150196	0,1	1785	73	0.00325843	0.0613732	0.863,0.675	1.0,0.889	-0.175
18534	ENSG00000180198	RCC1	1	+	28518135	28518351	28518135	28518308	28529857	28529939	18534	4,1	86,90	8,7	73,62	116	73	0.00327512	0.0616172	0.028,0.007	0.065,0.066	-0.048
11102	ENSG00000185049	NELFA	4	-	1985993	1986183	1986113	1986183	1985775	1985864	11102	5,4	54,71	6,11	34,32	193	73	0.00330946	0.0620592	0.034,0.021	0.063,0.115	-0.061
12071	ENSG00000103034	NDRG4	16	+	58503797	58503957	58503797	58503903	58504153	58504274	12071	1,4	5,9	0,0	4,15	127	73	0.00331284	0.0620592	0.103,0.203	0.0,0.0	0.153
3377	ENSG00000237298	TTN-AS1	2	+	178614034	178614804	178614034	178614273	178615322	178615374	3377	36,19	0,4	4,7	0,0	604	73	0.0033137	0.0620592	1.0,0.365	1.0,1.0	-0.318
3829	ENSG00000196155	PLEKHG4	16	+	67287897	67288021	67287897	67288014	67288802	67289479	3829	0,1	3,0	1,1	1,0	80	73	0.00330246	0.0620592	0.0,1.0	0.477,1.0	-0.238
16170	ENSG00000105982	RNF32	7	+	156654575	156654735	156654575	156654718	156657540	156657573	16170	4,3	10,8	0,1	8,3	90	73	0.00334186	0.0625157	0.245,0.233	0.0,0.213	0.133
7214	ENSG00000151881	C5orf28	5	-	43483748	43483885	43483821	43483885	43453657	43454043	7214	4,2	10,11	0,0	7,9	146	73	0.00335189	0.062632	0.167,0.083	0.0,0.0	0.125
17932	ENSG00000157827	FMNL2	2	+	152645433	152645527	152645433	152645480	152647795	152649823	17932	29,45	15,20	60,65	6,16	120	73	0.00336765	0.0628551	0.54,0.578	0.859,0.712	-0.227
7911	ENSG00000125691	RPL23	17	-	38853016	38853105	38853021	38853105	38850080	38852732	7911	114141	18732096	570260	31364975	78	73	0.00338618	0.0631295	0.054,0.059	0.145,0.047	-0.04
9890	ENSG00000066697	MSANTD3	9	+	100444127	100444206	100444127	100444188	100445168	100445226	9890	2,4	7,5	11,6	5,0	91	73	0.00340612	0.0634293	0.186,0.391	0.638,1.0	-0.53
180	ENSG00000164683	HEY1	8	-	79766996	79767092	79767008	79767092	79766650	79766732	180	165164	826641	72,79	212215	85	73	0.00343492	0.0638933	0.146,0.18	0.226,0.24	-0.07
16808	ENSG00000143774	GUK1	1	+	228141123	228141507	228141123	228141288	228145510	228145624	16808	24,29	45,47	21,37	21,17	292	73	0.00344331	0.0639771	0.118,0.134	0.2,0.352	-0.15
10711	ENSG00000118418	HMGN3	6	-	79202275	79202389	79202316	79202389	79201244	79201726	10711	182177	96,99	94147	82129	114	73	0.00345314	0.0640616	0.548,0.534	0.423,0.422	0.119
3397	ENSG00000215883	CYB5RL	1	-	54190737	54190896	54190747	54190896	54187651	54187739	3397	2,8	7,8	1,3	20,23	83	73	0.00345564	0.0640616	0.201,0.468	0.042,0.103	0.262
18079	ENSG00000115129	TP53I3	2	-	24082884	24083152	24083000	24083152	24080818	24081031	18079	42,31	1,4	7,14	0,0	189	73	0.00347798	0.0644033	0.942,0.75	1.0,1.0	-0.154
5859	ENSG00000242612	DECR2	16	+	410242	410404	410242	410367	410690	410784	5859	1,0	16,13	1,5	15,4	110	73	0.00348571	0.0644738	0.04,0.0	0.042,0.453	-0.228
12256	ENSG00000167972	ABCA3	16	-	2324318	2324531	2324403	2324531	2323522	2323688	12256	2,0	34,17	2,7	24,17	158	73	0.00350482	0.064587	0.026,0.0	0.037,0.16	-0.086
18462	ENSG00000177646	ACAD9	3	+	128902552	128902632	128902552	128902628	128904061	128904132	18462	6,6	21,19	7,2	43,94	77	73	0.00349897	0.064587	0.213,0.23	0.134,0.02	0.145
5721	ENSG00000159063	ALG8	11	-	78124020	78124214	78124024	78124214	78121064	78121174	5721	43,44	1,0	68,88	4,7	77	73	0.00350343	0.064587	0.976,1.0	0.942,0.923	0.055
6741	ENSG00000240344	PPIL3	2	-	200889105	200889303	200889243	200889303	200887612	200887685	6741	7,3	22,23	0,1	6,28	211	73	0.00350752	0.064587	0.099,0.043	0.0,0.012	0.065
4453	ENSG00000114405	C3orf14	3	+	62319014	62319168	62319014	62319055	62319720	62319832	4453	2,8	34,37	2,0	51,54	186	73	0.00351192	0.0645959	0.023,0.078	0.015,0.0	0.043
15359	ENSG00000143420	ENSA	1	-	150627311	150627592	150627466	150627592	150626478	150626526	15359	67,38	4,2	23,64	12,9	228	73	0.00353109	0.0648036	0.843,0.859	0.38,0.695	0.314
754	ENSG00000094975	SUCO	1	+	172588759	172589926	172588759	172588862	172590983	172591071	754	806638	4,3	671993	0,0	1137	73	0.00353053	0.0648036	0.928,0.932	1.0,1.0	-0.07
7777	ENSG00000198258	UBL5	19	+	9827891	9828064	9827891	9827984	9828326	9828376	7777	255295	674698	99174	401587	153	73	0.00354989	0.065076	0.153,0.168	0.105,0.124	0.046
5792	ENSG00000131381	RBSN	3	-	15096534	15096710	15096551	15096710	15095972	15096288	5792	59,51	6,10	41,39	3,0	90	73	0.00361954	0.0662791	0.889,0.805	0.917,1.0	-0.112
9387	ENSG00000166140	ZFYVE19	15	+	40807088	40807868	40807088	40807671	40809118	40809240	9387	67,50	3,2	40,57	0,0	270	73	0.00362714	0.0663444	0.858,0.871	1.0,1.0	-0.135
12517	ENSG00000137185	ZSCAN9	6	+	28225291	28225400	28225291	28225366	28227011	28227504	12517	0,8	18,15	1,0	14,13	107	73	0.00363673	0.0663844	0.0,0.267	0.046,0.0	0.111
3491	ENSG00000128463	EMC4	15	+	34225535	34225658	34225535	34225650	34227692	34227846	3491	20,28	120158	7,19	169156	81	73	0.00363739	0.0663844	0.131,0.138	0.036,0.099	0.067
668	ENSG00000184436	THAP7	22	-	21001522	21001742	21001545	21001742	21000646	21001411	668	10,22	1,0	13,9	2,3	96	73	0.00365898	0.0667045	0.884,1.0	0.832,0.695	0.178
10250	ENSG00000074582	BCS1L	2	+	218659759	218659811	218659759	218659800	218660306	218660475	10250	0,10	7,1	0,0	11,7	84	73	0.00368559	0.0671152	0.0,0.897	0.0,0.0	0.449
11556	ENSG00000118705	RPN2	20	+	37203889	37204054	37203889	37203960	37204766	37204901	11556	33,44	473608	60,32	367371	167	73	0.00370227	0.0672715	0.03,0.031	0.067,0.036	-0.021
4564	ENSG00000226853	AC010894.3	2	+	174487402	174487529	174487402	174487416	174488034	174488300	4564	59101	2,5	25,29	0,0	186	73	0.00370234	0.0672715	0.92,0.888	1.0,1.0	-0.096
12573	ENSG00000105726	ATP13A1	19	-	19654480	19654700	19654542	19654700	19653968	19654074	12573	13,13	16,10	5,4	19,13	135	73	0.00371888	0.0674974	0.305,0.413	0.125,0.143	0.225
11915	ENSG00000259431	THTPA	14	+	23556998	23557228	23556998	23557034	23558694	23558997	11915	91,84	7,1	38,60	1,0	267	73	0.00375649	0.0681049	0.78,0.958	0.912,1.0	-0.087
4160	ENSG00000115687	PASK	2	-	241149607	241150264	241150077	241150264	241142836	241143074	4160	6,4	0,3	5,9	0,0	543	73	0.00380551	0.0688421	1.0,0.152	1.0,1.0	-0.424
8151	ENSG00000157823	AP3S2	15	-	89893876	89893994	89893880	89893994	89889048	89889140	8151	6,6	34,42	1,3	47,65	77	73	0.00380411	0.0688421	0.143,0.119	0.02,0.042	0.1
10503	ENSG00000102974	CTCF	16	+	67636689	67636855	67636689	67636851	67637687	67639183	10503	19,19	136137	3,2	53,52	77	73	0.0038097	0.0688423	0.117,0.116	0.051,0.035	0.074
17275	ENSG00000126391	FRMD8	11	+	65387036	65387241	65387036	65387121	65389360	65389528	17275	2,4	29,25	1,11	5,6	193	73	0.00382836	0.0691036	0.025,0.057	0.07,0.409	-0.198
16098	ENSG00000116266	STXBP3	1	+	108776332	108776437	108776332	108776423	108779285	108781542	16098	1,0	39,38	4,7	49,84	87	73	0.00383579	0.0691619	0.021,0.0	0.064,0.065	-0.054
14190	ENSG00000048140	TSPAN17	5	+	176656702	176656924	176656702	176656816	176657517	176659053	14190	14,15	1,3	10,10	0,0	181	73	0.00384575	0.0692657	0.85,0.668	1.0,1.0	-0.241
2412	ENSG00000100360	IFT27	22	-	36766275	36766454	36766312	36766454	36766137	36766197	2412	4,2	0,0	7,9	3,1	110	73	0.00385916	0.0694311	1.0,1.0	0.608,0.857	0.268
7616	ENSG00000126746	ZNF384	12	-	6689097	6689510	6689367	6689510	6688166	6688226	7616	27,41	15,24	11,17	19,21	343	73	0.00386976	0.0695458	0.277,0.267	0.11,0.147	0.144
13844	ENSG00000071537	SEL1L	14	-	81526729	81526964	81526732	81526964	81506073	81506241	13844	8,3	82,82	2,0	73,81	76	73	0.00389373	0.0698241	0.086,0.034	0.026,0.0	0.047
9995	ENSG00000121073	SLC35B1	17	-	49707342	49707771	49707528	49707771	49706964	49707068	9995	45,47	0,5	15,34	0,0	259	73	0.00389068	0.0698241	1.0,0.726	1.0,1.0	-0.137
18075	ENSG00000171100	MTM1	X	+	150568624	150568718	150568624	150568662	150592604	150592677	18075	1,0	12,4	5,2	12,9	129	73	0.0039023	0.0699017	0.045,0.0	0.191,0.112	-0.129
1151	ENSG00000140534	TICRR	15	+	89592061	89592183	89592061	89592176	89594414	89594554	1151	5,4	29,28	0,1	18,9	80	73	0.00392078	0.0700879	0.136,0.115	0.0,0.092	0.08
17310	ENSG00000122140	MRPS2	9	+	135500997	135501326	135500997	135501123	135501843	135501973	17310	25,9	389400	6,16	97,95	276	73	0.00392972	0.0700879	0.017,0.006	0.016,0.043	-0.018
5021	ENSG00000160087	UBE2J2	1	-	1273498	1273837	1273665	1273837	1267861	1267992	5021	12,12	54,50	1,2	21,24	240	73	0.00392251	0.0700879	0.063,0.068	0.014,0.025	0.046
7061	ENSG00000101972	STAG2	X	+	123962078	123962246	123962078	123962106	124022530	124022551	7061	10,22	29,31	10,8	40,53	213	73	0.00392668	0.0700879	0.106,0.196	0.079,0.049	0.087
15353	ENSG00000138286	FAM149B1	10	+	73193476	73193609	73193476	73193593	73208618	73208786	15353	1,0	10,10	2,8	30,22	89	73	0.00394489	0.0701072	0.076,0.0	0.052,0.23	-0.103
1920	ENSG00000273000	KB-1572G7.2	22	-	23686824	23686995	23686837	23686995	23683724	23683867	1920	2,0	8,6	2,3	2,2	86	73	0.00393662	0.0701072	0.175,0.0	0.459,0.56	-0.422
2852	ENSG00000155275	TRMT44	4	+	8452881	8453112	8452881	8452989	8454741	8454813	2852	4,5	16,19	1,0	16,10	196	73	0.00394784	0.0701072	0.085,0.089	0.023,0.0	0.075
9232	ENSG00000103275	UBE2I	16	+	1315653	1315730	1315653	1315726	1320173	1320283	9232	13,10	358413	27,23	340455	77	73	0.00394097	0.0701072	0.033,0.022	0.07,0.046	-0.031
16165	ENSG00000173531	MST1	3	-	49686946	49687067	49686950	49687067	49686683	49686802	16165	39,22	9,16	4,2	0,1	77	73	0.0039762	0.0705347	0.804,0.566	1.0,0.655	-0.142
9530	ENSG00000107521	HPS1	10	-	98420040	98420158	98420044	98420158	98418174	98418257	9530	2,3	28,38	5,11	26,26	77	73	0.00398215	0.0705642	0.063,0.07	0.154,0.286	-0.153
17846	ENSG00000128513	POT1	7	-	124827200	124827305	124827213	124827305	124825251	124825357	17846	2,0	26,22	6,5	34,23	86	73	0.00401901	0.070912	0.061,0.0	0.13,0.156	-0.113
5587	ENSG00000162300	ZFPL1	11	+	65084241	65084378	65084241	65084360	65084690	65084800	5587	32,65	0,1	52,57	4,4	91	73	0.00401111	0.070912	1.0,0.981	0.912,0.92	0.074
6200	ENSG00000233101	HOXB-AS3	17	+	48602137	48602377	48602137	48602232	48603926	48604046	6200	60,60	1,10	56,67	0,2	218	73	0.00401662	0.070912	0.953,0.668	1.0,0.918	-0.149
982	ENSG00000129657	SEC14L1	17	+	77088748	77088985	77088748	77088949	77089152	77089271	982	8,3	44,52	3,9	3,19	109	73	0.0040159	0.070912	0.109,0.037	0.401,0.241	-0.248
1910	ENSG00000101974	ATP11C	X	-	139932015	139933070	139933014	139933070	139826703	139826823	1910	164153	0,0	52,77	4,0	1072	73	0.00404809	0.0713487	1.0,1.0	0.47,1.0	0.265
11769	ENSG00000116667	C1orf21	1	+	184509309	184509462	184509309	184509452	184590738	184590815	11769	1,3	6,1	0,0	6,4	83	73	0.00408791	0.0719734	0.128,0.725	0.0,0.0	0.426
10255	ENSG00000074582	BCS1L	2	+	218660036	218660245	218660036	218660166	218660938	218660966	10255	82,77	5,4	36,48	1,0	152	73	0.00411735	0.0724144	0.887,0.902	0.945,1.0	-0.078
11216	ENSG00000160752	FDPS	1	+	155312254	155312395	155312254	155312279	155317940	155318021	11216	488609	2,8	557663	11,18	189	73	0.00412284	0.0724335	0.99,0.967	0.951,0.934	0.036
7655	ENSG00000250151	ARPC4-TTLL3	3	+	9826996	9827072	9826996	9827068	9828959	9829395	7655	7,4	0,5	2,5	0,0	77	73	0.00412786	0.0724444	1.0,0.431	1.0,1.0	-0.284
11867	ENSG00000169895	SYAP1	X	+	16719770	16719903	16719770	16719899	16735226	16735345	11867	3,3	92123	8,11	93112	77	73	0.00413235	0.0724459	0.03,0.023	0.075,0.085	-0.054
13234	ENSG00000134884	ARGLU1	13	-	106557504	106557616	106557558	106557616	106557047	106557131	13234	98,60	6,12	68,72	21,22	127	73	0.00416935	0.0730169	0.904,0.742	0.651,0.653	0.171
12039	ENSG00000177542	SLC25A22	11	-	794452	794513	794457	794513	793528	793619	12039	1,1	76,51	5,2	38,26	78	73	0.00417775	0.0730862	0.012,0.018	0.11,0.067	-0.073
8204	ENSG00000165275	TRMT10B	9	+	37763628	37763865	37763628	37763753	37768075	37768228	8204	17,17	8,12	24,35	6,2	185	73	0.00419411	0.0732944	0.456,0.359	0.612,0.874	-0.336
5422	ENSG00000121940	CLCC1	1	-	108963342	108963450	108963380	108963450	108950308	108950448	5422	27,24	0,1	16,18	3,2	111	73	0.0042054	0.0734138	1.0,0.94	0.778,0.855	0.153
18200	ENSG00000101365	IDH3B	20	-	2659698	2660176	2660029	2660176	2659524	2659585	18200	212263	0,7	178205	0,0	404	73	0.00421627	0.0735257	1.0,0.872	1.0,1.0	-0.064
7924	ENSG00000142856	ITGB3BP	1	-	63523109	63523201	63523128	63523201	63508527	63508570	7924	11,8	151159	2,8	175323	92	73	0.00422675	0.0736304	0.055,0.038	0.009,0.019	0.033
6774	ENSG00000102119	EMD	X	+	154379360	154379562	154379360	154379537	154379689	154379794	6774	213291	12,14	253225	2,7	98	73	0.00423438	0.0736854	0.93,0.939	0.989,0.96	-0.04
8727	ENSG00000170296	GABARAP	17	-	7241767	7241819	7241777	7241819	7241600	7241679	8727	3,1	0,0	12,18	3,2	83	73	0.00424528	0.073797	1.0,1.0	0.779,0.888	0.166
3660	ENSG00000145476	CYP4V2	4	+	186204380	186204470	186204380	186204457	186205199	186205302	3660	0,2	7,7	1,1	0,1	86	73	0.00425688	0.0738428	0.0,0.195	1.0,0.459	-0.632
8701	ENSG00000163463	KRTCAP2	1	-	155173076	155173251	155173083	155173251	155172737	155172892	8701	2,1	1,4	1,1	0,1	80	73	0.00425316	0.0738428	0.646,0.186	1.0,0.477	-0.322
3505	ENSG00000166508	MCM7	7	-	100095745	100095973	100095773	100095973	100095386	100095470	3505	19,23	386383	8,6	290303	101	73	0.0042698	0.0739889	0.034,0.042	0.02,0.014	0.021
16236	ENSG00000104763	ASAH1	8	-	18083898	18084064	18083980	18084064	18075540	18075587	16236	14,12	52,35	6,1	31,40	155	73	0.00429601	0.0742867	0.113,0.139	0.084,0.012	0.078
6945	ENSG00000102032	RENBP	X	-	153944506	153944687	153944583	153944687	153944308	153944418	6945	0,0	19,9	2,4	14,12	150	73	0.00429497	0.0742867	0.0,0.0	0.065,0.14	-0.103
11807	ENSG00000204444	APOM	6	+	31656471	31656633	31656471	31656626	31657224	31657298	11807	6,9	9,37	1,0	3,4	80	73	0.00431417	0.0744442	0.378,0.182	0.233,0.0	0.164
18251	ENSG00000147140	NONO	X	+	71297835	71298078	71297835	71297938	71298468	71298508	18251	116157	761964	196216	813986	213	73	0.00431329	0.0744442	0.05,0.053	0.076,0.07	-0.022
8086	ENSG00000182796	TMEM198B	12	+	55832870	55833038	55832870	55833014	55833446	55833541	8086	5,9	3,11	1,1	7,4	97	73	0.00434982	0.0749809	0.556,0.381	0.097,0.158	0.341
12249	ENSG00000085274	MYNN	3	+	169774264	169774561	169774264	169774431	169778767	169779561	12249	83,70	4,5	58111	1,1	203	73	0.00435844	0.0750509	0.882,0.834	0.954,0.976	-0.107
18583	ENSG00000013374	NUB1	7	+	151374096	151374243	151374096	151374201	151375847	151375943	18583	34,41	100,95	24,17	96111	115	73	0.00437466	0.0751769	0.178,0.215	0.137,0.089	0.084
9393	ENSG00000136870	ZNF189	9	+	101399394	101399530	101399394	101399466	101399925	101400010	9393	31,37	0,0	16,11	3,1	137	73	0.00437489	0.0751769	1.0,1.0	0.74,0.854	0.203
17505	ENSG00000198756	COLGALT2	1	-	184037094	184037729	184037580	184037729	183978409	183978520	17505	30,31	3,2	26,13	0,1	559	73	0.00439661	0.0753143	0.566,0.669	1.0,0.629	-0.197
3739	ENSG00000144320	KIAA1715	2	-	175995552	175995646	175995557	175995646	175993181	175993223	3739	2,0	23,33	4,6	33,28	78	73	0.00439598	0.0753143	0.075,0.0	0.102,0.167	-0.097
8912	ENSG00000147548	WHSC1L1	8	-	38281466	38281583	38281499	38281583	38279539	38279681	8912	24,18	16,24	9,13	30,30	106	73	0.00439414	0.0753143	0.508,0.341	0.171,0.23	0.224
13840	ENSG00000233527	ZNF529-AS1	19	+	36577227	36577283	36577227	36577237	36593845	36593931	13840	4,1	0,0	0,2	3,0	119	73	0.00442773	0.0757685	1.0,1.0	0.0,1.0	0.5
10573	ENSG00000255624	RP11-564D11.3	10	+	122880670	122880873	122880670	122880739	122881597	122881667	10573	11,7	14,4	13,15	3,3	207	73	0.00447946	0.0765742	0.217,0.382	0.604,0.638	-0.322
3982	ENSG00000160753	RUSC1	1	+	155325426	155325672	155325426	155325490	155325863	155327132	3982	104133	3,4	115107	0,1	255	73	0.00448478	0.0765856	0.908,0.905	1.0,0.968	-0.077
10762	ENSG00000141127	PRPSAP2	17	+	18858136	18858328	18858136	18858261	18865801	18865952	10762	1,2	1,0	0,3	2,2	140	73	0.00449753	0.0767237	0.343,1.0	0.0,0.439	0.452
6346	ENSG00000122783	C7orf49	7	-	135168748	135169060	135168785	135169060	135167731	135167807	6346	173188	25,40	164158	11,18	110	73	0.00451565	0.076953	0.821,0.757	0.908,0.853	-0.092
5167	ENSG00000161010	C5orf45	5	-	179853196	179853437	179853377	179853437	179847977	179848066	5167	9,3	36,28	6,25	20,37	254	73	0.00452182	0.0769785	0.067,0.03	0.079,0.163	-0.072
18493	ENSG00000139291	TMEM19	12	+	71700831	71701025	71700831	71700878	71703976	71704056	18493	49,59	5,8	37,65	2,1	220	73	0.0045299	0.0770364	0.765,0.71	0.86,0.956	-0.17
12455	ENSG00000183317	EPHA10	1	-	37719413	37719607	37719507	37719607	37718660	37718816	12455	29,19	1,7	15,8	0,1	167	73	0.0045553	0.0773275	0.927,0.543	1.0,0.778	-0.154
7731	ENSG00000066933	MYO9A	15	-	71951701	71951896	71951776	71951896	71938851	71938927	7731	0,0	5,20	3,4	24,13	148	73	0.00455642	0.0773275	0.0,0.0	0.058,0.132	-0.095
10509	ENSG00000205664	RP11-706O15.1	X	-	3829219	3829392	3829363	3829392	3818441	3818500	10509	38,33	0,1	7,3	1,2	217	73	0.0046011	0.0780055	1.0,0.917	0.702,0.335	0.44
14390	ENSG00000003402	CFLAR	2	+	201129976	201130146	201129976	201130007	201133028	201133134	14390	90,72	0,6	41,47	0,0	212	73	0.00461486	0.0781583	1.0,0.805	1.0,1.0	-0.097
16711	ENSG00000184445	KNTC1	12	+	122613111	122613234	122613111	122613230	122613625	122613669	16711	5,3	49,48	1,1	59,94	77	73	0.00463262	0.0783784	0.088,0.056	0.016,0.01	0.059
10290	ENSG00000138698	RAP1GDS1	4	+	98343138	98343319	98343138	98343261	98352475	98352601	10290	1,1	44,41	0,11	39,54	131	73	0.00467587	0.0788774	0.013,0.013	0.0,0.102	-0.038
10822	ENSG00000075826	SEC31B	10	-	100506039	100506201	100506080	100506201	100505360	100505495	10822	18,9	3,1	19,16	0,0	114	73	0.00466835	0.0788774	0.793,0.852	1.0,1.0	-0.177
14423	ENSG00000128928	IVD	15	+	40407635	40407812	40407635	40407725	40407938	40407990	14423	4,12	81,73	1,1	47,35	160	73	0.00467649	0.0788774	0.022,0.07	0.01,0.013	0.035
12663	ENSG00000172466	ZNF24	18	-	35344359	35344456	35344369	35344456	35340230	35340733	12663	24,50	181153	45,29	81,83	83	73	0.00470311	0.0792453	0.104,0.223	0.328,0.235	-0.118
13259	ENSG00000116962	NID1	1	-	235981600	235981782	235981610	235981782	235980495	235980653	13259	2,1	82,95	9,1	59,64	83	73	0.00471645	0.0793076	0.021,0.009	0.118,0.014	-0.051
16358	ENSG00000135838	NPL	1	+	182789736	182789904	182789736	182789805	182792231	182792286	16358	3,10	0,1	4,10	2,2	172	73	0.00471452	0.0793076	1.0,0.809	0.459,0.68	0.335
5464	ENSG00000224509	AC010884.1	2	-	105038258	105038496	105038453	105038496	104945014	104945077	5464	3,3	1,1	2,1	5,10	268	73	0.00473947	0.0796133	0.45,0.45	0.098,0.027	0.388
4285	ENSG00000156873	PHKG2	16	+	30751105	30751304	30751105	30751217	30753231	30753297	4285	85,70	3,17	54,59	2,1	160	73	0.00475266	0.0797536	0.928,0.653	0.925,0.964	-0.154
13862	ENSG00000180376	CCDC66	3	+	56560861	56561012	56560861	56560968	56563683	56564125	13862	12,7	0,1	1,1	0,4	117	73	0.00475847	0.0797698	1.0,0.814	1.0,0.135	0.34
11304	ENSG00000197530	MIB2	1	+	1625545	1626754	1625545	1625653	1626836	1626999	11304	130159	2,2	109,92	0,0	1174	73	0.00477723	0.0799214	0.802,0.832	1.0,1.0	-0.183
15724	ENSG00000131080	EDA2R	X	-	66602632	66602797	66602723	66602797	66599768	66599860	15724	7,0	2,1	7,3	0,0	164	73	0.00477505	0.0799214	0.609,0.0	1.0,1.0	-0.696
13000	ENSG00000135317	SNX14	6	-	85547111	85547226	85547115	85547226	85543604	85543760	13000	20,19	1,0	34,48	2,7	77	73	0.00479999	0.0801394	0.95,1.0	0.942,0.867	0.071
9313	ENSG00000137154	RPS6	9	-	19378329	19378506	19378399	19378506	19376493	19376651	9313	69087915	41,70	59379114	53126	143	73	0.00479805	0.0801394	0.989,0.983	0.983,0.974	0.008
15803	ENSG00000249915	PDCD6	5	+	304176	306754	304176	304221	311292	311402	15803	222221	1,0	220241	0,7	2606	73	0.00484174	0.0807545	0.861,1.0	1.0,0.491	0.185
6238	ENSG00000142230	SAE1	19	+	47205103	47205259	47205103	47205129	47209158	47210636	6238	1,12	9,10	1,2	9,20	203	73	0.00485931	0.0809655	0.038,0.301	0.038,0.035	0.133
11948	ENSG00000088538	DOCK3	3	+	51277607	51277754	51277607	51277712	51280105	51280204	11948	4,4	1,1	1,2	4,2	115	73	0.00488014	0.0812076	0.717,0.717	0.137,0.388	0.454
17006	ENSG00000137200	CMTR1	6	+	37475320	37475916	37475320	37475412	37476125	37476194	17006	100,95	79,80	132111	60,58	577	73	0.00488863	0.0812076	0.138,0.131	0.218,0.195	-0.072
5955	ENSG00000166986	MARS	12	+	57516434	57516577	57516434	57516564	57517282	57517569	5955	22,23	6,6	37,42	4,1	86	73	0.00488636	0.0812076	0.757,0.765	0.887,0.973	-0.169
4279	ENSG00000156873	PHKG2	16	+	30751105	30751259	30751105	30751217	30753231	30753297	4279	56,63	3,17	39,41	2,1	115	73	0.00490848	0.081455	0.922,0.702	0.925,0.963	-0.132
3885	ENSG00000182446	NPLOC4	17	-	81567933	81568075	81567953	81568075	81567416	81567533	3885	1,0	0,1	2,0	0,1	93	73	0.00493559	0.0816499	1.0,0.0	1.0,0.0	0
670	ENSG00000184436	THAP7	22	-	21001496	21001742	21001522	21001742	21000646	21001411	670	12,24	0,5	15,18	0,0	99	73	0.00494006	0.0816499	1.0,0.78	1.0,1.0	-0.11
7378	ENSG00000250588	IQCJ-SCHIP1	3	+	159764442	159765099	159764442	159764640	159866162	159866281	7378	182241	6,0	83,67	0,0	532	73	0.0049292	0.0816499	0.806,1.0	1.0,1.0	-0.097
7915	ENSG00000122299	ZC3H7A	16	-	11761405	11761511	11761467	11761511	11758430	11758539	7915	77,75	1,0	97161	3,7	135	73	0.00493077	0.0816499	0.977,1.0	0.946,0.926	0.052
42	ENSG00000168918	INPP5D	2	+	233163706	233163926	233163706	233163903	233164306	233164424	42	2,2	6,5	0,0	6,1	96	73	0.00495612	0.0818332	0.202,0.233	0.0,0.0	0.218
1830	ENSG00000142937	RPS8	1	+	44776650	44776739	44776650	44776714	44777613	44777788	1830	23952453	73,83	20142846	77163	98	73	0.00503926	0.0830163	0.961,0.957	0.951,0.929	0.019
18613	ENSG00000182372	CLN8	8	+	1763761	1763885	1763761	1763811	1770931	1771597	18613	19,14	0,1	10,10	7,0	147	73	0.0050429	0.0830163	1.0,0.874	0.415,1.0	0.23
1897	ENSG00000038358	EDC4	16	+	67878956	67879152	67878956	67879137	67879236	67879309	1897	1,8	71,59	0,0	39,42	88	73	0.0050379	0.0830163	0.012,0.101	0.0,0.0	0.057
13620	ENSG00000128833	MYO5C	15	-	52248681	52248783	52248699	52248783	52247457	52247592	13620	0,0	9,8	2,3	12,13	91	73	0.00507883	0.0834446	0.0,0.0	0.118,0.156	-0.137
4027	ENSG00000197989	SNHG12	1	-	28579911	28579981	28579941	28579981	28579528	28579587	4027	115,95	31,33	86142	16,19	103	73	0.00508413	0.0834446	0.724,0.671	0.792,0.841	-0.119
6269	ENSG00000122705	CLTA	9	+	36191164	36191328	36191164	36191273	36197550	36197588	6269	8,9	172206	25,12	188167	128	73	0.00508183	0.0834446	0.026,0.024	0.07,0.039	-0.03
7480	ENSG00000088899	RP5-1187M17.10	20	-	3165496	3165628	3165559	3165628	3162616	3165152	7480	61,62	6,6	51,27	2,0	136	73	0.00511594	0.083883	0.845,0.847	0.932,1.0	-0.12
10155	ENSG00000143947	RPS27A	2	+	55232794	55233032	55232794	55232872	55233362	55233421	10155	9931127	43924575	6391646	46797476	233	73	0.00513766	0.0841084	0.066,0.072	0.041,0.065	0.016
4032	ENSG00000218739	CEBPZOS	2	+	37196487	37196644	37196487	37196531	37197253	37197350	4032	8,5	0,4	5,1	0,0	186	73	0.00514337	0.0841084	1.0,0.329	1.0,1.0	-0.336
6541	ENSG00000136169	SETDB2	13	+	49476475	49477039	49476475	49476698	49480218	49480335	6541	28,21	3,9	108,70	1,6	414	73	0.00514501	0.0841084	0.622,0.292	0.95,0.673	-0.355
13344	ENSG00000099899	TRMT2A	22	-	20115474	20115688	20115671	20115688	20114964	20115079	13344	89,38	1,4	47,55	0,0	270	73	0.00518761	0.0846368	0.96,0.72	1.0,1.0	-0.16
4055	ENSG00000130413	STK33	11	-	8480409	8480614	8480533	8480614	8474680	8474816	4055	9,6	1,0	8,18	1,4	197	73	0.005185	0.0846368	0.769,1.0	0.748,0.625	0.198
4836	ENSG00000169607	CKAP2L	2	-	112755976	112757214	112756892	112757214	112752266	112752474	4836	849898	3,5	498694	0,0	989	73	0.00519372	0.0846525	0.954,0.93	1.0,1.0	-0.058
4316	ENSG00000244257	PKD1P1	16	+	16328987	16329240	16328987	16329222	16329364	16329560	4316	61,58	3,5	18,18	0,0	91	73	0.00525929	0.0856365	0.942,0.903	1.0,1.0	-0.078
7999	ENSG00000006744	ELAC2	17	-	13017372	13017615	13017566	13017615	13017070	13017121	7999	6,6	10,15	0,1	3,4	267	73	0.00527556	0.0858165	0.141,0.099	0.0,0.064	0.088
592	ENSG00000110514	MADD	11	+	47269673	47269874	47269673	47269750	47273826	47273976	592	0,1	2,0	12,7	1,1	197	73	0.00528513	0.0858872	0.0,1.0	0.816,0.722	-0.269
14666	ENSG00000136045	PWP1	12	+	107696473	107696602	107696473	107696584	107697466	107697597	14666	4,9	64,70	2,3	85114	91	73	0.00531801	0.0861664	0.048,0.093	0.019,0.021	0.051
9623	ENSG00000116560	SFPQ	1	-	35186946	35187122	35187000	35187122	35182931	35184593	9623	116,98	460456	55,52	124159	127	73	0.00531203	0.0861664	0.127,0.11	0.203,0.158	-0.062
9760	ENSG00000132155	RAF1	3	-	12599690	12599808	12599702	12599808	12591707	12591792	9760	142159	0,1	112,99	3,6	85	73	0.00531395	0.0861664	1.0,0.993	0.97,0.934	0.044
6484	ENSG00000133619	KRBA1	7	+	149730427	149730568	149730427	149730545	149731671	149731776	6484	34,32	1,3	6,12	2,5	96	73	0.00532588	0.086209	0.963,0.89	0.695,0.646	0.256
8433	ENSG00000143228	NUF2	1	+	163326031	163326181	163326031	163326174	163327487	163327562	8433	1,2	68,86	5,13	111160	80	73	0.00533529	0.0862765	0.013,0.021	0.039,0.069	-0.037
11691	ENSG00000140474	ULK3	15	-	74838151	74838366	74838265	74838366	74837756	74837798	11691	65,85	0,0	50,51	2,3	187	73	0.00536601	0.0866024	1.0,1.0	0.907,0.869	0.112
1367	ENSG00000113328	CCNG1	5	+	163442373	163442577	163442373	163442568	163443673	163443892	1367	7,12	294372	35,27	458617	82	73	0.00536941	0.0866024	0.021,0.028	0.064,0.037	-0.026
13940	ENSG00000108515	ENO3	17	+	4951118	4951214	4951118	4951182	4951827	4951914	13940	3,1	1,0	4,4	1,4	105	73	0.00537122	0.0866024	0.676,1.0	0.736,0.41	0.265
4946	ENSG00000260537	RP11-529K1.3	16	+	70361417	70361636	70361417	70361510	70364542	70364645	4946	8,19	50,61	5,9	66,87	199	73	0.00538745	0.0866942	0.055,0.103	0.027,0.037	0.047
9138	ENSG00000125818	PSMF1	20	+	1164317	1164492	1164317	1164476	1165028	1167782	9138	3,8	181189	13,11	152147	89	73	0.00538529	0.0866942	0.013,0.034	0.066,0.058	-0.038
9278	ENSG00000066855	MTFR1	8	+	65704693	65704933	65704693	65704929	65707009	65707256	9278	7,6	37,42	3,1	59,38	77	73	0.00540492	0.0868877	0.152,0.119	0.046,0.024	0.101
9762	ENSG00000137872	SEMA6D	15	+	47764882	47765060	47764882	47765056	47765868	47766009	9762	0,0	5,1	1,2	1,1	77	73	0.00541003	0.0868877	0.0,0.0	0.487,0.655	-0.571
18426	ENSG00000242086	LINC00969	3	+	195708133	195708435	195708133	195708268	195708746	195708807	18426	7,9	1,2	1,2	0,0	240	73	0.00542863	0.0871015	0.68,0.578	1.0,1.0	-0.371
4282	ENSG00000156873	PHKG2	16	+	30751105	30751281	30751105	30751217	30753231	30753297	4282	77,65	3,17	49,49	2,1	137	73	0.00543725	0.0871548	0.932,0.671	0.929,0.963	-0.144
14405	ENSG00000060749	QSER1	11	+	32893259	32893505	32893259	32893334	32927156	32927269	14405	2,7	17,19	0,0	4,7	244	73	0.00547295	0.0874597	0.034,0.099	0.0,0.0	0.067
17100	ENSG00000164463	CREBRF	5	+	173110521	173110711	173110521	173110625	173112305	173112379	17100	36,26	0,0	33,48	2,3	159	73	0.00548024	0.0874597	1.0,1.0	0.883,0.88	0.119
18606	ENSG00000147536	GINS4	8	+	41539915	41540098	41539915	41540004	41541808	41545030	18606	3,10	47,36	14,17	41,33	167	73	0.00547115	0.0874597	0.027,0.108	0.13,0.184	-0.089
2205	ENSG00000225138	CTD-2228K2.7	5	+	477805	477975	477805	477849	479865	480216	2205	41,39	3,2	56,56	0,1	199	73	0.00546333	0.0874597	0.834,0.877	1.0,0.954	-0.122
9787	ENSG00000106692	FKTN	9	+	105574197	105574332	105574197	105574278	105574944	105575018	9787	36,33	1,4	23,47	7,11	127	73	0.00548283	0.0874597	0.954,0.826	0.654,0.711	0.207
1392	ENSG00000188603	CLN3	16	-	28491481	28491835	28491713	28491835	28489289	28489386	1392	67,48	6,0	47,48	0,1	305	73	0.00549138	0.0875112	0.728,1.0	1.0,0.92	-0.096
1791	ENSG00000157693	C9orf91	9	+	114643266	114643399	114643266	114643326	114644066	114644704	1791	37,29	1,4	21,27	0,0	146	73	0.00553073	0.0879681	0.949,0.784	1.0,1.0	-0.133
18741	ENSG00000256566	RP4-734P14.4	20	-	2508799	2508907	2508880	2508907	2500655	2500742	18741	20,11	16,17	8,3	15,25	154	73	0.00553065	0.0879681	0.372,0.235	0.202,0.054	0.175
10605	ENSG00000100445	SDR39U1	14	-	24442345	24442452	24442349	24442452	24441673	24441795	10605	24,30	3,3	7,18	0,0	77	73	0.00558139	0.088688	0.884,0.905	1.0,1.0	-0.105
14327	ENSG00000167635	ZNF146	19	+	36215132	36215195	36215132	36215189	36218121	36218195	14327	3,3	6,6	0,1	3,2	79	73	0.00559754	0.0888132	0.316,0.316	0.0,0.316	0.158
2096	ENSG00000082269	FAM135A	6	+	70426527	70426751	70426527	70426532	70428303	70428419	2096	17,19	25,34	25,25	18,16	292	73	0.00560317	0.0888132	0.145,0.123	0.258,0.281	-0.136
9354	ENSG00000035141	FAM136A	2	-	70301436	70301603	70301551	70301603	70300839	70300980	9354	67,66	3,3	19,34	0,0	188	73	0.00560545	0.0888132	0.897,0.895	1.0,1.0	-0.104
10767	ENSG00000205581	HMGN1	21	-	39348543	39348577	39348544	39348577	39348421	39348451	10767	31,46	9281170	9,36	10441134	74	73	0.005626	0.0889247	0.032,0.037	0.008,0.03	0.016
4034	ENSG00000218739	CEBPZOS	2	+	37196522	37196669	37196522	37196531	37197253	37197350	4034	14,8	0,4	3,4	0,0	211	73	0.00562143	0.0889247	1.0,0.409	1.0,1.0	-0.295
9670	ENSG00000102125	TAZ	X	+	154419542	154419746	154419542	154419623	154420031	154420094	9670	80,91	47,35	81,93	11,26	196	73	0.00562869	0.0889247	0.388,0.492	0.733,0.571	-0.212
5253	ENSG00000122694	GLIPR2	9	+	36147785	36147916	36147785	36147894	36148546	36148650	5253	2,5	23,13	1,0	7,20	95	73	0.00565832	0.0892345	0.063,0.228	0.099,0.0	0.096
8606	ENSG00000127511	SIN3B	19	+	16862883	16863024	16862883	16862979	16863679	16863796	8606	9,5	11,12	7,12	4,2	118	73	0.00565915	0.0892345	0.336,0.205	0.52,0.788	-0.384
5970	ENSG00000122952	ZWINT	10	-	56358804	56358947	56358908	56358947	56358555	56358687	5970	292315	8,11	255341	3,3	177	73	0.00567175	0.0893476	0.938,0.922	0.972,0.979	-0.046
6924	ENSG00000126461	SCAF1	19	+	49657760	49657990	49657760	49657889	49658207	49658642	6924	16,14	159146	15,9	48,48	174	73	0.00571408	0.0897638	0.041,0.039	0.116,0.073	-0.054
7288	ENSG00000120705	ETF1	5	-	138542633	138542936	138542832	138542936	138518691	138518867	7288	47,26	175177	11,27	140203	272	73	0.0057052	0.0897638	0.067,0.038	0.021,0.034	0.025
9356	ENSG00000159433	STARD9	15	+	42718434	42718529	42718434	42718514	42718751	42718910	9356	3,1	4,1	0,1	1,2	88	73	0.00571452	0.0897638	0.384,0.453	0.0,0.293	0.272
14147	ENSG00000136444	RSAD1	17	+	50479879	50480084	50479879	50480065	50482090	50482456	14147	34,38	0,6	39,22	0,0	92	73	0.00572669	0.0898433	1.0,0.834	1.0,1.0	-0.083
9577	ENSG00000165699	TSC1	9	-	132944542	132944621	132944571	132944621	132935032	132935095	9577	17,9	10,14	20,14	4,4	102	73	0.0057305	0.0898433	0.549,0.315	0.782,0.715	-0.316
2441	ENSG00000198431	TXNRD1	12	+	104287021	104287218	104287021	104287109	104288930	104289040	2441	25,32	34,58	40,45	114152	182	73	0.00574496	0.0899843	0.228,0.181	0.123,0.106	0.09
8794	ENSG00000053900	ANAPC4	4	+	25394828	25394913	25394828	25394905	25396663	25396764	8794	1,0	21,25	2,5	25,31	81	73	0.00579155	0.0906278	0.041,0.0	0.067,0.127	-0.076
11927	ENSG00000159352	PSMD4	1	+	151254768	151254931	151254768	151254803	151262160	151262910	11927	6,9	1,1	1,3	4,1	201	73	0.00585096	0.0914123	0.685,0.766	0.083,0.521	0.424
18148	ENSG00000204619	PPP1R11	6	+	30068278	30068430	30068278	30068353	30068589	30068698	18148	6,7	5,2	0,4	5,8	150	73	0.00585279	0.0914123	0.369,0.63	0.0,0.196	0.401
19043	ENSG00000198198	SZT2	1	+	43430310	43430401	43430310	43430389	43430495	43430789	19043	1,0	11,5	1,5	14,11	85	73	0.00586612	0.0915337	0.072,0.0	0.058,0.281	-0.134
11425	ENSG00000187486	KCNJ11	11	-	17388840	17389085	17389055	17389085	17387369	17387846	11425	3,0	1,1	1,2	0,0	288	73	0.00587771	0.0916277	0.432,0.0	1.0,1.0	-0.784
8875	ENSG00000169740	ZNF32	10	-	43645957	43646275	43646055	43646275	43644648	43644801	8875	9,2	1,4	2,5	1,0	171	73	0.00590029	0.0918927	0.793,0.176	0.461,1.0	-0.246
1919	ENSG00000273000	KB-1572G7.2	22	-	23686824	23686995	23686830	23686995	23683724	23683867	1919	0,0	5,3	2,1	1,1	79	73	0.00594011	0.0924254	0.0,0.0	0.649,0.48	-0.565
5014	ENSG00000130023	ERMARD	6	+	169776514	169776673	169776514	169776669	169779181	169779295	5014	33,26	6,0	12,12	0,0	77	73	0.00596687	0.0927541	0.839,1.0	1.0,1.0	-0.081
14318	ENSG00000108384	RAD51C	17	+	58694989	58695216	58694989	58695189	58696692	58696859	14318	19,22	88,84	10,14	95125	100	73	0.00598985	0.0930235	0.136,0.161	0.071,0.076	0.075
12924	ENSG00000105401	CDC37	19	-	10394953	10395143	10395020	10395143	10393279	10393441	12924	11,5	212276	26,18	297315	140	73	0.00600388	0.0931535	0.026,0.009	0.044,0.029	-0.019
1728	ENSG00000131368	MRPS25	3	-	15053290	15053467	15053379	15053467	15049765	15049935	1728	13,10	0,0	4,8	4,0	162	73	0.0060106	0.09317	1.0,1.0	0.311,1.0	0.345
2916	ENSG00000089063	TMEM230	20	-	5111495	5111605	5111499	5111605	5109331	5109445	2916	0,2	7,2	4,2	0,3	77	73	0.0060483	0.0935781	0.0,0.487	1.0,0.387	-0.45
8728	ENSG00000170296	GABARAP	17	-	7242078	7242156	7242132	7242156	7241600	7241679	8728	2,1	0,4	1,1	0,0	127	73	0.0060478	0.0935781	1.0,0.126	1.0,1.0	-0.437
16860	ENSG00000103174	NAGPA	16	-	5028292	5028398	5028296	5028398	5027979	5028185	16860	0,0	1,1	0,5	8,3	77	73	0.00607472	0.0938986	0.0,0.0	0.0,0.612	-0.306
11661	ENSG00000156253	RWDD2B	21	-	29008239	29008621	29008394	29008621	29007760	29008123	11661	9,20	12,10	35,37	10,7	228	73	0.00609242	0.0940839	0.194,0.39	0.528,0.629	-0.286
13901	ENSG00000158604	TMED4	7	-	44582030	44582231	44582046	44582231	44581722	44581823	13901	8,7	183164	14,13	120131	89	73	0.00611464	0.0943385	0.035,0.034	0.087,0.075	-0.046
9040	ENSG00000158717	RNF166	16	-	88698966	88699085	88698970	88699085	88698501	88698609	9040	2,0	36,47	4,4	29,37	77	73	0.00616491	0.0950251	0.05,0.0	0.116,0.093	-0.08
12665	ENSG00000166845	C18orf54	18	+	54361642	54361948	54361642	54361891	54362770	54362921	12665	7,9	15,10	13,16	8,1	130	73	0.00617339	0.0950668	0.208,0.336	0.477,0.9	-0.416
10100	ENSG00000047056	WDR37	10	+	1124909	1125035	1124909	1125024	1129212	1132297	10100	3,3	22,22	0,0	11,6	84	73	0.00621455	0.0956112	0.106,0.106	0.0,0.0	0.106
10566	ENSG00000213445	SIPA1	11	+	65647383	65647658	65647383	65647611	65649261	65649480	10566	7,16	2,2	4,2	0,0	120	73	0.00624199	0.0959437	0.68,0.83	1.0,1.0	-0.245
8544	ENSG00000125459	MSTO1	1	+	155613656	155613766	155613656	155613733	155614058	155614935	8544	16,15	5,6	4,9	7,10	106	73	0.00626608	0.0962241	0.688,0.633	0.282,0.383	0.328
1053	ENSG00000116857	TMEM9	1	-	201154309	201154464	201154330	201154464	201153857	201153959	1053	9,8	3,1	2,1	0,0	94	73	0.00628074	0.0963333	0.7,0.861	1.0,1.0	-0.22
12976	ENSG00000254413	CHKB-CPT1B	22	-	50577323	50577463	50577355	50577463	50576856	50577034	12976	14,10	4,6	20,16	2,1	105	73	0.0062849	0.0963333	0.709,0.537	0.874,0.918	-0.273
4042	ENSG00000147905	ZCCHC7	9	+	37120597	37120894	37120597	37120631	37126311	37126942	4042	3,2	1,0	2,2	3,1	336	73	0.00632595	0.0968723	0.395,1.0	0.127,0.303	0.483
1282	ENSG00000010361	FUZ	19	-	49813119	49813235	49813132	49813235	49812640	49812736	1282	7,7	14,11	6,9	59,38	86	73	0.00634306	0.0970441	0.298,0.351	0.079,0.167	0.202
10571	ENSG00000255624	RP11-564D11.3	10	+	122880670	122880756	122880670	122880739	122881597	122881667	10571	13,7	14,4	12,16	3,3	90	73	0.0063908	0.0976079	0.43,0.587	0.764,0.812	-0.28
1990	ENSG00000185122	HSF1	8	+	144313845	144313915	144313845	144313905	144313984	144314054	1990	8,13	2,2	14,6	0,0	83	73	0.0063977	0.0976079	0.779,0.851	1.0,1.0	-0.185
4879	ENSG00000112130	RNF8	6	+	37374619	37374741	37374619	37374709	37376925	37377033	4879	10,14	109120	3,5	95117	105	73	0.00639528	0.0976079	0.06,0.075	0.021,0.029	0.043
15884	ENSG00000072135	PTPN18	2	+	130370556	130370782	130370556	130370623	130370874	130370964	15884	24,38	2,2	23,18	0,0	232	73	0.0064154	0.0977874	0.791,0.857	1.0,1.0	-0.176
9198	ENSG00000197037	ZSCAN25	7	+	99619560	99619997	99619560	99619993	99621372	99621574	9198	1,5	25,29	0,0	10,14	77	73	0.00643821	0.0980443	0.037,0.14	0.0,0.0	0.089
10901	ENSG00000142534	RPS11	19	+	49497193	49497387	49497193	49497325	49497519	49498046	10901	228278	50774833	490532	60598824	135	73	0.00645797	0.098073	0.024,0.03	0.042,0.032	-0.01
19227	ENSG00000053254	FOXN3	14	-	89190383	89190449	89190386	89190449	89180700	89180806	19227	6,9	3,2	5,7	0,1	76	73	0.00645384	0.098073	0.658,0.812	1.0,0.871	-0.2
4907	ENSG00000198055	GRK6	5	+	177433500	177433669	177433500	177433665	177433913	177434103	4907	25,34	5,2	23,19	0,1	77	73	0.00645296	0.098073	0.826,0.942	1.0,0.947	-0.09
5897	ENSG00000183049	CAMK1D	10	+	12825572	12825690	12825572	12825647	12828768	12835545	5897	7,17	1,0	9,6	6,0	116	73	0.0064665	0.0981119	0.815,1.0	0.486,1.0	0.164
8604	ENSG00000127511	SIN3B	19	+	16862883	16863106	16862883	16863024	16863679	16863796	8604	15,5	1,3	18,9	1,0	155	73	0.00648616	0.0983196	0.876,0.44	0.894,1.0	-0.289
5896	ENSG00000183049	CAMK1D	10	+	12825572	12825694	12825572	12825647	12828768	12835545	5896	5,10	1,0	8,4	6,0	120	73	0.00650017	0.0984414	0.753,1.0	0.448,1.0	0.153
11070	ENSG00000102901	CENPT	16	-	67831210	67831358	67831215	67831358	67830389	67830548	11070	3,8	38,26	0,2	17,33	78	73	0.00653698	0.0989078	0.069,0.224	0.0,0.054	0.12
10828	ENSG00000146826	C7orf43	7	-	100157292	100157459	100157372	100157459	100157093	100157214	10828	3,1	18,23	4,7	14,10	153	73	0.0065479	0.0989713	0.074,0.02	0.12,0.25	-0.138
4091	ENSG00000116288	PARK7	1	+	7961662	7961793	7961662	7961735	7962762	7962875	4091	119164	105138	165143	59,90	131	73	0.0065532	0.0989713	0.387,0.398	0.609,0.47	-0.147
12425	ENSG00000131653	TRAF7	16	+	2172464	2172599	2172464	2172593	2173181	2173399	12425	60,95	0,2	61,53	6,2	79	73	0.0065716	0.0990674	1.0,0.978	0.904,0.961	0.056
16571	ENSG00000136877	FPGS	9	+	127806972	127807112	127806972	127807087	127807208	127807279	16571	6,5	42,50	2,3	79,93	98	73	0.00656801	0.0990674	0.096,0.069	0.019,0.023	0.062
345	ENSG00000165688	PMPCA	9	+	136410640	136410821	136410640	136410739	136411996	136412199	345	15,10	128,95	3,9	123155	155	73	0.00658199	0.0991333	0.052,0.047	0.011,0.027	0.031
13485	ENSG00000115307	AUP1	2	-	74527211	74527363	74527247	74527363	74526940	74527059	13485	31,22	230240	15,28	340382	109	73	0.00663401	0.0997343	0.083,0.058	0.029,0.047	0.033
5350	ENSG00000223891	OSER1-AS1	20	+	44211251	44211491	44211251	44211356	44214887	44215003	5350	10,9	2,11	1,2	1,10	208	73	0.00663063	0.0997343	0.637,0.223	0.26,0.066	0.267
4010	ENSG00000152082	MZT2B	2	+	130182417	130182512	130182417	130182452	130182626	130182775	4010	31,33	654671	7,8	309330	133	73	0.0066518	0.0998194	0.025,0.026	0.012,0.013	0.013
8098	ENSG00000106477	CEP41	7	-	130400697	130400821	130400706	130400821	130400038	130400254	8098	0,6	12,17	0,1	10,17	82	73	0.00664908	0.0998194	0.0,0.239	0.0,0.05	0.095
18450	ENSG00000182196	ARL6IP4	12	+	122981128	122981299	122981128	122981266	122981594	122981804	18450	268255	200195	191244	105116	106	73	0.006669	0.0999863	0.48,0.474	0.556,0.592	-0.097
14706	ENSG00000147687	TATDN1	8	-	124518741	124518881	124518817	124518881	124515886	124516030	14706	83,84	58,71	117166	133220	149	73	0.0066755	0.0999928	0.412,0.367	0.301,0.27	0.104
11880	ENSG00000123415	SMUG1	12	-	54188676	54188957	54188869	54188957	54187818	54187905	11880	39,21	1,0	20,33	0,5	266	73	0.00670162	0.100293	0.915,1.0	1.0,0.644	0.135
14194	ENSG00000162222	TTC9C	11	+	62728822	62728933	62728822	62728929	62733117	62733199	14194	1,3	0,0	0,6	5,0	77	73	0.00671938	0.100467	1.0,1.0	0.0,1.0	0.5
9627	ENSG00000141971	MVB12A	19	+	17405740	17405987	17405740	17405771	17406076	17406296	9627	11,20	0,0	12,3	1,2	289	73	0.00674215	0.100716	1.0,1.0	0.752,0.275	0.486
18423	ENSG00000224046	AC005076.5	7	-	87151749	87152282	87152046	87152282	87151422	87151658	18423	145144	4,2	61,60	0,0	370	73	0.00675599	0.100832	0.877,0.934	1.0,1.0	-0.095
18435	ENSG00000242086	LINC00969	3	+	195708153	195708513	195708153	195708268	195708746	195708841	18435	8,7	1,2	1,2	0,0	318	73	0.00679016	0.10125	0.647,0.446	1.0,1.0	-0.454
12835	ENSG00000167995	BEST1	11	+	61958145	61958501	61958145	61958298	61959497	61959578	12835	33,34	1,7	6,13	13,3	276	73	0.00682882	0.101734	0.897,0.562	0.109,0.534	0.408
6599	ENSG00000167306	MYO5B	18	-	49906418	49906630	49906489	49906630	49904671	49904828	6599	17,16	0,0	8,8	4,0	144	73	0.00684962	0.101952	1.0,1.0	0.503,1.0	0.248
17840	ENSG00000198393	ZNF26	12	+	133006056	133006259	133006056	133006208	133007041	133007168	17840	6,12	0,0	4,3	0,4	124	73	0.00685949	0.102006	1.0,1.0	1.0,0.306	0.347
7231	ENSG00000142507	PSMB6	17	+	4797437	4797575	4797437	4797569	4797681	4797811	7231	8,16	214230	2,9	252278	79	73	0.00686662	0.10202	0.033,0.06	0.007,0.029	0.028
6019	ENSG00000135968	GCC2	2	+	108485815	108485908	108485815	108485867	108486510	108486648	6019	98,95	2,0	75,76	6,2	114	73	0.0069237	0.102775	0.969,1.0	0.889,0.961	0.059
13520	ENSG00000078795	PKD2L2	5	+	137889963	137890389	137889963	137890101	137890480	137890582	13520	5,2	0,0	0,4	1,1	361	73	0.0069395	0.102917	1.0,1.0	0.0,0.447	0.776
3494	ENSG00000179526	SHARPIN	8	-	144099272	144099402	144099276	144099402	144099080	144099205	3494	2,0	91,91	7,1	55,58	77	73	0.00699757	0.103685	0.02,0.0	0.108,0.016	-0.052
11907	ENSG00000041357	PSMA4	15	+	78542176	78542645	78542176	78542219	78544189	78544267	11907	616629	6,1	600825	7,15	499	73	0.00701478	0.103847	0.938,0.989	0.926,0.889	0.056
10256	ENSG00000074582	BCS1L	2	+	218659655	218659811	218659655	218659743	218660938	218660966	10256	1,8	10,6	1,0	2,4	141	73	0.0070437	0.104005	0.049,0.408	0.206,0.0	0.126
13194	ENSG00000104907	TRMT1	19	-	13112658	13112817	13112704	13112817	13110157	13110306	13194	14,10	57,50	2,4	34,44	119	73	0.00703855	0.104005	0.131,0.109	0.035,0.053	0.076
361	ENSG00000058272	PPP1R12A	12	-	79786776	79788783	79788647	79788783	79786373	79786478	361	13,8	72,42	25,26	49,52	1944	73	0.00705019	0.104005	0.007,0.007	0.019,0.018	-0.011
9615	ENSG00000164414	SLC35A1	6	+	87508419	87508596	87508419	87508466	87509040	87509175	9615	71,67	3,0	49,78	3,8	203	73	0.00705074	0.104005	0.895,1.0	0.855,0.778	0.131
1295	ENSG00000135124	P2RX4	12	+	121228532	121228628	121228532	121228613	121228724	121228866	1295	2,0	17,24	8,2	13,36	88	73	0.0070616	0.104072	0.089,0.0	0.338,0.044	-0.147
13787	ENSG00000112245	PTP4A1	6	+	63572680	63572817	63572680	63572719	63576435	63576531	13787	18,10	227249	0,6	150163	171	73	0.00709168	0.104422	0.033,0.017	0.0,0.015	0.018
15224	ENSG00000131584	ACAP3	1	-	1303131	1303281	1303161	1303281	1302921	1302975	15224	5,4	8,5	2,1	15,8	103	73	0.00711604	0.104687	0.307,0.362	0.086,0.081	0.251
355	ENSG00000121022	COPS5	8	-	67047684	67047859	67047767	67047859	67045811	67045960	355	13,13	0,0	8,11	4,0	156	73	0.00718535	0.105612	1.0,1.0	0.483,1.0	0.258
10414	ENSG00000244754	N4BP2L2	13	-	32527407	32527532	32527457	32527532	32522181	32522270	10414	144145	8,19	120187	6,5	123	73	0.0072312	0.106002	0.914,0.819	0.922,0.957	-0.073
11258	ENSG00000189007	ADAT2	6	-	143438585	143438694	143438589	143438694	143433830	143433981	11258	0,1	51,25	1,7	50,46	77	73	0.00722971	0.106002	0.0,0.037	0.019,0.126	-0.054
16943	ENSG00000171044	XKR6	8	-	11113871	11114092	11114020	11114092	11111644	11111892	16943	26,16	5,4	2,5	0,1	222	73	0.00722362	0.106002	0.631,0.568	1.0,0.622	-0.212
1643	ENSG00000007255	TRAPPC6A	19	-	45178092	45178237	45178134	45178237	45165126	45165194	1643	19,39	6,9	8,16	6,13	115	73	0.00724557	0.106118	0.668,0.733	0.458,0.439	0.252
17552	ENSG00000124459	ZNF45	19	-	43932603	43932690	43932607	43932690	43925324	43925458	17552	7,10	2,2	2,1	0,0	77	73	0.00728157	0.10655	0.768,0.826	1.0,1.0	-0.203
3529	ENSG00000164896	FASTK	7	-	151076912	151077236	151077100	151077236	151076625	151076832	3529	202157	13,12	139103	2,4	261	73	0.00732287	0.10706	0.813,0.785	0.951,0.878	-0.116
17775	ENSG00000158019	BRE	2	+	27890792	27890891	27890792	27890842	27892382	27892448	17775	2,2	3,5	0,0	11,21	122	73	0.00733484	0.107139	0.285,0.193	0.0,0.0	0.239
14420	ENSG00000171863	RPS7	2	+	3580109	3580263	3580109	3580260	3580804	3580919	14420	60,39	21082315	138,79	25663964	76	73	0.00734921	0.107254	0.027,0.016	0.049,0.019	-0.013
18407	ENSG00000203875	SNHG5	6	-	85677795	85678032	85677953	85678032	85677423	85677492	18407	348283	16,8	271400	15,37	231	73	0.00735785	0.107285	0.873,0.918	0.851,0.774	0.083
1113	ENSG00000198700	IPO9	1	+	201829148	201829353	201829148	201829323	201847278	201847340	1113	37,38	0,0	47,52	3,3	103	73	0.00741158	0.107878	1.0,1.0	0.917,0.925	0.079
11886	ENSG00000123415	SMUG1	12	-	54188825	54188871	54188869	54188871	54187818	54187905	11886	18,10	1,0	8,10	0,5	117	73	0.00740552	0.107878	0.918,1.0	1.0,0.555	0.181
12518	ENSG00000137185	ZSCAN9	6	+	28225291	28225400	28225291	28225330	28227011	28227504	12518	6,15	4,0	4,2	5,4	143	73	0.00742124	0.107923	0.434,1.0	0.29,0.203	0.47
10515	ENSG00000160445	ZER1	9	-	128742529	128742745	128742577	128742745	128741799	128741841	10515	143132	1,1	98,94	7,1	121	73	0.00746683	0.108299	0.989,0.988	0.894,0.983	0.05
13672	ENSG00000179818	PCBP1-AS1	2	-	70083506	70083687	70083537	70083687	70059642	70059680	13672	30,21	42,34	0,2	3,6	104	73	0.00746662	0.108299	0.334,0.302	0.0,0.19	0.223
16864	ENSG00000160323	ADAMTS13	9	+	133442398	133442534	133442398	133442518	133442613	133442743	16864	15,5	4,3	2,4	5,6	89	73	0.00746398	0.108299	0.755,0.578	0.247,0.354	0.366
653	ENSG00000037897	METTL1	12	-	57771966	57772114	57771973	57772114	57771068	57771257	653	1,0	4,4	6,3	12,22	80	73	0.00752102	0.108989	0.186,0.0	0.313,0.111	-0.119
12422	ENSG00000126456	IRF3	19	-	49664442	49664673	49664552	49664673	49663342	49663514	12422	8,3	4,5	2,2	7,13	183	73	0.00753004	0.109023	0.444,0.193	0.102,0.058	0.238
1725	ENSG00000112514	CUTA	6	-	33417246	33417310	33417250	33417310	33417096	33417142	1725	24,32	264235	12,18	246267	77	73	0.00756149	0.109287	0.079,0.114	0.044,0.06	0.045
9353	ENSG00000035141	FAM136A	2	-	70301407	70301603	70301551	70301603	70300839	70300980	9353	99,80	3,3	32,44	0,0	217	73	0.00756153	0.109287	0.917,0.9	1.0,1.0	-0.091
14602	ENSG00000116350	SRSF4	1	-	29159863	29160091	29159909	29160091	29159373	29159486	14602	44,39	0,0	43,72	3,3	119	73	0.00758848	0.10958	1.0,1.0	0.898,0.936	0.083
10698	ENSG00000011143	MKS1	17	-	58219147	58219305	58219150	58219305	58218619	58218729	10698	4,3	49,52	0,0	36,44	76	73	0.00761749	0.109807	0.073,0.053	0.0,0.0	0.063
14293	ENSG00000228486	LINC01125	2	+	97671330	97671574	97671330	97671499	97674455	97674557	14293	2,4	1,0	9,4	2,3	148	73	0.00761406	0.109807	0.497,1.0	0.689,0.397	0.206
13193	ENSG00000104907	TRMT1	19	-	13112895	13113011	13112908	13113011	13112704	13112817	13193	66,59	7,13	49,49	3,2	86	73	0.00763184	0.109876	0.889,0.794	0.933,0.954	-0.102
2189	ENSG00000124181	PLCG1	20	+	41168766	41168874	41168766	41168870	41169078	41169175	2189	2,0	85,54	3,7	73,80	77	73	0.00763568	0.109876	0.022,0.0	0.038,0.077	-0.046
14618	ENSG00000165533	TTC8	14	+	88841036	88841514	88841036	88841196	88843805	88843850	14618	28,20	4,8	49,52	5,0	391	73	0.00766033	0.110135	0.567,0.318	0.647,1.0	-0.381
17574	ENSG00000144445	KANSL1L	2	-	210171148	210171327	210171184	210171327	210153494	210154611	17574	8,7	0,0	5,7	0,4	109	73	0.0076863	0.110412	1.0,1.0	1.0,0.54	0.23
10032	ENSG00000015133	CCDC88C	14	-	91325900	91326056	91325909	91326056	91324778	91324923	10032	1,4	7,11	0,1	5,14	82	73	0.00770828	0.110438	0.113,0.245	0.0,0.06	0.149
14664	ENSG00000170791	CHCHD7	8	+	56211788	56212174	56211788	56211837	56214597	56214667	14664	9,15	68,77	0,6	39,71	410	73	0.00770607	0.110438	0.023,0.034	0.0,0.015	0.021
5540	ENSG00000129810	SGOL1	3	-	20174248	20175055	20175004	20175055	20171042	20171232	5540	368354	22,31	497688	16,30	829	73	0.00770225	0.110438	0.596,0.501	0.732,0.669	-0.152
1222	ENSG00000244687	UBE2V1	20	-	50115698	50115954	50115829	50115954	50115484	50115621	1222	20,36	0,0	7,28	4,0	204	73	0.0077436	0.110727	1.0,1.0	0.385,1.0	0.307
1834	ENSG00000142937	RPS8	1	+	44776650	44776772	44776650	44776714	44777613	44777788	1834	69036992	73,83	61498059	77163	131	73	0.00774673	0.110727	0.981,0.979	0.978,0.965	0.008
5312	ENSG00000087263	OGFOD1	16	+	56451520	56451760	56451520	56451567	56453262	56453408	5312	180195	0,0	169236	2,5	266	73	0.00774861	0.110727	1.0,1.0	0.959,0.928	0.056
19241	ENSG00000113119	TMCO6	5	+	140644099	140644194	140644099	140644182	140644572	140644740	19241	7,7	0,0	18,22	1,4	85	73	0.00777644	0.111028	1.0,1.0	0.939,0.825	0.118
2177	ENSG00000089154	GCN1	12	-	120144634	120144763	120144638	120144763	120144305	120144448	2177	3,1	140105	2,9	80,86	77	73	0.00784196	0.111867	0.02,0.009	0.023,0.09	-0.042
14595	ENSG00000223960	AC009948.5	2	+	178426365	178426703	178426365	178426505	178430769	178430889	14595	45,56	10,6	44,88	2,4	271	73	0.00788683	0.112215	0.548,0.715	0.856,0.856	-0.225
18408	ENSG00000203875	SNHG5	6	-	85677794	85678032	85677953	85678032	85677423	85677492	18408	19741848	16,8	16072599	15,37	232	73	0.00787825	0.112215	0.975,0.986	0.971,0.957	0.016
7376	ENSG00000250588	IQCJ-SCHIP1	3	+	159764442	159765138	159764442	159764640	159866162	159866281	7376	224299	6,0	108,99	0,0	571	73	0.00788678	0.112215	0.827,1.0	1.0,1.0	-0.087
7927	ENSG00000142856	ITGB3BP	1	-	63523124	63523215	63523128	63523215	63508527	63508570	7927	10,9	151159	3,8	175323	77	73	0.00790054	0.112313	0.059,0.051	0.016,0.023	0.035
5763	ENSG00000167272	POP5	12	-	120579762	120579923	120579773	120579923	120579513	120579597	5763	19,21	51,56	3,9	35,43	84	73	0.007938	0.112748	0.245,0.246	0.069,0.154	0.134
17496	ENSG00000167280	ENGASE	17	+	79083760	79083955	79083760	79083931	79084537	79084566	17496	8,14	1,0	8,6	3,1	97	73	0.00795634	0.112911	0.858,1.0	0.667,0.819	0.186
1832	ENSG00000142937	RPS8	1	+	44776650	44776765	44776650	44776714	44777613	44777788	1832	59756025	73,83	53646932	77163	124	73	0.00807476	0.114493	0.98,0.977	0.976,0.962	0.009
4620	ENSG00000188549	C15orf52	15	-	40337723	40337893	40337766	40337893	40336558	40337446	4620	5,10	0,4	3,2	0,0	116	73	0.00809895	0.114737	1.0,0.611	1.0,1.0	-0.195
3911	ENSG00000197343	ZNF655	7	+	99560532	99560700	99560532	99560695	99571687	99571792	3911	3,1	25,18	4,5	10,10	78	73	0.00811343	0.114844	0.101,0.049	0.272,0.319	-0.22
17534	ENSG00000146223	RPL7L1	6	+	42880860	42881082	42880860	42880966	42883453	42883614	17534	61,35	5,8	50,90	2,3	189	73	0.00815432	0.115323	0.825,0.628	0.906,0.921	-0.187
10699	ENSG00000011143	MKS1	17	-	58219072	58219305	58219150	58219305	58218619	58218729	10699	6,4	49,52	1,0	36,44	151	73	0.00818435	0.115551	0.056,0.036	0.013,0.0	0.04
16068	ENSG00000196504	PRPF40A	2	-	152693157	152693476	152693391	152693476	152693037	152693068	16068	40,21	2,4	100,90	3,0	307	73	0.00818446	0.115551	0.826,0.555	0.888,1.0	-0.253
14914	ENSG00000111445	RFC5	12	+	118028788	118029035	118028788	118028889	118029770	118029825	14914	21,18	0,0	23,39	2,2	219	73	0.00823432	0.116155	1.0,1.0	0.793,0.867	0.17
16037	ENSG00000169045	HNRNPH1	5	-	179616880	179616958	179616898	179616958	179616097	179616218	16037	321417	138134	247376	69,85	91	73	0.00824767	0.116244	0.651,0.714	0.742,0.78	-0.079
5987	ENSG00000180957	PITPNB	22	-	27854853	27854939	27854855	27854939	27851669	27853663	5987	125137	2,0	144162	3,9	75	73	0.00826329	0.116365	0.984,1.0	0.979,0.946	0.03
6262	ENSG00000259024	TVP23C-CDRT4	17	-	15553684	15553829	15553764	15553829	15547058	15547148	6262	28,23	3,2	19,21	1,0	153	73	0.00828768	0.116608	0.817,0.846	0.901,1.0	-0.119
16073	ENSG00000169062	UPF3A	13	+	114291633	114291792	114291633	114291780	114298839	114299000	16073	68,65	3,4	112147	0,0	85	73	0.00830968	0.116818	0.951,0.933	1.0,1.0	-0.058
17356	ENSG00000086827	ZW10	11	-	113760460	113760590	113760512	113760590	113760208	113760368	17356	11,8	29,43	3,4	34,47	125	73	0.00836539	0.117459	0.181,0.098	0.049,0.047	0.092
280	ENSG00000204576	PRR3	6	+	30557315	30557520	30557315	30557450	30558149	30558212	280	0,4	32,23	3,9	17,24	143	73	0.00836956	0.117459	0.0,0.082	0.083,0.161	-0.081
11509	ENSG00000108389	MTMR4	17	-	58517609	58517839	58517816	58517839	58516579	58516618	11509	3,2	5,4	0,0	8,4	280	73	0.00837933	0.117485	0.135,0.115	0.0,0.0	0.125
2581	ENSG00000142945	KIF2C	1	+	44739952	44740042	44739952	44740001	44740912	44741007	2581	4,1	1,2	12,2	0,0	114	73	0.00838708	0.117485	0.719,0.243	1.0,1.0	-0.519
6232	ENSG00000143570	SLC39A1	1	-	153963344	153963572	153963494	153963572	153962528	153962747	6232	13,6	102,79	1,2	53,51	223	73	0.00839277	0.117485	0.04,0.024	0.006,0.013	0.022
13794	ENSG00000077232	DNAJC10	2	+	182728575	182728658	182728575	182728603	182728862	182728994	13794	216209	2,8	168247	0,1	128	73	0.00846077	0.118336	0.984,0.937	1.0,0.993	-0.036
15213	ENSG00000140988	RPS2	16	-	1963652	1964365	1964275	1964365	1963148	1963256	15213	1184897	403409	11101269	343344	696	73	0.00849965	0.118779	0.236,0.187	0.253,0.279	-0.055
12489	ENSG00000215447	BX322557.10	21	+	45288061	45288182	45288061	45288165	45289350	45289438	12489	2,1	1,0	2,10	2,4	90	73	0.00852559	0.119002	0.619,1.0	0.448,0.67	0.25
5841	ENSG00000167113	COQ4	9	+	128322535	128322928	128322535	128322771	128323015	128323147	5841	213204	9,6	101,81	1,1	230	73	0.00853244	0.119002	0.883,0.915	0.97,0.963	-0.067
6012	ENSG00000129245	FXR2	17	-	7592687	7592894	7592693	7592894	7592503	7592599	6012	2,0	61,69	3,5	61,42	79	73	0.00853732	0.119002	0.029,0.0	0.043,0.099	-0.057
5928	ENSG00000264522	OTUD7B	1	-	149947223	149947335	149947250	149947335	149937811	149945065	5928	2,7	48,77	0,0	26,36	100	73	0.008561	0.11919	0.03,0.062	0.0,0.0	0.046
8551	ENSG00000084072	PPIE	1	+	39740164	39740267	39740164	39740263	39741365	39741409	8551	7,2	122139	13,14	120194	77	73	0.00856532	0.11919	0.052,0.013	0.093,0.064	-0.046
8586	ENSG00000255104	TBC1D26	17	+	15700134	15700366	15700134	15700168	15701151	15701240	8586	138126	1,1	50,52	0,6	271	73	0.00857255	0.11919	0.974,0.971	1.0,0.7	0.122
3334	ENSG00000085760	MTIF2	2	-	55269172	55269347	55269212	55269347	55268577	55268739	3334	3,2	4,1	1,0	1,1	113	73	0.00860916	0.119598	0.326,0.564	0.392,0.0	0.249
17516	ENSG00000105552	BCAT2	19	-	48810794	48810916	48810808	48810916	48800186	48800297	17516	2,1	1,2	1,1	0,1	87	73	0.00861896	0.119633	0.627,0.296	1.0,0.456	-0.266
4250	ENSG00000172262	ZNF131	5	+	43161248	43161613	43161248	43161606	43161708	43161931	4250	21,18	54,59	20,30	35,26	80	73	0.00863907	0.119812	0.262,0.218	0.343,0.513	-0.188
20	ENSG00000166012	TAF1D	11	-	93736693	93737239	93737063	93737239	93736140	93736304	20	155150	1,1	272428	7,8	443	73	0.00864849	0.119841	0.962,0.961	0.865,0.898	0.08
12614	ENSG00000267216	AC010642.1	19	+	58278965	58280609	58278965	58279147	58285716	58285843	12614	27,13	0,1	66,91	7,4	1535	73	0.00866363	0.11995	1.0,0.382	0.31,0.52	0.276
14834	ENSG00000155636	RBM45	2	+	178123521	178123745	178123521	178123651	178123827	178123912	14834	1,1	14,21	2,6	8,21	167	73	0.00867323	0.119982	0.03,0.02	0.099,0.111	-0.08
3108	ENSG00000161533	ACOX1	17	-	75978790	75979128	75978964	75979128	75978533	75978693	3108	3,7	13,6	2,1	19,9	247	73	0.00868482	0.120042	0.064,0.256	0.03,0.032	0.129
13869	ENSG00000134186	PRPF38B	1	+	108695701	108695780	108695701	108695770	108696042	108696194	13869	29,13	120128	26,19	60,69	83	73	0.00870553	0.120126	0.175,0.082	0.276,0.195	-0.107
18710	ENSG00000092841	MYL6	12	+	56158683	56159730	56158683	56158711	56159974	56160148	18710	15641365	13,15	11251603	26,24	1092	73	0.00869981	0.120126	0.889,0.859	0.743,0.817	0.094
4323	ENSG00000158545	ZC3H18	16	+	88577109	88577726	88577109	88577375	88586599	88586684	4323	541582	18,11	444488	6,4	424	73	0.00871289	0.120127	0.838,0.901	0.927,0.955	-0.072
13737	ENSG00000165661	QSOX2	9	-	136218993	136219164	136219029	136219164	136218696	136218808	13737	8,8	38,43	23,27	50,64	109	73	0.00872996	0.120162	0.124,0.111	0.236,0.22	-0.11
1889	ENSG00000167740	CYB5D2	17	+	4143167	4143345	4143167	4143313	4149890	4150031	1889	11,13	6,6	8,10	1,1	105	73	0.00873005	0.120162	0.56,0.601	0.848,0.874	-0.28
15475	ENSG00000135451	TROAP	12	+	49330144	49330943	49330144	49330573	49331213	49331407	15475	309321	1,6	183215	0,0	443	73	0.00877198	0.120521	0.981,0.898	1.0,1.0	-0.06
677	ENSG00000184436	THAP7	22	-	21002042	21002117	21002085	21002117	21001831	21001911	677	0,2	33,20	3,2	11,5	116	73	0.00877003	0.120521	0.0,0.059	0.146,0.201	-0.144
8484	ENSG00000141401	IMPA2	18	+	12012169	12012349	12012169	12012215	12014264	12014373	8484	0,0	20,29	7,1	25,26	207	73	0.00877808	0.120521	0.0,0.0	0.09,0.013	-0.051
16411	ENSG00000128191	DGCR8	22	+	20106592	20106685	20106592	20106674	20107270	20107398	16411	13,15	1,6	13,2	0,1	84	73	0.0087919	0.12061	0.919,0.685	1.0,0.635	-0.015
17660	ENSG00000164068	RNF123	3	+	49689556	49689822	49689556	49689606	49691129	49691247	17660	11,20	10,12	10,6	18,15	289	73	0.0088074	0.120622	0.217,0.296	0.123,0.092	0.149
18344	ENSG00000188130	MAPK12	22	-	50261387	50261545	50261443	50261545	50261166	50261296	18344	23,21	0,7	14,10	0,1	129	73	0.00880087	0.120622	1.0,0.629	1.0,0.85	-0.111
14481	ENSG00000066427	ATXN3	14	-	92080952	92081061	92080964	92081061	92070937	92071053	14481	1,0	8,21	5,3	27,36	85	73	0.00883474	0.120896	0.097,0.0	0.137,0.067	-0.054
13391	ENSG00000101782	RIOK3	18	+	23473428	23473626	23473428	23473483	23474947	23475107	13391	207205	35,24	172273	18,13	216	73	0.00886292	0.121005	0.667,0.743	0.764,0.877	-0.115
18095	ENSG00000135454	B4GALNT1	12	-	57629038	57629146	57629047	57629146	57628712	57628903	18095	0,0	3,7	2,2	3,10	82	73	0.00886832	0.121005	0.0,0.0	0.372,0.151	-0.262
18773	ENSG00000067182	TNFRSF1A	12	-	6333360	6333516	6333366	6333516	6333068	6333147	18773	11,18	70111	4,3	65,49	79	73	0.00885763	0.121005	0.127,0.13	0.054,0.054	0.075
3253	ENSG00000135452	TSPAN31	12	+	57745038	57745231	57745038	57745217	57745744	57745912	3253	0,0	15,9	5,0	13,14	87	73	0.00887212	0.121005	0.0,0.0	0.244,0.0	-0.122
8185	ENSG00000008869	HEATR5B	2	-	37058883	37058987	37058887	37058987	37058450	37058560	8185	5,0	17,15	0,0	26,31	77	73	0.00900567	0.122725	0.218,0.0	0.0,0.0	0.109
7559	ENSG00000160948	VPS28	8	-	144424698	144424819	144424717	144424819	144424214	144424268	7559	25,19	192171	4,4	61,94	92	73	0.00903229	0.122986	0.094,0.081	0.049,0.033	0.046
1005	ENSG00000159479	MED8	1	-	43389716	43389808	43389758	43389808	43388309	43388428	1005	5,2	37,28	0,1	41,43	115	73	0.00904782	0.123095	0.079,0.043	0.0,0.015	0.053
15738	ENSG00000099991	CABIN1	22	+	24098013	24098192	24098013	24098105	24113565	24113748	15738	56,95	4,2	53,44	0,0	160	73	0.00909832	0.123578	0.865,0.956	1.0,1.0	-0.09
9082	ENSG00000025156	HSF2	6	+	122422149	122422321	122422149	122422298	122422717	122422957	9082	1,4	67,61	11,4	58,60	96	73	0.00909466	0.123578	0.011,0.047	0.126,0.048	-0.058
12541	ENSG00000060138	YBX3	12	-	10702395	10702512	10702411	10702512	10701959	10702134	12541	0,5	5,2	1,0	37,44	89	73	0.00915981	0.124311	0.0,0.672	0.022,0.0	0.325
11593	ENSG00000254995	STX16-NPEPL1	20	+	58691723	58691830	58691723	58691780	58693736	58693922	11593	6,1	3,7	1,0	2,1	123	73	0.00920453	0.124611	0.543,0.078	0.229,0.0	0.196
13041	ENSG00000117408	IPO13	1	+	43958460	43958599	43958460	43958595	43958745	43958889	13041	5,0	78,81	10,3	60,58	77	73	0.00920465	0.124611	0.057,0.0	0.136,0.047	-0.063
2280	ENSG00000116750	UCHL5	1	-	193059082	193059296	193059289	193059296	193051753	193051817	2280	162156	0,1	218231	6,2	280	73	0.00919303	0.124611	1.0,0.976	0.905,0.968	0.051
10879	ENSG00000142534	RPS11	19	+	49497193	49497368	49497193	49497325	49497519	49498046	10879	229262	50774833	481498	60598824	116	73	0.00926135	0.124991	0.028,0.033	0.048,0.034	-0.011
10925	ENSG00000156502	SUPV3L1	10	+	69202438	69202620	69202438	69202519	69202942	69203043	10925	2,1	0,3	1,8	0,0	174	73	0.00925815	0.124991	1.0,0.123	1.0,1.0	-0.439
16123	ENSG00000125107	CNOT1	16	-	58624652	58624770	58624720	58624770	58599260	58599511	16123	22,18	0,0	17,27	2,2	141	73	0.00926308	0.124991	1.0,1.0	0.815,0.875	0.155
7306	ENSG00000169231	THBS3	1	-	155199981	155200113	155199994	155200113	155199803	155199856	7306	5,4	5,16	0,5	29,31	86	73	0.00924114	0.124991	0.459,0.175	0.0,0.12	0.257
11259	ENSG00000189007	ADAT2	6	-	143441392	143441500	143441437	143441500	143438585	143438694	11259	6,4	20,23	2,2	31,42	118	73	0.00929483	0.125317	0.157,0.097	0.038,0.029	0.093
17433	ENSG00000142227	EMP3	19	+	48327520	48327664	48327520	48327623	48329351	48329496	17433	5,9	76,69	3,2	84,90	114	73	0.0093488	0.125941	0.04,0.077	0.022,0.014	0.04
743	ENSG00000109445	ZNF330	4	+	141222365	141222491	141222365	141222477	141224486	141224506	743	56,85	3,4	98120	0,0	87	73	0.00936546	0.126062	0.94,0.947	1.0,1.0	-0.056
8145	ENSG00000163931	TKT	3	-	53231349	53231550	53231356	53231550	53230456	53230621	8145	45,32	221215	13,30	207221	80	73	0.0093774	0.12612	0.157,0.12	0.054,0.11	0.057
16722	ENSG00000069399	BCL3	19	+	44758245	44758473	44758245	44758413	44758723	44758841	16722	1,4	6,12	0,0	2,3	133	73	0.00939398	0.12624	0.084,0.155	0.0,0.0	0.119
1467	ENSG00000147535	PLPP5	8	-	38268822	38268990	38268881	38268990	38268370	38268461	1467	9,10	48,31	6,17	14,12	132	73	0.00940621	0.126301	0.094,0.151	0.192,0.439	-0.193
5208	ENSG00000070669	ASNS	7	-	97871680	97871879	97871692	97871879	97869777	97869813	5208	0,1	1,4	3,1	3,3	85	73	0.0094249	0.126449	0.0,0.177	0.462,0.223	-0.254
622	ENSG00000166747	AP1G1	16	-	71769618	71769699	71769622	71769699	71765488	71765584	622	0,1	25,16	5,1	15,29	77	73	0.00944391	0.126601	0.0,0.056	0.24,0.032	-0.108
3112	ENSG00000174886	NDUFA11	19	-	5901257	5901454	5901334	5901454	5896904	5896997	3112	1,0	46,39	7,5	58,84	150	73	0.00948462	0.127043	0.01,0.0	0.055,0.028	-0.037
5394	ENSG00000196367	TRRAP	7	+	99008376	99008564	99008376	99008561	99011051	99011255	5394	3,9	82,92	1,0	28,23	76	73	0.00953914	0.127669	0.034,0.086	0.033,0.0	0.043
4600	ENSG00000198034	RPS4X	X	-	72274301	72274435	72274306	72274435	72273867	72273972	4600	4,2	12,25	4,6	5,8	78	73	0.0095923	0.128277	0.238,0.07	0.428,0.412	-0.266
4071	ENSG00000168000	BSCL2	11	-	62705300	62705617	62705467	62705617	62702467	62702549	4071	150130	0,1	125104	4,2	240	73	0.00967227	0.129241	1.0,0.975	0.905,0.941	0.065
13368	ENSG00000163466	ARPC2	2	+	218217148	218217267	218217148	218217254	218217462	218217544	13368	14,10	119161	29,32	179190	86	73	0.00971276	0.129572	0.091,0.05	0.121,0.125	-0.052
3995	ENSG00000259764	PCSK6-AS1	15	+	101334436	101334637	101334436	101334513	101337026	101337428	3995	1,9	3,0	2,2	0,0	197	73	0.00971191	0.129572	0.11,1.0	1.0,1.0	-0.445
10459	ENSG00000198492	YTHDF2	1	+	28742402	28742622	28742402	28742604	28768928	28769774	10459	205219	8,7	60,69	0,1	91	73	0.00974606	0.129911	0.954,0.962	1.0,0.982	-0.033
11650	ENSG00000178982	EIF3K	19	+	38619094	38619302	38619094	38619223	38620336	38620435	11650	232313	10,3	245272	8,21	152	73	0.00976189	0.130016	0.918,0.98	0.936,0.862	0.05
578	ENSG00000140386	SCAPER	15	-	76771723	76771954	76771741	76771954	76766917	76767088	578	7,6	8,12	7,5	19,59	91	73	0.0097725	0.130052	0.412,0.286	0.228,0.064	0.203
489	ENSG00000165959	CLMN	14	-	95194214	95194596	95194535	95194596	95193848	95193919	489	5,3	3,5	15,9	3,2	394	73	0.00979646	0.130161	0.236,0.1	0.481,0.455	-0.3
5807	ENSG00000109184	DCUN1D4	4	+	51886567	51887244	51886567	51886638	51891759	51891851	5807	37,24	60,57	31,51	41,43	679	73	0.00979385	0.130161	0.062,0.043	0.075,0.113	-0.042
9118	ENSG00000198677	TTC37	5	-	95548556	95548715	95548559	95548715	95546973	95547151	9118	0,1	41,62	3,5	46,79	76	73	0.00980921	0.130225	0.0,0.015	0.059,0.057	-0.05
4507	ENSG00000198837	DENND4B	1	-	153930946	153931064	153931022	153931064	153930691	153930857	4507	99122	7,14	60,91	2,3	149	73	0.0098421	0.130557	0.874,0.81	0.936,0.937	-0.095
11193	ENSG00000143314	MRPL24	1	-	156740930	156741088	156741011	156741088	156738521	156738764	11193	9,17	50,78	2,5	42,49	154	73	0.00988364	0.130897	0.079,0.094	0.022,0.046	0.052
13907	ENSG00000184575	XPOT	12	+	64423848	64423984	64423848	64423936	64424598	64424723	13907	4,2	0,0	7,12	0,4	121	73	0.00987901	0.130897	1.0,1.0	1.0,0.644	0.178
3928	ENSG00000088451	TGDS	13	-	94590852	94590943	94590856	94590943	94583093	94583236	3928	39,33	6,4	41,75	1,3	77	73	0.00991852	0.131253	0.86,0.887	0.975,0.96	-0.094
3504	ENSG00000166508	MCM7	7	-	100095738	100095973	100095773	100095973	100095386	100095470	3504	17,22	386383	8,6	290303	108	73	0.00994764	0.131533	0.029,0.037	0.018,0.013	0.018
18660	ENSG00000072310	SREBF1	17	-	17817547	17817916	17817695	17817916	17817255	17817457	18660	5,7	68,53	10,5	29,18	221	73	0.00999138	0.132005	0.024,0.042	0.102,0.084	-0.06
8292	ENSG00000088247	KHSRP	19	-	6415533	6415734	6415608	6415734	6415379	6415457	8292	503580	32,30	196172	2,8	148	73	0.0100528	0.13271	0.886,0.905	0.98,0.914	-0.052
14286	ENSG00000242616	GNG10	9	+	111666814	111666950	111666814	111666880	111669268	111670246	14286	37,45	0,1	35,38	2,3	143	73	0.0101412	0.133769	1.0,0.958	0.899,0.866	0.096
2287	ENSG00000181090	EHMT1	9	+	137817394	137817529	137817394	137817525	137818059	137818138	2287	2,5	57,61	3,10	27,34	77	73	0.0101598	0.133828	0.032,0.072	0.095,0.218	-0.105
3249	ENSG00000141682	PMAIP1	18	+	59900427	59900578	59900427	59900445	59902646	59903537	3249	51,56	3,2	6,15	0,0	206	73	0.0101619	0.133828	0.858,0.908	1.0,1.0	-0.117
2091	ENSG00000248101	AC002116.8	19	-	36013000	36013046	36013020	36013046	36011403	36011464	2091	2,1	27,36	6,7	35,41	93	73	0.0103353	0.135925	0.055,0.021	0.119,0.118	-0.08
2137	ENSG00000125450	NUP85	17	+	75234641	75234794	75234641	75234788	75235099	75235201	2137	10,25	58,77	7,9	51,94	79	73	0.0103376	0.135925	0.137,0.231	0.113,0.081	0.087
9158	ENSG00000111530	CAND1	12	+	67305103	67306597	67305103	67305312	67307396	67307492	9158	27492869	0,1	22682668	2,8	1358	73	0.0103628	0.136147	1.0,0.994	0.984,0.947	0.031
89	ENSG00000186260	MKL2	16	+	14246472	14247507	14246472	14247357	14248925	14249081	89	25,30	5,0	29,20	1,0	223	73	0.0104126	0.136693	0.621,1.0	0.905,1.0	-0.142
8334	ENSG00000108587	GOSR1	17	+	30492678	30492766	30492678	30492753	30510879	30510909	8334	12,6	82,89	1,5	73,89	86	73	0.0104273	0.136776	0.11,0.054	0.011,0.046	0.054
3380	ENSG00000037241	RPL26L1	5	+	172958892	172959039	172958892	172958938	172959864	172960045	3380	19,27	1,3	5,16	0,0	174	73	0.0104619	0.13712	0.889,0.791	1.0,1.0	-0.16
1048	ENSG00000116857	TMEM9	1	-	201154309	201154494	201154444	201154494	201153857	201153959	1048	10,8	95,75	2,1	41,54	208	73	0.0104833	0.137292	0.036,0.036	0.017,0.006	0.024
5997	ENSG00000116898	MRPS15	1	-	36464103	36464345	36464218	36464345	36463805	36463850	5997	248255	3,0	202162	3,6	188	73	0.0104974	0.137368	0.97,1.0	0.963,0.913	0.047
16665	ENSG00000152061	RABGAP1L	1	+	174219124	174219295	174219124	174219184	174220971	174221164	16665	23,31	2,1	60,62	6,20	184	73	0.0105347	0.137637	0.82,0.925	0.799,0.552	0.197
6474	ENSG00000227354	RBM26-AS1	13	+	79406363	79406582	79406363	79406571	79417834	79417916	6474	1,1	0,4	1,1	0,0	84	73	0.0105285	0.137637	1.0,0.178	1.0,1.0	-0.411
10058	ENSG00000275066	SYNRG	17	-	37539036	37539245	37539191	37539245	37538323	37538420	10058	9,19	40,42	14,19	16,25	228	73	0.0105688	0.137973	0.067,0.127	0.219,0.196	-0.111
17669	ENSG00000169660	HEXDC	17	+	82439630	82440334	82439630	82439713	82440996	82441075	17669	62,27	13,4	180198	2,21	694	73	0.0106139	0.138452	0.334,0.415	0.904,0.498	-0.327
15142	ENSG00000143702	CEP170	1	-	243142285	243142463	243142366	243142463	243139936	243140107	15142	25,21	1,7	10,9	9,5	154	73	0.0106259	0.138499	0.922,0.587	0.345,0.46	0.352
15520	ENSG00000004975	DVL2	17	-	7230045	7230155	7230057	7230155	7229807	7229943	15520	51,44	24,22	74,75	16,20	85	73	0.0106452	0.13853	0.646,0.632	0.799,0.763	-0.142
5909	ENSG00000104852	SNRNP70	19	+	49102113	49102185	49102113	49102173	49104633	49104735	5909	8,16	6,17	2,14	24,24	85	73	0.0106418	0.13853	0.534,0.447	0.067,0.334	0.29
15827	ENSG00000165644	COMTD1	10	-	75235059	75235178	75235063	75235178	75234937	75234992	15827	37,38	6,6	19,20	2,0	77	73	0.0106641	0.138667	0.854,0.857	0.9,1.0	-0.095
1147	ENSG00000111817	DSE	6	+	116254172	116254383	116254172	116254295	116258445	116258967	1147	9,13	1,2	3,1	2,2	161	73	0.01069	0.138894	0.803,0.747	0.405,0.185	0.48
61	ENSG00000124733	MEA1	6	-	43013785	43013968	43013897	43013968	43013114	43013389	61	72,58	65,73	21,15	34,37	185	73	0.0107269	0.139264	0.304,0.239	0.196,0.138	0.104
9153	ENSG00000108406	DHX40	17	+	59565557	59565800	59565557	59565783	59566626	59566794	9153	14,16	81,81	9,14	109165	90	73	0.0107443	0.13938	0.123,0.138	0.063,0.064	0.067
13594	ENSG00000182670	TTC3	21	+	37073225	37073466	37073225	37073364	37108391	37108446	13594	11,13	9,4	12,10	18,24	175	73	0.0107714	0.139578	0.338,0.576	0.218,0.148	0.274
2392	ENSG00000067057	PFKP	10	+	3105121	3105301	3105121	3105159	3105392	3105501	2392	4,9	46,48	0,5	65,60	215	73	0.0107766	0.139578	0.029,0.06	0.0,0.028	0.03
15800	ENSG00000258472	RP11-192H23.4	17	-	28613030	28613146	28613077	28613146	28612617	28612687	15800	9,3	32,28	4,13	10,14	120	73	0.0107882	0.139619	0.146,0.061	0.196,0.361	-0.175
16963	ENSG00000215472	RPL17-C18orf32	18	-	49492274	49492479	49492457	49492479	49491351	49491584	16963	177239	11891251	181238	11192456	256	73	0.0108115	0.139811	0.041,0.052	0.044,0.027	0.011
8903	ENSG00000013288	MAN2B2	4	+	6617379	6617607	6617379	6617492	6619926	6620044	8903	14,12	7,1	10,7	16,7	188	73	0.0108487	0.140182	0.437,0.823	0.195,0.28	0.392
3654	ENSG00000130731	C16orf13	16	-	634882	634956	634888	634956	634718	634797	3654	15,8	105,72	1,8	74105	79	73	0.0108673	0.140312	0.117,0.093	0.012,0.066	0.066
6005	ENSG00000116898	MRPS15	1	-	36460687	36460773	36460691	36460773	36457922	36457981	6005	7,18	329394	21,29	330428	77	73	0.0108964	0.140467	0.02,0.042	0.057,0.06	-0.027
6434	ENSG00000234456	MAGI2-AS3	7	+	79453571	79453789	79453571	79453655	79458846	79458999	6434	2,4	9,2	0,1	2,4	207	73	0.010895	0.140467	0.073,0.414	0.0,0.081	0.203
6953	ENSG00000228624	RP3-399L15.3	6	+	113991892	113992120	113991892	113992018	113993342	113993487	6953	5,2	0,1	0,2	2,0	175	73	0.0109335	0.140836	1.0,0.455	0.0,1.0	0.228
6297	ENSG00000170291	ELP5	17	+	7258825	7258943	7258825	7258926	7259570	7259940	6297	4,8	108,86	1,1	63,61	90	73	0.0109492	0.140927	0.029,0.07	0.013,0.013	0.037
11321	ENSG00000167646	DNAAF3	19	-	55165781	55166000	55165857	55166000	55165369	55165463	11321	4,4	5,6	2,1	13,9	149	73	0.0110063	0.141551	0.282,0.246	0.07,0.052	0.203
18287	ENSG00000189136	UBE2Q2P1	15	-	84569504	84570795	84570711	84570795	84554965	84555070	18287	46,33	0,0	12,32	0,3	1280	73	0.0110178	0.141589	1.0,1.0	1.0,0.378	0.311
10510	ENSG00000205664	RP11-706O15.1	X	-	3829157	3829392	3829363	3829392	3818441	3818500	10510	43,35	0,1	10,7	1,2	279	73	0.0110271	0.141598	1.0,0.902	0.723,0.478	0.351
1090	ENSG00000084652	TXLNA	1	+	32194064	32194267	32194064	32194160	32194901	32198285	1090	10,2	236257	16,7	152217	180	73	0.0110574	0.141876	0.017,0.003	0.041,0.013	-0.017
11010	ENSG00000050426	LETMD1	12	+	51052091	51052246	51052091	51052207	51053777	51053860	11010	17,14	28,54	6,11	56,53	112	73	0.0110742	0.141981	0.284,0.145	0.065,0.119	0.122
14596	ENSG00000223960	AC009948.5	2	+	178426365	178426661	178426365	178426505	178430769	178430889	14596	48,48	10,6	42,72	2,4	229	73	0.0111062	0.14217	0.605,0.718	0.87,0.852	-0.2
7779	ENSG00000198258	UBL5	19	+	9828326	9828446	9828326	9828393	9828591	9828675	7779	12,20	361387	5,8	270411	126	73	0.0111023	0.14217	0.019,0.029	0.011,0.011	0.013
13782	ENSG00000072274	TFRC	3	-	196081830	196082090	196082042	196082090	196077063	196077122	13782	6,4	47,17	1,3	125111	285	73	0.0112176	0.142905	0.032,0.057	0.002,0.007	0.04
15551	ENSG00000168259	DNAJC7	17	-	42017323	42017423	42017339	42017423	42000481	42000570	15551	6,8	62,92	21,8	57,67	89	73	0.0112111	0.142905	0.074,0.067	0.232,0.089	-0.09
15571	ENSG00000169592	INO80E	16	+	29996807	29996869	29996807	29996860	30000757	30000835	15571	2,0	205208	12,1	166216	82	73	0.0112075	0.142905	0.009,0.0	0.06,0.004	-0.028
6437	ENSG00000097033	SH3GLB1	1	+	86728402	86728489	86728402	86728441	86734601	86734691	6437	1,2	1,0	4,5	2,2	121	73	0.0112037	0.142905	0.376,1.0	0.547,0.601	0.114
6688	ENSG00000231999	FLJ27354	1	-	89632015	89632209	89632019	89632209	89626260	89626826	6688	2,1	2,6	4,6	0,4	77	73	0.0112244	0.142905	0.487,0.136	1.0,0.587	-0.482
7144	ENSG00000270647	TAF15	17	+	35820163	35820248	35820163	35820239	35820331	35820437	7144	349433	35,54	424511	22,43	82	73	0.0112176	0.142905	0.899,0.877	0.945,0.914	-0.041
9778	ENSG00000162819	BROX	1	+	222725449	222725569	222725449	222725555	222727167	222727257	9778	9,6	72,43	3,5	90,97	87	73	0.0111811	0.142905	0.095,0.105	0.027,0.041	0.066
17808	ENSG00000132376	INPP5K	17	-	1509167	1509353	1509177	1509353	1508114	1508226	17808	5,3	28,40	2,0	35,40	83	73	0.0112622	0.14318	0.136,0.062	0.048,0.0	0.075
9559	ENSG00000138434	SSFA2	2	+	181915215	181917005	181915215	181916427	181918597	181918675	9559	126136	38,50	45,44	27,26	651	73	0.0112634	0.14318	0.271,0.234	0.157,0.159	0.095
16129	ENSG00000065320	NTN1	17	+	9021541	9021585	9021541	9021565	9022310	9023391	16129	10,18	1,3	4,4	0,0	93	73	0.0112814	0.143298	0.887,0.825	1.0,1.0	-0.144
14188	ENSG00000048140	TSPAN17	5	+	176652742	176655020	176652742	176652913	176656077	176656125	14188	234228	5,0	93,88	1,0	2180	73	0.0112924	0.143327	0.61,1.0	0.757,1.0	-0.074
7809	ENSG00000184047	DIABLO	12	-	122225764	122226009	122225964	122226009	122224511	122224644	7809	41,21	85100	16,18	72120	273	73	0.0113056	0.143385	0.114,0.053	0.056,0.039	0.036
18862	ENSG00000170222	ADPRM	17	+	10704909	10705615	10704909	10705527	10706437	10706554	18862	12,7	30,23	13,16	4,21	161	73	0.0113172	0.143421	0.154,0.121	0.596,0.257	-0.289
390	ENSG00000131899	LLGL1	17	+	18236834	18237773	18236834	18236939	18238066	18238214	390	195183	3,2	139126	0,1	907	73	0.0113418	0.143622	0.84,0.88	1.0,0.91	-0.095
10477	ENSG00000135297	MTO1	6	+	73479935	73480367	73479935	73480126	73480674	73480805	10477	8,14	9,18	26,44	18,10	314	73	0.011351	0.143628	0.171,0.153	0.251,0.506	-0.216
13104	ENSG00000135476	ESPL1	12	+	53268754	53268928	53268754	53268847	53269023	53270085	13104	7,0	23,19	1,0	25,16	154	73	0.0113883	0.143989	0.126,0.0	0.019,0.0	0.053
308	ENSG00000148498	PARD3	10	-	34337274	34337426	34337277	34337426	34336198	34336243	308	21,45	3,6	24,37	14,10	76	73	0.0113979	0.144001	0.871,0.878	0.622,0.78	0.173
1346	ENSG00000173599	PC	11	-	66868841	66868964	66868845	66868964	66866186	66866349	1346	5,0	14,13	1,0	21,27	77	73	0.0114146	0.1441	0.253,0.0	0.043,0.0	0.105
10189	ENSG00000110171	TRIM3	11	-	6458064	6458296	6458069	6458296	6457706	6457847	10189	10,9	3,2	2,11	1,0	78	73	0.0114497	0.144433	0.757,0.808	0.652,1.0	-0.044
12531	ENSG00000185043	CIB1	15	-	90233834	90234047	90233918	90234047	90233668	90233703	12531	167165	15,17	169195	7,9	157	73	0.0115621	0.145516	0.838,0.819	0.918,0.91	-0.086
338	ENSG00000108825	PTGES3L-AARSD1	17	-	42964401	42964529	42964442	42964529	42964105	42964237	338	32,52	7,9	72,53	3,5	114	73	0.0115551	0.145516	0.745,0.787	0.939,0.872	-0.139
8632	ENSG00000085185	BCORL1	X	+	130022896	130022992	130022896	130022977	130024989	130025379	8632	1,1	24,32	6,0	9,8	88	73	0.0115471	0.145516	0.033,0.025	0.356,0.0	-0.149
10517	ENSG00000183570	PCBP3	21	+	45732724	45732797	45732724	45732756	45735391	45735429	10517	2,5	1,0	2,3	2,1	114	73	0.0115875	0.145613	0.562,1.0	0.39,0.658	0.257
13950	ENSG00000156256	USP16	21	+	29026566	29026661	29026566	29026659	29027872	29027974	13950	0,0	1,3	1,2	0,3	75	73	0.0115802	0.145613	0.0,0.0	1.0,0.394	-0.697
2847	ENSG00000179218	CALR	19	+	12938613	12938844	12938613	12938770	12939133	12939235	2847	20,26	432441	19,33	7931007	147	73	0.0116166	0.145868	0.022,0.028	0.012,0.016	0.011
17174	ENSG00000240303	ACAD11	3	-	132575771	132575926	132575855	132575926	132561100	132561217	17174	232227	10,1	283480	2,3	157	73	0.011647	0.145916	0.915,0.991	0.985,0.987	-0.033
18553	ENSG00000206149	HERC2P9	15	+	28655272	28655691	28655272	28655420	28655795	28656026	18553	4,7	7,9	5,11	0,3	344	73	0.0116363	0.145916	0.108,0.142	1.0,0.438	-0.594
2630	ENSG00000133706	LARS	5	-	146144623	146144709	146144662	146144709	146144471	146144537	2630	430491	7,9	529653	1,4	112	73	0.01164	0.145916	0.976,0.973	0.997,0.991	-0.02
18890	ENSG00000157778	PSMG3	7	-	1569845	1569993	1569847	1569993	1569123	1569360	18890	13,8	2,2	1,2	0,0	75	73	0.0116604	0.145973	0.864,0.796	1.0,1.0	-0.17
17468	ENSG00000163071	SPATA18	4	+	52082386	52082560	52082386	52082510	52084915	52084999	17468	5,3	10,19	2,0	12,17	123	73	0.0116916	0.146022	0.229,0.086	0.09,0.0	0.113
2967	ENSG00000005206	SPPL2B	19	+	2339157	2339290	2339157	2339208	2339826	2339966	2967	5,2	6,10	3,15	2,8	155	73	0.0116844	0.146022	0.282,0.086	0.414,0.469	-0.258
2994	ENSG00000130227	XPO7	8	+	21966856	21967007	21966856	21967003	21969482	21969896	2994	12,5	46,47	2,4	54,47	77	73	0.0116809	0.146022	0.198,0.092	0.034,0.075	0.091
4585	ENSG00000273145	CITF22-92A6.1	22	+	46013605	46013851	46013605	46013810	46014496	46015498	4585	2,1	2,1	0,1	1,1	114	73	0.0116999	0.146022	0.39,0.39	0.0,0.39	0.195
17171	ENSG00000240303	ACAD11	3	-	132578954	132579056	132579028	132579056	132578832	132578881	17171	23,33	0,0	78115	3,4	147	73	0.0117392	0.146403	1.0,1.0	0.928,0.935	0.069
4742	ENSG00000140854	KATNB1	16	+	57753944	57754004	57753944	57753995	57754929	57754997	4742	3,1	45,48	6,5	37,32	82	73	0.0117522	0.146453	0.056,0.018	0.126,0.122	-0.087
7489	ENSG00000271853	RP1-178F15.5	1	-	153634213	153634340	153634242	153634340	153633957	153634110	7489	169157	23,17	60,75	4,3	102	73	0.0117862	0.146766	0.84,0.869	0.915,0.947	-0.077
13945	ENSG00000100207	TCF20	22	-	42209650	42215442	42215245	42215442	42179608	42179702	13945	29612972	0,6	23742819	0,0	5668	73	0.0118169	0.146815	1.0,0.864	1.0,1.0	-0.068
15361	ENSG00000143420	ENSA	1	-	150627311	150627592	150627397	150627592	150625711	150625808	15361	31,14	0,0	15,16	0,4	159	73	0.0118029	0.146815	1.0,1.0	1.0,0.647	0.176
7556	ENSG00000160948	VPS28	8	-	144425660	144425772	144425682	144425772	144424945	144425051	7556	55,48	219190	7,15	79,81	95	73	0.0118152	0.146815	0.162,0.163	0.064,0.125	0.068
543	ENSG00000272752	STAG3L5P-PVRIG2P-PILRB	7	+	100356749	100356938	100356749	100356883	100358219	100358292	543	8,5	56,37	11,7	23,22	128	73	0.0118974	0.147703	0.075,0.072	0.214,0.154	-0.111
15354	ENSG00000138286	FAM149B1	10	+	73228059	73228184	73228059	73228160	73230421	73230525	15354	20,24	6,7	20,27	21,16	97	73	0.0119391	0.14811	0.715,0.721	0.418,0.559	0.229
6514	ENSG00000166145	SPINT1	15	+	40853710	40853929	40853710	40853881	40854059	40854086	6514	9,5	17,8	8,2	3,0	121	73	0.0119696	0.148376	0.242,0.274	0.617,1.0	-0.55
13743	ENSG00000109686	SH3D19	4	-	151176524	151176687	151176533	151176687	151174669	151175674	13743	2,0	26,13	5,3	21,16	82	73	0.0120042	0.148423	0.064,0.0	0.175,0.143	-0.127
14157	ENSG00000196378	ZNF34	8	-	144787109	144787307	144787278	144787307	144781826	144781873	14157	5,3	0,3	3,4	0,0	242	73	0.0119871	0.148423	1.0,0.232	1.0,1.0	-0.384
14709	ENSG00000090266	NDUFB2	7	+	140697156	140697221	140697156	140697172	140702865	140703010	14709	12,13	1,0	1,3	0,4	122	73	0.0119927	0.148423	0.878,1.0	1.0,0.31	0.284
16353	ENSG00000197381	ADARB1	21	+	45222017	45223577	45222017	45222107	45225546	45226560	16353	358303	3,7	171258	2,0	1543	73	0.0120094	0.148423	0.85,0.672	0.802,1.0	-0.14
18373	ENSG00000086504	MRPL28	16	-	370484	370509	370498	370509	369930	370225	18373	3,1	85115	3,6	53,55	87	73	0.0120195	0.148436	0.029,0.007	0.045,0.084	-0.046
5415	ENSG00000121940	CLCC1	1	-	108963342	108963450	108963360	108963450	108962308	108962469	5415	7,5	13,9	3,2	17,18	91	73	0.0120749	0.149009	0.302,0.308	0.124,0.082	0.202
11891	ENSG00000123130	ACOT9	X	-	23705497	23705594	23705508	23705594	23705057	23705080	11891	4,6	18,19	2,4	33,55	84	73	0.0121203	0.149457	0.162,0.215	0.05,0.059	0.134
18099	ENSG00000115806	GORASP2	2	+	170948349	170948430	170948349	170948380	170949538	170949742	18099	130185	4,4	106113	9,7	123	73	0.0121755	0.150025	0.951,0.965	0.875,0.905	0.068
14107	ENSG00000138942	RNF185	22	+	31196935	31197157	31196935	31196990	31201497	31201615	14107	6,7	20,31	1,6	46,47	240	73	0.0121928	0.150125	0.084,0.064	0.007,0.037	0.052
10724	ENSG00000079134	THOC1	18	-	225235	225403	225336	225403	225088	225139	10724	19,6	36,45	19,33	40,31	174	73	0.0122855	0.150816	0.181,0.053	0.166,0.309	-0.12
1223	ENSG00000244687	UBE2V1	20	-	50115698	50115954	50115859	50115954	50115484	50115621	1223	35,54	2,0	16,46	1,5	234	73	0.0122788	0.150816	0.845,1.0	0.833,0.742	0.135
3574	ENSG00000048649	RSF1	11	-	77725534	77725680	77725544	77725680	77700720	77702495	3574	14,23	77,71	5,13	62,94	83	73	0.0122707	0.150816	0.138,0.222	0.066,0.108	0.093
8933	ENSG00000164045	CDC25A	3	-	48167712	48167944	48167845	48167944	48165830	48165893	8933	10,5	177214	11,14	118159	206	73	0.0122789	0.150816	0.02,0.008	0.032,0.03	-0.017
13177	ENSG00000028310	BRD9	5	-	891148	891287	891154	891287	889586	889766	13177	5,7	11,10	3,1	16,11	79	73	0.0123936	0.152016	0.296,0.393	0.148,0.077	0.232
13788	ENSG00000112245	PTP4A1	6	+	63572680	63572839	63572680	63572719	63576435	63576531	13788	19,10	227249	0,7	150163	193	73	0.0124018	0.152016	0.031,0.015	0.0,0.016	0.015
5752	ENSG00000108773	KAT2A	17	-	42114788	42115035	42114953	42115035	42114489	42114604	5752	135140	6,6	139166	0,4	238	73	0.0124568	0.152577	0.873,0.877	1.0,0.927	-0.089
11196	ENSG00000143314	MRPL24	1	-	156741011	156741088	156741015	156741088	156738521	156738764	11196	51,78	5,2	42,51	0,0	77	73	0.0125522	0.153632	0.906,0.974	1.0,1.0	-0.06
5002	ENSG00000146409	SLC18B1	6	-	132771966	132772206	132772131	132772206	132771035	132771129	5002	10,8	46,40	17,26	40,55	238	73	0.0125741	0.153785	0.063,0.058	0.115,0.127	-0.06
6190	ENSG00000101871	MID1	X	-	10566887	10567603	10567001	10567603	10523091	10523187	6190	180210	38,26	84166	10,9	187	73	0.0126949	0.155147	0.649,0.759	0.766,0.878	-0.118
11919	ENSG00000110700	RPS13	11	-	17077355	17077477	17077428	17077477	17077167	17077246	11919	642632	29853005	605828	37075144	146	73	0.0127222	0.15525	0.097,0.095	0.075,0.074	0.022
13588	ENSG00000182670	TTC3	21	+	37158130	37158203	37158130	37158151	37159698	37159745	13588	8,7	0,5	4,10	0,1	125	73	0.0127151	0.15525	1.0,0.45	1.0,0.854	-0.202
5310	ENSG00000183426	NPIPA1	16	+	14929250	14930031	14929250	14929421	14930165	14930322	5310	64,48	1,5	9,14	0,1	683	73	0.0127671	0.155683	0.872,0.506	1.0,0.599	-0.11
12519	ENSG00000137185	ZSCAN9	6	+	28225263	28225377	28225263	28225330	28227011	28227504	12519	6,9	4,0	3,3	5,4	120	73	0.0127938	0.155893	0.477,1.0	0.267,0.313	0.448
14326	ENSG00000167635	ZNF146	19	+	36215132	36215290	36215132	36215195	36218121	36218195	14326	3,3	3,1	2,1	0,1	168	73	0.0128114	0.155957	0.303,0.566	1.0,0.303	-0.217
2505	ENSG00000137074	APTX	9	-	33001515	33001612	33001566	33001612	32989758	32989895	2505	2,6	28,44	7,8	13,30	124	73	0.012818	0.155957	0.04,0.074	0.241,0.136	-0.132
15779	ENSG00000197948	FCHSD1	5	-	141646597	141646722	141646602	141646722	141646086	141646191	15779	0,7	7,4	0,1	5,5	78	73	0.0128276	0.155958	0.0,0.621	0.0,0.158	0.231
18725	ENSG00000173226	IQCB1	3	-	121772507	121772713	121772556	121772713	121769762	121770574	18725	1,0	74119	2,8	74,88	122	73	0.0128399	0.155992	0.008,0.0	0.016,0.052	-0.03
15407	ENSG00000071054	MAP4K4	2	+	101867211	101867318	101867211	101867309	101869621	101869797	15407	3,1	57,76	3,6	31,42	82	73	0.0128658	0.156192	0.045,0.012	0.079,0.113	-0.068
15797	ENSG00000258472	RP11-192H23.4	17	-	28612037	28612084	28612043	28612084	28611566	28611795	15797	2,1	22,25	2,3	1,7	79	73	0.01289	0.156255	0.077,0.036	0.649,0.284	-0.41
761	ENSG00000256349	CTD-3074O7.11	11	+	66529818	66529964	66529818	66529952	66530893	66531028	761	3,3	34,37	0,0	27,22	85	73	0.0128883	0.156255	0.07,0.065	0.0,0.0	0.068
18260	ENSG00000119688	ABCD4	14	-	74297638	74298069	74297975	74298069	74296332	74296449	18260	84,70	2,2	47,59	0,0	410	73	0.0129555	0.156934	0.882,0.862	1.0,1.0	-0.128
13042	ENSG00000095485	CWF19L1	10	-	100250109	100250313	100250247	100250313	100246794	100246935	13042	4,8	44,38	15,22	37,75	211	73	0.0129721	0.15702	0.03,0.068	0.123,0.092	-0.058
7678	ENSG00000169100	SLC25A6	X	-	1390082	1390293	1390191	1390293	1389240	1389727	7678	1,1	58,59	6,2	37,27	182	73	0.0130033	0.157282	0.007,0.007	0.061,0.029	-0.038
17788	ENSG00000165416	SUGT1	13	+	52653045	52653236	52653045	52653103	52657531	52657622	17788	4,7	60,44	0,5	100100	206	73	0.013037	0.157458	0.023,0.053	0.0,0.017	0.029
4228	ENSG00000094914	AAAS	12	-	53321170	53321257	53321216	53321257	53320564	53320692	4228	7,3	3,0	0,1	3,0	119	73	0.0130317	0.157458	0.589,1.0	0.0,1.0	0.294
11743	ENSG00000141499	WRAP53	17	+	7689223	7689322	7689223	7689315	7689589	7689701	11743	21,32	1,0	31,38	2,4	80	73	0.0130803	0.157865	0.95,1.0	0.934,0.897	0.059
5400	ENSG00000170315	UBB	17	+	16381340	16381515	16381340	16381465	16381901	16382740	5400	8,16	0,4	5,7	0,0	123	73	0.0131062	0.158062	1.0,0.704	1.0,1.0	-0.148
19216	ENSG00000119231	SENP5	3	+	196930812	196930968	196930812	196930900	196931913	196932328	19216	79,75	3,4	33,48	1,0	141	73	0.0131275	0.158202	0.932,0.907	0.945,1.0	-0.053
16581	ENSG00000182093	WRB	21	+	39390697	39391476	39390697	39390919	39391768	39391836	16581	22,26	0,0	68,78	0,4	630	73	0.0131625	0.158509	1.0,1.0	1.0,0.693	0.153
11877	ENSG00000123415	SMUG1	12	-	54188866	54188946	54188869	54188946	54187818	54187902	11877	0,0	1,1	0,4	3,2	76	73	0.013177	0.158567	0.0,0.0	0.0,0.658	-0.329
17785	ENSG00000075336	TIMM21	18	+	74155144	74155220	74155144	74155207	74155305	74155493	17785	0,0	41,28	5,1	24,44	86	73	0.0132739	0.159447	0.0,0.0	0.15,0.019	-0.084
2056	ENSG00000110917	MLEC	12	+	120696402	120696541	120696402	120696538	120700463	120700941	2056	10,9	1,3	3,3	0,0	76	73	0.0132619	0.159447	0.906,0.742	1.0,1.0	-0.176
9673	ENSG00000003393	ALS2	2	-	201746565	201746748	201746627	201746748	201744257	201744429	9673	49,59	0,1	11,24	3,1	135	73	0.0132792	0.159447	1.0,0.97	0.665,0.928	0.189
17230	ENSG00000126870	WDR60	7	+	158891264	158891342	158891264	158891333	158901738	158901816	17230	2,0	44,37	6,3	45,51	82	73	0.0133009	0.159592	0.039,0.0	0.106,0.05	-0.058
18821	ENSG00000153044	CENPH	5	+	69195716	69195791	69195716	69195750	69197052	69197109	18821	141211	10,9	257353	6,7	114	73	0.0133135	0.159626	0.9,0.938	0.965,0.97	-0.048
5773	ENSG00000149547	EI24	11	+	125569880	125570035	125569880	125569947	125572457	125572569	5773	2,3	1,0	2,0	0,2	161	73	0.0133921	0.160452	0.476,1.0	1.0,0.0	0.238
5053	ENSG00000090861	AARS	16	-	70255719	70255836	70255727	70255836	70254620	70254734	5053	32,33	264331	19,14	295240	81	73	0.0134305	0.160794	0.098,0.082	0.055,0.05	0.037
2161	ENSG00000077235	GTF3C1	16	-	27464319	27464836	27464394	27464836	27463540	27463592	2161	40,71	45,37	54,76	24,18	148	73	0.0134599	0.161005	0.305,0.486	0.526,0.676	-0.206
6572	ENSG00000101544	ADNP2	18	+	80117529	80117685	80117529	80117650	80133102	80133192	6572	5,1	82,90	9,5	58,71	108	73	0.0134676	0.161005	0.04,0.007	0.095,0.045	-0.047
12900	ENSG00000151575	TEX9	15	+	56365578	56365893	56365578	56365670	56373440	56373504	12900	6,3	7,7	12,11	5,5	296	73	0.0134888	0.161141	0.175,0.096	0.372,0.352	-0.226
2843	ENSG00000204843	DCTN1	2	-	74367693	74367864	74367695	74367864	74367351	74367420	2843	5,5	99126	0,2	112101	75	73	0.0135224	0.161425	0.047,0.037	0.0,0.019	0.032
14359	ENSG00000155016	CYP2U1	4	+	107944969	107945605	107944969	107945215	107947375	107947537	14359	81,51	1,3	71,44	0,0	463	73	0.0135639	0.161717	0.927,0.728	1.0,1.0	-0.172
2002	ENSG00000066084	DIP2B	12	+	50675328	50675451	50675328	50675448	50678678	50680282	2002	2,6	12,11	2,0	14,8	76	73	0.0135665	0.161717	0.138,0.344	0.121,0.0	0.18
13747	ENSG00000105223	PLD3	19	+	40365552	40365930	40365552	40365585	40366418	40366510	13747	488596	9,6	438356	8,18	418	73	0.0136162	0.162192	0.904,0.945	0.905,0.775	0.084
10781	ENSG00000103064	SLC7A6	16	+	68290395	68290540	68290395	68290491	68291208	68291332	10781	67,74	0,0	65,82	2,4	122	73	0.0136479	0.162223	1.0,1.0	0.951,0.925	0.062
2125	ENSG00000108578	BLMH	17	-	30291308	30291508	30291310	30291508	30289372	30289482	2125	2,1	92,97	5,4	72,73	75	73	0.0136484	0.162223	0.021,0.01	0.063,0.051	-0.041
2197	ENSG00000129559	NEDD8	14	-	24231651	24232002	24231898	24232002	24218383	24218431	2197	23,49	0,4	58,51	0,0	320	73	0.0136323	0.162223	1.0,0.736	1.0,1.0	-0.132
12217	ENSG00000104946	TBC1D17	19	+	49882241	49882407	49882241	49882400	49882763	49882892	12217	5,1	39,25	0,1	40,22	80	73	0.0136629	0.162242	0.105,0.035	0.0,0.04	0.05
16006	ENSG00000097046	CDC7	1	+	91501159	91501482	91501159	91501288	91501653	91501831	16006	41,35	1,3	22,25	0,0	267	73	0.0136696	0.162242	0.918,0.761	1.0,1.0	-0.16
18682	ENSG00000213949	ITGA1	5	+	52920331	52920472	52920331	52920468	52922776	52922887	18682	0,5	19,19	0,0	11,14	77	73	0.0137299	0.16284	0.0,0.2	0.0,0.0	0.1
7485	ENSG00000119801	YPEL5	2	+	30148244	30148463	30148244	30148305	30156627	30156792	7485	125105	4,4	32,40	0,1	231	73	0.0137631	0.163116	0.908,0.892	1.0,0.927	-0.064
6345	ENSG00000122783	C7orf49	7	-	135168744	135169060	135168785	135169060	135167731	135167807	6345	66,89	25,40	90,59	11,18	114	73	0.0137791	0.163188	0.628,0.588	0.84,0.677	-0.15
4862	ENSG00000100412	ACO2	22	+	41515766	41515992	41515766	41515917	41517526	41517631	4862	10,14	103113	2,5	88,70	148	73	0.0137961	0.163273	0.046,0.058	0.011,0.034	0.03
902	ENSG00000066279	ASPM	1	-	197121866	197122008	197121914	197122008	197117788	197117983	902	1,0	33,51	6,4	41,97	121	73	0.0138272	0.163522	0.018,0.0	0.081,0.024	-0.044
13453	ENSG00000162076	FLYWCH2	16	+	2883185	2883366	2883185	2883362	2895219	2895320	13453	54,62	3,4	54,51	1,0	77	73	0.0139117	0.164404	0.945,0.936	0.981,1.0	-0.05
203	ENSG00000214719	AC005562.1	17	+	30631760	30631979	30631760	30631895	30633097	30633390	203	97113	8,10	60,72	1,3	157	73	0.0139269	0.164465	0.849,0.84	0.965,0.918	-0.097
14060	ENSG00000163159	VPS72	1	-	151190004	151190158	151190130	151190158	151185797	151185950	14060	313237	1,2	298292	5,6	199	73	0.013951	0.164632	0.991,0.978	0.956,0.947	0.033
11440	ENSG00000163714	U2SURP	3	+	143021349	143021385	143021349	143021382	143021472	143021555	11440	47,67	86,90	112140	123126	76	73	0.0140031	0.165117	0.344,0.417	0.467,0.516	-0.111
15392	ENSG00000197150	ABCB8	7	+	151034504	151034629	151034504	151034599	151034723	151034829	15392	0,0	28,18	1,5	25,37	103	73	0.0140122	0.165117	0.0,0.0	0.028,0.087	-0.057
109	ENSG00000128805	ARHGAP22	10	-	48479587	48479764	48479635	48479764	48459683	48459891	109	24,17	2,2	5,2	0,0	121	73	0.014025	0.16515	0.879,0.837	1.0,1.0	-0.142
10855	ENSG00000138193	PLCE1	10	+	94030682	94032252	94030682	94030790	94132173	94132459	10855	73,34	1,2	73111	0,0	1535	73	0.0140627	0.165475	0.776,0.447	1.0,1.0	-0.388
9505	ENSG00000126088	UROD	1	+	45013135	45013354	45013135	45013215	45013593	45013791	9505	189281	6,3	205214	1,1	212	73	0.0140885	0.165661	0.916,0.97	0.986,0.987	-0.043
16897	ENSG00000110888	CAPRIN2	12	-	30741015	30741106	30741019	30741106	30734967	30735206	16897	0,0	20,8	4,1	13,30	77	73	0.014153	0.1663	0.0,0.0	0.226,0.031	-0.129
15965	ENSG00000205560	CPT1B	22	-	50569212	50569421	50569335	50569421	50568861	50569081	15965	26,12	13,17	32,50	9,16	196	73	0.0141949	0.166486	0.427,0.208	0.57,0.538	-0.237
1982	ENSG00000160285	LSS	21	-	46195671	46195756	46195675	46195756	46194490	46194661	1982	3,0	36,33	5,6	31,42	77	73	0.0141861	0.166486	0.073,0.0	0.133,0.119	-0.089
3316	ENSG00000204628	GNB2L1	5	-	181241486	181241544	181241491	181241544	181240215	181240345	3316	249349	16,14	359456	33,39	78	73	0.0141991	0.166486	0.936,0.959	0.911,0.916	0.034
11086	ENSG00000175634	RPS6KB2	11	+	67432951	67433194	67432951	67433042	67433339	67433447	11086	29,30	15,7	22,22	4,0	225	73	0.0142224	0.166522	0.385,0.582	0.641,1.0	-0.337
15202	ENSG00000085998	POMGNT1	1	-	46190731	46190784	46190744	46190784	46190472	46190517	15202	5,18	2,2	11,16	0,0	86	73	0.014215	0.166522	0.68,0.884	1.0,1.0	-0.218
2295	ENSG00000105258	POLR2I	19	-	36114150	36114251	36114176	36114251	36114014	36114066	2295	54,56	133157	19,52	156156	99	73	0.014258	0.16682	0.23,0.208	0.082,0.197	0.079
12205	ENSG00000168028	RPSA	3	+	39407620	39407821	39407620	39407786	39408605	39408724	12205	171125	59385818	39210	54538321	108	73	0.0142712	0.166855	0.019,0.014	0.005,0.017	0.005
12798	ENSG00000204977	TRIM13	13	+	49997058	49997216	49997058	49997200	49997666	49997763	12798	9,11	3,2	4,3	0,1	89	73	0.014294	0.166882	0.711,0.819	1.0,0.711	-0.091
6303	ENSG00000124193	SRSF6	20	+	43459152	43459420	43459152	43459317	43459770	43459895	6303	305255	1,2	204289	2,8	176	73	0.0142938	0.166882	0.992,0.981	0.977,0.937	0.029
8408	ENSG00000196118	CCDC189	16	-	30760552	30760668	30760605	30760668	30760283	30760453	8408	6,12	12,17	8,8	5,1	126	73	0.0143039	0.166882	0.225,0.29	0.481,0.823	-0.394
2502	ENSG00000137074	APTX	9	-	32988082	32988129	32988091	32988129	32987543	32987731	2502	47,52	2,4	32,61	0,0	82	73	0.0143187	0.166936	0.954,0.92	1.0,1.0	-0.063
13195	ENSG00000104907	TRMT1	19	-	13112661	13112817	13112704	13112817	13110157	13110306	13195	15,7	57,50	2,4	34,44	116	73	0.0143785	0.167511	0.142,0.081	0.036,0.054	0.066
756	ENSG00000094975	SUCO	1	+	172553259	172553370	172553259	172553305	172555868	172556023	756	44,61	0,0	43,60	3,2	138	73	0.0143883	0.167511	1.0,1.0	0.883,0.941	0.088
5603	ENSG00000135148	TRAFD1	12	+	112125553	112125623	112125553	112125618	112130510	112130569	5603	1,5	38,46	0,0	37,37	78	73	0.0144193	0.167753	0.024,0.092	0.0,0.0	0.058
18138	ENSG00000141456	PELP1	17	-	4676356	4676507	4676500	4676507	4676035	4676162	18138	254356	7,3	237236	0,2	217	73	0.0144553	0.168053	0.924,0.976	1.0,0.975	-0.038
11502	ENSG00000092931	MFSD11	17	+	76737500	76738165	76737500	76737622	76738281	76738448	11502	81,73	0,4	37,50	0,0	616	73	0.014477	0.168187	1.0,0.684	1.0,1.0	-0.158
13249	ENSG00000123562	MORF4L2	X	-	103686452	103686668	103686544	103686668	103685170	103685260	13249	50,56	3,2	57,70	0,1	165	73	0.0145369	0.168764	0.881,0.925	1.0,0.969	-0.081
13923	ENSG00000169241	SLC50A1	1	+	155136310	155136396	155136310	155136376	155137978	155138098	13923	10,9	3,12	6,6	12,25	93	73	0.0146008	0.169386	0.723,0.371	0.282,0.159	0.326
13139	ENSG00000206573	THUMPD3-AS1	3	-	9395505	9395579	9395544	9395579	9391311	9391826	13139	2,4	2,1	5,10	0,0	112	73	0.0146723	0.170095	0.395,0.723	1.0,1.0	-0.441
11301	ENSG00000177842	ZNF620	3	+	40506038	40506200	40506038	40506138	40506303	40506376	11301	10,7	26,19	3,1	14,19	135	73	0.0147405	0.170712	0.172,0.166	0.104,0.028	0.103
19064	ENSG00000135047	CTSL	9	+	87726108	87726253	87726108	87726249	87727593	87727729	19064	88123	7,3	46,64	5,10	77	73	0.0147462	0.170712	0.923,0.975	0.897,0.859	0.071
1178	ENSG00000156931	VPS8	3	+	184930469	184930647	184930469	184930568	184936245	184936335	1178	0,0	14,25	3,4	13,46	152	73	0.014905	0.172429	0.0,0.0	0.1,0.04	-0.07
5753	ENSG00000108773	KAT2A	17	-	42114888	42115023	42114953	42115023	42114489	42114604	5753	123136	6,6	123158	0,4	138	73	0.0149524	0.172856	0.916,0.923	1.0,0.954	-0.057
16811	ENSG00000122687	FTSJ2	7	-	2239417	2239707	2239529	2239707	2238014	2238937	16811	272241	2,7	115,93	0,0	185	73	0.0149825	0.173057	0.982,0.931	1.0,1.0	-0.043
17466	ENSG00000139173	TMEM117	12	+	43944209	43944370	43944209	43944342	44143524	44143624	17466	2,0	6,13	6,2	9,11	101	73	0.0149908	0.173057	0.194,0.0	0.325,0.116	-0.123
4733	ENSG00000144674	GOLGA4	3	+	37315419	37315589	37315419	37315580	37319062	37320382	4733	6,7	0,0	11,17	1,3	82	73	0.0150101	0.173126	1.0,1.0	0.907,0.835	0.129
8216	ENSG00000105323	HNRNPUL1	19	+	41264734	41264804	41264734	41264798	41268222	41268345	8216	24,29	128133	12,11	103113	79	73	0.0150178	0.173126	0.148,0.168	0.097,0.083	0.068
7175	ENSG00000111912	NCOA7	6	+	125874888	125874983	125874888	125874968	125878262	125878370	7175	9,2	18,45	3,1	34,54	88	73	0.0150382	0.173239	0.293,0.036	0.068,0.015	0.123
17786	ENSG00000165416	SUGT1	13	+	52652865	52652960	52652865	52652958	52653045	52653103	17786	2,4	36,28	2,0	55,57	75	73	0.0150788	0.173585	0.051,0.122	0.034,0.0	0.069
379	ENSG00000164011	ZNF691	1	+	42846636	42846849	42846636	42846657	42849290	42849413	379	6,5	20,13	2,0	11,10	265	73	0.0150925	0.173622	0.076,0.096	0.048,0.0	0.062
16998	ENSG00000118873	RAB3GAP2	1	-	220190371	220190425	220190376	220190425	220190063	220190146	16998	0,6	20,33	0,1	22,23	78	73	0.0151081	0.17368	0.0,0.145	0.0,0.039	0.053
3315	ENSG00000204628	GNB2L1	5	-	181238991	181239177	181239066	181239177	181238098	181238239	3315	309330	37934216	304398	54006212	148	73	0.015125	0.173752	0.039,0.037	0.027,0.031	0.009
14258	ENSG00000025770	NCAPH2	22	+	50516446	50516548	50516446	50516540	50517426	50517482	14258	90116	8,1	125,92	0,2	81	73	0.0151469	0.173884	0.91,0.991	1.0,0.976	-0.037
12118	ENSG00000204946	ZNF783	7	+	149262214	149262448	149262214	149262357	149266334	149266730	12118	9,9	7,5	0,2	2,2	164	73	0.0151844	0.174071	0.364,0.445	0.0,0.308	0.25
5696	ENSG00000213619	NDUFS3	11	+	47579268	47579338	47579268	47579334	47580524	47580622	5696	13,11	87138	5,3	77107	77	73	0.0151783	0.174071	0.124,0.07	0.058,0.026	0.055
202	ENSG00000214719	AC005562.1	17	+	30631760	30631927	30631760	30631895	30633097	30633390	202	63,61	8,10	38,40	1,3	105	73	0.0152277	0.174445	0.846,0.809	0.964,0.903	-0.106
6364	ENSG00000078114	NEBL	10	-	20818703	20819516	20819423	20819516	20817599	20817692	6364	28,28	1,2	22,10	1,0	793	73	0.0152806	0.17493	0.72,0.563	0.669,1.0	-0.193
9817	ENSG00000123219	CENPK	5	-	65561462	65561564	65561496	65561564	65554796	65554898	9817	22,11	0,0	20,60	2,3	107	73	0.0153027	0.175061	1.0,1.0	0.872,0.932	0.098
14384	ENSG00000115020	PIKFYVE	2	+	208304170	208304318	208304170	208304300	208304845	208305128	14384	8,17	4,1	5,6	0,1	91	73	0.0153351	0.175102	0.616,0.932	1.0,0.828	-0.14
1592	ENSG00000163138	PACRGL	4	+	20700458	20700747	20700458	20700706	20704465	20704533	1592	11,8	1,3	6,8	0,1	114	73	0.0153382	0.175102	0.876,0.631	1.0,0.837	-0.165
8822	ENSG00000092470	WDR76	15	+	43858506	43858584	43858506	43858580	43858670	43858823	8822	1,1	2,0	0,1	5,0	77	73	0.0153371	0.175102	0.322,1.0	0.0,1.0	0.161
13531	ENSG00000152465	NMT2	10	-	15133240	15133363	15133244	15133363	15133052	15133144	13531	3,9	37,33	3,0	33,25	77	73	0.0153872	0.17554	0.071,0.205	0.079,0.0	0.098
2717	ENSG00000198690	FAN1	15	+	30904511	30904584	30904511	30904543	30908117	30908258	2717	13,12	0,4	12,9	0,0	114	73	0.0154064	0.175582	1.0,0.658	1.0,1.0	-0.171
5979	ENSG00000100116	GCAT	22	+	37815662	37815876	37815662	37815834	37816199	37816321	5979	0,1	26,17	4,1	12,15	115	73	0.0154122	0.175582	0.0,0.036	0.175,0.041	-0.09
15104	ENSG00000103932	RPAP1	15	-	41536480	41536649	41536500	41536649	41536128	41536218	15104	4,2	20,34	0,1	28,20	93	73	0.0154384	0.175759	0.136,0.044	0.0,0.038	0.071
5052	ENSG00000090861	AARS	16	-	70289420	70289543	70289529	70289543	70282619	70282784	5052	320387	7,5	376384	3,1	182	73	0.015512	0.176475	0.948,0.969	0.98,0.994	-0.029
5733	ENSG00000164180	TMEM161B	5	-	88205800	88205954	88205813	88205954	88202961	88203075	5733	0,1	36,29	6,1	41,42	86	73	0.0155919	0.177261	0.0,0.028	0.11,0.02	-0.051
14721	ENSG00000215012	C22orf29	22	-	19854646	19854840	19854659	19854840	19854442	19854539	14721	3,2	5,8	1,0	2,2	86	73	0.015604	0.177276	0.337,0.175	0.298,0.0	0.107
12829	ENSG00000188227	ZNF793	19	+	37507128	37507307	37507128	37507201	37508264	37508403	12829	3,1	3,0	3,11	0,0	179	73	0.015636	0.177476	0.29,1.0	1.0,1.0	-0.355
4817	ENSG00000141480	ARRB2	17	+	4710595	4710753	4710595	4710744	4715012	4715043	4817	2,4	26,27	17,18	52,74	82	73	0.0156432	0.177476	0.064,0.117	0.225,0.178	-0.111
13157	ENSG00000165458	INPPL1	11	+	72229464	72229584	72229464	72229558	72229662	72229752	13157	1,8	77,79	0,1	82,72	99	73	0.0156865	0.177503	0.009,0.069	0.0,0.01	0.034
16169	ENSG00000204623	ZNRD1-AS1	6	-	30061078	30061184	30061104	30061184	30060740	30060995	16169	9,12	0,4	15,15	0,0	99	73	0.0156622	0.177503	1.0,0.689	1.0,1.0	-0.155
256	ENSG00000099364	FBXL19	16	+	30928466	30928628	30928466	30928499	30930072	30930584	256	81,55	29,22	26,24	15,24	202	73	0.0156724	0.177503	0.502,0.475	0.385,0.265	0.163
7906	ENSG00000125691	RPL23	17	-	38853301	38853428	38853377	38853428	38853055	38853105	7906	21,17	0,5	10,13	0,1	149	73	0.0156886	0.177503	1.0,0.625	1.0,0.864	-0.119
11201	ENSG00000107854	TNKS2	10	+	91827016	91827229	91827016	91827203	91828284	91828406	11201	1,0	37,45	3,5	53,58	99	73	0.0157096	0.177618	0.02,0.0	0.04,0.06	-0.04
17620	ENSG00000175203	DCTN2	12	-	57533179	57533303	57533237	57533303	57532983	57533022	17620	6,1	187236	8,14	215272	131	73	0.0157713	0.178057	0.018,0.002	0.02,0.028	-0.014
2664	ENSG00000128596	CCDC136	7	+	128801280	128801509	128801280	128801482	128804649	128804761	2664	30,33	1,4	19,2	0,0	100	73	0.0157794	0.178057	0.956,0.858	1.0,1.0	-0.093
9696	ENSG00000250462	LRRC37BP1	17	+	30631754	30632099	30631754	30631927	30633097	30633390	9696	43,46	30,17	58,73	16,16	245	73	0.0157809	0.178057	0.299,0.446	0.519,0.576	-0.175
8575	ENSG00000198720	ANKRD13B	17	+	29609354	29609514	29609354	29609408	29610684	29610766	8575	21,22	4,0	9,14	0,0	179	73	0.0158105	0.178269	0.682,1.0	1.0,1.0	-0.159
17769	ENSG00000005700	IBTK	6	-	82227163	82227302	82227191	82227302	82225476	82225647	17769	5,4	29,36	1,2	37,46	101	73	0.0158805	0.178936	0.111,0.074	0.019,0.03	0.068
17472	ENSG00000118680	MYL12B	18	+	3262612	3262788	3262612	3262756	3272883	3273082	17472	8,0	3,1	0,1	1,1	105	73	0.0159011	0.179045	0.65,0.0	0.0,0.41	0.12
7486	ENSG00000119801	YPEL5	2	+	30148244	30148541	30148244	30148305	30156627	30156792	7486	201188	4,4	64,77	0,1	309	73	0.0159671	0.179666	0.922,0.917	1.0,0.948	-0.054
17182	ENSG00000161011	SQSTM1	5	+	179806407	179806591	179806407	179806563	179811573	179811682	17182	61,62	0,0	35,29	0,5	101	73	0.0159853	0.179748	1.0,1.0	1.0,0.807	0.097
292	ENSG00000189308	LIN54	4	-	82984160	82984876	82984823	82984876	82978882	82979006	292	142101	9,17	189214	6,10	736	73	0.0160363	0.180075	0.61,0.371	0.758,0.68	-0.229
7283	ENSG00000008311	AASS	7	-	122078861	122079712	122079596	122079712	122077837	122078014	7283	34,31	0,0	18,22	0,3	808	73	0.0160267	0.180075	1.0,1.0	1.0,0.399	0.3
9306	ENSG00000137154	RPS6	9	-	19379377	19379618	19379462	19379618	19378706	19378918	9306	37,22	3,14	37,60	5,0	158	73	0.0160859	0.180509	0.851,0.421	0.774,1.0	-0.251
11573	ENSG00000120860	CCDC53	12	-	102061148	102061346	102061247	102061346	102046053	102046119	11573	0,4	52,52	11,5	55,88	172	73	0.0161185	0.180628	0.0,0.032	0.078,0.024	-0.035
2519	ENSG00000102908	NFAT5	16	+	69647027	69647586	69647027	69647167	69653235	69653428	2519	64,65	4,0	114148	0,0	492	73	0.0161128	0.180628	0.704,1.0	1.0,1.0	-0.148
13449	ENSG00000002016	RAD52	12	-	926795	927263	927144	927263	925449	925525	13449	17,19	4,7	30,66	5,1	422	73	0.0162155	0.181357	0.424,0.32	0.509,0.919	-0.342
15108	ENSG00000204842	ATXN2	12	-	111485264	111485331	111485270	111485331	111479069	111479102	15108	3,18	1,1	9,12	3,4	79	73	0.0162496	0.181357	0.735,0.943	0.735,0.735	0.104
18427	ENSG00000242086	LINC00969	3	+	195708133	195708387	195708133	195708268	195708746	195708807	18427	6,6	1,2	1,2	0,0	192	73	0.016231	0.181357	0.695,0.533	1.0,1.0	-0.386
7652	ENSG00000250151	ARPC4-TTLL3	3	+	9826996	9827240	9826996	9827068	9828959	9829395	7652	111,55	0,5	70,74	0,0	245	73	0.0162443	0.181357	1.0,0.766	1.0,1.0	-0.117
7900	ENSG00000196072	BLOC1S2	10	-	100282905	100283013	100282909	100283013	100280933	100281053	7900	8,12	0,0	11,3	0,4	77	73	0.0162175	0.181357	1.0,1.0	1.0,0.416	0.292
9066	ENSG00000159348	CYB5R1	1	-	202966481	202966600	202966527	202966600	202965886	202965993	9066	3,3	98112	7,5	75,55	119	73	0.0162281	0.181357	0.018,0.016	0.054,0.053	-0.036
16108	ENSG00000136122	BORA	13	+	72727903	72728260	72727903	72728011	72728925	72729093	16108	2,3	0,1	0,1	1,0	322	73	0.0162992	0.181787	1.0,0.405	0.0,1.0	0.203
3766	ENSG00000136819	C9orf78	9	-	129834711	129834766	129834741	129834766	129830870	129830940	3766	70,79	0,0	52,79	2,4	103	73	0.0163191	0.181886	1.0,1.0	0.949,0.933	0.059
17778	ENSG00000112739	PRPF4B	6	+	4060412	4060686	4060412	4060644	4061014	4061147	17778	76,59	5,4	49,56	1,1	115	73	0.0163935	0.182467	0.906,0.904	0.969,0.973	-0.066
6540	ENSG00000160408	ST6GALNAC6	9	-	127899353	127899574	127899502	127899574	127897955	127898010	6540	19,20	75118	2,3	33,25	222	73	0.0163928	0.182467	0.077,0.053	0.02,0.038	0.036
10574	ENSG00000255624	RP11-564D11.3	10	+	122879850	122880079	122879850	122880011	122880670	122880739	10574	10,9	0,0	1,5	3,0	141	73	0.0164346	0.182801	1.0,1.0	0.147,1.0	0.426
10704	ENSG00000196704	AMZ2	17	+	68248003	68248157	68248003	68248070	68248639	68248705	10704	1,2	0,0	0,3	2,0	160	73	0.0164712	0.182962	1.0,1.0	0.0,1.0	0.5
4713	ENSG00000116473	RAP1A	1	+	111691333	111691417	111691333	111691364	111695340	111695409	4713	94,86	1,0	134129	3,5	126	73	0.0164605	0.182962	0.982,1.0	0.963,0.937	0.041
18861	ENSG00000165006	UBAP1	9	+	34250657	34250871	34250657	34250759	34251391	34251850	18861	11,4	65,76	10,12	40,45	185	73	0.0164864	0.183007	0.063,0.02	0.09,0.095	-0.051
15525	ENSG00000262468	LINC01569	16	-	4246972	4247061	4246988	4247061	4246373	4246860	15525	12,7	4,0	5,8	0,0	89	73	0.0165733	0.183848	0.711,1.0	1.0,1.0	-0.145
5235	ENSG00000161526	SAP30BP	17	+	75691393	75691569	75691393	75691535	75693439	75693482	5235	0,0	1,5	0,4	2,2	107	73	0.0167044	0.185177	0.0,0.0	0.0,0.577	-0.288
4041	ENSG00000147905	ZCCHC7	9	+	37120538	37120631	37120538	37120627	37126311	37126942	4041	1,0	11,4	3,1	7,6	77	73	0.016716	0.185181	0.079,0.0	0.289,0.136	-0.173
11967	ENSG00000175309	PHYKPL	5	-	178222843	178222934	178222851	178222934	178222354	178222580	11967	3,6	27,48	2,1	45,49	81	73	0.0168314	0.186209	0.091,0.101	0.039,0.018	0.068
3787	ENSG00000067836	ROGDI	16	-	4802207	4802453	4802381	4802453	4801502	4801585	3787	8,9	24,19	6,1	20,32	247	73	0.0168277	0.186209	0.09,0.123	0.081,0.009	0.061
3788	ENSG00000067836	ROGDI	16	-	4802215	4802453	4802381	4802453	4801502	4801585	3788	7,10	24,19	6,1	20,32	239	73	0.016882	0.186643	0.082,0.138	0.084,0.009	0.064
8612	ENSG00000170632	ARMC10	7	+	103083681	103084062	103083681	103083830	103086629	103086764	8612	17,8	72,52	13,33	45,70	305	73	0.0169398	0.187157	0.053,0.036	0.065,0.101	-0.039
6177	ENSG00000076864	RAP1GAP	1	-	21602799	21602913	21602803	21602913	21601683	21601797	6177	4,2	9,6	2,0	10,9	77	73	0.0169614	0.187269	0.296,0.24	0.159,0.0	0.189
8865	ENSG00000113522	RAD50	5	+	132638080	132638227	132638080	132638223	132640671	132640805	8865	10,6	58,82	2,4	69,79	77	73	0.0170254	0.18785	0.14,0.065	0.027,0.046	0.066
1226	ENSG00000108604	SMARCD2	17	-	63842274	63842506	63842458	63842506	63837440	63837625	1226	15,12	59,61	1,2	21,13	257	73	0.0171267	0.188841	0.067,0.053	0.013,0.042	0.033
15084	ENSG00000177853	ZNF518A	10	+	96130071	96130118	96130071	96130106	96132585	96132670	15084	1,3	0,0	3,0	0,3	85	73	0.0171479	0.188948	1.0,1.0	1.0,0.0	0.5
18632	ENSG00000136874	STX17	9	+	99906672	99906806	99906672	99906706	99915177	99915362	18632	3,3	19,18	0,0	33,23	173	73	0.0171888	0.189272	0.062,0.066	0.0,0.0	0.064
12010	ENSG00000112787	FBRSL1	12	+	132571151	132571322	132571151	132571231	132572287	132572344	12010	5,9	23,17	13,10	10,13	164	73	0.0172277	0.189573	0.088,0.191	0.367,0.255	-0.171
2203	ENSG00000187954	CYHR1	8	-	144462282	144462861	144462833	144462861	144453221	144453460	2203	121,97	3,1	39,37	0,0	624	73	0.017328	0.19055	0.825,0.919	1.0,1.0	-0.128
19230	ENSG00000159363	ATP13A2	1	-	17004691	17004821	17004706	17004821	17004331	17004408	19230	11,8	2,2	10,5	0,1	88	73	0.0173919	0.19109	0.82,0.768	1.0,0.806	-0.109
3987	ENSG00000163870	TPRA1	3	-	127576608	127576696	127576616	127576696	127575939	127576050	3987	5,4	71101	4,9	40,40	81	73	0.0174003	0.19109	0.06,0.034	0.083,0.169	-0.079
11483	ENSG00000161249	DMKN	19	-	35498597	35498763	35498715	35498763	35497219	35497538	11483	126146	156165	136141	112113	191	73	0.0174452	0.191356	0.236,0.253	0.317,0.323	-0.076
5619	ENSG00000213963	AC074286.1	2	-	177287484	177287834	177287610	177287834	177283513	177283804	5619	0,0	4,1	1,3	1,6	199	73	0.0174478	0.191356	0.0,0.0	0.268,0.155	-0.212
1632	ENSG00000120992	LYPLA1	8	-	54065747	54065813	54065787	54065813	54063327	54063375	1632	180204	11,0	226246	1,3	113	73	0.0175021	0.191738	0.914,1.0	0.993,0.981	-0.03
17305	ENSG00000105171	POP4	19	+	29608656	29608744	29608656	29608709	29610408	29610632	17305	1,2	103131	2,5	43,43	108	73	0.0175059	0.191738	0.007,0.01	0.03,0.073	-0.043
15798	ENSG00000258472	RP11-192H23.4	17	-	28613077	28613146	28613089	28613146	28612617	28612687	15798	33,32	2,3	10,18	0,0	85	73	0.0175315	0.191891	0.934,0.902	1.0,1.0	-0.082
16602	ENSG00000167862	ICT1	17	+	75020487	75020716	75020487	75020657	75020920	75021261	16602	5,1	112137	14,7	158185	132	73	0.0175627	0.192105	0.024,0.004	0.047,0.02	-0.02
15941	ENSG00000115839	RAB3GAP1	2	+	135093614	135093693	135093614	135093685	135113150	135113270	15941	77,86	2,0	71,85	3,5	81	73	0.0176746	0.192688	0.972,1.0	0.955,0.939	0.039
16596	ENSG00000135679	MDM2	12	+	68835828	68835984	68835828	68835843	68836671	68836749	16596	284330	0,7	173213	5,8	214	73	0.0176561	0.192688	1.0,0.941	0.922,0.901	0.059
16981	ENSG00000101745	ANKRD12	18	+	9208656	9208803	9208656	9208797	9211583	9211784	16981	42,25	1,2	22,12	1,7	79	73	0.0176646	0.192688	0.975,0.92	0.953,0.613	0.165
7703	ENSG00000183647	ZNF530	19	+	57600727	57600916	57600727	57600779	57604279	57604406	7703	11,8	3,1	2,3	1,0	210	73	0.0176448	0.192688	0.56,0.736	0.41,1.0	-0.057
8155	ENSG00000114388	NPRL2	3	-	50349664	50350022	50349930	50350022	50349385	50349494	8155	90,88	1,4	79,96	0,1	339	73	0.0176291	0.192688	0.951,0.826	1.0,0.954	-0.089
4710	ENSG00000135597	REPS1	6	-	138912674	138912950	138912764	138912950	138911275	138911371	4710	9,6	74102	5,5	162163	163	73	0.0177425	0.193301	0.052,0.026	0.014,0.014	0.025
15141	ENSG00000143702	CEP170	1	-	243142285	243142463	243142315	243142463	243139936	243140107	15141	7,11	21,23	3,2	12,24	103	73	0.017789	0.193551	0.191,0.253	0.151,0.056	0.119
6082	ENSG00000148337	CIZ1	9	-	128169603	128169700	128169622	128169700	128169405	128169519	6082	1,4	0,2	3,3	3,12	92	73	0.0177846	0.193551	1.0,0.613	0.442,0.166	0.502
4235	ENSG00000070371	CLTCL1	22	-	19183389	19183611	19183413	19183611	19180730	19180806	4235	12,16	0,1	8,13	3,1	97	73	0.017812	0.193673	1.0,0.923	0.667,0.907	0.174
13057	ENSG00000204371	EHMT2	6	-	31886819	31887064	31886994	31887064	31886580	31886682	13057	17,15	4,0	17,15	1,0	248	73	0.0178587	0.194053	0.556,1.0	0.833,1.0	-0.138
7908	ENSG00000125691	RPL23	17	-	38853358	38853424	38853377	38853424	38853055	38853105	7908	7,4	0,5	6,5	0,1	92	73	0.0178838	0.194197	1.0,0.388	1.0,0.799	-0.206
10679	ENSG00000176261	ZBTB8OS	1	-	32634701	32634792	32634767	32634792	32627507	32627544	10679	22,28	0,3	26,43	2,14	139	73	0.0180592	0.195973	1.0,0.831	0.872,0.617	0.171
11785	ENSG00000100889	PCK2	14	+	24099048	24099247	24099048	24099236	24099557	24099720	11785	2,3	63,91	5,6	50,52	84	73	0.0181098	0.196263	0.027,0.028	0.08,0.091	-0.058
2987	ENSG00000175868	CALCB	11	+	15074709	15074912	15074709	15074804	15075060	15075198	2987	1,1	43,61	8,1	39,44	181	73	0.0181016	0.196263	0.009,0.007	0.076,0.009	-0.034
1065	ENSG00000116857	TMEM9	1	-	201153782	201153959	201153848	201153959	201151760	201151852	1065	3,1	3,4	0,1	5,4	139	73	0.0181675	0.196759	0.344,0.116	0.0,0.116	0.172
7421	ENSG00000146963	LUC7L2	7	+	139363175	139363259	139363175	139363257	139376061	139376156	7421	3,7	0,0	20,26	0,5	75	73	0.0182343	0.197353	1.0,1.0	1.0,0.835	0.083
18197	ENSG00000101365	IDH3B	20	-	2658637	2658837	2658758	2658837	2658394	2658522	18197	170169	8,9	89115	8,15	194	73	0.0182571	0.197469	0.889,0.876	0.807,0.743	0.108
19219	ENSG00000055917	PUM2	2	-	20350592	20350702	20350596	20350702	20327309	20327378	19219	15,14	27,31	3,17	43,50	77	73	0.0183197	0.198017	0.345,0.3	0.062,0.244	0.17
3954	ENSG00000132436	FIGNL1	7	-	50449117	50449723	50449562	50449723	50448180	50448289	3954	140107	16,17	146148	11,8	518	73	0.0183323	0.198022	0.552,0.47	0.652,0.723	-0.176
13961	ENSG00000196182	STK40	1	-	36367847	36368084	36367851	36368084	36361220	36361340	13961	1,5	4,0	1,3	18,10	77	73	0.0183626	0.19822	0.192,1.0	0.05,0.221	0.46
13921	ENSG00000131652	THOC6	16	+	3025923	3026166	3025923	3025988	3026250	3026288	13921	71,80	5,2	148138	0,3	251	73	0.0183818	0.198297	0.805,0.921	1.0,0.93	-0.102
12313	ENSG00000173905	GOLIM4	3	-	168024522	168024594	168024525	168024594	168010759	168010823	12313	4,2	82128	18,1	97142	76	73	0.0184167	0.198543	0.045,0.015	0.151,0.007	-0.049
13592	ENSG00000182670	TTC3	21	+	37073280	37073483	37073280	37073364	37108391	37108446	13592	14,14	9,4	13,18	18,24	192	73	0.0184352	0.198613	0.372,0.571	0.215,0.222	0.253
15922	ENSG00000109180	OCIAD1	4	+	48832619	48832761	48832619	48832693	48833400	48833481	15922	10,7	0,0	1,2	0,3	141	73	0.0185446	0.19966	1.0,1.0	1.0,0.257	0.371
15266	ENSG00000163798	SLC4A1AP	2	+	27675607	27675720	27675607	27675692	27677294	27677364	15266	6,1	61,85	9,11	63104	101	73	0.0185921	0.200041	0.066,0.008	0.094,0.071	-0.045
17821	ENSG00000166348	USP54	10	-	73505304	73505426	73505322	73505426	73500654	73500838	17821	19,14	1,4	9,8	0,1	91	73	0.0186349	0.200107	0.938,0.737	1.0,0.865	-0.095
304	ENSG00000117410	ATP6V0B	1	+	43975799	43975974	43975799	43975848	43976089	43976173	304	23,52	411374	33,31	174235	199	73	0.0186351	0.200107	0.02,0.049	0.065,0.046	-0.021
5502	ENSG00000172465	TCEAL1	X	+	103628983	103629054	103628983	103629025	103629493	103630217	5502	4,4	61,45	0,2	52,63	102	73	0.01863	0.200107	0.045,0.06	0.0,0.022	0.041
6707	ENSG00000072609	CHFR	12	-	132856467	132856630	132856486	132856630	132853430	132853573	6707	22,18	0,0	21,14	2,2	92	73	0.0186468	0.200107	1.0,1.0	0.893,0.847	0.13
10904	ENSG00000142534	RPS11	19	+	49497193	49497372	49497193	49497325	49497519	49498046	10904	220260	50774833	451480	60598824	120	73	0.0187724	0.201097	0.026,0.032	0.043,0.032	-0.009
6772	ENSG00000112365	ZBTB24	6	-	109483054	109483237	109483097	109483237	109481074	109482054	6772	5,1	10,10	7,2	4,2	116	73	0.0187667	0.201097	0.239,0.059	0.524,0.386	-0.306
7534	ENSG00000104738	MCM4	8	+	47961130	47961291	47961130	47961214	47961515	47961680	7534	18,14	103102	5,5	74,67	150	73	0.0187758	0.201097	0.078,0.063	0.032,0.035	0.037
9260	ENSG00000177683	THAP5	7	-	108565829	108566022	108565951	108566022	108564992	108565105	9260	117155	8,20	68,93	20,15	195	73	0.0188112	0.201346	0.846,0.744	0.56,0.699	0.165
16166	ENSG00000173531	MST1	3	-	49685221	49685382	49685261	49685382	49685011	49685089	16166	25,19	10,9	1,0	0,4	113	73	0.0189073	0.202243	0.618,0.577	1.0,0.0	0.097
10607	ENSG00000100445	SDR39U1	14	-	24442097	24442177	24442108	24442177	24440782	24440926	10607	17,13	0,0	3,17	0,4	84	73	0.0189427	0.202486	1.0,1.0	1.0,0.787	0.107
18083	ENSG00000258388	PPT2-EGFL8	6	+	32154221	32154404	32154221	32154394	32154586	32154777	18083	48,46	9,3	19,23	0,2	83	73	0.0189547	0.202486	0.824,0.931	1.0,0.91	-0.078
16340	ENSG00000109458	GAB1	4	+	143438256	143438600	143438256	143438307	143439801	143440016	16340	47,55	0,4	90,82	0,0	366	73	0.019009	0.20288	1.0,0.733	1.0,1.0	-0.133
2498	ENSG00000187742	SECISBP2	9	+	89319651	89319801	89319651	89319797	89325547	89325676	2498	14,9	11,13	2,8	17,16	77	73	0.0190161	0.20288	0.547,0.396	0.1,0.322	0.261
11846	ENSG00000109065	NAT9	17	-	74772891	74773039	74772895	74773039	74772217	74772277	11846	2,4	38,33	1,0	23,27	77	73	0.0190691	0.203215	0.048,0.103	0.04,0.0	0.055
13603	ENSG00000004534	RBM6	3	+	49940139	49940384	49940139	49940225	49962575	49962685	13603	15,9	60,54	5,3	38,55	232	73	0.0190723	0.203215	0.073,0.05	0.04,0.017	0.033
10217	ENSG00000250222	CTC-338M12.5	5	+	181192069	181192192	181192069	181192140	181194233	181194428	10217	10,15	2,2	7,3	1,0	125	73	0.0191314	0.203713	0.745,0.814	0.803,1.0	-0.122
1895	ENSG00000271810	RP11-426L16.10	1	-	112703578	112703806	112703643	112703806	112702998	112703119	1895	21,17	218198	3,14	197171	138	73	0.0191676	0.203967	0.048,0.043	0.008,0.042	0.02
7196	ENSG00000020181	ADGRA2	8	+	37829487	37829559	37829487	37829554	37829850	37830014	7196	21,15	2,3	10,10	1,0	78	73	0.019184	0.20401	0.908,0.824	0.903,1.0	-0.086
13535	ENSG00000183856	IQGAP3	1	-	156548069	156548243	156548072	156548243	156544388	156544472	13535	8,5	69,83	3,1	62,80	76	73	0.0192285	0.204324	0.1,0.055	0.044,0.012	0.05
7537	ENSG00000115282	TTC31	2	+	74491528	74491672	74491528	74491666	74492003	74492051	7537	11,10	13,12	26,17	10,10	79	73	0.0192384	0.204324	0.439,0.435	0.706,0.611	-0.221
10218	ENSG00000172613	RAD9A	11	+	67396110	67396175	67396110	67396171	67396262	67396400	10218	46,41	3,3	19,27	7,4	77	73	0.0193113	0.204966	0.936,0.928	0.72,0.865	0.14
12291	ENSG00000106100	NOD1	7	-	30463535	30463698	30463608	30463698	30459900	30460041	12291	2,2	4,8	0,0	2,3	146	73	0.0194137	0.205391	0.2,0.111	0.0,0.0	0.155
13073	ENSG00000170906	NDUFA3	19	+	54106810	54106992	54106810	54106970	54108439	54108726	13073	9,1	5,0	0,2	1,3	95	73	0.0194018	0.205391	0.58,1.0	0.0,0.339	0.621
5424	ENSG00000121940	CLCC1	1	-	108963360	108963457	108963380	108963457	108950308	108950448	5424	48,34	0,1	38,30	3,2	93	73	0.0193835	0.205391	1.0,0.964	0.909,0.922	0.067
7553	ENSG00000160948	VPS28	8	-	144426025	144426208	144426179	144426208	144425683	144425772	7553	283255	4,4	94120	0,0	227	73	0.0193919	0.205391	0.958,0.953	1.0,1.0	-0.044
8215	ENSG00000105323	HNRNPUL1	19	+	41264734	41264882	41264734	41264798	41268222	41268345	8215	25,34	128133	15,12	103113	157	73	0.0193891	0.205391	0.083,0.106	0.063,0.047	0.04
15715	ENSG00000229117	RPL41	12	+	56116774	56116930	56116774	56116799	56117188	56117211	15715	500372	43864652	270459	43435393	204	73	0.0194312	0.205444	0.039,0.028	0.022,0.03	0.008
5051	ENSG00000090861	AARS	16	-	70289482	70289543	70289529	70289543	70282619	70282784	5051	1,3	7,5	0,0	3,1	120	73	0.019476	0.205786	0.08,0.267	0.0,0.0	0.174
1933	ENSG00000147526	TACC1	8	+	38827167	38827375	38827167	38827288	38831124	38831177	1933	37,34	19,25	24,29	33,31	160	73	0.0195208	0.206126	0.47,0.383	0.249,0.299	0.152
12649	ENSG00000105197	TIMM50	19	+	39482884	39482963	39482884	39482916	39483134	39483156	12649	9,9	196149	3,3	152147	120	73	0.0195751	0.206143	0.027,0.035	0.012,0.012	0.019
15625	ENSG00000245694	CRNDE	16	-	54925044	54925213	54925100	54925213	54923584	54923650	15625	14,15	154102	9,25	55,94	129	73	0.0195869	0.206143	0.049,0.077	0.085,0.131	-0.045
16861	ENSG00000113240	CLK4	5	-	178617343	178618778	178618555	178618778	178616881	178616948	16861	65,55	15,7	30,72	11,29	1285	73	0.0195742	0.206143	0.198,0.309	0.134,0.124	0.124
17379	ENSG00000101844	ATG4A	X	+	108128780	108128856	108128780	108128852	108131259	108131358	17379	2,3	33,17	0,1	19,64	77	73	0.0195397	0.206143	0.054,0.143	0.0,0.015	0.091
6675	ENSG00000135747	ZNF670-ZNF695	1	-	246999911	247000074	246999947	247000074	246999347	246999440	6675	36,18	8,3	15,33	2,1	109	73	0.0195943	0.206143	0.751,0.801	0.834,0.957	-0.119
8863	ENSG00000113522	RAD50	5	+	132575776	132575928	132575776	132575863	132579316	132579329	8863	116150	0,0	176184	1,7	138	73	0.0195975	0.206143	1.0,1.0	0.989,0.933	0.039
9768	ENSG00000126749	EMG1	12	+	6971060	6971153	6971060	6971091	6974338	6974440	9768	4,2	46,32	7,21	67,85	135	73	0.0196787	0.206865	0.045,0.033	0.053,0.118	-0.046
8164	ENSG00000179532	DNHD1	11	+	6562981	6563255	6562981	6563131	6563381	6563564	8164	20,14	5,8	13,6	1,1	197	73	0.0197009	0.206966	0.597,0.393	0.828,0.69	-0.264
3918	ENSG00000078618	NRD1	1	-	51816307	51816389	51816311	51816389	51814692	51814813	3918	0,4	64,90	10,4	69121	77	73	0.0197227	0.207063	0.0,0.04	0.121,0.03	-0.055
13971	ENSG00000234072	AC074117.10	2	+	27357139	27357372	27357139	27357292	27357807	27358190	13971	37,22	0,0	17,26	4,0	153	73	0.019796	0.207586	1.0,1.0	0.67,1.0	0.165
4106	ENSG00000104951	IL4I1	19	-	49929328	49929496	49929416	49929496	49927693	49927815	4106	175210	5,6	106,73	7,7	161	73	0.0197978	0.207586	0.941,0.941	0.873,0.825	0.092
1420	ENSG00000159069	FBXW5	9	-	136941754	136942466	136942099	136942466	136941536	136941684	1420	213212	8,4	100,77	0,2	418	73	0.0198212	0.2077	0.823,0.902	1.0,0.871	-0.073
17806	ENSG00000132376	INPP5K	17	-	1515426	1515585	1515568	1515585	1513871	1513979	17806	11,2	1,0	0,10	2,0	215	73	0.0198392	0.207725	0.789,1.0	0.0,1.0	0.395
8043	ENSG00000154914	USP43	17	+	9701351	9701700	9701351	9701685	9709955	9710114	8043	18,6	0,4	4,3	0,0	88	73	0.0198488	0.207725	1.0,0.554	1.0,1.0	-0.223
12163	ENSG00000165795	NDRG2	14	-	21019613	21019742	21019638	21019742	21019115	21019160	12163	5,1	34,37	0,0	20,34	98	73	0.0198775	0.207893	0.099,0.02	0.0,0.0	0.06
13574	ENSG00000204084	INPP5B	1	-	37931672	37932053	37931912	37932053	37891357	37891454	13574	6,11	23,25	15,13	23,9	313	73	0.019894	0.207933	0.057,0.093	0.132,0.252	-0.117
15486	ENSG00000119723	COQ6	14	+	73950309	73950597	73950309	73950495	73953434	73953569	15486	6,7	15,19	3,2	18,24	175	73	0.0199236	0.208111	0.143,0.133	0.065,0.034	0.089
17940	ENSG00000071889	FAM3A	X	-	154515968	154516116	154516004	154516116	154515759	154515812	17940	92113	2,7	43,25	0,1	109	73	0.0199364	0.208112	0.969,0.915	1.0,0.944	-0.03
8795	ENSG00000109911	ELP4	11	+	31594769	31594905	31594769	31594901	31603767	31603907	8795	0,0	12,13	0,5	25,20	77	73	0.0199639	0.208267	0.0,0.0	0.0,0.192	-0.096
18857	ENSG00000165359	DDX26B	X	+	135577192	135577336	135577192	135577295	135579787	135580162	18857	7,10	18,12	11,12	1,10	114	73	0.0199907	0.208407	0.199,0.348	0.876,0.435	-0.382
8042	ENSG00000154914	USP43	17	+	9680230	9680375	9680230	9680366	9682822	9682958	8042	2,2	11,16	0,0	3,3	82	73	0.0200026	0.208407	0.139,0.1	0.0,0.0	0.12
2577	ENSG00000146540	C7orf50	7	-	1138188	1138257	1138217	1138257	1127256	1127386	2577	15,9	7,8	15,17	4,2	102	73	0.0200338	0.2086	0.605,0.446	0.729,0.859	-0.269
11109	ENSG00000196189	SEMA4A	1	+	156153526	156153764	156153526	156153755	156154549	156154717	11109	0,1	5,0	4,1	3,0	82	73	0.020179	0.209846	0.0,1.0	0.543,1.0	-0.272
3508	ENSG00000166508	MCM7	7	-	100098566	100098715	100098577	100098715	100098139	100098290	3508	30,37	423436	25,20	434527	84	73	0.0201698	0.209846	0.058,0.069	0.048,0.032	0.024
14150	ENSG00000196455	PIK3R4	3	-	130716395	130716599	130716557	130716599	130708290	130708492	14150	133128	0,0	94,76	0,5	235	73	0.0202528	0.210312	1.0,1.0	1.0,0.825	0.088
14570	ENSG00000130255	RPL36	19	+	5690505	5690610	5690505	5690600	5691318	5691457	14570	76,54	49144977	108,56	34735408	83	73	0.0202474	0.210312	0.013,0.009	0.027,0.009	-0.007
537	ENSG00000272752	STAG3L5P-PVRIG2P-PILRB	7	+	100351257	100351423	100351257	100351410	100352261	100352478	537	8,9	2,0	7,6	1,6	86	73	0.0202621	0.210312	0.772,1.0	0.856,0.459	0.229
10591	ENSG00000116251	RPL22	1	-	6199369	6199553	6199522	6199553	6197652	6197756	10591	11,14	3,1	2,11	1,0	226	73	0.0203246	0.21043	0.542,0.819	0.392,1.0	-0.015
3915	ENSG00000078618	NRD1	1	-	51878274	51878805	51878661	51878805	51840225	51840514	3915	460488	2,0	466486	2,6	460	73	0.0203145	0.21043	0.973,1.0	0.974,0.928	0.035
8199	ENSG00000111596	CNOT2	12	+	70344127	70344239	70344127	70344228	70346179	70346324	8199	5,8	58,63	11,13	35,62	84	73	0.0202883	0.21043	0.07,0.099	0.215,0.154	-0.1
9592	ENSG00000158773	USF1	1	-	161043252	161043360	161043267	161043360	161042832	161042882	9592	4,5	88,98	1,0	49,95	88	73	0.0203232	0.21043	0.036,0.041	0.017,0.0	0.03
5376	ENSG00000135999	EPC2	2	+	148784874	148785003	148784874	148785001	148786304	148787568	5376	10,1	106117	1,1	48,77	75	73	0.0203411	0.210468	0.084,0.008	0.02,0.012	0.03
16988	ENSG00000136450	SRSF1	17	-	58005731	58005973	58005800	58005973	58005413	58005600	16988	84,40	339331	86120	313470	142	73	0.0204637	0.211471	0.113,0.058	0.124,0.116	-0.034
3051	ENSG00000070610	GBA2	9	-	35738521	35738632	35738525	35738632	35738036	35738152	3051	2,3	5,3	4,2	0,2	77	73	0.0204572	0.211471	0.275,0.487	1.0,0.487	-0.363
278	ENSG00000127564	PKMYT1	16	-	2979647	2979912	2979815	2979912	2976663	2977031	278	243356	1,7	183141	0,0	241	73	0.0204958	0.211537	0.987,0.939	1.0,1.0	-0.037
8449	ENSG00000162736	NCSTN	1	+	160343703	160343888	160343703	160343802	160344721	160344826	8449	5,12	2,0	3,4	4,1	159	73	0.0204843	0.211537	0.534,1.0	0.256,0.647	0.316
7654	ENSG00000250151	ARPC4-TTLL3	3	+	9826996	9827148	9826996	9827068	9828959	9829395	7654	66,42	0,5	28,43	0,0	153	73	0.0205475	0.211938	1.0,0.8	1.0,1.0	-0.1
307	ENSG00000148498	PARD3	10	-	34337277	34337426	34337364	34337426	34336198	34336243	307	53,60	3,8	49,92	4,0	160	73	0.0205747	0.212086	0.89,0.774	0.848,1.0	-0.092
9236	ENSG00000163788	SNRK	3	+	43286539	43286675	43286539	43286580	43299753	43299815	9236	22,34	3,1	19,13	0,0	168	73	0.0207234	0.213351	0.761,0.937	1.0,1.0	-0.151
9939	ENSG00000112096	SOD2	6	-	159692530	159692863	159692660	159692863	159688125	159688242	9939	6,7	128157	12,8	69116	203	73	0.020713	0.213351	0.017,0.016	0.059,0.024	-0.025
14249	ENSG00000205726	ITSN1	21	+	33829005	33829168	33829005	33829050	33829623	33829745	14249	11,6	4,1	2,3	5,2	191	73	0.0207533	0.213401	0.512,0.696	0.133,0.364	0.355
65	ENSG00000167394	ZNF668	16	-	31072885	31073502	31073259	31073502	31063812	31064481	65	24,25	0,0	12,16	3,0	447	73	0.0207542	0.213401	1.0,1.0	0.395,1.0	0.302
6296	ENSG00000170291	ELP5	17	+	7252554	7252609	7252554	7252596	7252769	7252830	6296	10,16	105200	2,4	63101	86	73	0.0208005	0.21367	0.075,0.064	0.026,0.033	0.04
9330	ENSG00000138303	ASCC1	10	-	72215781	72216109	72215835	72216109	72213186	72213331	9330	6,7	5,5	4,2	9,8	127	73	0.0208063	0.21367	0.408,0.446	0.203,0.126	0.262
12586	ENSG00000138629	UBL7	15	-	74461107	74461182	74461157	74461182	74458683	74458896	12586	17,19	3,1	39,26	1,0	123	73	0.0208649	0.214005	0.771,0.919	0.959,1.0	-0.135
8824	ENSG00000226711	FAM66C	12	+	8196256	8196518	8196256	8196383	8198195	8198271	8824	7,4	0,3	3,1	0,0	208	73	0.0208571	0.214005	1.0,0.319	1.0,1.0	-0.341
14042	ENSG00000131043	AAR2	20	+	36236892	36237037	36236892	36236966	36239820	36240625	14042	37,25	2,2	6,3	0,0	144	73	0.0209286	0.214524	0.904,0.864	1.0,1.0	-0.116
11825	ENSG00000005812	FBXL3	13	-	77021512	77021861	77021656	77021861	77018599	77018722	11825	427543	3,14	231363	1,3	217	73	0.0209646	0.214701	0.98,0.929	0.987,0.976	-0.027
4565	ENSG00000236947	RP11-98G7.1	1	-	156456218	156456466	156456352	156456466	156455627	156455721	4565	0,0	4,11	2,2	1,5	207	73	0.0209719	0.214701	0.0,0.0	0.414,0.124	-0.269
8028	ENSG00000136718	IMP4	2	+	130342893	130342962	130342893	130342935	130343085	130343194	8028	17,19	89,68	18,13	29,35	100	73	0.0209863	0.214715	0.122,0.169	0.312,0.213	-0.117
6960	ENSG00000127445	PIN1	19	+	9849089	9849311	9849089	9849201	9849532	9849682	6960	256302	2,0	171171	5,2	183	73	0.0210186	0.214912	0.981,1.0	0.932,0.972	0.038
19205	ENSG00000127418	FGFRL1	4	+	1011821	1011987	1011821	1011954	1012469	1012564	19205	4,2	11,8	0,1	4,1	106	73	0.0210626	0.21522	0.2,0.147	0.0,0.408	-0.03
9419	ENSG00000135111	TBX3	12	-	114679895	114679972	114679912	114679972	114679504	114679651	9419	4,8	37,22	10,9	12,20	90	73	0.0210749	0.21522	0.081,0.228	0.403,0.267	-0.181
16598	ENSG00000120253	NUP43	6	-	149736435	149736622	149736470	149736622	149731564	149731735	16598	13,6	119,86	27,21	136139	108	73	0.0211139	0.215351	0.069,0.045	0.118,0.093	-0.048
17268	ENSG00000089335	ZNF302	19	+	34677638	34678103	34677638	34677856	34678736	34678813	17268	113103	12,7	30,44	8,8	320	73	0.0211115	0.215351	0.682,0.77	0.461,0.556	0.217
18198	ENSG00000101365	IDH3B	20	-	2658626	2658837	2658758	2658837	2658394	2658522	18198	179187	8,9	103119	8,15	205	73	0.0211799	0.215891	0.888,0.881	0.821,0.739	0.105
4747	ENSG00000164024	METAP1	4	+	99005768	99005866	99005768	99005852	99028866	99028918	4747	9,7	1,4	5,1	0,1	87	73	0.0212123	0.215975	0.883,0.595	1.0,0.456	0.011
8516	ENSG00000164039	BDH2	4	-	103085348	103086540	103086479	103086540	103082870	103082929	8516	91,81	1,0	172310	1,4	1204	73	0.0212144	0.215975	0.847,1.0	0.912,0.825	0.055
13541	ENSG00000183856	IQGAP3	1	-	156569261	156569463	156569375	156569463	156566389	156566546	13541	7,7	57,50	1,3	41,48	187	73	0.0212314	0.216015	0.046,0.052	0.009,0.024	0.033
14707	ENSG00000147687	TATDN1	8	-	124518648	124518881	124518741	124518881	124515886	124516030	14707	0,1	36,37	3,7	55,61	166	73	0.0212453	0.216022	0.0,0.012	0.023,0.048	-0.03
18465	ENSG00000125967	NECAB3	20	-	33658702	33658834	33658721	33658834	33658522	33658554	18465	6,2	27,17	0,3	30,35	92	73	0.0212742	0.216175	0.15,0.085	0.0,0.064	0.085
2468	ENSG00000096746	HNRNPH3	10	+	68332116	68332235	68332116	68332197	68337198	68337333	2468	314382	4,3	191207	5,7	111	73	0.0212866	0.216175	0.981,0.988	0.962,0.951	0.028
3836	ENSG00000198668	CALM1	14	+	90403861	90403994	90403861	90403968	90404378	90404496	3836	8,2	332334	8,21	401483	99	73	0.0213318	0.216367	0.017,0.004	0.014,0.031	-0.012
9786	ENSG00000106692	FKTN	9	+	105619905	105620092	105619905	105620061	105635050	105641118	9786	5,4	31,34	1,2	40,37	104	73	0.0213314	0.216367	0.102,0.076	0.017,0.037	0.062
17137	ENSG00000141627	DYM	18	-	49097400	49097515	49097401	49097515	49093216	49093334	17137	0,0	1,1	1,1	1,1	74	73	0.0213613	0.216533	0.0,0.0	0.497,0.497	-0.497
8459	ENSG00000198001	IRAK4	12	+	43772911	43773072	43772911	43772986	43773964	43774029	8459	36,37	3,0	21,20	2,5	159	73	0.0214049	0.216842	0.846,1.0	0.828,0.647	0.185
13012	ENSG00000138162	TACC2	10	+	122210902	122211157	122210902	122210969	122211496	122211708	13012	51,40	1,3	16,11	0,0	261	73	0.0215404	0.21808	0.934,0.789	1.0,1.0	-0.138
11062	ENSG00000079974	RABL2B	22	-	50782890	50783108	50783038	50783108	50782187	50782351	11062	14,12	14,12	2,7	9,15	221	73	0.0215887	0.218301	0.248,0.248	0.068,0.134	0.147
3368	ENSG00000167751	KLK2	19	+	50874720	50874966	50874720	50874880	50876471	50876758	3368	31,31	85,63	8,1	28,17	159	73	0.0215812	0.218301	0.143,0.184	0.116,0.026	0.092
18298	ENSG00000188010	MORN2	2	+	38875990	38876196	38875990	38876110	38880178	38880229	18298	19,26	52,94	14,14	69102	159	73	0.0216151	0.21836	0.144,0.113	0.085,0.059	0.056
18530	ENSG00000064932	SBNO2	19	-	1108778	1108969	1108782	1108969	1108564	1108704	18530	22,12	3,1	6,5	0,0	77	73	0.0216212	0.21836	0.874,0.919	1.0,1.0	-0.103
2071	ENSG00000228315	GUSBP11	22	-	23652718	23652944	23652860	23652944	23652480	23652576	2071	7,13	12,16	11,7	3,4	215	73	0.0217449	0.219475	0.165,0.216	0.555,0.373	-0.274
1562	ENSG00000117481	NSUN4	1	+	46344800	46345144	46344800	46344962	46346920	46347075	1562	113135	4,4	109104	0,2	255	73	0.0217808	0.219569	0.89,0.906	1.0,0.937	-0.071
584	ENSG00000110514	MADD	11	+	47284940	47285194	47284940	47285065	47285450	47285590	584	26,36	5,7	41,29	23,10	202	73	0.021773	0.219569	0.653,0.65	0.392,0.512	0.199
18325	ENSG00000105613	MAST1	19	+	12858361	12858441	12858361	12858431	12858530	12858864	18325	20,13	0,0	9,13	4,0	83	73	0.0218285	0.219914	1.0,1.0	0.664,1.0	0.168
11663	ENSG00000110074	FOXRED1	11	+	126276058	126276246	126276058	126276219	126276393	126276523	11663	5,6	33,57	1,1	27,22	100	73	0.0218576	0.220073	0.1,0.071	0.026,0.032	0.056
147	ENSG00000197958	RPL12	9	-	127451049	127451405	127451280	127451405	127450762	127450804	147	13011312	49325281	999977	42445703	304	73	0.0219149	0.220161	0.06,0.056	0.054,0.04	0.011
1981	ENSG00000160285	LSS	21	-	46222629	46222738	46222662	46222738	46221853	46221975	1981	29,31	5,1	53,46	1,1	106	73	0.0218937	0.220161	0.8,0.955	0.973,0.969	-0.094
2812	ENSG00000228727	SAPCD1	6	+	31763414	31763555	31763414	31763550	31764063	31764159	2812	40,26	5,2	22,50	1,1	78	73	0.0219132	0.220161	0.882,0.924	0.954,0.979	-0.063
5536	ENSG00000116337	AMPD2	1	+	109630232	109630439	109630232	109630406	109630682	109630793	5536	10,2	43,48	0,3	27,43	106	73	0.0219198	0.220161	0.138,0.028	0.0,0.046	0.06
12672	ENSG00000100577	GSTZ1	14	+	77327471	77328037	77327471	77327552	77329122	77329201	12672	98119	8,5	122174	3,3	558	73	0.0219473	0.220168	0.616,0.757	0.842,0.884	-0.176
7755	ENSG00000256966	RP11-613M10.8	9	-	37592290	37592469	37592309	37592469	37588810	37588932	7755	5,5	8,5	13,11	4,5	92	73	0.0219418	0.220168	0.332,0.442	0.721,0.636	-0.291
12433	ENSG00000133056	PIK3C2B	1	-	204460543	204460661	204460549	204460661	204460323	204460403	12433	2,2	7,17	0,0	5,6	79	73	0.0219629	0.220191	0.209,0.098	0.0,0.0	0.153
13512	ENSG00000129235	TXNDC17	17	+	6641752	6641932	6641752	6641834	6642248	6642324	13512	4,9	106136	5,20	95115	171	73	0.0219872	0.220301	0.016,0.027	0.022,0.069	-0.024
18718	ENSG00000235706	DICER1-AS1	14	+	95159008	95159046	95159008	95159035	95179498	95179633	18718	4,2	21,30	1,3	1,2	84	73	0.0220223	0.220518	0.142,0.055	0.465,0.566	-0.417
10708	ENSG00000154727	GABPA	21	+	25735383	25735578	25735383	25735385	25741572	25741675	10708	341416	4,1	177212	3,6	266	73	0.0220809	0.220702	0.959,0.991	0.942,0.907	0.05
1626	ENSG00000141076	CIRH1A	16	+	69137800	69137977	69137800	69137885	69139824	69139914	1626	14,6	109142	23,25	163160	165	73	0.0220793	0.220702	0.054,0.018	0.059,0.065	-0.026
855	ENSG00000106723	SPIN1	9	+	88462495	88462749	88462495	88462631	88468371	88468477	855	415382	3,3	206265	6,5	191	73	0.0220563	0.220702	0.981,0.98	0.929,0.953	0.039
11388	ENSG00000115459	ELMOD3	2	+	85355554	85355896	85355554	85355598	85356966	85357252	11388	105,69	26,10	79,58	0,9	371	73	0.0221361	0.22112	0.443,0.576	1.0,0.559	-0.27
17784	ENSG00000075336	TIMM21	18	+	74155144	74155224	74155144	74155207	74155305	74155493	17784	0,1	41,28	5,1	24,44	90	73	0.0221553	0.221176	0.0,0.028	0.145,0.018	-0.067
16829	ENSG00000139651	ZNF740	12	+	53185386	53185480	53185386	53185476	53185953	53186031	16829	9,7	33,29	5,5	36,68	77	73	0.0222314	0.221802	0.205,0.186	0.116,0.065	0.105
5206	ENSG00000070669	ASNS	7	-	97856684	97856816	97856689	97856816	97855352	97855459	5206	21,30	240332	90,90	618718	78	73	0.0222955	0.222307	0.076,0.078	0.12,0.105	-0.035
5754	ENSG00000108773	KAT2A	17	-	42114891	42115023	42114953	42115023	42114489	42114604	5754	219222	6,6	201235	0,4	135	73	0.0223462	0.222678	0.952,0.952	1.0,0.969	-0.032
13254	ENSG00000185608	MRPL40	22	+	19432578	19432859	19432578	19432805	19433264	19433348	13254	72,64	4,3	23,20	1,0	127	73	0.0223961	0.223039	0.912,0.925	0.93,1.0	-0.046
10592	ENSG00000116251	RPL22	1	-	6199450	6199553	6199522	6199553	6197652	6197756	10592	5,9	3,1	1,4	1,0	145	73	0.0224932	0.223099	0.456,0.819	0.335,1.0	-0.03
14509	ENSG00000255152	MSH5-SAPCD1	6	+	31744189	31744303	31744189	31744299	31744545	31744581	14509	16,11	44,54	19,35	37,64	77	73	0.0224496	0.223099	0.256,0.162	0.327,0.341	-0.125
15111	ENSG00000119655	NPC2	14	-	74493170	74493339	74493192	74493339	74486328	74486436	15111	5,4	92122	19,16	190207	95	73	0.0224984	0.223099	0.04,0.025	0.071,0.056	-0.031
17831	ENSG00000196739	COL27A1	9	+	114245865	114246030	114245865	114245910	114250614	114250668	17831	0,3	4,4	2,4	2,0	193	73	0.0224468	0.223099	0.0,0.221	0.274,1.0	-0.526
18123	ENSG00000148334	PTGES2	9	-	128122929	128123134	128122933	128123134	128122465	128122479	18123	9,9	135124	21,3	68,59	77	73	0.0224842	0.223099	0.059,0.064	0.226,0.046	-0.075
18595	ENSG00000068137	PLEKHH3	17	-	42670993	42671130	42671002	42671130	42670572	42670705	18595	25,34	9,16	7,4	5,12	82	73	0.0224734	0.223099	0.712,0.654	0.555,0.229	0.291
334	ENSG00000196693	ZNF33B	10	-	42632289	42632367	42632294	42632367	42631928	42632024	334	0,1	10,12	7,0	36,30	78	73	0.0225241	0.223099	0.0,0.072	0.154,0.0	-0.041
5423	ENSG00000121940	CLCC1	1	-	108963342	108963457	108963360	108963457	108950308	108950448	5423	7,4	28,14	1,2	23,14	91	73	0.0225239	0.223099	0.167,0.186	0.034,0.103	0.108
7521	ENSG00000166881	NEMP1	12	-	57070673	57070893	57070819	57070893	57064645	57064739	7521	188230	2,4	185204	9,6	219	73	0.022474	0.223099	0.969,0.95	0.873,0.919	0.064
328	ENSG00000135090	TAOK3	12	-	118199023	118199257	118199050	118199257	118189806	118189941	328	3,2	28,10	1,0	18,18	100	73	0.0225507	0.223149	0.073,0.127	0.039,0.0	0.081
8671	ENSG00000170638	TRABD	22	+	50185917	50186045	50185917	50186001	50193026	50193093	8671	20,15	18,29	4,2	13,9	117	73	0.0225562	0.223149	0.409,0.244	0.161,0.122	0.185
6614	ENSG00000070061	IKBKAP	9	-	108896890	108897038	108896952	108897038	108896495	108896644	6614	16,12	122156	7,15	208236	135	73	0.0225935	0.223384	0.066,0.04	0.018,0.033	0.028
16597	ENSG00000120253	NUP43	6	-	149727413	149727481	149727418	149727481	149724314	149727198	16597	3,8	0,4	6,5	0,1	78	73	0.0226897	0.224066	1.0,0.652	1.0,0.824	-0.086
17776	ENSG00000163527	STT3B	3	+	31622096	31622322	31622096	31622308	31623673	31623861	17776	17,18	136159	11,7	138162	87	73	0.0226815	0.224066	0.095,0.087	0.063,0.035	0.042
8034	ENSG00000257379	RP11-793H13.8	12	+	53441740	53441800	53441740	53441792	53442694	53442733	8034	13,9	77,91	13,15	53,49	81	73	0.0227076	0.224108	0.132,0.082	0.181,0.216	-0.091
8416	ENSG00000042317	SPATA7	14	+	88385672	88386031	88385672	88385837	88391380	88391449	8416	2,4	9,9	1,0	6,4	267	73	0.0228835	0.225709	0.057,0.108	0.044,0.0	0.061
13991	ENSG00000267120	AD000671.6	19	-	35744490	35744692	35744625	35744692	35744322	35744421	13991	12,8	14,15	7,13	2,7	208	73	0.0229683	0.22641	0.231,0.158	0.551,0.395	-0.279
10150	ENSG00000109917	ZPR1	11	-	116787789	116787989	116787819	116787989	116787481	116787643	10150	6,3	56,67	0,3	65,76	103	73	0.0229934	0.226522	0.071,0.031	0.0,0.027	0.037
2349	ENSG00000173171	MTX1	1	+	155210547	155212219	155210547	155210627	155212384	155212567	2349	578476	24,23	436522	14,4	1665	73	0.0230405	0.22685	0.514,0.476	0.577,0.851	-0.219
13474	ENSG00000219481	NBPF1	1	-	16613337	16613562	16613499	16613562	16608507	16608779	13474	89118	2,3	86104	0,0	235	73	0.023083	0.226889	0.933,0.924	1.0,1.0	-0.071
18992	ENSG00000055211	GINM1	6	+	149578922	149578981	149578922	149578973	149579833	149579990	18992	12,8	250242	31,6	177280	81	73	0.0230827	0.226889	0.041,0.029	0.136,0.019	-0.042
2342	ENSG00000137221	TJAP1	6	+	43498974	43499201	43498974	43499100	43500743	43500772	2342	14,17	57,60	8,5	41,65	174	73	0.0230859	0.226889	0.093,0.106	0.076,0.031	0.046
16946	ENSG00000059573	ALDH18A1	10	-	95610136	95610292	95610196	95610292	95605944	95606943	16946	12,9	170187	17,8	101,99	133	73	0.0232203	0.227532	0.037,0.026	0.085,0.042	-0.032
3547	ENSG00000162971	TYW5	2	-	199948317	199948472	199948336	199948472	199943764	199943834	3547	5,2	14,15	3,0	15,40	92	73	0.0232085	0.227532	0.221,0.096	0.137,0.0	0.09
4031	ENSG00000197989	SNHG12	1	-	28579528	28579587	28579532	28579587	28578540	28578680	4031	13,7	105110	7,2	100130	77	73	0.0231841	0.227532	0.105,0.057	0.062,0.014	0.043
454	ENSG00000151353	TMEM18	2	-	675757	676238	676112	676238	675509	675630	454	112,62	5,0	181282	1,1	428	73	0.0231978	0.227532	0.793,1.0	0.969,0.98	-0.078
9350	ENSG00000035141	FAM136A	2	-	70301521	70301603	70301551	70301603	70300839	70300980	9350	66,69	3,3	15,33	0,0	103	73	0.0231813	0.227532	0.94,0.942	1.0,1.0	-0.059
17371	ENSG00000163596	ICA1L	2	-	202817372	202817543	202817417	202817543	202815910	202816009	17371	3,0	18,20	1,4	5,2	118	73	0.023284	0.22802	0.093,0.0	0.11,0.553	-0.285
15049	ENSG00000176393	RNPEP	1	+	201999901	202000072	201999901	202000015	202001375	202001488	15049	15,3	111136	4,3	113127	130	73	0.0234332	0.229229	0.071,0.012	0.019,0.013	0.025
4380	ENSG00000136051	KIAA1033	12	+	105133769	105133899	105133769	105133896	105137885	105138011	4380	1,1	16,16	4,7	36,24	76	73	0.0234354	0.229229	0.057,0.057	0.096,0.219	-0.101
18684	ENSG00000186951	PPARA	22	+	46218262	46218405	46218262	46218401	46219811	46220014	18684	7,1	12,4	0,2	11,4	77	73	0.0234797	0.229526	0.356,0.192	0.0,0.322	0.113
18708	ENSG00000092841	MYL6	12	+	56158363	56158448	56158363	56158402	56158683	56158920	18708	4,2	1,2	0,1	2,0	119	73	0.0235433	0.230011	0.71,0.38	0.0,1.0	0.045
7462	ENSG00000183513	COA5	2	-	98608262	98608507	98608397	98608507	98604107	98604191	7462	114172	2,4	42,74	0,0	208	73	0.023675	0.231161	0.952,0.938	1.0,1.0	-0.055
4398	ENSG00000272896	RP11-216L13.17	9	+	136791625	136791873	136791625	136791777	136791946	136792030	4398	2,1	65,45	8,6	80,90	169	73	0.0237034	0.231164	0.013,0.01	0.041,0.028	-0.023
877	ENSG00000139546	TARBP2	12	+	53503026	53503212	53503026	53503129	53503712	53503808	877	21,13	45,52	26,21	31,38	156	73	0.0237023	0.231164	0.179,0.105	0.282,0.205	-0.102
9310	ENSG00000137154	RPS6	9	-	19378391	19378506	19378399	19378506	19376493	19376651	9310	436504	41,70	382656	53126	81	73	0.0238372	0.232331	0.906,0.866	0.867,0.824	0.041
8961	ENSG00000183323	CCDC125	5	-	69320454	69320583	69320464	69320583	69320236	69320345	8961	3,3	7,12	0,2	14,8	83	73	0.0238634	0.232449	0.274,0.18	0.0,0.18	0.137
10361	ENSG00000227057	WDR46	6	-	33287591	33287718	33287613	33287718	33287354	33287505	10361	3,0	34,52	5,9	68,74	95	73	0.0239218	0.232742	0.063,0.0	0.053,0.085	-0.038
4477	ENSG00000130810	PPAN	19	+	10109630	10109812	10109630	10109707	10109912	10110020	4477	12,11	142129	8,14	64,53	178	73	0.0239171	0.232742	0.033,0.034	0.049,0.098	-0.04
16005	ENSG00000097046	CDC7	1	+	91501107	91501303	91501107	91501288	91501653	91501831	16005	15,26	1,3	12,4	0,0	88	73	0.0239468	0.232848	0.926,0.878	1.0,1.0	-0.098
11060	ENSG00000079974	RABL2B	22	-	50782890	50783108	50783044	50783108	50782187	50782351	11060	15,12	7,2	4,7	3,10	227	73	0.0239852	0.233084	0.408,0.659	0.3,0.184	0.291
18614	ENSG00000124370	MCEE	2	-	71110632	71110858	71110762	71110858	71109813	71110122	18614	10,16	0,2	7,15	1,5	203	73	0.0240112	0.2332	1.0,0.742	0.716,0.519	0.254
17357	ENSG00000159579	RSPRY1	16	+	57216106	57216177	57216106	57216173	57216903	57217035	17357	2,5	46,61	1,0	25,31	77	73	0.0241089	0.233734	0.04,0.072	0.037,0.0	0.037
17689	ENSG00000144857	BOC	3	+	113216186	113216420	113216186	113216274	113249721	113249899	17689	5,1	6,12	2,5	1,2	219	73	0.0240839	0.233734	0.217,0.027	0.4,0.455	-0.305
5145	ENSG00000162244	RPL29	3	-	51995662	51995844	51995739	51995844	51995424	51995469	5145	2,0	10,8	6,0	4,2	150	73	0.0241039	0.233734	0.089,0.0	0.422,0.0	-0.166
6574	ENSG00000101544	ADNP2	18	+	80117529	80117660	80117529	80117650	80133102	80133192	6574	6,3	82,90	9,8	58,71	83	73	0.0241697	0.234186	0.06,0.028	0.12,0.09	-0.061
13414	ENSG00000142082	SIRT3	11	-	232971	233215	232982	233215	230451	230552	13414	1,4	26,22	0,0	13,10	84	73	0.0242038	0.234378	0.032,0.136	0.0,0.0	0.084
13059	ENSG00000169914	OTUD3	1	+	19904266	19904398	19904266	19904374	19904890	19904987	13059	15,13	0,4	17,27	0,0	97	73	0.0242262	0.234457	1.0,0.71	1.0,1.0	-0.145
10593	ENSG00000116251	RPL22	1	-	6199347	6199553	6199522	6199553	6197652	6197756	10593	14,15	3,1	2,9	1,0	248	73	0.0242472	0.234522	0.579,0.815	0.371,1.0	0.011
11603	ENSG00000171953	ATPAF2	17	-	18028231	18028377	18028250	18028377	18026318	18026416	11603	45,51	0,0	39,39	1,4	92	73	0.0243302	0.235187	1.0,1.0	0.969,0.886	0.073
5636	ENSG00000080189	SLC35C2	20	-	46364153	46364390	46364370	46364390	46358386	46358763	5636	17,11	80,86	3,2	28,40	290	73	0.0243466	0.235207	0.051,0.031	0.026,0.012	0.022
16746	ENSG00000183765	CHEK2	22	-	28724885	28725120	28724976	28725120	28719394	28719485	16746	0,0	26,19	4,3	25,39	164	73	0.0243937	0.235386	0.0,0.0	0.066,0.033	-0.05
4385	ENSG00000213341	CHUK	10	-	100193297	100193423	100193314	100193423	100190670	100190968	4385	39,34	2,2	56,68	6,12	90	73	0.0243844	0.235386	0.941,0.932	0.883,0.821	0.085
18097	ENSG00000174943	KCTD13	16	-	29911660	29911867	29911814	29911867	29911477	29911557	18097	7,3	0,0	6,6	3,0	227	73	0.0244172	0.235475	1.0,1.0	0.391,1.0	0.304
1419	ENSG00000159069	FBXW5	9	-	136942045	136942466	136942099	136942466	136941536	136941684	1419	203207	8,4	103,83	0,2	127	73	0.0244492	0.235645	0.936,0.967	1.0,0.96	-0.028
17422	ENSG00000133657	ATP13A3	3	-	194486415	194486659	194486565	194486659	194485793	194485835	17422	0,1	27,20	0,6	13,16	223	73	0.0245388	0.236371	0.0,0.016	0.0,0.109	-0.046
9565	ENSG00000058063	ATP11B	3	+	182880878	182880981	182880878	182880947	182884752	182884898	9565	34,31	1,4	34,24	1,0	107	73	0.0246113	0.236931	0.959,0.841	0.959,1.0	-0.08
15274	ENSG00000152556	PFKM	12	+	48139284	48139504	48139284	48139349	48139848	48139912	15274	11,3	61,81	1,6	101,99	228	73	0.0246608	0.237269	0.055,0.012	0.003,0.019	0.023
477	ENSG00000080603	SRCAP	16	+	30733279	30733458	30733279	30733449	30733601	30733798	477	21,9	167164	3,3	74,73	82	73	0.0246828	0.237342	0.101,0.047	0.035,0.035	0.039
1216	ENSG00000132323	ILKAP	2	-	238189858	238189972	238189862	238189972	238188130	238188257	1216	2,3	9,13	3,14	7,14	77	73	0.0248176	0.238174	0.174,0.18	0.289,0.487	-0.211
17509	ENSG00000166347	CYB5A	18	-	74255740	74260944	74260914	74260944	74253296	74253665	17509	196197	3,0	168230	0,0	5247	73	0.0248003	0.238174	0.476,1.0	1.0,1.0	-0.262
2165	ENSG00000244239	AC007009.1	7	+	8262232	8262419	8262232	8262405	8262579	8262821	2165	28,18	2,4	4,7	1,0	87	73	0.0248417	0.238174	0.922,0.791	0.77,1.0	-0.028
6305	ENSG00000091640	SPAG7	17	-	4966603	4966749	4966707	4966749	4960785	4960853	6305	7,3	3,3	13,9	2,1	177	73	0.0248034	0.238174	0.49,0.292	0.728,0.788	-0.367
876	ENSG00000139546	TARBP2	12	+	53503026	53503212	53503026	53503129	53503729	53503808	876	25,11	8,9	26,21	7,0	156	73	0.0248292	0.238174	0.594,0.364	0.635,1.0	-0.339
11832	ENSG00000258466	RP11-1012A1.4	14	-	67690077	67690267	67690211	67690267	67685014	67685204	11832	4,4	202221	7,16	192207	207	73	0.0248934	0.238531	0.007,0.006	0.013,0.027	-0.013
1574	ENSG00000107890	ANKRD26	10	-	27061143	27061242	27061168	27061242	27060511	27060540	1574	15,13	0,0	26,19	2,2	98	73	0.024921	0.238656	1.0,1.0	0.906,0.876	0.109
19170	ENSG00000141867	BRD4	19	-	15268153	15268388	15268157	15268388	15267415	15267551	19170	15,13	0,1	21,16	0,5	77	73	0.0250416	0.239535	1.0,0.925	1.0,0.752	0.087
3350	ENSG00000141002	TCF25	16	+	89904117	89905096	89904117	89904205	89906193	89906284	3350	229200	0,0	193228	1,3	964	73	0.0250564	0.239535	1.0,1.0	0.936,0.852	0.106
5832	ENSG00000160305	DIP2A	21	+	46546914	46547042	46546914	46547038	46549770	46550110	5832	18,18	2,4	23,28	0,2	77	73	0.0250543	0.239535	0.895,0.81	1.0,0.93	-0.113
7848	ENSG00000114200	BCHE	3	-	165786142	165786311	165786144	165786311	165772904	165773506	7848	3,3	10,13	0,3	24,29	75	73	0.0251239	0.239902	0.226,0.183	0.0,0.091	0.159
8680	ENSG00000153898	MCOLN2	1	-	84939552	84939702	84939625	84939702	84937980	84938082	8680	19,27	1,0	20,17	4,0	146	73	0.0251224	0.239902	0.905,1.0	0.714,1.0	0.096
17533	ENSG00000146223	RPL7L1	6	+	42880860	42881010	42880860	42880966	42883453	42883614	17533	28,23	5,8	23,37	2,3	117	73	0.0251544	0.239914	0.777,0.642	0.878,0.885	-0.172
5335	ENSG00000261611	AC010547.9	16	-	71453233	71453350	71453242	71453350	71447599	71449885	5335	2,3	19,25	0,1	6,21	82	73	0.0251429	0.239914	0.086,0.097	0.0,0.041	0.071
5460	ENSG00000167749	KLK4	19	-	50909239	50909414	50909251	50909414	50908578	50908829	5460	22,11	53,27	13,9	16,5	85	73	0.0252459	0.240648	0.263,0.259	0.411,0.607	-0.248
18438	ENSG00000242086	LINC00969	3	+	195680891	195680965	195680891	195680961	195681189	195681301	18438	0,0	3,1	3,0	0,2	77	73	0.0253263	0.241274	0.0,0.0	1.0,0.0	-0.5
1035	ENSG00000187231	SESTD1	2	-	179116573	179116790	179116667	179116790	179115064	179115256	1035	6,1	28,22	0,2	30,30	167	73	0.0254359	0.241631	0.086,0.019	0.0,0.028	0.038
12401	ENSG00000131503	ANKHD1	5	+	140538085	140538261	140538085	140538234	140538918	140539083	12401	87,96	9,13	84,98	13,32	100	73	0.0254035	0.241631	0.876,0.844	0.825,0.691	0.102
1591	ENSG00000163138	PACRGL	4	+	20700458	20700787	20700458	20700706	20704465	20704533	1591	25,26	1,3	28,29	0,1	154	73	0.0254305	0.241631	0.922,0.804	1.0,0.932	-0.103
16029	ENSG00000169045	HNRNPH1	5	-	179616868	179616958	179616898	179616958	179616125	179616218	16029	10021315	138134	803992	69,85	103	73	0.0254372	0.241631	0.837,0.874	0.892,0.892	-0.037
8282	ENSG00000147118	ZNF182	X	-	48003894	48003955	48003908	48003955	48003507	48003702	8282	0,5	6,3	1,0	4,1	87	73	0.0254036	0.241631	0.0,0.583	0.173,0.0	0.205
7280	ENSG00000155229	MMS19	10	-	97480894	97481042	97480981	97481042	97478303	97478389	7280	21,25	1,0	16,24	4,0	160	73	0.0254535	0.241646	0.905,1.0	0.646,1.0	0.13
11759	ENSG00000090097	PCBP4	3	-	51961748	51962088	51961940	51962088	51961159	51961304	11759	4,9	4,13	0,2	2,4	265	73	0.0255184	0.241984	0.216,0.16	0.0,0.121	0.128
254	ENSG00000099364	FBXL19	16	+	30928466	30928630	30928466	30928499	30930072	30930584	254	48,32	29,22	15,16	15,24	204	73	0.0255143	0.241984	0.372,0.342	0.264,0.193	0.128
2575	ENSG00000146540	C7orf50	7	-	1137314	1138240	1138198	1138240	1127256	1127386	2575	32,45	3,0	24,37	0,0	957	73	0.0255713	0.242346	0.449,1.0	1.0,1.0	-0.275
11094	ENSG00000110958	PTGES3	12	-	56665631	56666266	56666203	56666266	56664775	56664800	11094	55,67	474496	37,71	568853	645	73	0.0257232	0.243226	0.013,0.015	0.007,0.009	0.006
13653	ENSG00000159658	EFCAB14	1	-	46716290	46716443	46716294	46716443	46707905	46708051	13653	6,11	58,79	4,2	57,68	77	73	0.0257023	0.243226	0.089,0.117	0.062,0.027	0.059
15234	ENSG00000198265	HELZ	17	-	67148564	67148714	67148568	67148714	67145742	67145890	15234	0,0	4,6	0,4	10,9	77	73	0.0256947	0.243226	0.0,0.0	0.0,0.296	-0.148
3492	ENSG00000179526	SHARPIN	8	-	144103846	144104269	144104264	144104269	144103050	144103225	3492	221155	5,0	128135	0,0	491	73	0.0257215	0.243226	0.868,1.0	1.0,1.0	-0.066
17834	ENSG00000177200	CHD9	16	+	53307680	53307917	53307680	53307905	53308685	53308854	17834	0,10	1,14	0,2	7,7	85	73	0.0257807	0.243629	0.0,0.38	0.0,0.197	0.091
18630	ENSG00000136874	STX17	9	+	99906670	99906825	99906670	99906706	99915177	99915362	18630	3,3	19,18	0,0	33,23	192	73	0.0259432	0.244883	0.057,0.06	0.0,0.0	0.058
5326	ENSG00000138802	SEC24B	4	+	109526225	109526359	109526225	109526249	109527321	109527432	5326	51,49	0,0	43,37	2,2	183	73	0.0259347	0.244883	1.0,1.0	0.896,0.881	0.111
12993	ENSG00000111678	C12orf57	12	+	6944475	6944652	6944475	6944565	6945770	6946002	12993	848883	37,44	834813	19,30	160	73	0.0259952	0.244963	0.913,0.902	0.952,0.925	-0.031
392	ENSG00000182325	FBXL6	8	-	144357438	144357502	144357456	144357502	144356989	144357121	392	16,12	0,1	35,32	0,6	91	73	0.0259881	0.244963	1.0,0.906	1.0,0.811	0.048
4128	ENSG00000115234	SNX17	2	+	27371268	27371468	27371268	27371343	27373246	27373311	4128	15,13	6,4	13,5	1,1	198	73	0.0259962	0.244963	0.48,0.545	0.827,0.648	-0.225
11392	ENSG00000115459	ELMOD3	2	+	85355554	85355716	85355554	85355598	85356966	85357252	11392	43,24	26,10	29,23	0,9	191	73	0.0260594	0.245418	0.387,0.478	1.0,0.494	-0.315
11222	ENSG00000163029	SMC6	2	-	17752977	17753064	17753001	17753064	17745826	17745951	11222	19,20	1,0	49,45	4,2	97	73	0.0260935	0.245598	0.935,1.0	0.902,0.944	0.044
8771	ENSG00000067248	DHX29	5	-	55283115	55283811	55283202	55283811	55281371	55281515	8771	20,11	62,38	2,9	36,40	160	73	0.0261234	0.245739	0.128,0.117	0.025,0.093	0.064
1129	ENSG00000172006	ZNF554	19	+	2827616	2827748	2827616	2827743	2832302	2832494	1129	1,3	10,8	0,1	8,17	78	73	0.0262042	0.246218	0.086,0.26	0.0,0.052	0.147
14307	ENSG00000257524	RP11-203J24.9	9	-	127878386	127878629	127878464	127878629	127874610	127874649	14307	2,3	0,0	2,14	3,0	151	73	0.0261939	0.246218	1.0,1.0	0.244,1.0	0.378
5552	ENSG00000136273	HUS1	7	-	47979409	47979553	47979467	47979553	47978688	47978816	5552	7,7	12,23	3,3	11,34	131	73	0.026227	0.246292	0.245,0.145	0.132,0.047	0.106
1533	ENSG00000134910	STT3A	11	+	125592794	125592958	125592794	125592918	125595880	125596003	1533	10,18	305313	4,5	197226	113	73	0.0262511	0.246377	0.021,0.036	0.013,0.014	0.015
17492	ENSG00000139719	VPS33A	12	-	122250958	122251098	122250982	122251098	122249870	122250045	17492	9,3	97,82	4,1	89130	97	73	0.0262851	0.246556	0.065,0.027	0.033,0.006	0.026
17696	ENSG00000149743	TRPT1	11	-	64224794	64224970	64224800	64224970	64224542	64224717	17696	6,1	28,37	13,6	28,35	79	73	0.0263107	0.246637	0.165,0.024	0.3,0.137	-0.124
238	ENSG00000163660	CCNL1	3	-	157149679	157149977	157149835	157149977	157149484	157149596	238	13,8	116125	11,2	153185	229	73	0.0263237	0.246637	0.034,0.02	0.022,0.003	0.015
12582	ENSG00000138629	UBL7	15	-	74461031	74461178	74461157	74461178	74458683	74458896	12582	30,37	3,1	36,42	1,0	199	73	0.0263475	0.24672	0.786,0.931	0.93,1.0	-0.107
15815	ENSG00000122203	KIAA1191	5	-	176359805	176359918	176359810	176359918	176355570	176355749	15815	4,4	38,32	10,3	16,17	78	73	0.0266288	0.248787	0.09,0.105	0.369,0.142	-0.158
16077	ENSG00000197136	PCNXL3	11	+	65629519	65629735	65629519	65629686	65630350	65630604	16077	116117	2,5	48,35	0,0	122	73	0.026622	0.248787	0.972,0.933	1.0,1.0	-0.047
6631	ENSG00000125686	MED1	17	-	39443458	39443628	39443549	39443628	39440622	39440677	6631	4,2	93104	9,2	63,53	164	73	0.0266013	0.248787	0.019,0.008	0.06,0.017	-0.025
6902	ENSG00000162929	KIAA1841	2	+	61068848	61068996	61068848	61068985	61070341	61070500	6902	5,1	18,13	2,0	17,25	84	73	0.0266205	0.248787	0.194,0.063	0.093,0.0	0.082
12365	ENSG00000173801	JUP	17	-	41786565	41786698	41786587	41786698	41771646	41771862	12365	2,4	5,11	2,0	9,8	95	73	0.0267832	0.250088	0.235,0.218	0.146,0.0	0.153
3231	ENSG00000258643	BCL2L2-PABPN1	14	+	23324165	23324328	23324165	23324289	23325246	23325369	3231	52,45	411528	45,61	284401	112	73	0.0268024	0.250125	0.076,0.053	0.094,0.09	-0.027
4984	ENSG00000032219	ARID4A	14	+	58304943	58305013	58304943	58305009	58306021	58306112	4984	3,2	27,36	0,0	15,8	77	73	0.0268437	0.250368	0.095,0.05	0.0,0.0	0.073
10452	ENSG00000169689	STRA13	17	-	82019509	82019694	82019640	82019694	82019292	82019381	10452	9,7	43,32	11,26	26,58	204	73	0.0268914	0.250652	0.07,0.073	0.131,0.138	-0.063
3095	ENSG00000137145	DENND4C	9	+	19336269	19336414	19336269	19336329	19336685	19336832	3095	41,41	0,1	24,31	3,1	158	73	0.0269045	0.250652	1.0,0.95	0.787,0.935	0.114
2729	ENSG00000140332	TLE3	15	-	70058149	70058291	70058158	70058291	70057458	70057658	2729	22,23	37,23	5,4	12,17	82	73	0.0269969	0.251327	0.346,0.471	0.271,0.173	0.186
8193	ENSG00000214447	FAM187A	17	+	44899773	44899859	44899773	44899843	44900989	44901141	8193	18,15	1,3	3,4	0,0	89	73	0.0270075	0.251327	0.937,0.804	1.0,1.0	-0.129
17057	ENSG00000146909	NOM1	7	+	156966158	156966405	156966158	156966402	156966960	156967092	17057	0,0	104,95	3,5	70125	76	73	0.0270418	0.25142	0.0,0.0	0.04,0.037	-0.038
6149	ENSG00000174227	PIGG	4	+	523458	523913	523458	523651	527038	527230	6149	191176	3,4	36,56	0,1	335	73	0.0270481	0.25142	0.933,0.906	1.0,0.924	-0.042
5045	ENSG00000129250	KIF1C	17	+	5000219	5000356	5000219	5000352	5000771	5000848	5045	9,9	100100	1,4	81,55	77	73	0.0271321	0.252059	0.079,0.079	0.012,0.065	0.041
13957	ENSG00000221838	AP4M1	7	+	100101879	100102393	100101879	100101968	100102674	100102781	13957	27,32	9,14	35,31	4,6	498	73	0.0272229	0.25276	0.305,0.251	0.562,0.431	-0.219
18703	ENSG00000198952	SMG5	1	-	156277066	156277241	156277084	156277241	156274596	156274686	18703	3,2	142107	7,5	112,96	91	73	0.0272699	0.253053	0.017,0.015	0.048,0.04	-0.028
7106	ENSG00000092020	PPP2R3C	14	-	35109822	35109931	35109847	35109931	35108083	35108236	7106	23,29	2,0	19,53	1,7	98	73	0.0273011	0.2532	0.895,1.0	0.934,0.849	0.056
15183	ENSG00000099949	LZTR1	22	+	20990385	20990969	20990385	20990525	20991627	20991829	15183	29,14	49,54	4,11	34,37	517	73	0.0273906	0.253543	0.077,0.035	0.016,0.04	0.028
1857	ENSG00000139044	B4GALNT3	12	+	552466	552555	552466	552528	553190	553983	1857	0,1	17,16	3,1	5,12	100	73	0.027372	0.253543	0.0,0.044	0.305,0.057	-0.159
19185	ENSG00000167962	ZNF598	16	-	2001582	2001700	2001591	2001700	2001003	2001191	19185	109177	16,14	76,66	5,2	82	73	0.0273996	0.253543	0.858,0.918	0.931,0.967	-0.061
4226	ENSG00000094914	AAAS	12	-	53321425	53321610	53321470	53321610	53320564	53320692	4226	25,27	3,10	24,32	15,19	118	73	0.0273761	0.253543	0.838,0.626	0.497,0.51	0.228
6557	ENSG00000181163	NPM1	5	+	171400838	171400924	171400838	171400923	171405301	171405401	6557	5,21	1,0	134,15	3,6	74	73	0.027429	0.253672	0.831,1.0	0.978,0.712	0.071
12760	ENSG00000106052	TAX1BP1	7	+	27816348	27816520	27816348	27816394	27816889	27817058	12760	50,44	139169	38,64	223283	199	73	0.027509	0.254269	0.117,0.087	0.059,0.077	0.034
3515	ENSG00000183010	PYCR1	17	-	81936969	81937248	81937241	81937248	81936747	81936861	3515	57,74	14,9	51,23	20,9	345	73	0.0275307	0.254327	0.463,0.635	0.35,0.351	0.199
18328	ENSG00000204852	TCTN1	12	+	110644966	110645143	110644966	110645129	110647210	110647300	18328	7,6	37,48	2,1	24,32	87	73	0.0275591	0.254446	0.137,0.095	0.065,0.026	0.071
17454	ENSG00000152127	MGAT5	2	+	134253094	134253245	134253094	134253218	134254261	134254644	17454	3,1	11,10	0,0	2,6	100	73	0.0276199	0.254722	0.166,0.068	0.0,0.0	0.117
17623	ENSG00000178809	TRIM73	7	+	75405181	75405389	75405181	75405204	75410117	75410225	17623	3,1	7,8	7,5	3,9	258	73	0.0276058	0.254722	0.108,0.034	0.398,0.136	-0.196
17130	ENSG00000187838	TMEM256-PLSCR3	17	-	7393600	7394267	7394103	7394267	7393466	7393509	17130	25,25	2,1	6,8	0,0	576	73	0.0277503	0.255745	0.613,0.76	1.0,1.0	-0.314
19061	ENSG00000278259	MYO19	17	-	36534672	36534810	36534683	36534810	36533952	36534104	19061	1,1	0,2	0,1	2,0	84	73	0.0278013	0.255745	1.0,0.303	0.0,1.0	0.151
4727	ENSG00000123416	TUBA1B	12	-	49131293	49131395	49131297	49131395	49129499	49129722	4727	50,45	8821075	25,57	12321273	77	73	0.0277632	0.255745	0.051,0.038	0.019,0.041	0.014
728	ENSG00000143252	SDHC	1	+	161314380	161314874	161314380	161314425	161323613	161323670	728	19,27	187192	17,2	196258	522	73	0.027796	0.255745	0.014,0.019	0.012,0.001	0.01
9407	ENSG00000156990	RPUSD3	3	-	9840690	9840805	9840697	9840805	9840531	9840616	9407	1,4	99115	13,4	146149	80	73	0.0278085	0.255745	0.009,0.031	0.075,0.024	-0.03
14617	ENSG00000169398	PTK2	8	-	140925561	140925749	140925664	140925749	140890542	140890769	14617	6,9	0,4	3,2	1,0	176	73	0.0278256	0.25576	1.0,0.483	0.554,1.0	-0.035
14884	ENSG00000203965	EFCAB7	1	+	63523389	63523634	63523389	63523619	63525571	63525759	14884	28,27	5,0	25,30	0,1	88	73	0.0279269	0.256285	0.823,1.0	1.0,0.961	-0.069
468	ENSG00000237765	FAM200B	4	+	15681755	15681968	15681755	15681901	15686235	15686462	468	40,48	30,39	23,22	26,38	140	73	0.027908	0.256285	0.41,0.391	0.316,0.232	0.126
66	ENSG00000167394	ZNF668	16	-	31072739	31073502	31073259	31073502	31063812	31064481	66	34,66	0,0	22,21	3,0	593	73	0.0279295	0.256285	1.0,1.0	0.474,1.0	0.263
13132	ENSG00000114316	USP4	3	-	49295163	49295285	49295179	49295285	49294406	49294598	13132	3,3	1,0	3,0	0,3	89	73	0.0279589	0.256412	0.711,1.0	1.0,0.0	0.355
3245	ENSG00000110492	MDK	11	+	46381736	46381981	46381736	46381885	46382056	46382133	3245	54,86	6,9	33,27	7,9	169	73	0.0280187	0.256675	0.795,0.805	0.671,0.564	0.183
9368	ENSG00000241973	PI4KA	22	-	20761303	20761386	20761352	20761386	20753109	20753180	9368	51,64	2,3	82,94	7,12	122	73	0.0280086	0.256675	0.938,0.927	0.875,0.824	0.083
3692	ENSG00000103942	HOMER2	15	-	82985786	82985868	82985867	82985868	82958129	82959308	3692	7,3	0,3	1,5	0,0	154	73	0.0280627	0.256934	1.0,0.322	1.0,1.0	-0.339
4039	ENSG00000254087	LYN	8	+	55941854	55941991	55941854	55941928	55946447	55946493	4039	47,50	12,9	20,26	9,13	136	73	0.0282159	0.257753	0.678,0.749	0.544,0.518	0.182
5692	ENSG00000070476	ZXDC	3	-	126460248	126460438	126460375	126460438	126459652	126459737	5692	31,44	4,6	70,73	0,6	200	73	0.0282057	0.257753	0.739,0.728	1.0,0.816	-0.174
7022	ENSG00000091262	ABCC6	16	-	16221612	16221831	16221648	16221831	16219821	16219947	7022	1,1	1,1	0,1	3,0	109	73	0.0282021	0.257753	0.401,0.401	0.0,1.0	-0.099
8857	ENSG00000090924	PLEKHG2	19	+	39423427	39423658	39423427	39423653	39423732	39423761	8857	0,1	18,16	3,1	9,13	78	73	0.028188	0.257753	0.0,0.055	0.238,0.067	-0.125
9540	ENSG00000107862	GBF1	10	+	102362474	102362664	102362474	102362628	102363255	102363396	9540	42,69	1,2	61,57	2,8	109	73	0.0282303	0.257753	0.966,0.959	0.953,0.827	0.073
5976	ENSG00000142687	KIAA0319L	1	-	35557047	35557405	35557303	35557405	35554349	35554519	5976	69,93	1,3	34,68	0,0	329	73	0.0282596	0.257876	0.939,0.873	1.0,1.0	-0.094
1431	ENSG00000165102	HGSNAT	8	+	43196429	43196540	43196429	43196516	43196947	43197025	1431	2,3	0,0	4,3	1,2	97	73	0.0284064	0.259031	1.0,1.0	0.751,0.53	0.359
2127	ENSG00000185453	C19orf68	19	+	48170691	48170714	48170691	48170710	48171793	48172077	2127	4,2	0,2	0,1	2,0	77	73	0.0284176	0.259031	1.0,0.487	0.0,1.0	0.244
8413	ENSG00000112033	PPARD	6	+	35342613	35342709	35342613	35342681	35347066	35347150	8413	5,6	41,31	2,0	20,15	101	73	0.0284342	0.259039	0.081,0.123	0.067,0.0	0.069
5322	ENSG00000163597	SNHG16	17	+	76561287	76561402	76561287	76561398	76563118	76563160	5322	5,11	210231	2,5	211273	77	73	0.028514	0.259622	0.022,0.043	0.009,0.017	0.019
1584	ENSG00000163138	PACRGL	4	+	20700457	20700611	20700457	20700578	20704465	20704533	1584	6,1	0,3	2,4	0,0	106	73	0.0285511	0.259816	1.0,0.187	1.0,1.0	-0.406
12310	ENSG00000144395	CCDC150	2	+	196719496	196719666	196719496	196719584	196720173	196720234	12310	22,37	0,0	48100	2,3	155	73	0.0286138	0.260066	1.0,1.0	0.919,0.94	0.071
16174	ENSG00000105982	RNF32	7	+	156640770	156640883	156640770	156640811	156643800	156643892	16174	7,6	4,8	2,1	7,3	145	73	0.0286134	0.260066	0.468,0.274	0.126,0.144	0.236
6547	ENSG00000068308	OTUD5	X	-	48934695	48934867	48934710	48934867	48934463	48934612	6547	19,8	197171	27,16	153176	88	73	0.0286259	0.260066	0.074,0.037	0.128,0.07	-0.044
15807	ENSG00000125458	NT5C	17	-	75130964	75131281	75131044	75131281	75130752	75130867	15807	32,35	43,32	25,40	18,20	153	73	0.028661	0.260241	0.262,0.343	0.399,0.488	-0.141
11414	ENSG00000139697	SBNO1	12	-	123348028	123348133	123348034	123348133	123345257	123345570	11414	13,17	3,1	32,20	1,0	79	73	0.0287973	0.261059	0.8,0.94	0.967,1.0	-0.114
1385	ENSG00000141314	RHBDL3	17	+	32298091	32298212	32298091	32298204	32305340	32305441	1385	3,1	9,6	0,1	3,3	81	73	0.0287949	0.261059	0.231,0.131	0.0,0.231	0.065
16452	ENSG00000140939	NOL3	16	+	67174161	67174340	67174161	67174300	67174620	67174944	16452	9,2	2,0	3,4	1,4	113	73	0.0287987	0.261059	0.744,1.0	0.66,0.392	0.346
4178	ENSG00000143416	SELENBP1	1	-	151369003	151369769	151369712	151369769	151368198	151368319	4178	247171	4,1	114121	3,6	782	73	0.0288594	0.261466	0.852,0.941	0.78,0.653	0.18
12472	ENSG00000090316	MAEA	4	+	1311978	1312238	1311978	1312161	1315396	1315600	12472	11,6	45,42	3,4	46,45	150	73	0.0289085	0.261764	0.106,0.065	0.031,0.041	0.049
18042	ENSG00000119689	DLST	14	+	74891055	74891193	74891055	74891167	74892833	74892986	18042	16,10	102130	7,3	98,92	99	73	0.0289241	0.261764	0.104,0.054	0.05,0.023	0.042
17659	ENSG00000164068	RNF123	3	+	49704983	49705186	49704983	49705182	49705533	49705679	17659	7,3	18,27	1,2	20,24	77	73	0.0290351	0.262624	0.269,0.095	0.045,0.073	0.123
9027	ENSG00000197386	HTT	4	+	3213957	3214156	3213957	3214135	3215109	3215211	9027	3,8	44,55	2,1	34,47	94	73	0.029089	0.262967	0.05,0.101	0.044,0.016	0.046
14833	ENSG00000168890	TMEM150A	2	-	85601305	85601482	85601434	85601482	85601020	85601107	14833	0,5	7,1	0,0	1,3	202	73	0.0291655	0.263514	0.0,0.644	0.0,0.0	0.322
11162	ENSG00000099956	SMARCB1	22	+	23800943	23801135	23800943	23801081	23803294	23803422	11162	19,25	153171	13,14	155201	127	73	0.0293348	0.264318	0.067,0.078	0.046,0.038	0.031
11426	ENSG00000131591	C1orf159	1	-	1087497	1087597	1087501	1087597	1087138	1087204	11426	3,1	7,18	0,0	7,5	77	73	0.0293204	0.264318	0.289,0.05	0.0,0.0	0.169
19066	ENSG00000135047	CTSL	9	+	87726139	87726308	87726139	87726249	87727593	87727729	19066	83110	7,3	52,60	5,10	132	73	0.0292835	0.264318	0.868,0.953	0.852,0.768	0.1
2474	ENSG00000096746	HNRNPH3	10	+	68338502	68338687	68338502	68338669	68339139	68339226	2474	639774	8,16	374339	4,0	91	73	0.0293173	0.264318	0.985,0.975	0.987,1.0	-0.014
7351	ENSG00000125779	PANK2	20	+	3907925	3908278	3907925	3908135	3910576	3910830	7351	80,65	28,29	90,93	20,22	216	73	0.0293069	0.264318	0.491,0.431	0.603,0.588	-0.134
3056	ENSG00000070610	GBA2	9	-	35738751	35738903	35738760	35738903	35738521	35738632	3056	62,48	1,7	39,47	0,2	82	73	0.0294067	0.264821	0.982,0.859	1.0,0.954	-0.056
12752	ENSG00000244005	NFS1	20	-	35699191	35699355	35699309	35699355	35698480	35698590	12752	55,35	1,4	17,14	0,1	191	73	0.0295285	0.265627	0.955,0.77	1.0,0.843	-0.059
8203	ENSG00000165275	TRMT10B	9	+	37763628	37763808	37763628	37763753	37768075	37768228	8203	11,5	8,12	10,14	6,2	128	73	0.0295187	0.265627	0.44,0.192	0.487,0.8	-0.327
10065	ENSG00000273066	RP11-216L13.19	9	+	136799222	136799790	136799222	136799223	136800001	136800169	10065	11,14	7,6	15,16	1,3	640	73	0.0296078	0.266195	0.152,0.21	0.631,0.378	-0.323
5401	ENSG00000170315	UBB	17	+	16381289	16381465	16381289	16381462	16381901	16382740	5401	1,4	20,38	0,0	3,6	76	73	0.0296391	0.266331	0.046,0.092	0.0,0.0	0.069
10713	ENSG00000118418	HMGN3	6	-	79202062	79202155	79202068	79202155	79201248	79201726	10713	1,2	0,2	0,1	2,0	79	73	0.0297677	0.267196	1.0,0.48	0.0,1.0	0.24
6014	ENSG00000147854	UHRF2	9	+	6499834	6499935	6499834	6499931	6500551	6500709	6014	5,5	52,57	3,1	57,77	77	73	0.0297579	0.267196	0.084,0.077	0.048,0.012	0.051
9861	ENSG00000237863	RP6-24A23.3	X	+	108737729	108737923	108737729	108737879	108738428	108738903	9861	21,31	21,17	30,40	11,13	117	73	0.0299342	0.268543	0.384,0.532	0.63,0.658	-0.186
10182	ENSG00000072518	MARK2	11	+	63900956	63901071	63900956	63901069	63902197	63902330	10182	5,1	54,56	0,0	44,34	75	73	0.0299643	0.268667	0.083,0.017	0.0,0.0	0.05
16383	ENSG00000182199	SHMT2	12	+	57230353	57230579	57230353	57230474	57230802	57231000	16383	16,15	1,0	24,19	0,4	178	73	0.0300385	0.269185	0.868,1.0	1.0,0.661	0.103
1051	ENSG00000116857	TMEM9	1	-	201154227	201154464	201154330	201154464	201153857	201153959	1051	49,41	3,1	19,16	0,0	176	73	0.0301621	0.269719	0.871,0.944	1.0,1.0	-0.093
11534	ENSG00000196498	NCOR2	12	-	124350586	124350737	124350616	124350737	124348173	124348314	11534	72,89	1,5	39,46	0,0	103	73	0.0301481	0.269719	0.981,0.927	1.0,1.0	-0.046
12611	ENSG00000267216	AC010642.1	19	+	58312265	58312462	58312265	58312403	58314747	58315197	12611	171211	0,0	117164	5,2	132	73	0.030152	0.269719	1.0,1.0	0.928,0.978	0.047
1318	ENSG00000070756	PABPC1	8	-	100712575	100712789	100712651	100712789	100712361	100712457	1318	332350	28593031	176399	26283504	149	73	0.03018	0.269719	0.054,0.054	0.032,0.053	0.012
6972	ENSG00000089876	DHX32	10	-	125880542	125880652	125880556	125880652	125867128	125867183	6972	46,71	1,0	62,62	2,4	87	73	0.0301764	0.269719	0.975,1.0	0.963,0.929	0.042
11391	ENSG00000115459	ELMOD3	2	+	85355554	85355784	85355554	85355598	85356966	85357252	11391	61,36	26,10	40,32	0,9	259	73	0.0302177	0.269909	0.398,0.504	1.0,0.501	-0.299
16022	ENSG00000140479	PCSK6	15	-	101429815	101430063	101429986	101430063	101427891	101427980	16022	16,20	88,92	13,2	72,74	244	73	0.0302701	0.270231	0.052,0.061	0.051,0.008	0.027
1398	ENSG00000137804	NUSAP1	15	+	41351101	41351147	41351101	41351135	41356038	41356140	1398	3,8	1,2	6,1	0,0	85	73	0.0303281	0.270455	0.72,0.775	1.0,1.0	-0.252
1624	ENSG00000141076	CIRH1A	16	+	69136695	69136891	69136695	69136887	69137800	69137977	1624	5,5	81115	17,10	130119	77	73	0.0303233	0.270455	0.055,0.04	0.11,0.074	-0.044
17820	ENSG00000166348	USP54	10	-	73505307	73505426	73505322	73505426	73500654	73500838	17820	27,21	1,4	11,18	0,1	88	73	0.0303497	0.270502	0.957,0.813	1.0,0.937	-0.084
352	ENSG00000121022	COPS5	8	-	67061845	67062024	67061853	67062024	67060472	67060545	352	8,6	2,0	5,7	1,5	81	73	0.0303839	0.27066	0.783,1.0	0.818,0.558	0.204
4756	ENSG00000228716	DHFR	5	-	80654403	80654983	80654736	80654983	80654007	80654057	4756	313309	58,48	345473	43,51	406	73	0.0304485	0.271089	0.492,0.536	0.591,0.625	-0.094
79	ENSG00000099875	MKNK2	19	-	2043498	2043582	2043502	2043582	2043123	2043197	79	16,15	328310	18,13	160181	77	73	0.0305363	0.271407	0.044,0.044	0.096,0.064	-0.036
8046	ENSG00000124074	ENKD1	16	-	67666552	67666727	67666617	67666727	67666357	67666371	8046	6,13	0,1	7,6	1,2	138	73	0.0305502	0.271407	1.0,0.873	0.787,0.613	0.237
8930	ENSG00000105193	RPS16	19	-	39435606	39435707	39435657	39435707	39433664	39433761	8930	72377466	93,85	70328589	111146	124	73	0.0305457	0.271407	0.979,0.981	0.974,0.972	0.007
9209	ENSG00000163682	RPL9	4	-	39457518	39457681	39457585	39457681	39456405	39456538	9209	31,36	36773962	145,54	37955825	140	73	0.030512	0.271407	0.004,0.005	0.02,0.005	-0.008
4876	ENSG00000113048	MRPS27	5	-	72320173	72320239	72320180	72320239	72314080	72314158	4876	1,2	1,4	1,0	5,3	80	73	0.0305781	0.271508	0.477,0.313	0.154,0.0	0.318
17941	ENSG00000071889	FAM3A	X	-	154515909	154516215	154516004	154516215	154515759	154515812	17941	193234	2,7	87,57	0,1	168	73	0.0306446	0.271852	0.977,0.936	1.0,0.961	-0.024
491	ENSG00000168264	IRF2BP2	1	-	234608446	234609525	234608494	234609525	234604268	234607852	491	441465	303309	131108	119102	121	73	0.0306498	0.271852	0.468,0.476	0.399,0.39	0.077
3381	ENSG00000037241	RPL26L1	5	+	172958892	172959007	172958892	172958938	172959864	172960045	3381	31,41	1,3	9,29	0,0	142	73	0.0306764	0.271941	0.941,0.875	1.0,1.0	-0.092
19250	ENSG00000147403	RPL10	X	+	154398889	154399113	154398889	154399103	154399337	154399396	19250	2,4	0,1	4,0	0,3	83	73	0.0307174	0.272159	1.0,0.779	1.0,0.0	0.389
11595	ENSG00000135686	KLHL36	16	+	84656870	84657944	84656870	84657913	84659759	84659917	11595	26,21	1,4	4,15	1,0	104	73	0.0308395	0.273093	0.948,0.787	0.737,1.0	-0.001
8404	ENSG00000159692	CTBP1	4	-	1212786	1213030	1212904	1213030	1211447	1212423	8404	17,4	0,3	1,1	0,0	191	73	0.0309893	0.274272	1.0,0.338	1.0,1.0	-0.331
7815	ENSG00000160256	FAM207A	21	+	44943683	44943837	44943683	44943792	44960099	44960168	7815	149181	130134	97,83	49,49	118	73	0.0311247	0.275174	0.415,0.455	0.55,0.512	-0.096
8659	ENSG00000272741	RP11-447L10.1	3	-	196318035	196318222	196318039	196318222	196316097	196316231	8659	3,0	27,29	4,2	14,12	77	73	0.0311232	0.275174	0.095,0.0	0.213,0.136	-0.127
4236	ENSG00000070371	CLTCL1	22	-	19199712	19199841	19199733	19199841	19196488	19196656	4236	1,3	7,13	1,0	7,6	94	73	0.0311553	0.275297	0.1,0.152	0.1,0.0	0.076
18313	ENSG00000108312	UBTF	17	-	44219376	44219498	44219444	44219498	44218171	44218296	18313	0,2	46,67	3,2	18,13	141	73	0.0312597	0.276071	0.0,0.015	0.079,0.074	-0.069
11911	ENSG00000137103	TMEM8B	9	+	35845974	35846073	35845974	35846068	35846257	35846381	11911	2,2	21,9	0,0	8,20	78	73	0.0313441	0.276669	0.082,0.172	0.0,0.0	0.127
14155	ENSG00000196378	ZNF34	8	-	144787109	144787307	144787278	144787307	144780874	144780965	14155	5,3	1,0	3,4	0,3	242	73	0.0315284	0.277997	0.601,1.0	1.0,0.287	0.157
432	ENSG00000137700	SLC37A4	11	-	119026505	119026688	119026602	119026688	119025966	119026080	432	10,16	29,28	4,8	24,35	170	73	0.0315243	0.277997	0.129,0.197	0.067,0.089	0.085
2095	ENSG00000082269	FAM135A	6	+	70426527	70426760	70426527	70426532	70428303	70428419	2095	18,19	25,34	22,21	18,16	301	73	0.0316676	0.279075	0.149,0.119	0.229,0.241	-0.101
6419	ENSG00000083312	TNPO1	5	+	72848169	72848251	72848169	72848247	72848384	72848498	6419	56,49	7,7	26,53	3,1	77	73	0.031711	0.279308	0.884,0.869	0.891,0.98	-0.059
11782	ENSG00000100503	NIN	14	-	50771315	50771468	50771331	50771468	50770851	50770992	11782	2,0	29,51	4,2	39,24	89	73	0.0318174	0.279845	0.054,0.0	0.078,0.064	-0.044
12263	ENSG00000067840	PDZD4	X	-	153807121	153807369	153807278	153807369	153806741	153806840	12263	12,18	16,7	2,8	12,10	230	73	0.0318769	0.279845	0.192,0.449	0.05,0.202	0.195
1306	ENSG00000170390	DCLK2	4	+	150232336	150232456	150232336	150232455	150232681	150232828	1306	23,19	0,0	12,12	0,4	74	73	0.0318857	0.279845	1.0,1.0	1.0,0.747	0.127
17032	ENSG00000110321	EIF4G2	11	-	10801660	10802209	10802048	10802209	10800961	10801087	17032	889988	74,62	10641230	65,51	461	73	0.0318945	0.279845	0.655,0.716	0.722,0.792	-0.072
19232	ENSG00000159363	ATP13A2	1	-	16995975	16996164	16995990	16996164	16993628	16993835	19232	36,49	3,2	12,11	0,0	88	73	0.0318125	0.279845	0.909,0.953	1.0,1.0	-0.069
4434	ENSG00000101310	SEC23B	20	+	18507554	18508030	18507554	18507972	18510821	18511056	4434	2,0	32,42	5,3	47,41	131	73	0.0318573	0.279845	0.034,0.0	0.056,0.039	-0.03
9873	ENSG00000196123	KIAA0895L	16	-	67179397	67179562	67179429	67179562	67178198	67178504	9873	17,9	12,3	2,2	4,4	105	73	0.0318963	0.279845	0.496,0.676	0.258,0.258	0.328
9877	ENSG00000159131	GART	21	-	33528514	33528604	33528518	33528604	33528166	33528335	9877	14,6	280268	14,24	240329	77	73	0.031908	0.279845	0.045,0.021	0.052,0.065	-0.025
10553	ENSG00000113649	TCERG1	5	+	146498535	146498686	146498535	146498678	146503374	146503539	10553	130148	8,3	165202	5,0	81	73	0.0319262	0.279855	0.936,0.978	0.967,1.0	-0.026
12	ENSG00000007372	PAX6	11	-	31812092	31812183	31812148	31812183	31810827	31811015	12	8,3	1,2	20,8	0,0	129	73	0.0319748	0.280133	0.819,0.459	1.0,1.0	-0.361
10730	ENSG00000183248	PRR36	19	-	7874151	7874379	7874285	7874379	7873418	7873696	10730	4,0	2,2	0,0	2,2	207	73	0.032013	0.280165	0.414,0.0	0.0,0.0	0.207
13849	ENSG00000110367	DDX6	11	-	118790849	118790948	118790886	118790948	118786051	118786518	13849	2,4	20,25	0,1	6,8	110	73	0.0319969	0.280165	0.062,0.096	0.0,0.077	0.041
2108	ENSG00000172046	USP19	3	-	49116279	49116351	49116290	49116351	49116046	49116162	2108	44,59	1,0	44,35	4,1	84	73	0.0320383	0.280165	0.975,1.0	0.905,0.968	0.051
7912	ENSG00000102302	FGD1	X	-	54447224	54447454	54447310	54447454	54445453	54446414	7912	36,33	71,72	32,10	24,16	159	73	0.0320465	0.280165	0.189,0.174	0.38,0.223	-0.12
12552	ENSG00000058729	RIOK2	5	-	97182961	97183170	97183125	97183170	97179054	97179193	12552	7,6	72,75	12,4	32,40	237	73	0.0320867	0.280367	0.029,0.024	0.104,0.03	-0.041
13626	ENSG00000104365	IKBKB	8	+	42322346	42322498	42322346	42322494	42325969	42326097	13626	8,3	45,38	4,1	44,69	77	73	0.032211	0.281304	0.144,0.07	0.079,0.014	0.06
12892	ENSG00000176248	ANAPC2	9	-	137184909	137185111	137184912	137185111	137183671	137183791	12892	5,2	60,47	0,1	19,21	76	73	0.0322976	0.28191	0.074,0.039	0.0,0.044	0.034
1056	ENSG00000116857	TMEM9	1	-	201154309	201154494	201154448	201154494	201153857	201153959	1056	10,8	2,1	2,1	0,0	212	73	0.0323417	0.282145	0.633,0.734	1.0,1.0	-0.317
6592	ENSG00000139636	LMBR1L	12	-	49106510	49106746	49106544	49106746	49105923	49105957	6592	2,7	2,1	5,1	0,0	107	73	0.0323991	0.282497	0.406,0.827	1.0,1.0	-0.383
10455	ENSG00000198492	YTHDF2	1	+	28738258	28738334	28738258	28738329	28742402	28742622	10455	58,60	9,8	11,15	2,0	78	73	0.0324277	0.282596	0.858,0.875	0.837,1.0	-0.052
7147	ENSG00000270647	TAF15	17	+	35824077	35824198	35824077	35824099	35834565	35834598	7147	47,53	0,0	42,39	2,2	172	73	0.0325125	0.283186	1.0,1.0	0.899,0.892	0.105
9068	ENSG00000138326	RPS24	10	+	78034262	78034421	78034262	78034338	78035351	78035581	9068	20,26	1,0	21,27	0,4	156	73	0.0325434	0.283305	0.903,1.0	1.0,0.76	0.072
8855	ENSG00000169684	CHRNA5	15	+	78580810	78580966	78580810	78580962	78586644	78586689	8855	5,5	47,46	3,0	36,44	77	73	0.0327522	0.284972	0.092,0.093	0.073,0.0	0.056
7573	ENSG00000116906	GNPAT	1	+	231267809	231267911	231267809	231267903	231270757	231271000	7573	0,2	74107	4,6	108143	81	73	0.0329465	0.286511	0.0,0.017	0.032,0.036	-0.026
1221	ENSG00000244687	UBE2V1	20	-	50115829	50115954	50115859	50115954	50115484	50115621	1221	15,18	2,0	13,18	1,5	103	73	0.0329789	0.286542	0.842,1.0	0.902,0.718	0.111
4111	ENSG00000104951	IL4I1	19	-	49929325	49929496	49929416	49929496	49927693	49927815	4111	211244	5,6	137,95	7,7	164	73	0.0329849	0.286542	0.949,0.948	0.897,0.858	0.071
17008	ENSG00000137200	CMTR1	6	+	37475318	37475431	37475318	37475412	37476125	37476194	17008	4,8	79,80	12,8	60,58	92	73	0.0330281	0.286766	0.039,0.074	0.137,0.099	-0.062
13375	ENSG00000165684	SNAPC4	9	-	136387484	136387579	136387512	136387579	136384719	136384814	13375	58,56	6,4	34,33	6,9	101	73	0.0330565	0.286861	0.875,0.91	0.804,0.726	0.128
11862	ENSG00000123545	NDUFAF4	6	-	96897658	96897874	96897665	96897874	96896743	96896847	11862	0,7	91107	9,7	76111	80	73	0.0331352	0.28721	0.0,0.056	0.098,0.054	-0.048
15713	ENSG00000229117	RPL41	12	+	56116774	56116863	56116774	56116799	56117188	56117211	15713	472420	43864652	289479	43435393	137	73	0.0331507	0.28721	0.054,0.046	0.034,0.045	0.011
5080	ENSG00000186020	ZNF529	19	-	36551868	36551977	36551876	36551977	36549234	36549357	5080	6,1	2,0	3,0	1,2	81	73	0.0331665	0.28721	0.73,1.0	0.73,0.0	0.5
9527	ENSG00000107521	HPS1	10	-	98446646	98446862	98446806	98446862	98445299	98445413	9527	15,7	38,29	6,3	26,38	233	73	0.0331166	0.28721	0.11,0.07	0.067,0.024	0.044
13216	ENSG00000143569	UBAP2L	1	+	154234590	154234792	154234590	154234759	154235195	154235291	13216	27,17	108166	8,14	119126	106	73	0.0332242	0.287559	0.147,0.066	0.044,0.071	0.049
10398	ENSG00000112339	HBS1L	6	-	134997219	134997421	134997396	134997421	134996776	134996942	10398	9,19	135163	5,12	162198	250	73	0.0334876	0.289686	0.019,0.033	0.009,0.017	0.013
11585	ENSG00000119203	CPSF3	2	+	9467706	9467975	9467706	9467776	9471342	9471439	11585	10,5	67115	20,29	120206	272	73	0.0336897	0.291128	0.039,0.012	0.043,0.036	-0.014
12789	ENSG00000143748	NVL	1	-	224313031	224313155	224313049	224313155	224311799	224311857	12789	1,0	1,2	2,2	6,6	91	73	0.0336883	0.291128	0.445,0.0	0.211,0.211	0.012
7287	ENSG00000120705	ETF1	5	-	138542704	138542936	138542832	138542936	138518691	138518867	7287	42,30	175177	14,30	140203	201	73	0.0337354	0.291266	0.08,0.058	0.035,0.051	0.026
9682	ENSG00000148343	FAM73B	9	+	129042303	129042514	129042303	129042429	129048426	129048539	9682	59,56	3,2	23,27	0,1	158	73	0.033741	0.291266	0.901,0.928	1.0,0.926	-0.048
12483	ENSG00000198054	DSCR8	21	+	38122311	38122668	38122311	38122411	38154432	38154529	12483	2,4	5,1	14,12	1,4	330	73	0.0337754	0.29141	0.081,0.469	0.756,0.399	-0.303
695	ENSG00000261732	LA16c-431H6.6	16	+	1667997	1668193	1667997	1668184	1669000	1669165	695	20,32	5,5	14,12	6,8	82	73	0.0339258	0.292554	0.781,0.851	0.675,0.572	0.193
12174	ENSG00000174371	EXO1	1	+	241848982	241849205	241848982	241849027	241850408	241850586	12174	51,48	30,35	45,63	16,25	251	73	0.0340625	0.293273	0.331,0.285	0.45,0.423	-0.129
1233	ENSG00000105486	LIG1	19	-	48143877	48143963	48143882	48143963	48143542	48143599	1233	0,0	86,48	1,5	49,58	78	73	0.0340615	0.293273	0.0,0.0	0.019,0.075	-0.047
8684	ENSG00000189376	C8orf76	8	-	123231299	123231757	123231721	123231757	123226499	123226632	8684	810845	5,4	434437	0,1	495	73	0.0340533	0.293273	0.96,0.969	1.0,0.985	-0.028
15369	ENSG00000065000	AP3D1	19	-	2130393	2130511	2130407	2130511	2129317	2129457	15369	7,0	86119	8,6	95,65	87	73	0.0341019	0.293458	0.064,0.0	0.066,0.072	-0.037
306	ENSG00000148498	PARD3	10	-	34337274	34337426	34337364	34337426	34336198	34336243	306	71,99	3,8	59119	4,0	163	73	0.0341997	0.29414	0.914,0.847	0.869,1.0	-0.054
8920	ENSG00000239467	AC007405.6	2	+	170771112	170771427	170771112	170771187	170777146	170777177	8920	54,86	5,5	46,49	5,14	313	73	0.0342169	0.29414	0.716,0.8	0.682,0.449	0.193
1620	ENSG00000171680	PLEKHG5	1	-	6475369	6475522	6475461	6475522	6474450	6475138	1620	2,2	6,8	0,1	5,8	165	73	0.0342455	0.294233	0.129,0.1	0.0,0.052	0.089
15005	ENSG00000156232	WHAMM	15	+	82823099	82823291	82823099	82823287	82826409	82826496	15005	0,2	33,32	2,3	14,23	77	73	0.0343034	0.294549	0.0,0.056	0.119,0.11	-0.086
9263	ENSG00000161558	TMEM143	19	-	48343277	48343451	48343320	48343451	48342529	48342809	9263	3,10	16,19	0,3	14,9	116	73	0.0343181	0.294549	0.106,0.249	0.0,0.173	0.091
17960	ENSG00000152223	EPG5	18	-	45954393	45955338	45955218	45955338	45952399	45952643	17960	53,71	1,2	80,99	0,0	898	73	0.0343739	0.294874	0.812,0.743	1.0,1.0	-0.222
15748	ENSG00000131828	PDHA1	X	+	19355348	19355549	19355348	19355504	19355685	19355757	15748	21,15	123143	40,28	129178	118	73	0.0346173	0.296593	0.096,0.061	0.161,0.089	-0.046
16301	ENSG00000188186	LAMTOR4	7	+	100148993	100149144	100148993	100149053	100149498	100149552	16301	4,4	48,41	0,1	31,41	164	73	0.0346283	0.296593	0.036,0.042	0.0,0.011	0.034
7	ENSG00000146263	MMS22L	6	-	97281213	97281362	97281236	97281362	97278848	97278898	7	1,1	14,20	3,4	16,20	96	73	0.0346151	0.296593	0.052,0.037	0.125,0.132	-0.084
14671	ENSG00000111203	ITFG2	12	+	2818105	2818353	2818105	2818277	2820085	2820225	14671	11,3	17,24	3,0	10,14	149	73	0.0346895	0.296962	0.241,0.058	0.128,0.0	0.085
16651	ENSG00000176105	YES1	18	-	751608	751804	751704	751804	747919	748018	16651	4,9	39,60	10,15	42,47	169	73	0.0347338	0.297187	0.042,0.061	0.093,0.121	-0.055
3163	ENSG00000182134	TDRKH	1	-	151776083	151776268	151776095	151776268	151775819	151775884	3163	2,0	20,26	0,7	23,27	85	73	0.0348732	0.298225	0.079,0.0	0.0,0.182	-0.051
14676	ENSG00000003756	RBM5	3	+	50110678	50110776	50110678	50110770	50113382	50113544	14676	8,12	82,93	4,6	79116	79	73	0.0349294	0.29855	0.083,0.107	0.045,0.046	0.05
9984	ENSG00000100813	ACIN1	14	-	23078819	23079038	23078933	23079038	23078150	23078266	9984	134144	6,0	164155	1,0	187	73	0.0349854	0.298874	0.897,1.0	0.985,1.0	-0.044
8065	ENSG00000119638	NEK9	14	-	75106465	75106702	75106501	75106702	75105949	75105996	8065	54,39	127119	31,18	102102	109	73	0.0350373	0.299162	0.222,0.18	0.169,0.106	0.064
9301	ENSG00000158856	DMTN	8	+	22080617	22080745	22080617	22080625	22081112	22081193	9301	1,5	18,18	0,0	5,2	193	73	0.035058	0.299184	0.021,0.095	0.0,0.0	0.058
12838	ENSG00000090615	GOLGA3	12	-	132816539	132816812	132816659	132816812	132813306	132813419	12838	42,67	21,19	9,32	13,19	193	73	0.0350958	0.299351	0.431,0.572	0.208,0.389	0.203
14819	ENSG00000165819	METTL3	14	-	21501707	21501903	21501727	21501903	21500912	21501129	14819	9,8	72,63	18,20	77,82	93	73	0.035249	0.299901	0.089,0.091	0.155,0.161	-0.068
16914	ENSG00000138760	SCARB2	4	-	76169845	76169985	76169866	76169985	76168402	76168476	16914	10,16	172164	37,14	152218	94	73	0.0352446	0.299901	0.043,0.07	0.159,0.048	-0.047
17733	ENSG00000165219	GAPVD1	9	+	125321432	125321562	125321432	125321499	125323797	125323923	17733	117132	17,15	72123	23,22	136	73	0.0352513	0.299901	0.787,0.825	0.627,0.75	0.118
5688	ENSG00000138670	RASGEF1B	4	-	81459327	81459514	81459331	81459514	81457498	81457621	5688	1,0	17,13	0,4	11,9	77	73	0.0352077	0.299901	0.053,0.0	0.0,0.296	-0.121
8819	ENSG00000172590	MRPL52	14	+	22830190	22830439	22830190	22830339	22833417	22833482	8819	4,1	0,0	6,5	3,0	173	73	0.0352227	0.299901	1.0,1.0	0.458,1.0	0.271
9632	ENSG00000189042	ZNF567	19	+	36712439	36712661	36712439	36712512	36712780	36712867	9632	6,0	21,37	5,8	16,29	222	73	0.0352913	0.300085	0.086,0.0	0.093,0.083	-0.045
13486	ENSG00000115307	AUP1	2	-	74529127	74529274	74529131	74529274	74528735	74528935	13486	20,19	142145	14,20	193246	77	73	0.0354387	0.300873	0.118,0.111	0.064,0.072	0.046
17891	ENSG00000132294	EFR3A	8	+	131940498	131940644	131940498	131940575	131944744	131944872	17891	2,0	20,32	5,1	23,17	142	73	0.035424	0.300873	0.049,0.0	0.101,0.029	-0.041
18160	ENSG00000259316	CTD-2116N17.1	15	-	64365973	64366075	64365985	64366075	64300318	64300723	18160	23,11	3,1	32,52	0,0	85	73	0.0354181	0.300873	0.868,0.904	1.0,1.0	-0.114
14322	ENSG00000074317	SNCB	5	-	176626719	176626761	176626731	176626761	176626397	176626516	14322	16,14	0,4	11,25	0,0	85	73	0.0354817	0.301083	1.0,0.75	1.0,1.0	-0.125
450	ENSG00000160271	RALGDS	9	-	133103746	133103833	133103750	133103833	133103229	133103262	450	67,78	2,5	34,39	1,0	77	73	0.0356526	0.302377	0.969,0.937	0.97,1.0	-0.032
4668	ENSG00000157045	NTAN1	16	-	15047417	15047550	15047441	15047550	15044333	15044407	4668	3,3	24,38	4,18	43,44	97	73	0.0356713	0.302379	0.086,0.056	0.065,0.235	-0.079
11796	ENSG00000134644	PUM1	1	-	30950126	30950261	30950132	30950261	30945345	30945483	11796	72,87	100,95	66,76	64,47	79	73	0.0357908	0.303236	0.4,0.458	0.488,0.599	-0.114
9385	ENSG00000160957	RECQL4	8	-	144512637	144512771	144512641	144512771	144512391	144512561	9385	6,3	126117	1,0	65,87	77	73	0.0358649	0.303708	0.043,0.024	0.014,0.0	0.027
4426	ENSG00000162961	DPY30	2	-	32039201	32039326	32039278	32039326	32029593	32029736	4426	9,10	181185	12,28	162260	150	73	0.0359232	0.303889	0.024,0.026	0.035,0.05	-0.018
7248	ENSG00000168538	TRAPPC11	4	+	183704978	183705070	183704978	183705066	183706725	183706940	7248	4,2	1,2	3,6	0,0	77	73	0.0359099	0.303889	0.791,0.487	1.0,1.0	-0.361
12520	ENSG00000137185	ZSCAN9	6	+	28225291	28225366	28225291	28225330	28227011	28227504	12520	24,22	4,0	17,15	5,4	109	73	0.0360065	0.304368	0.801,1.0	0.695,0.715	0.196
15094	ENSG00000138674	SEC31A	4	-	82842139	82842481	82842184	82842481	82828999	82829058	15094	51,52	7,7	50,67	16,16	118	73	0.0360168	0.304368	0.818,0.821	0.659,0.721	0.129
4142	ENSG00000127837	AAMP	2	-	218265574	218265725	218265578	218265725	218265370	218265461	4142	11,15	256268	15,18	191173	77	73	0.0360587	0.304566	0.039,0.05	0.069,0.09	-0.035
8812	ENSG00000127452	FBXL12	19	-	9818727	9819079	9818753	9819079	9818544	9818617	8812	49,37	25,32	25,14	8,4	99	73	0.0360789	0.30458	0.591,0.46	0.697,0.721	-0.183
930	ENSG00000066735	KIF26A	14	+	104179235	104179386	104179235	104179384	104179608	104179790	930	47,32	0,0	12,15	4,0	75	73	0.0361646	0.305147	1.0,1.0	0.745,1.0	0.127
5240	ENSG00000148303	RPL7A	9	+	133348213	133348367	133348213	133348246	133348921	133349042	5240	34,22	625759	22,10	9601158	194	73	0.0363079	0.306199	0.02,0.011	0.009,0.003	0.009
18308	ENSG00000233927	RPS28	19	+	8321499	8321699	8321499	8321569	8321952	8322097	18308	4,8	3,2	14,18	2,1	203	73	0.0363463	0.306366	0.324,0.59	0.716,0.866	-0.334
113	ENSG00000101290	CDS2	20	+	5127047	5127277	5127047	5127149	5173522	5173659	113	5,11	43,40	3,4	43,47	201	73	0.0365884	0.308091	0.041,0.091	0.025,0.03	0.039
8488	ENSG00000141576	RNF157	17	-	76155179	76155317	76155251	76155317	76154282	76154328	8488	0,0	8,23	2,3	15,20	145	73	0.0365707	0.308091	0.0,0.0	0.063,0.07	-0.067
1403	ENSG00000198721	ECI2	6	-	4135374	4135590	4135510	4135590	4133548	4133711	1403	7,1	39,35	1,0	42,49	209	73	0.0367357	0.308881	0.059,0.01	0.008,0.0	0.03
15695	ENSG00000117597	DIEXF	1	+	209833184	209833393	209833184	209833358	209835074	209835163	15695	10,1	35,34	4,1	35,60	108	73	0.0367886	0.308881	0.162,0.019	0.072,0.011	0.049
16824	ENSG00000135409	AMHR2	12	+	53429452	53429645	53429452	53429625	53429830	53429978	16824	1,7	3,2	0,1	1,0	93	73	0.0367742	0.308881	0.207,0.733	0.0,1.0	-0.03
17097	ENSG00000088992	TESC	12	-	117046771	117046838	117046776	117046838	117046558	117046666	17097	0,2	4,10	4,1	4,5	78	73	0.0367948	0.308881	0.0,0.158	0.483,0.158	-0.241
21	ENSG00000253716	MINCR	8	-	143281481	143281690	143281592	143281690	143280827	143280997	21	94,52	2,1	13,30	3,2	184	73	0.0367436	0.308881	0.949,0.954	0.632,0.856	0.208
6116	ENSG00000184916	JAG2	14	-	105147178	105147411	105147325	105147411	105146610	105146724	6116	13,4	34,26	2,1	15,11	220	73	0.0367945	0.308881	0.113,0.049	0.042,0.029	0.045
13210	ENSG00000105321	CCDC9	19	+	47258558	47258710	47258558	47258663	47260320	47260422	13210	3,4	33,49	2,10	24,21	120	73	0.0369139	0.30925	0.052,0.047	0.048,0.225	-0.087
16262	ENSG00000065427	KARS	16	-	75634169	75634292	75634172	75634292	75631721	75631855	16262	3,7	179237	11,13	221261	76	73	0.0368662	0.30925	0.016,0.028	0.046,0.046	-0.024
19036	ENSG00000100296	THOC5	22	-	29528273	29528466	29528425	29528466	29528077	29528177	19036	11,13	44,86	9,1	72,41	225	73	0.0369126	0.30925	0.075,0.047	0.039,0.008	0.037
6531	ENSG00000157796	WDR19	4	+	39232161	39232308	39232161	39232272	39234765	39234875	6531	1,0	11,16	1,4	23,13	109	73	0.0368979	0.30925	0.057,0.0	0.028,0.171	-0.071
5921	ENSG00000092036	HAUS4	14	-	22956745	22957094	22956915	22957094	22955099	22955176	5921	35,37	15,26	65,58	11,22	243	73	0.0369486	0.309383	0.412,0.299	0.64,0.442	-0.186
15986	ENSG00000170892	TSEN34	19	+	54190267	54190450	54190267	54190371	54191360	54191607	15986	31,50	7,7	34,28	4,0	152	73	0.0370215	0.309522	0.68,0.774	0.803,1.0	-0.174
17787	ENSG00000165416	SUGT1	13	+	52658398	52658509	52658398	52658468	52659178	52659249	17787	1,3	60,66	9,8	99129	114	73	0.0370052	0.309522	0.011,0.028	0.055,0.038	-0.027
9259	ENSG00000177683	THAP5	7	-	108565891	108566022	108565951	108566022	108564992	108565105	9259	44,51	8,20	15,35	20,15	133	73	0.0369925	0.309522	0.751,0.583	0.292,0.562	0.24
12457	ENSG00000164051	CCDC51	3	-	48439832	48440065	48439987	48440065	48434816	48435136	12457	27,9	20,17	14,11	7,1	228	73	0.0372237	0.311054	0.302,0.145	0.39,0.779	-0.361
5177	ENSG00000196670	ZFP62	5	-	180861108	180861277	180861218	180861277	180848137	180851493	5177	36,33	17,7	6,7	7,5	183	73	0.0373246	0.311739	0.458,0.653	0.255,0.358	0.249
12312	ENSG00000144395	CCDC150	2	+	196677114	196677196	196677114	196677192	196677292	196677361	12312	3,2	7,11	0,2	8,22	77	73	0.0373811	0.311788	0.289,0.147	0.0,0.079	0.178
12566	ENSG00000140365	COMMD4	15	+	75338354	75338505	75338354	75338420	75338645	75338685	12566	15,13	104,98	28,33	121141	158	73	0.0373947	0.311788	0.062,0.058	0.097,0.098	-0.038
15083	ENSG00000177853	ZNF518A	10	+	96155325	96155398	96155325	96155376	96155923	96156019	15083	0,0	20,11	4,0	10,9	95	73	0.0374008	0.311788	0.0,0.0	0.235,0.0	-0.117
8562	ENSG00000237649	KIFC1	6	+	33406591	33406696	33406591	33406665	33406799	33406875	8562	13,27	76,87	7,4	30,61	104	73	0.0374063	0.311788	0.107,0.179	0.141,0.044	0.05
10692	ENSG00000198208	RPS6KL1	14	-	74907429	74907457	74907434	74907457	74907017	74907124	10692	9,1	15,17	0,2	9,8	78	73	0.0375075	0.311901	0.36,0.052	0.0,0.19	0.111
14227	ENSG00000174606	ANGEL2	1	-	213015608	213015826	213015612	213015826	213008209	213008466	14227	1,3	11,11	1,0	6,6	77	73	0.0375145	0.311901	0.079,0.205	0.136,0.0	0.074
14547	ENSG00000196998	WDR45	X	-	49076190	49076275	49076202	49076275	49075865	49075945	14547	3,1	0,3	3,9	0,0	85	73	0.0374856	0.311901	1.0,0.223	1.0,1.0	-0.388
14795	ENSG00000197279	ZNF165	6	+	28086171	28086386	28086171	28086310	28088562	28089563	14795	1,5	15,17	0,1	6,4	149	73	0.0374499	0.311901	0.032,0.126	0.0,0.109	0.025
17478	ENSG00000100938	GMPR2	14	+	24232892	24233060	24232892	24232977	24233218	24233340	17478	34,23	54,70	16,30	93,80	156	73	0.0374707	0.311901	0.228,0.133	0.075,0.149	0.069
16948	ENSG00000059573	ALDH18A1	10	-	95633490	95633649	95633496	95633649	95632958	95633049	16948	127164	17,27	91113	3,14	79	73	0.0375408	0.311962	0.873,0.849	0.966,0.882	-0.063
13473	ENSG00000165046	LETM2	8	+	38386500	38387182	38386500	38386568	38387949	38388030	13473	2,8	8,13	9,9	1,10	687	73	0.0377352	0.313419	0.026,0.061	0.489,0.087	-0.244
2608	ENSG00000115239	ASB3	2	-	53763474	53763606	53763481	53763606	53750782	53750941	2608	1,2	3,6	0,0	5,4	80	73	0.0377732	0.313577	0.233,0.233	0.0,0.0	0.233
6439	ENSG00000249602	RP11-98D18.3	1	-	151769343	151769501	151769460	151769501	151768137	151768243	6439	3,9	0,3	3,4	0,0	190	73	0.0378353	0.313934	1.0,0.535	1.0,1.0	-0.232
11282	ENSG00000168385	2002-09-01	2	+	241338201	241338419	241338201	241338275	241342991	241343093	11282	1,3	1,0	0,6	2,0	217	73	0.0378664	0.314034	0.252,1.0	0.0,1.0	0.126
3013	ENSG00000092978	GPATCH2	1	-	217611017	217611071	217611029	217611071	217610320	217610400	3013	7,4	2,0	0,18	2,3	85	73	0.0379129	0.314165	0.75,1.0	0.0,0.837	0.457
5785	ENSG00000006125	AP2B1	17	+	35587530	35587635	35587530	35587597	35594007	35594067	5785	13,9	25,43	7,1	22,39	111	73	0.0379204	0.314165	0.255,0.121	0.173,0.017	0.093
11492	ENSG00000155755	TMEM237	2	-	201636729	201636885	201636747	201636885	201633310	201633431	11492	1,1	68,80	3,6	73114	91	73	0.0379515	0.314265	0.012,0.01	0.032,0.041	-0.026
17161	ENSG00000172500	FIBP	11	-	65885508	65885663	65885529	65885663	65885118	65885186	17161	22,25	88101	29,13	137151	94	73	0.0379926	0.314447	0.163,0.161	0.141,0.063	0.06
16685	ENSG00000278202	RP11-152F13.8	15	+	82431829	82432004	82431829	82431949	82432816	82432897	16685	9,2	9,11	2,8	2,1	128	73	0.0380432	0.314594	0.363,0.094	0.363,0.82	-0.363
3348	ENSG00000141002	TCF25	16	+	89908965	89909107	89908965	89909083	89910590	89910663	3348	18,14	7,1	22,23	0,3	97	73	0.0380486	0.314594	0.659,0.913	1.0,0.852	-0.14
12635	ENSG00000049239	H6PD	1	+	9262058	9262328	9262058	9262270	9263508	9271337	12635	18,9	1,7	7,20	2,0	131	73	0.0380982	0.314846	0.909,0.417	0.661,1.0	-0.167
16738	ENSG00000112110	MRPL18	6	+	159797286	159797518	159797286	159797369	159798051	159798436	16738	636763	4,11	522662	13,12	222	73	0.0382045	0.315408	0.981,0.958	0.93,0.948	0.03
433	ENSG00000137700	SLC37A4	11	-	119026501	119026688	119026602	119026688	119025966	119026080	433	11,16	29,28	7,6	24,35	174	73	0.038188	0.315408	0.137,0.193	0.109,0.067	0.077
15484	ENSG00000162104	ADCY9	16	-	3993348	3993510	3993405	3993510	3992145	3992363	15484	2,0	32,38	4,1	21,14	130	73	0.0382992	0.315873	0.034,0.0	0.097,0.039	-0.051
3363	ENSG00000173020	ADRBK1	11	+	67282270	67282365	67282270	67282363	67282434	67282542	3363	82,78	5,2	62,49	0,1	75	73	0.0382944	0.315873	0.941,0.974	1.0,0.979	-0.032
15314	ENSG00000144554	FANCD2	3	+	10034694	10034811	10034694	10034798	10035172	10035233	15314	2,4	34,48	1,1	35,70	86	73	0.038392	0.316447	0.048,0.066	0.024,0.012	0.039
4648	ENSG00000102225	CDK16	X	+	47224384	47224518	47224384	47224476	47224617	47224635	4648	505618	9,7	455431	0,3	115	73	0.0384073	0.316447	0.973,0.982	1.0,0.989	-0.017
2773	ENSG00000125257	ABCC4	13	-	95053080	95053184	95053094	95053184	95044265	95044438	2773	4,1	113,77	7,5	80,92	87	73	0.0384503	0.316643	0.029,0.011	0.068,0.044	-0.036
[truncated: 14,463 more rows]
