# Supplementary material for: KDM7A and KDM1A inhibition suppresses tumour promoting pathways in prostate cancer
Source: Mol Oncol. 2026 Mar 23:10.1002/1878-0261.70238. Online ahead of print. doi: 10.1002/1878-0261.70238 (PMC13398633; doi:10.1002/1878-0261.70238)
Supplement: Supplementary file 44 — Table S33. Alternative splicing events data for LNCaP vehicle compared to namoline and TCE‐5002 combination treatment in the presence of R1881, for 3′SS (3′ SS = 3′ splice site, significant splicing events FDR‐corrected P value < 0.05, highlighted in yellow). [file MOL2-9999-0-s013.xlsx]

## Sheet: A3SS
ID	GeneID	geneSymbol	chr	strand	longExonStart_0base	longExonEnd	shortES	shortEE	flankingES	flankingEE	ID	IC_SAMPLE_1	SC_SAMPLE_1	IC_SAMPLE_2	SC_SAMPLE_2	IncFormLen	SkipFormLen	PValue	FDR	IncLevel1	IncLevel2	IncLevelDifference	Abs dPSI
13252	ENSG00000245573	BDNF-AS	11	+	27675296	27676140	27675576	27676140	27659170	27659228	13252	0,0	3,1	8,3	0,0	353	73	4.17991e-11	8.3856e-08	0.0,0.0	1.0,1.0	-1	100
3209	ENSG00000124181	PLCG1	20	+	41168970	41169175	41168973	41169175	41168766	41168870	3209	0,0	2,2	3,4	0,0	76	73	1.83557e-10	2.76185e-07	0.0,0.0	1.0,1.0	-1	100
7085	ENSG00000167118	URM1	9	+	128387557	128387723	128387582	128387723	128378035	128378106	7085	0,0	2,1	7,1	0,0	98	73	3.28869e-10	3.9586e-07	0.0,0.0	1.0,1.0	-1	100
10343	ENSG00000274114	CTC-281F24.3	17	+	6659861	6660068	6659924	6660068	6658753	6658914	10343	4,2	0,0	0,0	1,2	136	73	1.13692e-09	1.2441e-06	1.0,1.0	0.0,0.0	1	100
3967	ENSG00000158560	DYNC1I1	7	+	95813195	95813337	95813246	95813337	95810391	95810506	3967	0,0	1,5	1,1	0,0	124	73	3.79175e-09	3.65131e-06	0.0,0.0	1.0,1.0	-1	100
25670	ENSG00000204764	RANBP17	5	+	170970491	170970658	170970526	170970658	170968241	170968377	25670	0,0	1,1	1,3	0,0	108	73	7.29841e-09	6.27507e-06	0.0,0.0	1.0,1.0	-1	100
12504	ENSG00000218358	RAET1K	6	-	150000852	150001128	150000852	150001010	150001350	150001668	12504	0,1	1,4	1,10	0,0	191	73	9.39364e-11	1.73956e-07	0.0,0.087	1.0,1.0	-0.957	95.7
13170	ENSG00000183258	DDX41	5	-	177516287	177516532	177516287	177516516	177516724	177516835	13170	1,0	5,1	3,1	0,0	89	73	3.09925e-10	3.92692e-07	0.141,0.0	1.0,1.0	-0.929	92.9
9338	ENSG00000100867	DHRS2	14	+	23641665	23643219	23643151	23643219	23639793	23639895	9338	54,11	10,9	10,10	0,0	1559	73	3.87933e-06	0.000906709	0.202,0.054	1.0,1.0	-0.872	87.2
27908	ENSG00000183963	SMTN	22	+	31082909	31083002	31082915	31083002	31081317	31081456	27908	1,10	0,0	1,0	2,1	79	73	1.4868e-05	0.00227982	1.0,1.0	0.316,0.0	0.842	84.2
4931	ENSG00000237298	TTN-AS1	2	+	178575112	178575326	178575192	178575326	178571299	178571449	4931	1,1	3,2	4,3	0,0	153	73	8.32319e-08	4.65983e-05	0.137,0.193	1.0,1.0	-0.835	83.5
7998	ENSG00000267108	RP11-861E21.1	18	+	12437571	12437635	12437574	12437635	12432896	12433000	7998	2,1	1,0	0,0	1,2	76	73	2.48071e-05	0.00299617	0.658,1.0	0.0,0.0	0.829	82.9
1244	ENSG00000104936	DMPK	19	-	45771770	45771981	45771770	45771966	45772640	45772752	1244	3,2	16,6	1,1	0,0	88	73	2.70756e-06	0.000716283	0.135,0.217	1.0,1.0	-0.824	82.4
10094	ENSG00000198918	RPL39	X	-	119789907	119790050	119789907	119790022	119791573	119791643	10094	5,3	2,0	0,0	2,4	101	73	1.69668e-08	1.20135e-05	0.644,1.0	0.0,0.0	0.822	82.2
16816	ENSG00000196313	POM121	7	+	72901030	72901128	72901035	72901128	72890932	72891110	16816	2,0	3,1	3,9	0,0	78	73	1.82945e-05	0.00252703	0.384,0.0	1.0,1.0	-0.808	80.8
15673	ENSG00000090889	KIF4A	X	+	70290412	70290578	70290437	70290578	70290111	70290335	15673	0,1	2,1	1,4	0,0	98	73	6.87648e-06	0.00138236	0.0,0.427	1.0,1.0	-0.786	78.6
8147	ENSG00000136273	HUS1	7	-	47976214	47976421	47976214	47976402	47976729	47976837	8147	0,1	1,1	2,1	0,0	92	73	0.0011618	0.0427244	0.0,0.442	1.0,1.0	-0.779	77.9
26207	ENSG00000001629	ANKIB1	7	+	92347937	92348016	92347946	92348016	92344977	92345066	26207	1,1	0,0	2,0	2,3	82	73	2.00299e-07	9.84081e-05	1.0,1.0	0.471,0.0	0.764	76.4
20769	ENSG00000151092	NGLY1	3	-	25736308	25736400	25736308	25736392	25737333	25737455	20769	5,1	0,0	0,3	3,3	81	73	2.22237e-07	0.000102887	1.0,1.0	0.0,0.474	0.763	76.3
26529	ENSG00000037749	MFAP3	5	+	154051736	154051943	154051817	154051943	154049862	154050017	26529	6,5	0,0	4,0	2,4	154	73	1.41205e-08	1.03011e-05	1.0,1.0	0.487,0.0	0.756	75.6
3893	ENSG00000100764	PSMC1	14	+	90257974	90258161	90258080	90258161	90256553	90256600	3893	2,0	4,1	1,5	0,1	179	73	5.28416e-05	0.00508844	0.169,0.0	1.0,0.671	-0.751	75.1
24827	ENSG00000130956	HABP4	9	+	96465711	96465778	96465714	96465778	96465341	96465498	24827	2,5	1,1	0,0	1,2	76	73	1.1114e-08	8.36117e-06	0.658,0.828	0.0,0.0	0.743	74.3
12567	ENSG00000237649	KIFC1	6	+	33409453	33409541	33409477	33409541	33406799	33406875	12567	6,1	0,0	0,3	4,2	97	73	1.37749e-07	6.9087e-05	1.0,1.0	0.0,0.53	0.735	73.5
24529	ENSG00000101109	STK4	20	+	44973206	44973433	44973282	44973433	44972077	44972158	24529	0,7	1,3	5,1	0,0	149	73	0.000219449	0.0147984	0.0,0.533	1.0,1.0	-0.734	73.4
21493	ENSG00000205485	AC004980.7	7	+	76615489	76615663	76615493	76615663	76551463	76551522	21493	7,6	1,0	0,3	3,4	77	73	6.71663e-06	0.00138236	0.869,1.0	0.0,0.416	0.727	72.7
12490	ENSG00000135437	RDH5	12	+	55723847	55724049	55723885	55724049	55721688	55721947	12490	3,4	4,8	6,8	0,0	111	73	6.20447e-09	5.53209e-06	0.33,0.247	1.0,1.0	-0.712	71.2
6048	ENSG00000147124	ZNF41	X	-	47456271	47456414	47456271	47456398	47467409	47467760	6048	1,2	2,4	2,2	0,0	89	73	1.09019e-06	0.000359523	0.291,0.291	1.0,1.0	-0.709	70.9
28064	ENSG00000130309	COLGALT1	19	+	17571865	17571991	17571869	17571991	17568508	17568713	28064	1,2	0,1	1,0	3,2	77	73	2.54545e-05	0.00301486	1.0,0.655	0.24,0.0	0.708	70.8
14271	ENSG00000132781	MUTYH	1	-	45333412	45333633	45333412	45333594	45334390	45334511	14271	3,5	0,2	0,2	1,5	112	73	0.000363072	0.0205178	1.0,0.62	0.0,0.207	0.707	70.7
8881	ENSG00000007402	CACNA2D2	3	-	50364887	50364976	50364887	50364970	50365074	50365184	8881	1,5	0,2	0,3	4,7	79	73	0.00121782	0.0438295	1.0,0.698	0.0,0.284	0.707	70.7
4951	ENSG00000215883	CYB5RL	1	-	54187651	54187882	54187651	54187739	54190737	54190896	4951	2,1	1,7	4,16	0,1	216	73	3.29046e-07	0.000138973	0.403,0.046	1.0,0.844	-0.697	69.7
25091	ENSG00000089639	GMIP	19	-	19635414	19635721	19635414	19635569	19636706	19636796	25091	1,0	3,1	4,3	0,1	225	73	4.10487e-06	0.000948954	0.098,0.0	1.0,0.493	-0.697	69.7
27675	ENSG00000160218	TRAPPC10	21	+	44063030	44063168	44063052	44063168	44059102	44059214	27675	1,2	0,0	2,0	1,3	95	73	1.0897e-05	0.00187176	1.0,1.0	0.606,0.0	0.697	69.7
12907	ENSG00000117480	FAAH	1	+	46405870	46406078	46406037	46406078	46405587	46405794	12907	11,4	9,15	9,2	1,0	240	73	3.10812e-05	0.00344815	0.271,0.075	0.732,1.0	-0.693	69.3
23986	ENSG00000275294	RP11-428O18.6	13	-	27202086	27202302	27202086	27202261	27203099	27203205	23986	8,6	0,0	3,1	3,2	114	73	9.18166e-07	0.000315771	1.0,1.0	0.39,0.243	0.683	68.3
23924	ENSG00000114923	SLC4A3	2	+	219633854	219633979	219633879	219633979	219633273	219633457	23924	3,2	4,0	0,0	2,3	98	73	0.000102015	0.00849793	0.358,1.0	0.0,0.0	0.679	67.9
7945	ENSG00000170315	UBB	17	+	16381582	16381679	16381603	16381679	16380798	16381184	7945	1,4	3,4	2,3	0,0	94	73	1.05739e-07	5.65678e-05	0.206,0.437	1.0,1.0	-0.678	67.8
23516	ENSG00000196504	PRPF40A	2	-	152694221	152694347	152694221	152694343	152694541	152694622	23516	2,0	1,2	4,1	0,0	77	73	0.00116244	0.0427244	0.655,0.0	1.0,1.0	-0.672	67.2
19181	ENSG00000198569	SLC34A3	9	+	137232755	137232927	137232783	137232927	137232574	137232703	19181	2,1	2,2	1,1	0,0	101	73	3.04114e-05	0.00338946	0.42,0.265	1.0,1.0	-0.657	65.7
23235	ENSG00000072135	PTPN18	2	+	130370746	130370964	130370874	130370964	130370556	130370623	23235	2,4	2,2	2,1	0,0	201	73	1.43054e-05	0.0022509	0.266,0.421	1.0,1.0	-0.656	65.6
9866	ENSG00000261556	SMG1P7	16	-	70241035	70241260	70241035	70241156	70243626	70243799	9866	34,32	5,2	0,2	1,2	177	73	0.0009568	0.0375147	0.737,0.868	0.0,0.292	0.656	65.6
26901	ENSG00000125814	NAPB	20	-	23395138	23395262	23395138	23395185	23397071	23397188	26901	0,0	1,1	6,5	7,0	150	73	1.51351e-05	0.00230609	0.0,0.0	0.294,1.0	-0.647	64.7
23363	ENSG00000165501	LRR1	14	+	49607952	49608121	49607955	49608121	49602369	49602468	23363	2,2	3,4	3,3	0,0	76	73	8.983e-07	0.000313416	0.39,0.324	1.0,1.0	-0.643	64.3
11755	ENSG00000135315	CEP162	6	-	84169327	84169398	84169327	84169395	84171605	84171718	11755	0,0	2,1	4,2	1,2	76	73	5.80235e-07	0.000221723	0.0,0.0	0.793,0.49	-0.641	64.1
15213	ENSG00000178773	CPNE7	16	+	89587458	89587582	89587555	89587582	89587042	89587102	15213	2,5	2,3	1,2	0,0	170	73	1.60367e-06	0.000476626	0.3,0.417	1.0,1.0	-0.641	64.1
8006	ENSG00000147642	SYBU	8	-	109642727	109642947	109642727	109642929	109644635	109644716	8006	3,1	3,2	1,2	0,0	91	73	3.3418e-06	0.000829386	0.445,0.286	1.0,1.0	-0.635	63.5
18396	ENSG00000197555	SIPA1L1	14	+	71704651	71704783	71704720	71704783	71702380	71702505	18396	1,7	0,0	3,5	3,4	142	73	1.42433e-06	0.000451175	1.0,1.0	0.34,0.391	0.634	63.4
1807	ENSG00000196700	ZNF512B	20	-	63964319	63964424	63964319	63964395	63964489	63964716	1807	2,7	2,1	0,0	3,1	102	73	4.56583e-07	0.000180193	0.417,0.834	0.0,0.0	0.625	62.5
670	ENSG00000257621	PSMA3-AS1	14	-	58273978	58274135	58273978	58274010	58291634	58291707	670	13,7	14,11	9,18	0,3	198	73	6.65271e-05	0.0059984	0.255,0.19	1.0,0.689	-0.622	62.2
8358	ENSG00000180071	ANKRD18A	9	-	38571357	38573129	38571357	38572059	38575475	38575698	8358	5,2	12,18	4,6	0,1	1143	73	0.000865068	0.0352977	0.026,0.007	1.0,0.277	-0.622	62.2
27637	ENSG00000082458	DLG3	X	+	70455786	70456102	70455868	70456102	70455106	70455263	27637	5,2	0,0	5,1	3,1	155	73	4.77796e-05	0.00473353	1.0,1.0	0.44,0.32	0.62	62
25315	ENSG00000125726	CD70	19	-	6593576	6593753	6593576	6593688	6603940	6604103	25315	1,11	5,17	17,19	2,3	138	73	1.02117e-06	0.00034625	0.096,0.255	0.818,0.77	-0.619	61.9
21907	ENSG00000197763	TXNRD3	3	-	126617497	126617629	126617497	126617586	126621741	126621898	21907	6,1	0,2	0,0	1,2	116	73	3.33791e-05	0.0036393	1.0,0.239	0.0,0.0	0.619	61.9
6468	ENSG00000118600	TMEM5	12	+	63789813	63789931	63789887	63789931	63784969	63785072	6468	3,0	6,1	8,7	1,2	147	73	0.000612588	0.0285803	0.199,0.0	0.799,0.635	-0.618	61.8
16311	ENSG00000267855	NDUFA7	19	-	8319300	8319394	8319300	8319391	8320856	8320906	16311	2,2	0,0	2,1	5,1	76	73	3.75065e-07	0.000153039	1.0,1.0	0.278,0.49	0.616	61.6
22114	ENSG00000076685	NT5C2	10	-	103100867	103100964	103100867	103100943	103101044	103101102	22114	1,4	1,0	0,1	2,3	94	73	5.59216e-06	0.00119138	0.437,1.0	0.0,0.206	0.616	61.6
25645	ENSG00000105825	TFPI2	7	-	93887260	93887431	93887260	93887355	93889034	93889223	25645	7,3	0,0	7,0	1,3	149	73	7.2851e-05	0.00642423	1.0,1.0	0.774,0.0	0.613	61.3
9419	ENSG00000047936	ROS1	6	-	117387779	117388034	117387779	117387992	117389349	117389846	9419	3,2	0,2	1,0	3,2	115	73	0.000288264	0.0176134	1.0,0.388	0.175,0.0	0.606	60.6
26214	ENSG00000178927	C17orf62	17	-	82449169	82449312	82449169	82449292	82449430	82449726	26214	7,5	2,0	7,1	8,6	93	73	0.000326459	0.0190757	0.733,1.0	0.407,0.116	0.605	60.5
1429	ENSG00000170581	STAT2	12	-	56348751	56348851	56348751	56348804	56349425	56349509	1429	2,3	1,5	7,12	0,0	120	73	2.10529e-07	0.000101365	0.549,0.267	1.0,1.0	-0.592	59.2
1973	ENSG00000117222	RBBP5	1	-	205096681	205096856	205096681	205096852	205097325	205097395	1973	1,0	3,4	3,2	4,0	77	73	0.000558623	0.027059	0.24,0.0	0.416,1.0	-0.588	58.8
1383	ENSG00000168255	POLR2J3	7	-	102545302	102545471	102545302	102545420	102566996	102567043	1383	1,0	1,3	2,1	1,0	124	73	0.000211624	0.0143997	0.371,0.0	0.541,1.0	-0.585	58.5
23871	ENSG00000168502	MTCL1	18	+	8824135	8824358	8824292	8824358	8821466	8821498	23871	2,5	1,2	1,3	0,0	230	73	0.000214164	0.0144826	0.388,0.442	1.0,1.0	-0.585	58.5
9573	ENSG00000147454	SLC25A37	8	+	23568258	23568378	23568321	23568378	23566107	23566336	9573	16,5	10,23	36,27	1,4	136	73	7.70835e-07	0.000276971	0.462,0.104	0.951,0.784	-0.584	58.4
6880	ENSG00000100211	CBY1	22	+	38670869	38670989	38670883	38670989	38656654	38656750	6880	6,3	0,0	4,6	3,11	87	73	2.75821e-07	0.000120729	1.0,1.0	0.528,0.314	0.579	57.9
13552	ENSG00000197119	SLC25A29	14	-	100295625	100295701	100295625	100295697	100298841	100298885	13552	4,3	1,5	0,0	2,2	77	73	2.97508e-06	0.000775299	0.791,0.363	0.0,0.0	0.577	57.7
16002	ENSG00000125637	PSD4	2	+	113197746	113197913	113197749	113197913	113197563	113197634	16002	2,2	1,2	0,0	5,2	76	73	0.000170162	0.0124341	0.658,0.49	0.0,0.0	0.574	57.4
20177	ENSG00000006071	ABCC8	11	-	17416929	17416965	17416929	17416962	17427048	17427154	20177	2,2	2,1	0,0	1,4	76	73	0.000173123	0.0125535	0.49,0.658	0.0,0.0	0.574	57.4
13769	ENSG00000146350	TBC1D32	6	-	121115171	121115747	121115171	121115241	121126377	121126461	13769	26,10	14,5	71,82	2,4	579	73	8.06169e-09	6.69232e-06	0.19,0.201	0.817,0.721	-0.573	57.3
25944	ENSG00000173889	PHC3	3	-	170128339	170128408	170128339	170128387	170128683	170128737	25944	1,0	5,1	1,3	2,0	94	73	0.000787217	0.0333975	0.134,0.0	0.28,1.0	-0.573	57.3
1387	ENSG00000168255	POLR2J3	7	-	102543524	102543702	102543524	102543661	102544705	102544776	1387	4,1	0,4	0,0	1,3	114	73	0.00136884	0.0471439	1.0,0.138	0.0,0.0	0.569	56.9
18449	ENSG00000105197	TIMM50	19	+	39485560	39485803	39485687	39485803	39483134	39483156	18449	16,19	7,10	18,18	0,0	200	73	9.96642e-09	7.99772e-06	0.455,0.41	1.0,1.0	-0.568	56.8
23600	ENSG00000112118	MCM3	6	-	52281430	52281674	52281430	52281508	52282044	52282175	23600	3,8	2,2	10,6	0,0	239	73	6.74932e-05	0.00605652	0.314,0.55	1.0,1.0	-0.568	56.8
22271	ENSG00000108474	PIGL	17	+	16347544	16347717	16347549	16347717	16342572	16342720	22271	1,1	0,0	4,2	4,3	78	73	3.51173e-06	0.000862666	1.0,1.0	0.483,0.384	0.567	56.7
23383	ENSG00000163348	PYGO2	1	-	154960976	154961130	154960976	154961112	154961473	154961748	23383	7,3	3,8	2,1	0,0	91	73	1.73751e-06	0.000508039	0.652,0.231	1.0,1.0	-0.558	55.8
17469	ENSG00000130997	POLN	4	-	2156787	2156853	2156787	2156826	2157857	2157911	17469	4,3	5,2	4,4	0,0	100	73	4.29267e-07	0.000172236	0.369,0.523	1.0,1.0	-0.554	55.4
28004	ENSG00000281348	CTD-2574D22.6	16	+	29830473	29830627	29830514	29830627	29819554	29819902	28004	3,8	0,1	7,2	4,5	114	73	0.00010304	0.00855374	1.0,0.837	0.528,0.204	0.552	55.2
4705	ENSG00000100075	SLC25A1	22	-	19176420	19176633	19176420	19176494	19176845	19176950	4705	12,5	2,5	5,13	0,0	212	73	6.71955e-07	0.000248871	0.674,0.256	1.0,1.0	-0.535	53.5
24028	ENSG00000108786	HSD17B1	17	+	42554401	42554582	42554404	42554582	42553793	42553887	24028	2,3	1,0	3,0	2,3	76	73	0.000480535	0.0244059	0.658,1.0	0.59,0.0	0.534	53.4
6039	ENSG00000099625	CBARP	19	-	1235311	1235390	1235311	1235342	1235500	1235565	6039	2,4	5,3	4,3	1,0	121	73	0.000274618	0.0170391	0.194,0.446	0.707,1.0	-0.533	53.3
9511	ENSG00000131018	SYNE1	6	-	152283977	152284184	152283977	152284172	152293587	152293749	9511	1,1	4,3	2,1	0,1	85	73	0.00110906	0.0415906	0.177,0.223	1.0,0.462	-0.531	53.1
12115	ENSG00000115977	AAK1	2	-	69509250	69509463	69509250	69509460	69514470	69514749	12115	8,3	15,8	6,2	0,1	76	73	2.64887e-05	0.00307685	0.339,0.265	1.0,0.658	-0.527	52.7
9290	ENSG00000012048	BRCA1	17	-	43091434	43091649	43091434	43091633	43094743	43094860	9290	5,6	5,5	4,7	0,0	89	73	1.10646e-06	0.000359958	0.451,0.496	1.0,1.0	-0.526	52.6
16492	ENSG00000137494	ANKRD42	11	+	83212652	83215200	83212978	83215200	83211294	83211430	16492	20,20	9,4	24,38	1,0	399	73	1.49571e-06	0.000461638	0.289,0.478	0.815,1.0	-0.524	52.4
20553	ENSG00000104613	INTS10	8	+	19847291	19847433	19847393	19847433	19845581	19845797	20553	6,5	0,0	4,10	2,4	175	73	7.90248e-06	0.00149799	1.0,1.0	0.455,0.51	0.517	51.7
8131	ENSG00000162066	AMDHD2	16	+	2528626	2528718	2528649	2528718	2528451	2528559	8131	6,3	4,1	1,0	3,8	96	73	2.69947e-05	0.00310943	0.533,0.695	0.202,0.0	0.513	51.3
8160	ENSG00000171703	TCEA2	20	+	64066364	64066538	64066405	64066538	64063157	64063384	8160	5,4	3,3	3,7	0,0	114	73	9.21972e-06	0.00165418	0.516,0.461	1.0,1.0	-0.511	51.1
8836	ENSG00000147854	UHRF2	9	+	6496943	6497108	6496959	6497108	6493825	6493932	8836	5,4	2,1	1,2	2,11	89	73	0.000334433	0.0194003	0.672,0.766	0.291,0.13	0.509	50.9
8475	ENSG00000022976	ZNF839	14	+	102341322	102342367	102342102	102342367	102339093	102339223	8475	148111	42,57	208238	7,10	853	73	0	0	0.232,0.143	0.718,0.671	-0.507	50.7
10999	ENSG00000257529	RPL36A-HNRNPH2	X	+	101395282	101395457	101395299	101395457	101391754	101391822	10999	5,3	0,0	5,2	1,7	90	73	2.03232e-05	0.00267761	1.0,1.0	0.802,0.188	0.505	50.5
19735	ENSG00000178904	DPY19L3	19	+	32468689	32468813	32468730	32468813	32467473	32467626	19735	2,3	0,0	6,4	2,5	114	73	1.48626e-06	0.000461638	1.0,1.0	0.658,0.339	0.501	50.1
11239	ENSG00000110851	PRDM4	12	-	107744542	107744682	107744542	107744665	107746274	107746424	11239	3,3	2,3	1,4	0,0	90	73	2.60661e-05	0.00304619	0.549,0.448	1.0,1.0	-0.501	50.1
2862	ENSG00000110697	PITPNM1	11	-	67496177	67496348	67496177	67496345	67497230	67497436	2862	19,13	4,0	2,7	6,5	76	73	0.000615565	0.028617	0.82,1.0	0.243,0.574	0.501	50.1
19458	ENSG00000138161	CUZD1	10	-	122836830	122837048	122836830	122836899	122837403	122837554	19458	6,5	0,0	1,0	0,5	222	73	2.18486e-05	0.00278301	1.0,1.0	1.0,0.0	0.5	50
20974	ENSG00000126215	XRCC3	14	-	103712874	103712941	103712874	103712931	103715336	103715484	20974	2,1	0,1	1,0	1,1	83	73	5.65903e-05	0.0053636	1.0,0.468	0.468,0.0	0.5	50
13722	ENSG00000169057	MECP2	X	-	154056940	154057254	154056940	154057179	154057742	154057842	13722	1,0	1,4	2,5	2,0	148	73	0.000336348	0.0194645	0.33,0.0	0.33,1.0	-0.5	50
2669	ENSG00000182986	ZNF320	19	-	52891228	52891346	52891228	52891326	52897509	52897650	2669	7,6	0,0	1,0	0,4	93	73	0.000424869	0.0225293	1.0,1.0	1.0,0.0	0.5	50
11767	ENSG00000119638	NEK9	14	-	75086780	75086937	75086780	75086921	75087017	75087230	11767	2,2	0,2	1,0	1,5	89	73	0.000493707	0.0247614	1.0,0.451	0.451,0.0	0.5	50
24165	ENSG00000228288	PCAT6	1	+	202811574	202811913	202811688	202811913	202810961	202811370	24165	5,6	0,0	1,0	0,2	187	73	0.000570271	0.0274026	1.0,1.0	1.0,0.0	0.5	50
527	ENSG00000198598	MMP17	12	+	131849801	131850059	131849938	131850059	131845296	131845449	527	3,0	0,4	1,5	0,0	210	73	0.000694973	0.0305989	1.0,0.0	1.0,1.0	-0.5	50
6045	ENSG00000111344	RASAL1	12	-	113112085	113112278	113112085	113112261	113114799	113114912	6045	2,2	0,0	1,0	0,3	90	73	0.00102886	0.0395037	1.0,1.0	1.0,0.0	0.5	50
11952	ENSG00000179532	DNHD1	11	+	6544105	6544246	6544120	6544246	6539875	6540083	11952	4,3	4,1	1,0	4,1	88	73	0.000644016	0.0293367	0.453,0.713	0.172,0.0	0.497	49.7
20601	ENSG00000140400	MAN2C1	15	-	75356300	75356506	75356300	75356473	75356605	75356957	20601	4,2	0,0	4,5	3,3	106	73	1.59002e-05	0.00239238	1.0,1.0	0.479,0.534	0.494	49.4
2263	ENSG00000129493	HEATR5A	14	-	31388844	31389005	31388844	31389002	31394051	31394226	2263	8,4	1,0	7,2	5,4	76	73	8.26563e-05	0.00717086	0.885,1.0	0.574,0.324	0.494	49.4
15392	ENSG00000213199	ASIC3	7	+	151050456	151050608	151050480	151050608	151050105	151050256	15392	2,1	4,5	10,11	3,4	97	73	0.000510672	0.025318	0.273,0.131	0.715,0.674	-0.492	49.2
21667	ENSG00000164828	SUN1	7	+	849823	850033	849831	850033	849519	849603	21667	2,4	2,3	2,4	0,0	81	73	6.43416e-05	0.00582315	0.474,0.546	1.0,1.0	-0.49	49
10419	ENSG00000113845	TIMMDC1	3	+	119515859	119515939	119515878	119515939	119513640	119513719	10419	3,1	0,0	5,7	5,4	92	73	2.45387e-06	0.000679018	1.0,1.0	0.442,0.581	0.489	48.9
25221	ENSG00000072571	HMMR	5	+	163467680	163467748	163467703	163467748	163464722	163464802	25221	1,8	2,2	2,10	0,0	96	73	0.00136267	0.0469985	0.275,0.753	1.0,1.0	-0.486	48.6
26586	ENSG00000180385	EMC3-AS1	3	+	10002637	10002765	10002716	10002765	9988711	9988747	26586	5,1	1,0	4,2	2,3	152	73	0.00143098	0.0486573	0.706,1.0	0.49,0.243	0.486	48.6
4519	ENSG00000157916	RER1	1	+	2393207	2393355	2393269	2393355	2391832	2391958	4519	40,43	4,2	7,12	10,6	135	73	6.78643e-06	0.00138236	0.844,0.921	0.275,0.52	0.485	48.5
8046	ENSG00000074855	ANO8	19	-	17328161	17329541	17328161	17328983	17329756	17329831	8046	31,21	11,6	26,26	1,1	631	73	0.000248699	0.0158391	0.246,0.288	0.75,0.75	-0.483	48.3
19597	ENSG00000197535	MYO5A	15	-	52346360	52346470	52346360	52346461	52351253	52351481	19597	3,3	3,2	1,1	0,0	82	73	4.26509e-05	0.00442093	0.471,0.572	1.0,1.0	-0.479	47.9
10929	ENSG00000104859	CLASRP	19	+	45053105	45053177	45053110	45053177	45052070	45052097	10929	6,10	0,0	2,7	3,3	78	73	1.17277e-05	0.00197436	1.0,1.0	0.384,0.686	0.465	46.5
10798	ENSG00000213923	CSNK1E	22	-	38296625	38296746	38296625	38296686	38298785	38298934	10798	85,65	122117	43,41	9,9	133	73	5.11813e-14	2.05356e-10	0.277,0.234	0.724,0.714	-0.463	46.3
5218	ENSG00000118046	STK11	19	+	1218303	1218500	1218416	1218500	1216267	1216398	5218	19,17	0,0	4,14	3,2	186	73	2.7462e-05	0.0031482	1.0,1.0	0.344,0.733	0.462	46.2
12782	ENSG00000135740	SLC9A5	16	+	67255752	67255930	67255838	67255930	67255392	67255471	12782	6,13	3,4	10,12	0,0	159	73	2.57832e-06	0.000691008	0.479,0.599	1.0,1.0	-0.461	46.1
26229	ENSG00000131002	TXLNGY	Y	+	19588369	19589612	19589520	19589612	19587209	19587507	26229	108107	0,3	54,35	6,3	1224	73	0.00111392	0.0415906	1.0,0.68	0.349,0.41	0.461	46.1
25850	ENSG00000160460	SPTBN4	19	+	40571973	40572192	40572018	40572192	40571038	40571093	25850	3,6	1,2	0,1	3,1	118	73	0.000163474	0.0121046	0.65,0.65	0.0,0.382	0.459	45.9
18784	ENSG00000213297	ZNF625-ZNF20	19	-	12135768	12135904	12135768	12135895	12140179	12140325	18784	2,1	9,3	5,9	2,5	82	73	0.00100902	0.0388658	0.165,0.229	0.69,0.616	-0.456	45.6
13842	ENSG00000146733	PSPH	7	-	56033380	56033494	56033380	56033490	56033960	56034147	13842	4,4	0,0	5,1	3,1	77	73	0.000842131	0.0345374	1.0,1.0	0.612,0.487	0.451	45.1
6876	ENSG00000100211	CBY1	22	+	38671071	38671136	38671075	38671136	38670883	38670989	6876	5,6	7,6	8,7	2,0	77	73	0.000265827	0.0165362	0.404,0.487	0.791,1.0	-0.45	45
16666	ENSG00000133393	FOPNL	16	-	15882948	15883048	15882948	15883020	15884007	15884205	16666	4,3	0,0	2,12	2,4	101	73	3.29608e-05	0.00362328	1.0,1.0	0.42,0.684	0.448	44.8
2278	ENSG00000117481	NSUN4	1	+	46360699	46360828	46360703	46360828	46357575	46357659	2278	11,1	1,4	2,10	0,0	77	73	0.00132096	0.0461549	0.912,0.192	1.0,1.0	-0.448	44.8
6456	ENSG00000067048	DDX3Y	Y	+	12916846	12917060	12916906	12917060	12916516	12916634	6456	2,3	3,1	0,0	3,4	133	73	0.000198373	0.0138481	0.268,0.622	0.0,0.0	0.445	44.5
23258	ENSG00000136891	TEX10	9	-	100346693	100346891	100346693	100346878	100347166	100347304	23258	13,15	13,19	11,7	0,2	86	73	4.27879e-05	0.00442093	0.459,0.401	1.0,0.748	-0.444	44.4
10448	ENSG00000104983	CCDC61	19	+	46002982	46003166	46003007	46003166	45995460	45995504	10448	5,2	3,1	1,0	2,3	98	73	0.000307426	0.0185024	0.554,0.598	0.271,0.0	0.441	44.1
11651	ENSG00000181045	SLC26A11	17	+	80236791	80237103	80236927	80237103	80225836	80225916	11651	2,9	1,2	1,0	2,3	209	73	7.73647e-05	0.00679555	0.411,0.611	0.149,0.0	0.436	43.6
19800	ENSG00000265808	SEC22B	1	-	120159304	120159422	120159304	120159402	120160383	120160548	19800	0,0	3,2	6,4	5,5	93	73	7.23587e-06	0.00140481	0.0,0.0	0.485,0.386	-0.435	43.5
12111	ENSG00000269237	CTD-2561J22.3	19	+	21405757	21405856	21405760	21405856	21405158	21405255	12111	2,12	1,5	1,1	2,5	76	73	0.00145528	0.0492749	0.658,0.697	0.324,0.161	0.435	43.5
10665	ENSG00000273432	RP5-1165K10.2	7	-	43961972	43962090	43961972	43962068	43965866	43965961	10665	4,3	2,2	8,6	0,0	95	73	0.000309899	0.0185476	0.606,0.535	1.0,1.0	-0.429	42.9
6052	ENSG00000143126	CELSR2	1	+	109274160	109274309	109274163	109274309	109273435	109273670	6052	3,2	1,8	4,3	1,0	76	73	0.000579597	0.0277539	0.742,0.194	0.793,1.0	-0.429	42.9
19449	ENSG00000101104	PABPC1L	20	+	44930459	44930726	44930520	44930726	44924160	44924256	19449	4,5	0,0	7,4	1,4	134	73	5.09446e-05	0.00496534	1.0,1.0	0.792,0.353	0.427	42.7
156	ENSG00000177479	ARIH2	3	+	48944981	48945181	48945135	48945181	48922747	48922811	156	3,4	1,2	1,0	11,3	227	73	6.16742e-05	0.00566936	0.491,0.391	0.028,0.0	0.427	42.7
12396	ENSG00000114626	ABTB1	3	+	127674344	127674418	127674390	127674418	127672957	127673081	12396	5,4	8,1	1,0	4,8	119	73	0.000248296	0.0158391	0.277,0.71	0.133,0.0	0.427	42.7
14808	ENSG00000167550	RHEBL1	12	-	49069034	49069174	49069034	49069106	49069733	49070025	14808	1,0	5,3	9,8	2,13	141	73	0.000193609	0.0135887	0.094,0.0	0.7,0.242	-0.424	42.4
21229	ENSG00000159214	CCDC24	1	+	43993839	43993964	43993889	43993964	43992522	43992639	21229	2,4	2,1	1,0	2,1	123	73	0.00146905	0.0495322	0.372,0.704	0.229,0.0	0.424	42.4
15125	ENSG00000189180	ZNF33A	10	+	38034277	38034400	38034325	38034400	38017290	38017386	15125	2,1	0,0	6,3	1,3	121	73	0.000789056	0.0333975	1.0,1.0	0.784,0.376	0.42	42
11930	ENSG00000156170	NDUFAF6	8	+	94986352	94986487	94986368	94986487	94980854	94980973	11930	2,1	0,0	3,3	3,1	89	73	0.000644643	0.0293367	1.0,1.0	0.451,0.711	0.419	41.9
27541	ENSG00000142046	TMEM91	19	+	41383560	41384083	41383862	41384083	41382771	41382921	27541	18,16	5,1	21,5	0,0	375	73	5.41143e-06	0.00118426	0.412,0.757	1.0,1.0	-0.415	41.5
26773	ENSG00000075391	RASAL2	1	+	178456699	178456899	178456720	178456899	178454446	178454648	26773	11,9	18,5	8,18	1,2	94	73	0.0001811	0.0129371	0.322,0.583	0.861,0.875	-0.415	41.5
15634	ENSG00000164116	GUCY1A3	4	+	155696755	155697122	155696805	155697122	155667345	155667419	15634	8,3	2,2	6,13	0,0	123	73	0.000909425	0.0362475	0.704,0.471	1.0,1.0	-0.413	41.3
3093	ENSG00000082269	FAM135A	6	+	70524342	70526698	70524930	70526698	70523966	70524121	3093	16,16	23,25	72108	16,7	661	73	3.25999e-08	2.18003e-05	0.071,0.066	0.332,0.63	-0.412	41.2
27837	ENSG00000112319	EYA4	6	+	133524999	133525115	133525014	133525115	133523055	133523177	27837	2,3	1,10	0,0	8,12	88	73	0.000800709	0.0336076	0.624,0.199	0.0,0.0	0.411	41.1
10854	ENSG00000168781	PPIP5K1	15	-	43581226	43581429	43581226	43581388	43581852	43581954	10854	11,10	0,0	4,4	1,3	114	73	0.000562918	0.0271577	1.0,1.0	0.719,0.461	0.41	41
22579	ENSG00000068650	ATP11A	13	+	112881812	112887168	112881815	112887168	112875775	112875941	22579	2,8	4,8	0,0	2,2	76	73	6.87294e-06	0.00138236	0.324,0.49	0.0,0.0	0.407	40.7
22225	ENSG00000186017	ZNF566	19	-	36472910	36473009	36472910	36473006	36473331	36473458	22225	5,13	11,12	0,0	2,2	76	73	3.6243e-05	0.00387784	0.304,0.51	0.0,0.0	0.407	40.7
20392	ENSG00000154358	OBSCN	1	+	228216420	228216702	228216570	228216702	228215562	228215829	20392	11,5	2,3	13,5	1,0	223	73	0.00107388	0.0408981	0.643,0.353	0.81,1.0	-0.407	40.7
16118	ENSG00000175634	RPS6KB2	11	+	67432352	67432492	67432355	67432492	67431367	67431515	16118	1,3	1,3	1,4	0,1	76	73	0.00121485	0.0438295	0.49,0.49	1.0,0.793	-0.407	40.7
24800	ENSG00000110888	CAPRIN2	12	-	30714958	30715144	30714958	30715081	30715453	30715503	24800	39,17	0,0	14,38	7,10	136	73	3.74486e-08	2.43659e-05	1.0,1.0	0.518,0.671	0.405	40.5
12429	ENSG00000136108	CKAP2	13	+	52460895	52460974	52460898	52460974	52456937	52457039	12429	19,15	1,0	3,14	5,4	76	73	3.9738e-05	0.00415936	0.948,1.0	0.366,0.771	0.405	40.5
21230	ENSG00000159214	CCDC24	1	+	43995760	43995856	43995777	43995856	43995600	43995670	21230	6,2	3,7	0,0	8,4	90	73	2.23267e-05	0.00279982	0.619,0.188	0.0,0.0	0.403	40.3
3391	ENSG00000079432	CIC	19	+	42292565	42292859	42292568	42292859	42292299	42292466	3391	23,28	3,3	2,6	2,6	76	73	0.00109753	0.0413488	0.88,0.9	0.49,0.49	0.4	40
26008	ENSG00000159208	CIART	1	+	150283207	150283633	150283461	150283633	150282542	150282618	26008	13,11	3,1	7,12	0,0	327	73	0.000358925	0.0203792	0.492,0.711	1.0,1.0	-0.399	39.9
5574	ENSG00000008838	MED24	17	-	40033344	40033771	40033344	40033456	40034915	40034972	5574	52,36	21,17	99,74	8,6	388	73	2.60971e-07	0.00011854	0.318,0.285	0.7,0.699	-0.398	39.8
6908	ENSG00000141449	GREB1L	18	+	21508383	21508508	21508386	21508508	21508117	21508279	6908	1,1	9,10	5,4	5,4	76	73	0.000706555	0.0308704	0.096,0.088	0.49,0.49	-0.398	39.8
21379	ENSG00000133624	ZNF767P	7	-	149552800	149553016	149552800	149553013	149558607	149558839	21379	5,3	3,2	11,5	0,0	76	73	0.000107388	0.00876355	0.616,0.59	1.0,1.0	-0.397	39.7
20448	ENSG00000267120	AD000671.6	19	-	35744322	35744540	35744322	35744421	35744625	35744738	20448	9,3	14,15	8,15	2,7	192	73	0.000464114	0.0238232	0.196,0.071	0.603,0.449	-0.393	39.3
5856	ENSG00000130413	STK33	11	-	8476686	8476754	8476686	8476751	8477249	8477283	5856	0,0	2,1	2,2	3,3	76	73	0.000827927	0.0342149	0.0,0.0	0.39,0.39	-0.39	39
5982	ENSG00000178295	GEN1	2	+	17759911	17760104	17759928	17760104	17754256	17754345	5982	1,8	7,5	1,4	1,0	90	73	0.00138348	0.0475424	0.104,0.565	0.448,1.0	-0.39	39
4569	ENSG00000130640	TUBGCP2	10	-	133299984	133300547	133299984	133300100	133302791	133302980	4569	31,49	3,4	34,41	0,0	520	73	7.00403e-06	0.00138236	0.592,0.632	1.0,1.0	-0.388	38.8
22450	ENSG00000170471	RALGAPB	20	+	38535073	38535207	38535085	38535207	38532729	38532859	22450	38,34	3,4	15,22	13,17	85	73	2.16314e-07	0.000102109	0.916,0.88	0.498,0.526	0.386	38.6
13271	ENSG00000108671	PSMD11	17	+	32481307	32481471	32481310	32481471	32480191	32480631	13271	2,4	4,3	3,2	0,1	76	73	0.00117	0.0428842	0.324,0.562	1.0,0.658	-0.386	38.6
19528	ENSG00000137996	RTCA	1	+	100268136	100268295	100268151	100268295	100267499	100267538	19528	20,23	6,3	8,12	12,11	88	73	0.000260115	0.016265	0.734,0.864	0.356,0.475	0.383	38.3
26394	ENSG00000119689	DLST	14	+	74889106	74889349	74889274	74889349	74885585	74885634	26394	17,14	4,2	12,4	0,0	241	73	1.87969e-05	0.00254223	0.563,0.68	1.0,1.0	-0.379	37.9
9492	ENSG00000128710	HOXD10	2	+	176111321	176111516	176111382	176111516	176108876	176109358	9492	6,8	23,26	10,12	4,8	134	73	6.76748e-05	0.00605652	0.124,0.144	0.577,0.45	-0.379	37.9
11306	ENSG00000261236	BOP1	8	-	144263477	144263704	144263477	144263610	144263830	144263911	11306	7,8	2,2	12,3	0,0	167	73	0.00047307	0.0241641	0.605,0.636	1.0,1.0	-0.379	37.9
10983	ENSG00000165695	AK8	9	-	132875114	132875235	132875114	132875199	132878171	132878777	10983	7,2	4,5	0,0	3,3	109	73	1.84698e-05	0.00252703	0.54,0.211	0.0,0.0	0.376	37.6
22458	ENSG00000171492	LRRC8D	1	+	89843608	89843782	89843637	89843782	89821031	89821291	22458	1,6	29,22	4,6	4,4	102	73	0.000462314	0.0237815	0.024,0.163	0.417,0.518	-0.374	37.4
24008	ENSG00000126226	PCID2	13	-	113177611	113178008	113177611	113177976	113178173	113178287	24008	17,16	25,18	31,48	17,4	105	73	0.000608077	0.0284802	0.321,0.382	0.559,0.893	-0.374	37.4
7618	ENSG00000184162	NR2C2AP	19	-	19201872	19202047	19201872	19202039	19202330	19202398	7618	7,11	8,11	11,11	2,2	81	73	0.000828583	0.0342149	0.441,0.474	0.832,0.832	-0.374	37.4
13051	ENSG00000119685	TTLL5	14	+	75766044	75766132	75766103	75766132	75764614	75764772	13051	11,14	0,0	12,12	2,7	132	73	3.61278e-06	0.000878526	1.0,1.0	0.768,0.487	0.373	37.3
26393	ENSG00000119689	DLST	14	+	74889130	74889349	74889274	74889349	74885585	74885634	26393	17,12	4,2	12,5	0,0	217	73	2.12956e-05	0.0027515	0.588,0.669	1.0,1.0	-0.371	37.1
7532	ENSG00000142611	PRDM16	1	+	3385148	3385286	3385151	3385286	3244086	3244137	7532	3,2	4,4	0,0	7,3	76	73	0.00017873	0.0128431	0.419,0.324	0.0,0.0	0.371	37.1
15814	ENSG00000181135	ZNF707	8	+	143691596	143691713	143691599	143691713	143691079	143691232	15814	3,2	4,4	0,0	3,3	76	73	0.000199149	0.0138564	0.419,0.324	0.0,0.0	0.371	37.1
21906	ENSG00000196839	ADA	20	-	44622828	44623078	44622828	44622930	44624201	44624329	21906	17,26	4,4	16,34	0,0	221	73	4.13891e-06	0.000948954	0.584,0.682	1.0,1.0	-0.367	36.7
24802	ENSG00000110888	CAPRIN2	12	-	30714958	30715141	30714958	30715081	30715453	30715503	24802	36,19	0,0	19,37	7,10	133	73	4.5503e-08	2.80882e-05	1.0,1.0	0.598,0.67	0.366	36.6
3853	ENSG00000282851	BISPR	19	+	17413096	17413305	17413220	17413305	17406076	17406296	3853	11,7	1,3	6,13	0,0	197	73	0.000964763	0.0377654	0.803,0.464	1.0,1.0	-0.366	36.6
4215	ENSG00000142102	ATHL1	11	+	290657	291113	290677	291113	290389	290600	4215	0,0	1,4	4,4	5,6	93	73	3.86218e-05	0.00409477	0.0,0.0	0.386,0.344	-0.365	36.5
17007	ENSG00000140474	ULK3	15	-	74838151	74838366	74838151	74838192	74838439	74838504	17007	20,25	5,6	13,16	0,1	247	73	0.000185405	0.0131277	0.542,0.552	1.0,0.825	-0.365	36.5
13482	ENSG00000170248	PDCD6IP	3	+	33828837	33828969	33828852	33828969	33827579	33827739	13482	11,39	0,0	11,29	11,5	88	73	8.58885e-07	0.000304071	1.0,1.0	0.453,0.828	0.36	36
7215	ENSG00000111271	ACAD10	12	+	111748872	111749103	111749010	111749103	111748316	111748475	7215	0,0	3,1	4,9	2,7	211	73	3.25771e-05	0.00359753	0.0,0.0	0.409,0.308	-0.358	35.8
19261	ENSG00000028310	BRD9	5	-	886591	886767	886591	886704	887360	887471	19261	21,23	7,5	6,10	9,10	136	73	0.00114125	0.0422685	0.617,0.712	0.264,0.349	0.358	35.8
20305	ENSG00000180376	CCDC66	3	+	56615889	56616053	56615903	56616053	56615127	56615272	20305	1,7	3,6	0,0	1,2	87	73	1.7797e-05	0.00252703	0.219,0.495	0.0,0.0	0.357	35.7
22170	ENSG00000165905	GYLTL1B	11	+	45926038	45926347	45926221	45926347	45924784	45924889	22170	29,33	9,4	30,32	1,0	256	73	1.79992e-05	0.00252703	0.479,0.702	0.895,1.0	-0.357	35.7
19925	ENSG00000114867	EIF4G1	3	+	184317746	184317816	184317749	184317816	184317320	184317497	19925	6,7	3,4	10,4	0,0	76	73	2.52512e-05	0.00300939	0.658,0.627	1.0,1.0	-0.357	35.7
18128	ENSG00000103994	ZNF106	15	-	42439032	42439813	42439032	42439552	42442072	42442414	18128	40,25	9,8	84,86	5,4	334	73	0.00015391	0.0114731	0.493,0.406	0.786,0.825	-0.356	35.6
21485	ENSG00000229807	XIST	X	-	73822070	73822233	73822070	73822216	73826114	73826347	21485	559501	1220888	343447	117251	90	73	0	0	0.271,0.314	0.704,0.591	-0.355	35.5
27540	ENSG00000142046	TMEM91	19	+	41383714	41384083	41383862	41384083	41382771	41382921	27540	14,13	5,1	17,4	0,0	221	73	2.22367e-05	0.00279982	0.48,0.811	1.0,1.0	-0.355	35.5
7158	ENSG00000052723	SIKE1	1	-	114778931	114779054	114778931	114779050	114779141	114779284	7158	0,0	1,1	2,2	3,4	77	73	0.00139625	0.0477463	0.0,0.0	0.387,0.322	-0.355	35.5
20054	ENSG00000179818	PCBP1-AS1	2	-	70053730	70053994	70053730	70053792	70055655	70055749	20054	42,39	8,4	1,2	0,0	275	73	8.45539e-05	0.00724395	0.582,0.721	1.0,1.0	-0.349	34.9
15339	ENSG00000205464	ATP6AP1L	5	+	82304933	82305481	82305355	82305481	82304614	82304850	15339	20,49	2,3	16,34	0,0	495	73	0.000133324	0.0103872	0.596,0.707	1.0,1.0	-0.349	34.9
9367	ENSG00000083312	TNPO1	5	+	72851204	72851319	72851237	72851319	72848384	72848498	9367	0,0	3,8	2,3	6,2	106	73	0.000454304	0.0234698	0.0,0.0	0.187,0.508	-0.348	34.8
1988	ENSG00000198721	ECI2	6	-	4117307	4119275	4117307	4117451	4125249	4126237	1988	140150	0,0	100152	3,2	1897	73	6.24652e-05	0.00567467	1.0,1.0	0.562,0.745	0.347	34.7
6634	ENSG00000185561	TLCD2	17	-	1709803	1709886	1709803	1709867	1710066	1710438	6634	11,5	0,0	4,8	4,1	92	73	0.000284742	0.017501	1.0,1.0	0.442,0.864	0.347	34.7
26485	ENSG00000115760	BIRC6	2	+	32435453	32435585	32435495	32435585	32433643	32433804	26485	9,6	7,9	1,0	11,5	115	73	1.28626e-05	0.00209226	0.449,0.297	0.055,0.0	0.345	34.5
8630	ENSG00000163482	STK36	2	+	218696526	218696601	218696589	218696601	218694524	218694635	8630	33,43	10,15	17,22	26,27	136	73	5.24796e-06	0.00115908	0.639,0.606	0.26,0.304	0.341	34.1
16863	ENSG00000140987	ZSCAN32	16	-	3390009	3390183	3390009	3390133	3390422	3390517	16863	3,15	5,8	2,0	9,6	123	73	0.000247667	0.0158391	0.263,0.527	0.117,0.0	0.337	33.7
16992	ENSG00000225484	NUTM2B-AS1	10	-	79723914	79724036	79723914	79724012	79766270	79766324	16992	0,8	1,3	0,0	2,1	97	73	0.00127146	0.045213	0.0,0.667	0.0,0.0	0.334	33.4
16743	ENSG00000122406	RPL5	1	+	92833795	92833949	92833798	92833949	92833502	92833660	16743	8,1	0,0	7,10	5,3	76	73	2.09376e-05	0.00273941	1.0,1.0	0.574,0.762	0.332	33.2
11007	ENSG00000257529	RPL36A-HNRNPH2	X	+	101395258	101395457	101395299	101395457	101391754	101391822	11007	4,6	0,0	12,9	1,7	114	73	6.19092e-05	0.00566936	1.0,1.0	0.885,0.452	0.332	33.2
20982	ENSG00000126215	XRCC3	14	-	103712874	103712956	103712874	103712941	103715423	103715459	20982	13,14	3,17	5,7	0,1	88	73	0.000372185	0.0208857	0.782,0.406	1.0,0.853	-0.332	33.2
8365	ENSG00000108509	CAMTA2	17	-	4982088	4982175	4982088	4982160	4982756	4982892	8365	8,8	12,8	0,5	27,24	88	73	6.93949e-05	0.00618745	0.356,0.453	0.0,0.147	0.331	33.1
12311	ENSG00000196118	CCDC189	16	-	30759341	30759557	30759341	30759458	30759653	30759724	12311	14,5	0,1	6,8	4,2	172	73	0.000679182	0.0303351	1.0,0.68	0.389,0.629	0.331	33.1
11798	ENSG00000173559	NABP1	2	+	191683289	191683804	191683728	191683804	191682491	191682595	11798	10,9	0,0	20,18	0,5	512	73	0.00110227	0.0414626	1.0,1.0	1.0,0.339	0.331	33.1
12790	ENSG00000128881	TTBK2	15	-	42872610	42872758	42872610	42872696	42878548	42878684	12790	16,10	4,4	5,20	0,1	135	73	0.000265236	0.0165362	0.684,0.575	1.0,0.915	-0.328	32.8
13167	ENSG00000183258	DDX41	5	-	177515185	177515361	177515185	177515339	177515684	177515821	13167	5,7	3,3	6,8	0,1	95	73	0.000789366	0.0333975	0.562,0.642	1.0,0.86	-0.328	32.8
9027	ENSG00000160211	G6PD	X	-	154534337	154534536	154534337	154534499	154535167	154535385	9027	7,4	6,4	0,1	4,3	110	73	0.000304142	0.0183507	0.436,0.399	0.0,0.181	0.327	32.7
11114	ENSG00000148143	ZNF462	9	+	106932265	106932549	106932445	106932549	106930524	106930689	11114	38,37	8,11	9,5	6,11	253	73	0.000628661	0.028909	0.578,0.493	0.302,0.116	0.327	32.7
17461	ENSG00000131944	FAAP24	19	+	32973436	32973562	32973483	32973562	32973183	32973302	17461	13,21	1,0	6,12	2,5	120	73	9.094e-05	0.00768172	0.888,1.0	0.646,0.593	0.325	32.5
23981	ENSG00000275294	RP11-428O18.6	13	-	27207294	27207515	27207294	27207367	27207973	27208050	23981	14,17	2,3	5,3	0,0	221	73	0.00035343	0.0202102	0.698,0.652	1.0,1.0	-0.325	32.5
25054	ENSG00000031823	RANBP3	19	-	5950716	5950875	5950716	5950872	5951392	5951596	25054	5,4	5,7	1,0	4,2	76	73	0.00128713	0.0455682	0.49,0.354	0.194,0.0	0.325	32.5
21281	ENSG00000196998	WDR45	X	-	49076644	49076825	49076644	49076753	49077642	49077747	21281	20,29	13,8	38,39	3,3	145	73	0.000414954	0.0221291	0.436,0.646	0.864,0.867	-0.324	32.4
25495	ENSG00000082213	C5orf22	5	+	31538259	31538689	31538483	31538689	31535743	31535893	25495	93,70	15,19	169274	5,14	297	73	1.18328e-06	0.000379819	0.604,0.475	0.893,0.828	-0.321	32.1
26703	ENSG00000269335	IKBKG	X	+	154558531	154558650	154558534	154558650	154556164	154556376	26703	11,15	0,0	4,7	4,1	76	73	0.000395096	0.02142	1.0,1.0	0.49,0.871	0.32	32
15631	ENSG00000099330	OCEL1	19	+	17228802	17229219	17229008	17229219	17228255	17228309	15631	35,54	8,10	56,54	2,2	279	73	0.000228761	0.0151713	0.534,0.586	0.88,0.876	-0.318	31.8
18981	ENSG00000153291	SLC25A27	6	+	46676549	46676743	46676646	46676743	46671125	46671228	18981	12,18	30,14	24,45	6,19	170	73	0.000813158	0.0337969	0.147,0.356	0.632,0.504	-0.317	31.7
7276	ENSG00000205352	PRR13	12	+	53443675	53443773	53443678	53443773	53442694	53442733	7276	7,8	0,0	21,7	7,4	76	73	1.89772e-05	0.00254562	1.0,1.0	0.742,0.627	0.316	31.6
18970	ENSG00000120699	EXOSC8	13	+	37004476	37004561	37004479	37004561	37002933	37003007	18970	7,3	4,1	2,7	0,0	76	73	0.000228003	0.0151628	0.627,0.742	1.0,1.0	-0.316	31.6
10663	ENSG00000085276	MECOM	3	-	169115382	169116739	169115382	169115767	169121055	169121209	10663	72,95	3,5	61,69	0,1	1045	73	0.000373924	0.020886	0.626,0.57	1.0,0.828	-0.316	31.6
24556	ENSG00000251136	RP11-37B2.1	8	-	89722014	89722156	89722014	89722081	89724628	89724930	24556	18,11	5,2	15,3	0,0	148	73	3.4714e-05	0.00373083	0.64,0.731	1.0,1.0	-0.315	31.5
27209	ENSG00000154134	ROBO3	11	+	124879774	124879948	124879816	124879948	124879464	124879575	27209	8,9	0,0	8,9	2,3	115	73	0.000323453	0.018946	1.0,1.0	0.717,0.656	0.314	31.4
23595	ENSG00000112118	MCM3	6	-	52266610	52266774	52266610	52266708	52267864	52267968	23595	7,9	0,0	4,13	1,3	139	73	0.00111268	0.0415906	1.0,1.0	0.677,0.695	0.314	31.4
5354	ENSG00000153827	TRIP12	2	-	229805729	229805883	229805729	229805802	229807707	229807864	5354	90,73	3,7	84,63	17,38	154	73	4.74662e-05	0.00472191	0.934,0.832	0.701,0.44	0.313	31.3
11738	ENSG00000227540	RP11-152N13.5	10	+	73253800	73254349	73253892	73254349	73252790	73253095	11738	20,26	4,7	31,32	0,1	165	73	7.00541e-06	0.00138236	0.689,0.622	1.0,0.934	-0.312	31.2
20320	ENSG00000134186	PRPF38B	1	+	108697809	108698017	108697946	108698017	108696276	108696337	20320	41,27	7,6	26,51	1,0	210	73	5.4617e-06	0.00118426	0.671,0.61	0.9,1.0	-0.309	30.9
10064	ENSG00000106628	POLD2	7	-	44122281	44122504	44122281	44122459	44123178	44123508	10064	19,12	8,2	1,3	0,0	118	73	3.94377e-05	0.00414595	0.595,0.788	1.0,1.0	-0.308	30.8
16377	ENSG00000161996	WDR90	16	+	662672	662844	662678	662844	662219	662331	16377	6,5	1,4	1,1	0,0	79	73	0.000284972	0.017501	0.847,0.536	1.0,1.0	-0.308	30.8
14024	ENSG00000198732	SMOC1	14	+	69992383	69992473	69992416	69992473	69977917	69977965	14024	13,4	41,28	6,17	6,13	106	73	0.000127498	0.01013	0.179,0.09	0.408,0.474	-0.306	30.6
18935	ENSG00000153914	SREK1	5	+	66164607	66164897	66164782	66164897	66163817	66163922	18935	24,19	65,96	34,77	26,24	248	73	8.87346e-10	1.01724e-06	0.098,0.055	0.278,0.486	-0.305	30.5
21947	ENSG00000142528	ZNF473	19	+	50030891	50031091	50031013	50031091	50025892	50026122	21947	37,41	5,8	24,20	0,0	195	73	4.88441e-06	0.00108877	0.735,0.657	1.0,1.0	-0.304	30.4
11116	ENSG00000148143	ZNF462	9	+	106932262	106932549	106932445	106932549	106930524	106930689	11116	32,37	8,11	9,5	6,11	256	73	0.00106262	0.0405413	0.533,0.49	0.3,0.115	0.304	30.4
15595	ENSG00000197816	CCDC180	9	+	97359981	97360101	97359985	97360101	97357626	97357725	15595	4,6	4,1	15,6	1,0	77	73	0.00123609	0.0442821	0.487,0.85	0.934,1.0	-0.299	29.9
3755	ENSG00000033627	ATP6V0A1	17	+	42477638	42477742	42477659	42477742	42470089	42470218	3755	12,32	27,22	10,9	69,71	94	73	2.85467e-05	0.00324167	0.257,0.53	0.101,0.09	0.298	29.8
20888	ENSG00000078808	SDF4	1	-	1218768	1219005	1218768	1218922	1223243	1223357	20888	40,31	0,2	20,15	4,5	156	73	0.000210163	0.0143997	1.0,0.879	0.701,0.584	0.297	29.7
8334	ENSG00000184708	EIF4ENIF1	22	-	31454143	31454367	31454143	31454352	31455135	31455315	8334	10,14	0,0	4,13	2,3	88	73	0.00050443	0.0250902	1.0,1.0	0.624,0.782	0.297	29.7
17723	ENSG00000165795	NDRG2	14	-	21024029	21024139	21024029	21024096	21025028	21025061	17723	6,4	9,6	0,0	6,6	116	73	1.57778e-05	0.00238889	0.296,0.296	0.0,0.0	0.296	29.6
13379	ENSG00000240682	ISY1	3	-	129140367	129140516	129140367	129140481	129145760	129145874	13379	11,10	3,4	14,20	0,1	108	73	0.000170713	0.0124341	0.713,0.628	1.0,0.931	-0.295	29.5
17561	ENSG00000103657	HERC1	15	-	63658543	63658733	63658543	63658718	63659735	63659936	17561	0,0	9,8	3,2	6,4	88	73	0.000387688	0.0212118	0.0,0.0	0.293,0.293	-0.293	29.3
10500	ENSG00000142303	ADAMTS10	19	-	8597233	8597322	8597233	8597317	8600927	8601145	10500	7,6	2,3	5,5	0,0	78	73	0.000448929	0.0232921	0.766,0.652	1.0,1.0	-0.291	29.1
16665	ENSG00000172728	FUT10	8	-	33388962	33389798	33388962	33389182	33453215	33453510	16665	57,86	3,3	36,60	0,0	689	73	7.79086e-05	0.00679555	0.668,0.752	1.0,1.0	-0.29	29
10062	ENSG00000106628	POLD2	7	-	44122281	44122504	44122281	44122463	44123178	44123508	10062	15,10	5,2	1,3	0,0	114	73	8.6157e-05	0.00735512	0.658,0.762	1.0,1.0	-0.29	29
21109	ENSG00000135945	REV1	2	-	99429839	99429948	99429839	99429945	99434331	99434448	21109	16,14	15,16	14,22	5,5	76	73	0.00148384	0.0498624	0.506,0.457	0.729,0.809	-0.287	28.7
18032	ENSG00000132793	LPIN3	20	+	41354819	41354863	41354824	41354863	41354644	41354737	18032	18,13	0,0	5,9	4,1	78	73	0.000628384	0.028909	1.0,1.0	0.539,0.894	0.283	28.3
17128	ENSG00000170322	NFRKB	11	-	129884744	129884889	129884744	129884846	129885434	129885609	17128	9,11	10,20	24,27	11,11	116	73	0.00131157	0.0459603	0.362,0.257	0.579,0.607	-0.283	28.3
2002	ENSG00000163781	TOPBP1	3	-	133652462	133652629	133652462	133652614	133653344	133653524	2002	79,89	35,26	59,62	64,79	88	73	1.15472e-07	6.0432e-05	0.652,0.74	0.433,0.394	0.282	28.2
26000	ENSG00000107874	CUEDC2	10	-	102425114	102425287	102425114	102425195	102432525	102432661	26000	23,42	2,0	18,26	5,6	165	73	0.000183728	0.0130474	0.836,1.0	0.614,0.657	0.282	28.2
21705	ENSG00000155636	RBM45	2	+	178121173	178121359	178121179	178121359	178120286	178120409	21705	1,1	15,10	9,6	9,19	79	73	0.00100759	0.0388658	0.058,0.085	0.48,0.226	-0.281	28.1
15413	ENSG00000113649	TCERG1	5	+	146507632	146507778	146507744	146507778	146507065	146507207	15413	8,2	0,0	38,47	6,7	185	73	0.000129385	0.0102125	1.0,1.0	0.714,0.726	0.28	28
14792	ENSG00000123154	WDR83	19	+	12670518	12670611	12670562	12670611	12670179	12670285	14792	21,19	15,28	6,2	26,15	117	73	0.000199871	0.0138666	0.466,0.297	0.126,0.077	0.28	28
25999	ENSG00000107874	CUEDC2	10	-	102425114	102425284	102425114	102425195	102432525	102432661	25999	23,45	2,0	18,26	5,6	162	73	0.000145698	0.0110998	0.838,1.0	0.619,0.661	0.279	27.9
12805	ENSG00000164331	ANKRA2	5	-	73561129	73561303	73561129	73561288	73562579	73562646	12805	0,0	15,8	1,6	4,8	88	73	2.48913e-05	0.00299617	0.0,0.0	0.172,0.384	-0.278	27.8
23308	ENSG00000143553	SNAPIN	1	+	153659075	153659184	153659118	153659184	153658713	153658886	23308	10,8	4,1	5,5	0,0	116	73	0.000247389	0.0158391	0.611,0.834	1.0,1.0	-0.278	27.8
8016	ENSG00000173818	ENDOV	17	+	80422139	80422245	80422205	80422245	80415649	80415821	8016	4,8	5,7	1,0	4,4	139	73	0.000294816	0.0178776	0.296,0.375	0.116,0.0	0.278	27.8
26451	ENSG00000109046	WSB1	17	+	27307743	27309272	27309099	27309272	27306781	27306882	26451	437468	46,84	11151853	47,77	1429	73	1.63328e-10	2.6213e-07	0.327,0.222	0.548,0.551	-0.275	27.5
15255	ENSG00000112339	HBS1L	6	-	135002733	135002833	135002733	135002830	135039572	135039767	15255	11,6	1,5	22,9	0,0	76	73	0.000146487	0.0111163	0.914,0.535	1.0,1.0	-0.275	27.5
15150	ENSG00000127022	CANX	5	+	179715898	179716000	179715936	179716000	179709872	179710065	15150	4,13	0,0	9,11	2,3	111	73	0.000592912	0.0281534	1.0,1.0	0.747,0.707	0.273	27.3
23123	ENSG00000105204	DYRK1B	19	-	39826671	39826987	39826671	39826867	39827284	39827425	23123	69,68	21,18	16,10	11,12	193	73	0.00138821	0.0475424	0.554,0.588	0.355,0.24	0.273	27.3
5178	ENSG00000048649	RSF1	11	-	77672041	77672229	77672041	77672191	77675035	77675163	5178	30,30	2,0	23,37	8,10	111	73	1.90335e-05	0.00254562	0.908,1.0	0.654,0.709	0.272	27.2
25624	ENSG00000163104	SMARCAD1	4	+	94278922	94279050	94278928	94279050	94278615	94278733	25624	18,23	33,34	23,34	16,14	79	73	0.000501329	0.0250394	0.335,0.385	0.571,0.692	-0.271	27.1
27464	ENSG00000104177	MYEF2	15	-	48151873	48152115	48151873	48151942	48152233	48152280	27464	7,14	24,17	59,52	27,21	246	73	4.38078e-06	0.000985634	0.08,0.196	0.393,0.424	-0.27	27
6113	ENSG00000136856	SLC2A8	9	+	127407411	127407530	127407435	127407530	127405419	127405565	6113	21,22	6,6	4,8	0,0	97	73	6.06723e-05	0.00561779	0.725,0.734	1.0,1.0	-0.27	27
8363	ENSG00000108509	CAMTA2	17	-	4982088	4982227	4982088	4982160	4982756	4982892	8363	10,11	12,8	7,3	27,24	140	73	0.000234578	0.0153458	0.303,0.418	0.119,0.061	0.27	27
1197	ENSG00000157578	LCA5L	21	-	39429130	39429394	39429130	39429211	39435419	39435542	1197	0,0	6,1	5,1	2,2	256	73	0.000395941	0.02142	0.0,0.0	0.416,0.125	-0.27	27
21144	ENSG00000101040	ZMYND8	20	-	47298728	47298943	47298728	47298872	47310055	47310204	21144	50,45	20,17	17,14	19,18	144	73	0.000354929	0.0202162	0.559,0.573	0.312,0.283	0.269	26.9
14235	ENSG00000136986	DERL1	8	-	123014148	123019305	123014148	123015585	123021446	123021499	14235	311337	3,4	241260	1,0	3793	73	0.000753545	0.0322741	0.666,0.619	0.823,1.0	-0.269	26.9
21653	ENSG00000163697	APBB2	4	-	40825886	40825970	40825886	40825967	40827131	40827219	21653	13,5	0,0	12,11	7,2	76	73	2.55475e-05	0.00301486	1.0,1.0	0.622,0.841	0.268	26.8
14835	ENSG00000100335	MIEF1	22	+	39512231	39512494	39512317	39512494	39511848	39512026	14835	178179	19,23	50,32	19,14	159	73	1.75693e-05	0.00252703	0.811,0.781	0.547,0.512	0.266	26.6
2997	ENSG00000119977	TCTN3	10	-	95683100	95683216	95683100	95683192	95683521	95683629	2997	9,7	4,1	5,6	0,0	97	73	0.000328806	0.0191663	0.629,0.84	1.0,1.0	-0.266	26.6
9808	ENSG00000119397	CNTRL	9	+	121118345	121118571	121118420	121118571	121115090	121115200	9808	15,9	0,1	16,18	3,7	148	73	0.000373351	0.020886	1.0,0.816	0.725,0.559	0.266	26.6
11996	ENSG00000107443	CCNJ	10	+	96057120	96057247	96057123	96057247	96056892	96057000	11996	3,5	5,5	0,1	7,2	76	73	0.000844853	0.0345901	0.366,0.49	0.0,0.324	0.266	26.6
4732	ENSG00000166478	ZNF143	11	+	9474549	9474633	9474552	9474633	9473940	9474024	4732	17,14	7,11	7,21	1,2	76	73	0.00148821	0.0498987	0.7,0.55	0.871,0.91	-0.266	26.6
950	ENSG00000261732	LA16c-431H6.6	16	+	1667958	1668193	1667961	1668193	1667334	1667400	950	6,11	23,12	1,0	6,8	76	73	0.000342967	0.0197055	0.2,0.468	0.138,0.0	0.265	26.5
21916	ENSG00000162613	FUBP1	1	-	77947452	77947552	77947452	77947547	77949154	77949300	21916	16,8	8,6	3,7	1,0	78	73	0.000610444	0.0285356	0.652,0.555	0.737,1.0	-0.265	26.5
19808	ENSG00000175197	DDIT3	12	-	57517268	57517459	57517268	57517424	57517705	57517753	19808	24,38	4,12	33,46	22,38	108	73	0.0012646	0.0451583	0.802,0.682	0.503,0.45	0.265	26.5
21775	ENSG00000100416	TRMU	22	+	46350290	46350463	46350326	46350463	46346421	46346544	21775	65,46	0,0	20,8	0,6	109	73	0.00145905	0.0493331	1.0,1.0	1.0,0.472	0.264	26.4
25125	ENSG00000240303	ACAD11	3	-	132578795	132579056	132578795	132578881	132579491	132579558	25125	81,69	66,92	184291	53,98	248	73	1.36032e-10	2.33917e-07	0.265,0.181	0.505,0.466	-0.263	26.3
6472	ENSG00000154114	TBCEL	11	+	121053550	121053732	121053629	121053732	121047527	121047667	6472	41,46	4,0	19,40	5,10	152	73	0.000725629	0.0315891	0.831,1.0	0.646,0.658	0.263	26.3
27005	ENSG00000125967	NECAB3	20	-	33659884	33660034	33659884	33660003	33660258	33660395	27005	9,13	16,11	3,3	17,19	104	73	0.00112063	0.0417436	0.283,0.453	0.11,0.1	0.263	26.3
2553	ENSG00000102710	SUPT20H	13	-	37022010	37022317	37022010	37022080	37024034	37024193	2553	93,82	12,19	66,60	27,39	310	73	0.00038394	0.021058	0.646,0.504	0.365,0.266	0.259	25.9
6079	ENSG00000143416	SELENBP1	1	-	151369003	151369554	151369003	151369189	151369712	151369769	6079	117,63	4,10	74,71	2,0	438	73	0.00144511	0.0489993	0.83,0.512	0.86,1.0	-0.259	25.9
25479	ENSG00000258864	CTC-554D6.1	5	+	112867371	112867582	112867403	112867582	112864620	112864732	25479	30,38	146173	74108	87112	105	73	1.64313e-14	7.91134e-11	0.125,0.132	0.372,0.401	-0.258	25.8
22581	ENSG00000068650	ATP11A	13	+	112881812	112887168	112881875	112887168	112875775	112875941	22581	12,24	1,8	9,5	0,0	136	73	4.11732e-05	0.00429093	0.866,0.617	1.0,1.0	-0.258	25.8
25253	ENSG00000143093	STRIP1	1	+	110049111	110050409	110050342	110050409	110047771	110047869	25253	179165	5,2	262262	0,0	1304	73	1.66936e-05	0.00243565	0.667,0.822	1.0,1.0	-0.256	25.6
18833	ENSG00000146830	GIGYF1	7	-	100682589	100682777	100682589	100682774	100683011	100683230	18833	14,5	2,3	4,10	0,0	76	73	0.00110956	0.0415906	0.871,0.616	1.0,1.0	-0.256	25.6
5569	ENSG00000008838	MED24	17	-	40053468	40053657	40053468	40053635	40054314	40054407	5569	21,14	8,5	15,16	0,2	95	73	0.000801311	0.0336076	0.669,0.683	1.0,0.86	-0.254	25.4
6017	ENSG00000135049	AGTPBP1	9	-	85655142	85655320	85655142	85655200	85657434	85657643	6017	340356	44,46	249272	83125	193	73	2.11712e-10	2.99809e-07	0.745,0.745	0.532,0.451	0.253	25.3
26737	ENSG00000103037	SETD6	16	+	58518019	58518231	58518180	58518231	58516807	58516928	26737	78,71	0,0	99136	7,20	234	73	2.75219e-08	1.89303e-05	1.0,1.0	0.815,0.68	0.252	25.2
7214	ENSG00000111271	ACAD10	12	+	111749010	111749203	111749172	111749203	111748316	111748475	7214	16,9	27,23	21,34	14,13	235	73	0.000100061	0.00836416	0.155,0.108	0.318,0.448	-0.252	25.2
10137	ENSG00000154814	OXNAD1	3	+	16272144	16272321	16272247	16272321	16271658	16271722	10137	4,2	0,0	13,28	3,2	176	73	0.000677573	0.0303351	1.0,1.0	0.643,0.853	0.252	25.2
6509	ENSG00000050130	JKAMP	14	+	59486712	59486804	59486730	59486804	59484989	59485116	6509	2,8	0,0	7,13	4,1	91	73	0.000929413	0.0368005	1.0,1.0	0.584,0.912	0.252	25.2
20573	ENSG00000204580	DDR1	6	+	30897360	30897597	30897378	30897597	30897013	30897141	20573	6,13	35,13	0,2	14,23	91	73	0.000473766	0.0241641	0.121,0.445	0.0,0.065	0.251	25.1
9900	ENSG00000102547	CAB39L	13	-	49433317	49433393	49433317	49433390	49434085	49434223	9900	11,8	2,4	2,5	0,0	76	73	0.000170273	0.0124341	0.841,0.658	1.0,1.0	-0.25	25
7338	ENSG00000187098	MITF	3	+	69879133	69879383	69879136	69879383	69739434	69739701	7338	11,6	1,4	9,7	0,0	76	73	0.00107537	0.0408981	0.914,0.59	1.0,1.0	-0.248	24.8
22580	ENSG00000068650	ATP11A	13	+	112881815	112887168	112881875	112887168	112875775	112875941	22580	14,24	1,8	11,7	0,0	133	73	5.02058e-05	0.00493328	0.885,0.622	1.0,1.0	-0.246	24.6
22835	ENSG00000170776	AKAP13	15	+	85718006	85718159	85718009	85718159	85717289	85717402	22835	7,12	2,4	4,10	0,0	76	73	0.000392472	0.0213764	0.771,0.742	1.0,1.0	-0.244	24.4
26958	ENSG00000111011	RSRC2	12	-	122518838	122519055	122518838	122519029	122521384	122521428	26958	20,32	104115	13,30	18,29	99	73	3.71688e-06	0.000885942	0.124,0.17	0.347,0.433	-0.243	24.3
5539	ENSG00000196155	PLEKHG4	16	+	67288475	67288604	67288488	67288604	67288169	67288400	5539	10,14	28,25	0,2	11,23	86	73	5.7701e-05	0.00543665	0.233,0.322	0.0,0.069	0.243	24.3
12623	ENSG00000184465	WDR27	6	-	169667135	169667296	169667135	169667187	169667981	169668185	12623	35,18	3,5	44,69	2,0	182	73	0.000557804	0.027059	0.824,0.591	0.898,1.0	-0.242	24.2
3422	ENSG00000108423	TUBD1	17	-	59890830	59891041	59890830	59890928	59892696	59892943	3422	28,31	0,0	33,19	0,7	186	73	0.000703029	0.0308283	1.0,1.0	1.0,0.516	0.242	24.2
22860	ENSG00000133216	EPHB2	1	+	22892880	22893046	22892883	22893046	22882358	22882483	22860	2,6	12,11	0,0	6,2	76	73	0.000111699	0.00902362	0.138,0.344	0.0,0.0	0.241	24.1
19003	ENSG00000258366	RTEL1	20	+	63678068	63678183	63678144	63678183	63673997	63674093	19003	2,0	15,11	4,6	6,7	149	73	0.0003209	0.0188884	0.061,0.0	0.246,0.296	-0.241	24.1
20889	ENSG00000078808	SDF4	1	-	1218768	1218943	1218768	1218922	1223243	1223357	20889	35,27	0,2	17,13	4,5	94	73	0.000256633	0.0161931	1.0,0.913	0.767,0.669	0.239	23.9
8610	ENSG00000131067	GGT7	20	-	34849967	34850197	34849967	34850060	34851230	34851368	8610	53,42	133151	90108	79,56	210	73	9.13403e-12	3.14132e-08	0.122,0.088	0.284,0.401	-0.238	23.8
3824	ENSG00000234741	GAS5	1	-	173864256	173864704	173864256	173864304	173865470	173865547	3824	548487	3,1	6911086	32,68	473	73	4.66294e-15	2.80639e-11	0.966,0.987	0.769,0.711	0.236	23.6
16091	ENSG00000156831	NSMCE2	8	+	125102013	125102146	125102050	125102146	125091843	125091958	16091	21,23	21,30	13,14	47,74	110	73	8.84221e-06	0.00162494	0.399,0.337	0.155,0.112	0.234	23.4
7670	ENSG00000136840	ST6GALNAC4	9	-	127909950	127910528	127909950	127910058	127912267	127912338	7670	50,56	12,13	21,15	20,13	543	73	3.37465e-05	0.00364311	0.359,0.367	0.124,0.134	0.234	23.4
4524	ENSG00000070785	EIF2B3	1	-	44857703	44857807	44857703	44857804	44874677	44874826	4524	7,28	3,7	56,38	0,2	76	73	2.56897e-05	0.00301685	0.691,0.793	1.0,0.948	-0.232	23.2
6115	ENSG00000136856	SLC2A8	9	+	127407393	127407530	127407435	127407530	127405419	127405565	6115	30,33	6,6	5,10	0,0	115	73	0.000108686	0.00883957	0.76,0.777	1.0,1.0	-0.232	23.2
7495	ENSG00000049656	CLPTM1L	5	-	1330279	1330431	1330279	1330403	1331798	1331883	7495	8,3	5,0	2,2	0,0	101	73	0.00138832	0.0475424	0.536,1.0	1.0,1.0	-0.232	23.2
13788	ENSG00000160957	RECQL4	8	-	144515325	144515457	144515325	144515453	144515987	144516069	13788	17,9	6,2	11,8	0,0	77	73	5.56484e-05	0.00531618	0.729,0.81	1.0,1.0	-0.23	23
16700	ENSG00000167702	KIFC2	8	+	144468710	144468834	144468724	144468834	144468643	144468650	16700	6,15	16,18	1,3	20,14	87	73	0.00135532	0.0469734	0.239,0.411	0.04,0.152	0.229	22.9
19262	ENSG00000028310	BRD9	5	-	886591	886767	886591	886707	887360	887471	19262	20,23	24,26	4,7	25,33	133	73	2.48224e-05	0.00299617	0.314,0.327	0.081,0.104	0.228	22.8
1983	ENSG00000137804	NUSAP1	15	+	41350987	41351135	41351032	41351135	41349097	41349241	1983	307385	116145	234316	220303	118	73	1.62317e-11	4.53515e-08	0.621,0.622	0.397,0.392	0.227	22.7
22856	ENSG00000125970	RALY	20	+	34079909	34084884	34084660	34084884	34078504	34078553	22856	816942	0,0	574563	0,7	4824	73	0.000258455	0.0162311	1.0,1.0	1.0,0.549	0.226	22.6
11811	ENSG00000185842	DNAH14	1	+	225147103	225147249	225147208	225147249	225145325	225145379	11811	1,0	0,5	2,2	0,1	178	73	0.000320734	0.0188884	1.0,0.0	1.0,0.451	-0.226	22.6
18827	ENSG00000146576	C7orf26	7	+	6591645	6591867	6591752	6591867	6590016	6590475	18827	169137	4,0	38,38	3,8	180	73	2.9304e-05	0.00329656	0.945,1.0	0.837,0.658	0.225	22.5
18023	ENSG00000274020	LINC01138	1	-	148435145	148435354	148435145	148435232	148459601	148459757	18023	5,17	1,0	11,18	2,6	195	73	0.00112188	0.0417436	0.652,1.0	0.673,0.529	0.225	22.5
14688	ENSG00000245146	LINC01024	5	-	140105586	140105779	140105586	140105762	140106295	140106516	14688	9,7	22,23	0,0	4,3	90	73	0.000142183	0.0109359	0.249,0.198	0.0,0.0	0.224	22.4
19906	ENSG00000004534	RBM6	3	+	49967197	49968748	49967469	49968748	49962575	49962685	19906	154111	45,30	38,33	25,34	345	73	6.83495e-06	0.00138236	0.42,0.439	0.243,0.17	0.223	22.3
24497	ENSG00000168904	LRRC28	15	+	99333922	99334129	99334017	99334129	99287813	99287951	24497	43,51	0,0	38,55	7,4	168	73	7.33552e-06	0.00141276	1.0,1.0	0.702,0.857	0.221	22.1
9617	ENSG00000070061	IKBKAP	9	-	108930996	108931199	108930996	108931056	108933863	108934116	9617	158139	5,9	118119	22,20	216	73	1.81962e-05	0.00252703	0.914,0.839	0.644,0.668	0.221	22.1
192	ENSG00000107105	ELAVL2	9	-	23690103	23692887	23690103	23692884	23701378	23701604	192	4,6	10,14	0,2	24,13	76	73	0.00041097	0.0220349	0.278,0.292	0.0,0.129	0.221	22.1
25276	ENSG00000140577	CRTC3	15	+	90617882	90617968	90617885	90617968	90614452	90614488	25276	32,32	8,11	29,30	0,1	76	73	1.03972e-06	0.000347642	0.793,0.736	1.0,0.966	-0.219	21.9
388	ENSG00000028528	SNX1	15	+	64142667	64143308	64143254	64143308	64138041	64138097	388	100172	7,1	186232	0,0	660	73	5.78126e-05	0.00543665	0.612,0.95	1.0,1.0	-0.219	21.9
14258	ENSG00000132781	MUTYH	1	-	45332762	45333170	45332762	45332834	45333284	45333324	14258	65,69	2,5	82,76	0,0	409	73	4.71566e-05	0.00472191	0.853,0.711	1.0,1.0	-0.218	21.8
17368	ENSG00000149577	SIDT2	11	+	117182687	117182806	117182722	117182806	117182518	117182620	17368	5,3	10,9	0,0	6,3	108	73	0.000143101	0.0109714	0.253,0.184	0.0,0.0	0.218	21.8
956	ENSG00000109113	RAB34	17	-	28717212	28717620	28717212	28717425	28718121	28718167	956	132209	6,5	78,47	8,8	268	73	0.00107808	0.0409365	0.857,0.919	0.726,0.615	0.218	21.8
16038	ENSG00000074964	ARHGEF10L	1	+	17624352	17624503	17624386	17624503	17622995	17623175	16038	1,6	10,7	0,0	3,7	107	73	0.000397273	0.0214438	0.064,0.369	0.0,0.0	0.216	21.6
5669	ENSG00000197343	ZNF655	7	+	99561887	99562494	99562367	99562494	99560532	99560695	5669	136,94	2,0	134133	8,5	553	73	0.000622982	0.0288417	0.9,1.0	0.689,0.778	0.216	21.6
959	ENSG00000109113	RAB34	17	-	28717212	28717647	28717212	28717425	28718121	28718167	959	155229	6,5	84,55	8,8	295	73	0.000882446	0.0357643	0.865,0.919	0.722,0.63	0.216	21.6
6248	ENSG00000275835	TUBGCP5	15	-	23019218	23019380	23019218	23019334	23021958	23022161	6248	9,2	16,4	1,1	14,31	119	73	4.54643e-05	0.00465748	0.257,0.235	0.042,0.019	0.215	21.5
10375	ENSG00000128159	TUBGCP6	22	-	50217917	50218133	50217917	50218117	50218188	50218402	10375	5,9	14,17	1,1	13,19	89	73	0.000330815	0.0192368	0.227,0.303	0.059,0.041	0.215	21.5
18590	ENSG00000112234	FBXL4	6	-	98926476	98927060	98926476	98926586	98927704	98927822	18590	98,84	5,2	174178	0,0	547	73	1.9483e-05	0.00259135	0.723,0.849	1.0,1.0	-0.214	21.4
20406	ENSG00000156256	USP16	21	+	29047178	29047321	29047227	29047321	29043422	29043599	20406	48,61	14,22	61,79	3,12	122	73	0.00088699	0.0357678	0.672,0.624	0.924,0.798	-0.213	21.3
6174	ENSG00000070371	CLTCL1	22	-	19234508	19234706	19234508	19234553	19235695	19235869	6174	38,37	0,0	38,21	3,2	226	73	0.000894149	0.0358702	1.0,1.0	0.804,0.772	0.212	21.2
2552	ENSG00000102710	SUPT20H	13	-	37022010	37023044	37022010	37022080	37024034	37024193	2552	214193	12,19	162188	27,39	1037	73	0.00120815	0.0438295	0.557,0.417	0.297,0.253	0.212	21.2
18815	ENSG00000168056	LTBP3	11	-	65551547	65551656	65551547	65551564	65551971	65552157	18815	6,7	47,37	7,12	17,8	165	73	0.00146521	0.0494718	0.053,0.077	0.154,0.399	-0.212	21.2
20988	ENSG00000074317	SNCB	5	-	176620209	176620843	176620209	176620382	176621213	176621303	20988	65,59	0,0	41,50	0,5	534	73	0.0010394	0.0398446	1.0,1.0	1.0,0.578	0.211	21.1
17221	ENSG00000109065	NAT9	17	-	74771959	74772054	74771959	74772051	74772217	74772277	17221	23,30	1,0	14,23	6,4	76	73	5.24364e-05	0.00508844	0.957,1.0	0.691,0.847	0.21	21
729	ENSG00000272752	STAG3L5P-PVRIG2P-PILRB	7	+	100349716	100349887	100349798	100349887	100345864	100345968	729	89,52	3,3	52,71	13,11	155	73	0.000232153	0.0152701	0.933,0.891	0.653,0.752	0.21	21
15053	ENSG00000125319	C17orf53	17	+	44154552	44154664	44154555	44154664	44152636	44152777	15053	4,2	8,18	0,0	3,1	76	73	0.000539318	0.0264377	0.324,0.096	0.0,0.0	0.21	21
1420	ENSG00000010626	LRRC23	12	+	6912729	6913027	6912831	6913027	6909889	6910026	1420	77,52	0,0	13,27	1,4	175	73	0.000483271	0.0244932	1.0,1.0	0.844,0.738	0.209	20.9
6284	ENSG00000151150	ANK3	10	-	60042671	60042759	60042671	60042756	60055657	60056036	6284	42,23	2,2	22,19	5,10	76	73	0.000684361	0.0303942	0.953,0.917	0.809,0.646	0.208	20.8
25140	ENSG00000153250	RBMS1	2	-	160367215	160367391	160367215	160367388	160493288	160493794	25140	13,11	2,4	8,9	0,0	76	73	0.000276291	0.0170988	0.862,0.725	1.0,1.0	-0.207	20.7
11594	ENSG00000138459	SLC35A5	3	+	112581178	112581326	112581244	112581326	112580545	112580706	11594	38,39	4,8	34,49	0,1	139	73	2.65841e-05	0.00307685	0.833,0.719	1.0,0.963	-0.206	20.6
1876	ENSG00000122008	POLK	5	+	75593877	75594049	75593965	75594049	75590343	75590440	1876	51,56	0,0	26,31	1,7	161	73	2.76191e-05	0.00315119	1.0,1.0	0.922,0.668	0.205	20.5
5284	ENSG00000130731	C16orf13	16	-	634882	635063	634882	634956	635611	635774	5284	114,99	0,2	64,60	9,6	180	73	1.54348e-06	0.000470352	1.0,0.953	0.743,0.802	0.204	20.4
24314	ENSG00000175470	PPP2R2D	10	+	131943967	131944145	131944094	131944145	131940581	131940694	24314	117117	10,11	104171	32,33	200	73	0.000492931	0.0247614	0.81,0.795	0.543,0.654	0.204	20.4
6897	ENSG00000135597	REPS1	6	-	138917554	138917646	138917554	138917585	138920214	138920316	6897	16,24	0,0	28,16	0,6	134	73	0.00127131	0.045213	1.0,1.0	1.0,0.592	0.204	20.4
19305	ENSG00000196867	ZFP28	19	+	56550419	56550605	56550509	56550605	56550066	56550181	19305	1,1	9,12	10,4	13,6	163	73	0.000376917	0.0209559	0.047,0.036	0.256,0.23	-0.202	20.2
14137	ENSG00000254870	ATP6V1G2-DDX39B	6	-	31540481	31540566	31540481	31540534	31541949	31542148	14137	411314	86115	147213	114120	105	73	8.65716e-06	0.00161625	0.769,0.655	0.473,0.552	0.2	20
1470	ENSG00000270580	PKD1P6	16	-	15110413	15110609	15110413	15110558	15110721	15110821	1470	8,0	26,24	8,15	13,22	124	73	0.00129632	0.0457469	0.153,0.0	0.266,0.286	-0.2	20
13175	ENSG00000258830	RP11-123K3.4	12	-	57255989	57256143	57255989	57256068	57256413	57256511	13175	17,24	4,1	16,21	0,0	148	73	0.00132667	0.0462202	0.677,0.922	1.0,1.0	-0.2	20
10770	ENSG00000155816	FMN2	1	+	240329338	240329392	240329376	240329392	240329075	240329167	10770	21,11	0,0	13,23	0,10	111	73	0.000224169	0.0149492	1.0,1.0	1.0,0.602	0.199	19.9
22292	ENSG00000198265	HELZ	17	-	67145742	67145926	67145742	67145890	67148568	67148714	22292	0,0	4,6	3,4	10,9	109	73	0.000532639	0.0261689	0.0,0.0	0.167,0.229	-0.198	19.8
728	ENSG00000272752	STAG3L5P-PVRIG2P-PILRB	7	+	100349730	100349887	100349798	100349887	100345864	100345968	728	72,40	3,3	56,53	13,11	141	73	0.00054092	0.0264377	0.926,0.873	0.69,0.714	0.198	19.8
20197	ENSG00000077232	DNAJC10	2	+	182739544	182740388	182740298	182740388	182732498	182732542	20197	344289	15,15	439547	6,10	827	73	0.000605452	0.0284522	0.669,0.63	0.866,0.828	-0.198	19.8
1982	ENSG00000137804	NUSAP1	15	+	41350990	41351135	41351032	41351135	41349097	41349241	1982	163178	116145	111178	220303	115	73	4.51503e-09	4.18057e-06	0.471,0.438	0.243,0.272	0.197	19.7
22531	ENSG00000151208	DLG5	10	-	77854226	77854370	77854226	77854358	77856729	77856892	22531	29,30	10,8	18,32	1,2	85	73	0.000838836	0.034461	0.714,0.763	0.939,0.932	-0.197	19.7
4240	ENSG00000090006	LTBP4	19	+	40599420	40599556	40599430	40599556	40599196	40599255	4240	22,34	3,13	24,26	1,0	83	73	1.61402e-05	0.00240165	0.866,0.697	0.955,1.0	-0.196	19.6
17463	ENSG00000131944	FAAP24	19	+	32973425	32973562	32973483	32973562	32973183	32973302	17463	39,59	1,0	13,32	2,5	131	73	0.000163916	0.0121046	0.956,1.0	0.784,0.781	0.196	19.6
28221	ENSG00000196476	C20orf96	20	-	275967	276086	275967	276048	276792	276879	28221	14,11	1,0	24,20	2,8	111	73	0.00114532	0.0423538	0.902,1.0	0.888,0.622	0.196	19.6
5106	ENSG00000174151	CYB561D1	1	+	109495678	109498855	109495755	109498855	109495142	109495180	5106	6,9	21,12	0,0	8,5	150	73	6.05721e-05	0.00561779	0.122,0.267	0.0,0.0	0.195	19.5
15228	ENSG00000128000	ZNF780B	19	-	40047405	40047473	40047405	40047470	40048669	40048796	15228	3,3	13,11	0,0	9,9	76	73	0.000884035	0.0357678	0.181,0.208	0.0,0.0	0.195	19.5
26507	ENSG00000118495	PLAGL1	6	-	143960468	143960556	143960468	143960542	143964786	143964818	26507	25,53	64,71	13,15	78,84	87	73	4.72368e-05	0.00472191	0.247,0.385	0.123,0.13	0.19	19
17261	ENSG00000135596	MICAL1	6	-	109447356	109447577	109447356	109447440	109447680	109447722	17261	8,6	9,7	1,1	6,10	210	73	0.000813056	0.0337969	0.236,0.23	0.055,0.034	0.189	18.9
8043	ENSG00000168066	SF1	11	-	64764605	64766155	64764605	64765518	64766899	64767079	8043	14871655	106130	662668	109104	710	73	7.90272e-08	4.52976e-05	0.591,0.567	0.384,0.398	0.188	18.8
1794	ENSG00000142731	PLK4	4	+	127893490	127893604	127893512	127893604	127893284	127893418	1794	12,13	37,40	0,2	60,59	95	73	3.34435e-09	3.50051e-06	0.199,0.2	0.0,0.025	0.187	18.7
28072	ENSG00000091136	LAMB1	7	-	107932173	107932493	107932173	107932377	107935414	107935656	28072	0,0	13,17	7,4	7,15	189	73	2.18488e-05	0.00278301	0.0,0.0	0.279,0.093	-0.186	18.6
19737	ENSG00000178904	DPY19L3	19	+	32439775	32439910	32439819	32439910	32439216	32439235	19737	25,12	0,0	36,52	7,5	117	73	7.2773e-05	0.00642423	1.0,1.0	0.762,0.866	0.186	18.6
21416	ENSG00000150967	ABCB9	12	-	122928999	122930180	122928999	122930171	122932191	122932328	21416	8,0	12,3	0,0	3,4	82	73	0.000378813	0.0209947	0.372,0.0	0.0,0.0	0.186	18.6
745	ENSG00000166200	COPS2	15	-	49137347	49137458	49137347	49137437	49139527	49139653	745	31,35	47,70	42,64	31,54	94	73	0.000579887	0.0277539	0.339,0.28	0.513,0.479	-0.186	18.6
2944	ENSG00000154889	MPPE1	18	-	11885675	11885912	11885675	11885816	11886498	11886621	2944	4,14	13,10	3,1	11,27	169	73	0.00071713	0.0312757	0.117,0.377	0.105,0.016	0.186	18.6
26956	ENSG00000111011	RSRC2	12	-	122518838	122519051	122518838	122519029	122521384	122521428	26956	20,29	104115	8,26	18,29	95	73	0.000974924	0.0380252	0.129,0.162	0.255,0.408	-0.186	18.6
26736	ENSG00000103037	SETD6	16	+	58518050	58518231	58518180	58518231	58516807	58516928	26736	86,91	0,0	134173	7,20	203	73	9.37062e-08	5.12701e-05	1.0,1.0	0.873,0.757	0.185	18.5
17919	ENSG00000115694	STK25	2	-	241499386	241499509	241499386	241499417	241500172	241500281	17919	36,40	0,0	26,33	1,6	165	73	9.64631e-05	0.00809147	1.0,1.0	0.92,0.709	0.185	18.5
14011	ENSG00000188321	ZNF559	19	+	9341694	9343610	9343589	9343610	9341101	9341184	14011	593496	4,5	737983	0,0	1968	73	1.21114e-05	0.00201083	0.846,0.786	1.0,1.0	-0.184	18.4
17717	ENSG00000122435	TRMT13	1	+	100140844	100141019	100140966	100141019	100140407	100140514	17717	102,96	6,1	86118	13,14	195	73	0.000653266	0.0296172	0.864,0.973	0.712,0.759	0.183	18.3
9615	ENSG00000070061	IKBKAP	9	-	108930996	108931201	108930996	108931056	108933863	108934116	9615	218188	5,9	169159	22,20	218	73	1.42416e-05	0.0022509	0.936,0.875	0.72,0.727	0.182	18.2
19530	ENSG00000137996	RTCA	1	+	100268136	100268295	100268151	100268295	100266523	100266624	19530	26,36	39,54	8,17	38,57	88	73	0.000860855	0.0351854	0.356,0.356	0.149,0.198	0.182	18.2
4774	ENSG00000167671	UBXN6	19	-	4446048	4446413	4446048	4446197	4446499	4446717	4774	228200	18,12	110109	2,0	289	73	1.10163e-05	0.00187176	0.762,0.808	0.933,1.0	-0.181	18.1
19532	ENSG00000137996	RTCA	1	+	100268073	100268295	100268151	100268295	100266523	100266624	19532	43,44	39,54	11,20	38,57	151	73	5.08698e-05	0.00496534	0.348,0.283	0.123,0.145	0.181	18.1
10487	ENSG00000100991	TRPC4AP	20	-	35021189	35021356	35021189	35021332	35035122	35035308	10487	79,71	17,22	72,60	45,33	97	73	0.000799291	0.0336076	0.778,0.708	0.546,0.578	0.181	18.1
17093	ENSG00000172732	MUS81	11	+	65865000	65865145	65865016	65865145	65864719	65864815	17093	18,16	46,41	4,3	44,39	89	73	5.63232e-05	0.00535938	0.243,0.242	0.069,0.059	0.178	17.8
23873	ENSG00000013392	RWDD2A	6	+	83194311	83194652	83194530	83194652	83193378	83193443	23873	87119	1,0	71,59	3,5	292	73	0.000129029	0.0102125	0.956,1.0	0.855,0.747	0.177	17.7
8779	ENSG00000196150	ZNF250	8	-	144889580	144889697	144889580	144889694	144889932	144890059	8779	5,6	18,35	0,0	24,21	76	73	2.48756e-05	0.00299617	0.211,0.141	0.0,0.0	0.176	17.6
25040	ENSG00000116691	MIIP	1	+	12029733	12029894	12029764	12029894	12029222	12029281	25040	8,12	22,25	1,2	20,19	104	73	0.000446137	0.0231972	0.203,0.252	0.034,0.069	0.176	17.6
2488	ENSG00000133265	HSPBP1	19	-	55279398	55279705	55279398	55279702	55280034	55280108	2488	4,8	28,22	0,1	30,32	76	73	2.95769e-05	0.00331179	0.121,0.259	0.0,0.029	0.175	17.5
16115	ENSG00000175634	RPS6KB2	11	+	67433125	67433447	67433339	67433447	67432951	67433042	16115	147170	15,7	195126	4,0	287	73	0.000134474	0.010443	0.714,0.861	0.925,1.0	-0.175	17.5
18406	ENSG00000267216	AC010642.1	19	+	58312020	58312264	58312196	58312264	58306087	58306216	18406	96117	11,6	68107	1,1	249	73	0.0001473	0.0111163	0.719,0.851	0.952,0.969	-0.175	17.5
22922	ENSG00000142396	ERVK3-1	19	+	58312027	58312264	58312196	58312264	58306090	58306216	22922	95114	11,6	66104	1,1	242	73	0.000154411	0.0114731	0.723,0.851	0.952,0.969	-0.173	17.3
23064	ENSG00000099991	CABIN1	22	+	24066966	24067181	24066986	24067181	24064034	24064187	23064	3,7	16,16	0,1	13,20	93	73	0.000205017	0.0141016	0.128,0.256	0.0,0.038	0.173	17.3
2712	ENSG00000139044	B4GALNT3	12	+	558475	558661	558507	558661	558015	558088	2712	3,11	32,15	1,0	12,7	105	73	0.00111431	0.0415906	0.061,0.338	0.055,0.0	0.172	17.2
26253	ENSG00000235823	OLMALINC	10	+	100380894	100381109	100380982	100381109	100373614	100374012	26253	0,0	2,1	6,6	9,22	161	73	0.000939378	0.0370731	0.0,0.0	0.232,0.11	-0.171	17.1
15615	ENSG00000166532	RIMKLB	12	+	8713810	8714041	8713814	8714041	8698217	8698297	15615	19,10	0,0	24,18	2,6	77	73	0.000233899	0.015343	1.0,1.0	0.919,0.74	0.17	17
28170	ENSG00000119231	SENP5	3	+	196927766	196927879	196927795	196927879	196923413	196923551	28170	14,8	34,47	0,0	10,17	102	73	1.62213e-05	0.00240165	0.228,0.109	0.0,0.0	0.169	16.9
14138	ENSG00000254870	ATP6V1G2-DDX39B	6	-	31540481	31540664	31540481	31540534	31541949	31542148	14138	13611249	86115	558683	114120	203	73	2.93007e-10	3.91881e-07	0.851,0.796	0.638,0.672	0.168	16.8
20822	ENSG00000070087	PFN2	3	-	149964903	149966586	149964903	149966264	149968357	149968550	20822	371328	206192	300390	97,84	395	73	3.86522e-06	0.000906709	0.25,0.24	0.364,0.462	-0.168	16.8
13049	ENSG00000119685	TTLL5	14	+	75766061	75766132	75766103	75766132	75764614	75764772	13049	22,38	0,0	25,38	2,7	115	73	4.66061e-05	0.00472095	1.0,1.0	0.888,0.775	0.168	16.8
21822	ENSG00000197586	ENTPD6	20	+	25214866	25214942	25214903	25214942	25213262	25213406	21822	110103	0,2	61,68	1,23	110	73	1.43001e-05	0.0022509	1.0,0.972	0.976,0.662	0.167	16.7
21809	ENSG00000203965	EFCAB7	1	+	63568291	63568519	63568309	63568519	63561708	63561857	21809	9,8	30,30	0,1	13,22	91	73	5.27618e-05	0.00508844	0.194,0.176	0.0,0.035	0.167	16.7
24136	ENSG00000113504	SLC12A7	5	-	1077832	1078037	1077832	1078007	1078700	1078758	24136	4,4	12,17	0,0	7,3	103	73	0.000562446	0.0271577	0.191,0.143	0.0,0.0	0.167	16.7
6431	ENSG00000196678	ERI2	16	-	20796343	20799067	20796343	20798211	20799262	20799351	6431	520625	44,48	519685	24,24	929	73	0.000570217	0.0274026	0.482,0.506	0.63,0.692	-0.167	16.7
9912	ENSG00000115464	USP34	2	-	61295167	61295322	61295167	61295290	61296799	61296943	9912	2,6	29,9	0,1	38,24	105	73	0.000601427	0.0283897	0.046,0.317	0.0,0.028	0.167	16.7
14060	ENSG00000156787	TBC1D31	8	+	123144702	123144855	123144716	123144855	123142261	123142456	14060	3,18	36,30	0,6	50,69	87	73	0.000804117	0.0336666	0.065,0.335	0.0,0.068	0.166	16.6
13779	ENSG00000160957	RECQL4	8	-	144515325	144515572	144515325	144515457	144515763	144515917	13779	71,87	51,42	36,52	60,53	188	73	0.000950001	0.0373089	0.351,0.446	0.189,0.276	0.166	16.6
28113	ENSG00000132964	CDK8	13	+	26385203	26385342	26385210	26385342	26382813	26382871	28113	0,0	39,27	5,5	19,29	80	73	2.0354e-05	0.00267761	0.0,0.0	0.194,0.136	-0.165	16.5
27015	ENSG00000165915	SLC39A13	11	+	47415038	47415159	47415059	47415159	47414776	47414909	27015	3,11	20,30	0,0	17,16	94	73	1.63608e-05	0.00240165	0.104,0.222	0.0,0.0	0.163	16.3
6661	ENSG00000123240	OPTN	10	+	13118887	13119040	13118905	13119040	13116266	13116340	6661	75105	6,11	81,88	25,24	91	73	0.000121181	0.00969206	0.909,0.884	0.722,0.746	0.163	16.3
15773	ENSG00000165733	BMS1	10	+	42791620	42791769	42791626	42791769	42790322	42790511	15773	25,28	50,84	6,16	66,86	79	73	0.000381513	0.021043	0.316,0.235	0.077,0.147	0.163	16.3
9262	ENSG00000120913	PDLIM2	8	+	22589551	22589684	22589595	22589684	22589297	22589374	9262	6,1	10,11	0,0	6,4	117	73	0.000659055	0.0298235	0.272,0.054	0.0,0.0	0.163	16.3
6536	ENSG00000102081	FMR1	X	+	147944868	147945051	147944904	147945051	147943130	147943326	6536	118125	15,13	82104	18,41	109	73	0.000512166	0.025318	0.84,0.866	0.753,0.629	0.162	16.2
945	ENSG00000146067	FAM193B	5	-	177531952	177532200	177531952	177532131	177532442	177532641	945	39,22	1,0	35,38	7,2	142	73	0.00060603	0.0284522	0.952,1.0	0.72,0.907	0.162	16.2
15799	ENSG00000147955	SIGMAR1	9	-	34636992	34637112	34636992	34637089	34637266	34637420	15799	40,34	7,4	30,30	0,0	96	73	2.48451e-05	0.00299617	0.813,0.866	1.0,1.0	-0.161	16.1
6253	ENSG00000275835	TUBGCP5	15	-	23027191	23027309	23027191	23027306	23030884	23031020	6253	2,0	12,30	9,9	28,30	76	73	0.000220432	0.0148231	0.138,0.0	0.236,0.224	-0.161	16.1
18131	ENSG00000103994	ZNF106	15	-	42421916	42421994	42421916	42421988	42422500	42422620	18131	1,7	14,15	0,1	20,21	79	73	0.000532127	0.0261689	0.062,0.301	0.0,0.042	0.161	16.1
26928	ENSG00000163444	TMEM183A	1	+	203017755	203017919	203017758	203017919	203016003	203016140	26928	21,44	2,0	14,14	4,3	76	73	0.00126617	0.0451583	0.91,1.0	0.771,0.818	0.161	16.1
9902	ENSG00000115464	USP34	2	-	61214059	61214278	61214059	61214218	61220309	61220457	9902	43,33	5,3	23,37	0,0	133	73	0.000211743	0.0143997	0.825,0.858	1.0,1.0	-0.159	15.9
9784	ENSG00000105778	AVL9	7	+	32558928	32559464	32559222	32559464	32558558	32558628	9784	115,82	6,2	125129	0,0	367	73	4.56886e-05	0.00466063	0.792,0.891	1.0,1.0	-0.158	15.8
4738	ENSG00000258643	BCL2L2-PABPN1	14	+	23319691	23319816	23319734	23319816	23307759	23308199	4738	0,0	16,14	2,8	13,17	116	73	4.92204e-05	0.00485628	0.0,0.0	0.088,0.228	-0.158	15.8
287	ENSG00000204576	PRR3	6	+	30561309	30561508	30561327	30561508	30558149	30558212	287	7,11	19,37	2,2	24,37	91	73	0.00081103	0.0337969	0.228,0.193	0.063,0.042	0.158	15.8
13292	ENSG00000164168	TMEM184C	4	+	147632872	147633002	147632902	147633002	147631392	147631505	13292	7,1	69,76	7,16	26,38	103	73	4.35038e-06	0.000985634	0.067,0.009	0.16,0.23	-0.157	15.7
22678	ENSG00000111237	VPS29	12	-	110498819	110498899	110498819	110498859	110499534	110499546	22678	20,14	43,28	9,18	85110	113	73	6.04101e-05	0.00561779	0.231,0.244	0.064,0.096	0.157	15.7
589	ENSG00000064933	PMS1	2	+	189867798	189867929	189867824	189867929	189864078	189864228	589	19,16	0,0	29,48	1,13	99	73	8.85973e-05	0.00751018	1.0,1.0	0.955,0.731	0.157	15.7
25984	ENSG00000149743	TRPT1	11	-	64224099	64224213	64224099	64224162	64224284	64224433	25984	24,12	0,0	29,35	3,4	124	73	0.000733514	0.0317601	1.0,1.0	0.851,0.837	0.156	15.6
1999	ENSG00000163781	TOPBP1	3	-	133661043	133661134	133661043	133661129	133661768	133661893	1999	13,26	2,5	27,43	0,0	78	73	0.00017096	0.0124341	0.859,0.83	1.0,1.0	-0.155	15.5
6267	ENSG00000165449	SLC16A9	10	-	59672769	59672932	59672769	59672913	59684095	59684327	6267	2,9	18,18	0,1	10,14	92	73	0.000650991	0.0295697	0.081,0.284	0.0,0.054	0.155	15.5
443	ENSG00000186376	ZNF75D	X	-	135295767	135296039	135295767	135295922	135341767	135341776	443	40,35	0,0	35,44	6,0	190	73	0.0010873	0.0411566	1.0,1.0	0.691,1.0	0.155	15.5
18402	ENSG00000267216	AC010642.1	19	+	58312168	58312264	58312196	58312264	58306087	58306216	18402	54,45	11,6	33,50	1,1	101	73	0.000111644	0.00902362	0.78,0.844	0.96,0.973	-0.154	15.4
281	ENSG00000127564	PKMYT1	16	-	2973137	2973308	2973137	2973215	2973999	2974157	281	185192	77,76	70,63	61,42	166	73	0.000681822	0.0303942	0.514,0.526	0.335,0.397	0.154	15.4
7270	ENSG00000104522	TSTA3	8	-	143614321	143614470	143614321	143614453	143614786	143614915	7270	19,20	5,3	19,12	0,1	90	73	0.00128664	0.0455682	0.755,0.844	1.0,0.907	-0.154	15.4
11389	ENSG00000152795	HNRNPDL	4	-	82425565	82425794	82425565	82425667	82426036	82426129	11389	161,99	160145	223311	134173	200	73	1.90791e-06	0.000546798	0.269,0.199	0.378,0.396	-0.153	15.3
862	ENSG00000109736	MFSD10	4	-	2931824	2931956	2931824	2931936	2932044	2932153	862	6,8	33,24	0,1	34,29	93	73	1.44923e-05	0.0022655	0.125,0.207	0.0,0.026	0.153	15.3
11549	ENSG00000120008	WDR11	10	+	120905875	120906855	120906775	120906855	120905318	120905416	11549	254227	1,7	287367	0,1	973	73	0.000415484	0.0221291	0.95,0.709	1.0,0.965	-0.153	15.3
10299	ENSG00000183828	NUDT14	14	-	105176962	105177027	105176962	105176994	105177691	105177735	10299	19,32	3,3	38,34	0,0	106	73	0.000834884	0.0344161	0.813,0.88	1.0,1.0	-0.153	15.3
10125	ENSG00000174669	SLC29A2	11	-	66367771	66367886	66367771	66367869	66368536	66368671	10125	1,0	14,22	6,7	19,31	90	73	0.000126307	0.0100686	0.055,0.0	0.204,0.155	-0.152	15.2
1077	ENSG00000072133	RPS6KA6	X	-	84119884	84120065	84119884	84120027	84134781	84134819	1077	3,5	20,12	0,0	21,11	111	73	0.000214032	0.0144826	0.09,0.215	0.0,0.0	0.152	15.2
27481	ENSG00000196756	SNHG17	20	-	38425934	38426052	38425934	38426048	38426418	38426503	27481	6,0	13,12	0,0	3,9	77	73	0.0013035	0.045844	0.304,0.0	0.0,0.0	0.152	15.2
21739	ENSG00000157637	SLC38A10	17	-	81246177	81246673	81246177	81246244	81246884	81247061	21739	363404	8,12	97129	0,0	502	73	2.40998e-05	0.00297527	0.868,0.83	1.0,1.0	-0.151	15.1
17682	ENSG00000130803	ZNF317	19	+	9157833	9158075	9157979	9158075	9157267	9157394	17682	8,6	48,57	12,7	18,9	219	73	0.000119402	0.00958164	0.053,0.034	0.182,0.206	-0.151	15.1
15775	ENSG00000181991	MRPS11	15	+	88475029	88475239	88475109	88475239	88467907	88468024	15775	9,34	0,7	2,18	0,0	153	73	0.000400981	0.0215955	1.0,0.699	1.0,1.0	-0.151	15.1
6507	ENSG00000112893	MAN2A1	5	+	109847627	109847719	109847656	109847719	109845864	109846006	6507	1,0	21,28	6,2	12,19	102	73	0.000437112	0.022926	0.033,0.0	0.264,0.07	-0.151	15.1
11487	ENSG00000197256	KANK2	19	-	11178344	11178471	11178344	11178447	11178552	11178720	11487	9,1	18,25	0,0	5,4	97	73	0.000943579	0.037178	0.273,0.029	0.0,0.0	0.151	15.1
6954	ENSG00000266472	MRPS21	1	+	150294275	150294449	150294334	150294449	150293719	150293898	6954	100109	430445	87148	159190	132	73	3.88299e-11	8.3856e-08	0.114,0.119	0.232,0.301	-0.15	15
17902	ENSG00000143919	CAMKMT	2	+	44715283	44715353	44715286	44715353	44707398	44707462	17902	0,0	10,6	6,4	23,35	76	73	0.000487661	0.0246638	0.0,0.0	0.2,0.099	-0.15	15
20270	ENSG00000100429	HDAC10	22	-	50248830	50248890	50248830	50248859	50249327	50249454	20270	36,26	4,5	18,26	0,1	104	73	0.000776594	0.0330313	0.863,0.785	1.0,0.948	-0.15	15
348	ENSG00000196693	ZNF33B	10	-	42594594	42594699	42594594	42594696	42614281	42614358	348	4,2	0,0	24,21	1,7	76	73	0.00105006	0.0401896	1.0,1.0	0.958,0.742	0.15	15
17711	ENSG00000122435	TRMT13	1	+	100140851	100141019	100140966	100141019	100140407	100140514	17711	107115	6,1	100148	13,14	188	73	0.00121962	0.0438295	0.874,0.978	0.749,0.804	0.149	14.9
7000	ENSG00000112983	BRD8	5	-	138166517	138166645	138166517	138166610	138167933	138168078	7000	62,72	1,0	39,51	4,8	108	73	1.10406e-05	0.00187176	0.977,1.0	0.868,0.812	0.148	14.8
27394	ENSG00000100949	RABGGTA	14	-	24269079	24269188	24269079	24269163	24269490	24269694	27394	0,0	19,22	5,3	15,21	98	73	0.000151884	0.0113908	0.0,0.0	0.199,0.096	-0.148	14.8
19152	ENSG00000135476	ESPL1	12	+	53269023	53269565	53269525	53269565	53268754	53268847	19152	200135	8,1	125141	0,0	575	73	0.000104451	0.00864111	0.76,0.945	1.0,1.0	-0.147	14.7
16494	ENSG00000105290	APLP1	19	+	35878571	35878654	35878583	35878654	35878084	35878108	16494	7,11	30,38	0,2	19,22	85	73	0.000581285	0.0277656	0.167,0.199	0.0,0.072	0.147	14.7
7617	ENSG00000184162	NR2C2AP	19	-	19201930	19202041	19201930	19202039	19202330	19202398	7617	47,37	8,11	38,50	2,2	75	73	0.000503498	0.0250902	0.851,0.766	0.949,0.961	-0.146	14.6
26192	ENSG00000073670	ADAM11	17	+	44777471	44777601	44777481	44777601	44777165	44777265	26192	1,0	26,5	1,8	11,21	83	73	0.00060109	0.0283897	0.033,0.0	0.074,0.251	-0.146	14.6
15271	ENSG00000177728	TMEM94	17	+	75494629	75494808	75494709	75494808	75493698	75493916	15271	55,48	0,0	45,54	6,2	153	73	0.000147244	0.0111163	1.0,1.0	0.782,0.928	0.145	14.5
9022	ENSG00000101473	ACOT8	20	-	45843526	45843772	45843526	45843721	45844262	45844420	9022	14,15	32,34	4,6	44,48	124	73	0.000189129	0.0133521	0.205,0.206	0.051,0.069	0.145	14.5
10627	ENSG00000129675	ARHGEF6	X	-	136677935	136678036	136677935	136677956	136679534	136679660	10627	0,1	16,34	3,5	14,9	153	73	0.000235282	0.0153501	0.0,0.014	0.093,0.21	-0.144	14.4
18642	ENSG00000171988	JMJD1C	10	-	63215548	63215696	63215548	63215617	63217206	63217331	18642	25,31	0,6	24,28	0,0	152	73	0.00080995	0.0337969	1.0,0.713	1.0,1.0	-0.143	14.3
25761	ENSG00000065883	CDK13	7	+	40092784	40093237	40092964	40093237	40088125	40088331	25761	27,45	58,64	28,38	19,29	253	73	0.00115434	0.0425566	0.118,0.169	0.298,0.274	-0.143	14.3
347	ENSG00000196693	ZNF33B	10	-	42594594	42594699	42594594	42594696	42631928	42632024	347	9,3	0,0	17,20	5,1	76	73	0.00113441	0.0420798	1.0,1.0	0.766,0.951	0.141	14.1
1750	ENSG00000198373	WWP2	16	+	69799158	69799276	69799173	69799276	69798681	69798829	1750	0,1	15,15	5,7	21,29	88	73	0.000379358	0.0209947	0.0,0.052	0.165,0.167	-0.14	14
19922	ENSG00000114867	EIF4G1	3	+	184331472	184331606	184331474	184331606	184331265	184331364	19922	45,41	1,0	6,17	0,7	75	73	0.000339639	0.0195609	0.978,1.0	1.0,0.703	0.138	13.8
3709	ENSG00000104517	UBR5	8	-	102265099	102265278	102265099	102265275	102266946	102267007	3709	33,64	2,1	51,38	4,14	76	73	0.000355216	0.0202162	0.941,0.984	0.925,0.723	0.138	13.8
25619	ENSG00000133731	IMPA1	8	-	81676233	81676279	81676233	81676265	81679125	81679230	25619	18,42	3,6	34,24	1,0	87	73	0.00061694	0.028617	0.834,0.855	0.966,1.0	-0.138	13.8
8726	ENSG00000100580	TMED8	14	-	77343696	77343838	77343696	77343823	77346348	77346478	8726	8,1	17,18	0,1	24,16	88	73	0.000631687	0.0289661	0.281,0.044	0.0,0.049	0.138	13.8
18395	ENSG00000197555	SIPA1L1	14	+	71704720	71705340	71705221	71705340	71702380	71702505	18395	22,40	27,48	23,52	13,17	574	73	0.000322955	0.018946	0.094,0.096	0.184,0.28	-0.137	13.7
12661	ENSG00000164402	2008-09-01	5	-	132763705	132763892	132763705	132763886	132764223	132764419	12661	105153	36,41	87,87	47,54	79	73	0.00120901	0.0438295	0.729,0.775	0.631,0.598	0.137	13.7
14180	ENSG00000148343	FAM73B	9	+	129063172	129063316	129063243	129063316	129061230	129061346	14180	9,11	24,31	0,2	14,24	144	73	0.000130238	0.0102462	0.16,0.152	0.0,0.041	0.136	13.6
10442	ENSG00000258289	CHURC1	14	+	64926006	64926080	64926009	64926080	64923990	64924126	10442	18,11	80,87	49,45	112121	76	73	0.000474871	0.0241692	0.178,0.108	0.296,0.263	-0.136	13.6
15978	ENSG00000050426	LETMD1	12	+	51052087	51052207	51052091	51052207	51049033	51049185	15978	0,1	33,43	10,9	48,59	77	73	1.0277e-05	0.00177992	0.0,0.022	0.165,0.126	-0.135	13.5
7801	ENSG00000091073	DTX2	7	+	76503389	76503587	76503425	76503587	76502297	76502456	7801	4,3	16,14	0,0	19,14	109	73	0.000734834	0.0317601	0.143,0.126	0.0,0.0	0.135	13.5
2111	ENSG00000147535	PLPP5	8	-	38267896	38268072	38267896	38267960	38268370	38268461	2111	15,12	49,64	20,21	38,22	185	73	0.000875307	0.0355348	0.108,0.069	0.172,0.274	-0.135	13.5
16539	ENSG00000129003	VPS13C	15	-	61876972	61877086	61876972	61877054	61878606	61878746	16539	0,0	7,9	8,0	15,14	105	73	0.000902632	0.0360364	0.0,0.0	0.27,0.0	-0.135	13.5
746	ENSG00000166200	COPS2	15	-	49137347	49137485	49137347	49137437	49139527	49139653	746	14,11	47,70	19,28	31,54	121	73	0.00117035	0.0428842	0.152,0.087	0.27,0.238	-0.135	13.5
12283	ENSG00000163608	C3orf17	3	-	113011044	113011406	113011044	113011165	113012733	113012811	12283	286290	5,1	152152	7,8	314	73	0.000550346	0.0268199	0.93,0.985	0.835,0.815	0.133	13.3
9904	ENSG00000115464	USP34	2	-	61214059	61214301	61214059	61214218	61220309	61220457	9904	58,53	5,3	39,51	0,0	156	73	0.00037646	0.0209559	0.844,0.892	1.0,1.0	-0.132	13.2
25655	ENSG00000126883	NUP214	9	+	131144279	131144754	131144567	131144754	131140548	131140710	25655	212202	1,1	106107	5,3	361	73	0.000896978	0.0358702	0.977,0.976	0.811,0.878	0.132	13.2
15628	ENSG00000126351	THRA	17	+	40093019	40093867	40093136	40093867	40089205	40089333	15628	75,64	4,4	28,13	0,0	190	73	0.000916579	0.0364723	0.878,0.86	1.0,1.0	-0.131	13.1
20405	ENSG00000156256	USP16	21	+	29046666	29047321	29047227	29047321	29043422	29043599	20405	649772	14,22	10531371	3,12	634	73	3.10372e-06	0.000786516	0.842,0.802	0.976,0.929	-0.13	13
3540	ENSG00000121236	TRIM6	11	+	5610404	5610561	5610534	5610561	5610144	5610245	3540	0,0	9,8	4,3	8,9	203	73	0.00129788	0.0457469	0.0,0.0	0.152,0.107	-0.13	13
20198	ENSG00000077232	DNAJC10	2	+	182739544	182740388	182740298	182740388	182731029	182731107	20198	343289	2,7	433542	0,1	827	73	0.000150828	0.011347	0.938,0.785	1.0,0.98	-0.129	12.9
338	ENSG00000143811	PYCR2	1	-	225922306	225922460	225922306	225922380	225923700	225923771	338	57,60	0,0	40,42	0,7	153	73	0.000405116	0.0217696	1.0,1.0	1.0,0.741	0.129	12.9
3185	ENSG00000089154	GCN1	12	-	120178851	120178993	120178851	120178950	120183568	120183721	3185	0,2	44,51	7,8	35,25	116	73	9.27615e-06	0.00165418	0.0,0.024	0.112,0.168	-0.128	12.8
26247	ENSG00000117266	CDK18	1	+	205529494	205529563	205529520	205529563	205529323	205529429	26247	7,3	24,26	0,0	14,18	99	73	0.000191957	0.0135122	0.177,0.078	0.0,0.0	0.128	12.8
22351	ENSG00000155363	MOV10	1	+	112699457	112699810	112699684	112699810	112698714	112698789	22351	72,46	76,89	45,52	36,27	300	73	0.00128466	0.0455682	0.187,0.112	0.233,0.319	-0.127	12.7
11552	ENSG00000120008	WDR11	10	+	120867068	120867169	120867121	120867169	120866568	120866764	11552	38,40	0,0	46,51	4,4	126	73	0.000492619	0.0247614	1.0,1.0	0.869,0.881	0.125	12.5
1261	ENSG00000075702	WDR62	19	+	36104517	36104675	36104537	36104675	36103342	36103981	1261	46,44	0,0	25,25	1,5	93	73	0.00123024	0.0441381	1.0,1.0	0.952,0.797	0.125	12.5
20200	ENSG00000077232	DNAJC10	2	+	182739544	182740388	182740298	182740388	182736267	182736386	20200	375332	94103	500592	82,85	827	73	8.28072e-05	0.00717086	0.26,0.222	0.35,0.381	-0.124	12.4
16254	ENSG00000157800	SLC37A3	7	-	140351272	140351969	140351272	140351451	140352061	140352146	16254	48,26	68,64	52,94	27,52	591	73	5.72606e-08	3.44623e-05	0.08,0.048	0.192,0.183	-0.123	12.3
6766	ENSG00000198218	QRICH1	3	-	49056861	49057043	49056861	49057038	49057791	49057875	6766	13,31	1,6	5,2	0,0	78	73	0.000969921	0.0379056	0.924,0.829	1.0,1.0	-0.123	12.3
6896	ENSG00000135597	REPS1	6	-	138917554	138917624	138917554	138917585	138920214	138920316	6896	25,24	0,0	19,28	0,6	112	73	0.00100283	0.0387513	1.0,1.0	1.0,0.753	0.123	12.3
2217	ENSG00000106610	STAG3L4	7	+	67308576	67309139	67308934	67309139	67305959	67306083	2217	20,10	17,30	25,51	18,23	431	73	0.00129516	0.0457469	0.166,0.053	0.19,0.273	-0.122	12.2
2320	ENSG00000148362	C9orf142	9	+	136992924	136993243	136993052	136993243	136992639	136992700	2320	170170	10,7	105102	0,0	201	73	7.88016e-06	0.00149799	0.861,0.898	1.0,1.0	-0.121	12.1
14798	ENSG00000148154	UGCG	9	+	111922816	111922951	111922848	111922951	111914604	111914746	14798	0,0	22,30	7,4	27,28	105	73	5.97095e-05	0.00559318	0.0,0.0	0.153,0.09	-0.121	12.1
7467	ENSG00000241058	NSUN6	10	-	18642475	18642555	18642475	18642552	18648489	18648645	7467	24,21	0,0	30,24	3,4	76	73	0.00125843	0.0450156	1.0,1.0	0.906,0.852	0.121	12.1
14350	ENSG00000172922	RNASEH2C	11	-	65718766	65719156	65718766	65718822	65719680	65719830	14350	309208	2,0	182221	2,11	407	73	0.000138967	0.0107572	0.965,1.0	0.942,0.783	0.12	12
5617	ENSG00000100726	TELO2	16	+	1506224	1506329	1506237	1506329	1505409	1505601	5617	19,11	69,74	4,0	53,26	86	73	0.000526495	0.025973	0.189,0.112	0.06,0.0	0.12	12
485	ENSG00000187741	FANCA	16	-	89739477	89739655	89739477	89739553	89739993	89740099	485	54,50	87,70	20,26	86,89	175	73	3.34089e-05	0.0036393	0.206,0.23	0.088,0.109	0.119	11.9
21954	ENSG00000134900	TPP2	13	+	102651338	102651397	102651358	102651397	102649407	102649486	21954	0,0	9,2	0,6	4,15	93	73	0.000743001	0.0319411	0.0,0.0	0.0,0.239	-0.119	11.9
3054	ENSG00000184508	HDDC3	15	-	90930924	90931556	90930924	90931405	90931703	90931944	3054	20,25	100105	44,56	78,67	224	73	3.49845e-07	0.00014521	0.061,0.072	0.155,0.214	-0.118	11.8
21360	ENSG00000115207	GTF3C2	2	-	27326496	27326893	27326496	27326674	27327176	27327284	21360	383374	2,1	263214	6,12	292	73	3.02725e-06	0.000775299	0.98,0.989	0.916,0.817	0.118	11.8
21279	ENSG00000196998	WDR45	X	-	49076644	49076825	49076644	49076750	49077642	49077747	21279	27,38	99137	39,47	77,61	148	73	0.00024771	0.0158391	0.119,0.12	0.2,0.275	-0.118	11.8
2133	ENSG00000133226	SRRM1	1	+	24651420	24651612	24651498	24651612	24649970	24650086	2133	157167	3,8	151165	16,18	151	73	0.000435909	0.0229128	0.962,0.91	0.82,0.816	0.118	11.8
3285	ENSG00000088881	EBF4	20	+	2749186	2749420	2749400	2749420	2748548	2748630	3285	0,0	8,3	6,2	9,5	287	73	0.00115426	0.0425566	0.0,0.0	0.145,0.092	-0.118	11.8
23550	ENSG00000197136	PCNXL3	11	+	65622205	65622299	65622223	65622299	65620830	65620966	23550	34,22	6,1	11,7	0,0	91	73	0.000986311	0.0383594	0.82,0.946	1.0,1.0	-0.117	11.7
6173	ENSG00000024048	UBR2	6	+	42650267	42650386	42650283	42650386	42648117	42648170	6173	0,0	28,23	3,5	16,38	89	73	0.000704714	0.030846	0.0,0.0	0.133,0.097	-0.115	11.5
14850	ENSG00000168010	ATG16L2	11	+	72826162	72826243	72826172	72826243	72825348	72825407	14850	0,0	13,11	9,1	31,34	83	73	0.000757374	0.0322741	0.0,0.0	0.203,0.025	-0.114	11.4
11154	ENSG00000086015	MAST2	1	+	46033780	46033938	46033801	46033938	46032595	46032718	11154	3,13	39,43	1,0	39,54	94	73	1.00481e-05	0.00176568	0.056,0.19	0.02,0.0	0.113	11.3
9903	ENSG00000115464	USP34	2	-	61214059	61214694	61214059	61214218	61220309	61220457	9903	223248	5,3	222296	0,0	549	73	0.000361129	0.020456	0.856,0.917	1.0,1.0	-0.113	11.3
9203	ENSG00000169727	GPS1	17	+	82052258	82052459	82052377	82052459	82051896	82051964	9203	63,46	7,0	13,20	0,0	192	73	0.00130444	0.045844	0.774,1.0	1.0,1.0	-0.113	11.3
19721	ENSG00000175110	MRPS22	3	+	139350976	139351060	139351030	139351060	139350178	139350322	19721	85114	1,1	120217	13,14	127	73	9.81414e-06	0.00173725	0.98,0.985	0.841,0.899	0.112	11.2
21455	ENSG00000136715	SAP130	2	-	128016388	128016634	128016388	128016547	128017679	128017915	21455	10,13	36,39	0,1	15,21	160	73	3.68508e-05	0.00392543	0.112,0.132	0.0,0.021	0.112	11.2
12874	ENSG00000163349	HIPK1	1	+	113971807	113971954	113971823	113971954	113970036	113970197	12874	7,4	31,28	1,0	21,16	89	73	0.000734511	0.0317601	0.156,0.105	0.038,0.0	0.112	11.2
17986	ENSG00000197375	SLC22A5	5	+	132386989	132387151	132387024	132387151	132385327	132385499	17986	6,15	33,38	0,3	30,19	108	73	0.000932694	0.0368698	0.109,0.211	0.0,0.096	0.112	11.2
3641	ENSG00000039650	PNKP	19	-	49861607	49861881	49861607	49861695	49862043	49862237	3641	97,83	6,1	98118	0,0	259	73	0.000461242	0.0237772	0.82,0.959	1.0,1.0	-0.111	11.1
9204	ENSG00000169727	GPS1	17	+	82052255	82052459	82052377	82052459	82051896	82051964	9204	66,47	7,0	14,21	0,0	195	73	0.0013202	0.0461549	0.779,1.0	1.0,1.0	-0.111	11.1
7939	ENSG00000196367	TRRAP	7	+	98993537	98993737	98993591	98993737	98992136	98992227	7939	158148	14,21	78,70	3,2	127	73	0.0013462	0.0467655	0.866,0.802	0.937,0.953	-0.111	11.1
13787	ENSG00000160957	RECQL4	8	-	144515325	144515572	144515325	144515453	144515987	144516069	13787	81,89	6,2	43,51	0,0	192	73	0.000668471	0.0301363	0.837,0.944	1.0,1.0	-0.11	11
9162	ENSG00000119596	YLPM1	14	+	74780382	74780584	74780404	74780584	74778446	74778683	9162	8,10	39,40	2,1	27,32	95	73	0.00148506	0.0498624	0.136,0.161	0.054,0.023	0.11	11
16327	ENSG00000167965	MLST8	16	+	2208209	2208613	2208449	2208613	2207192	2207345	16327	311310	10,10	176179	1,0	313	73	2.13729e-05	0.0027515	0.879,0.878	0.976,1.0	-0.109	10.9
6425	ENSG00000112249	ASCC3	6	-	100512708	100512918	100512708	100512803	100516179	100516327	6425	109126	0,0	133133	10,3	188	73	2.23297e-05	0.00279982	1.0,1.0	0.838,0.945	0.109	10.9
7914	ENSG00000257411	RP11-603J24.9	12	+	56107051	56107256	56107186	56107256	56106587	56106716	7914	41,48	0,0	76,72	0,7	208	73	0.00120654	0.0438295	1.0,1.0	1.0,0.783	0.109	10.9
18507	ENSG00000105419	MEIS3	19	-	47407351	47407635	47407351	47407428	47409098	47409244	18507	17,13	34,16	2,4	33,17	280	73	0.000104931	0.00865108	0.115,0.175	0.016,0.058	0.108	10.8
1289	ENSG00000110811	P3H3	12	+	6838934	6839140	6838999	6839140	6837957	6838033	1289	3,2	77,62	2,9	16,20	138	73	0.000223278	0.0149492	0.02,0.017	0.062,0.192	-0.108	10.8
5850	ENSG00000130299	GTPBP3	19	+	17341025	17341056	17341043	17341056	17339433	17339599	5850	2,1	72,60	3,7	30,26	91	73	0.0004396	0.0229565	0.022,0.013	0.074,0.178	-0.108	10.8
710	ENSG00000085382	HACE1	6	-	104777012	104777110	104777012	104777097	104777205	104777321	710	50,42	2,0	32,45	1,11	86	73	0.000814248	0.0337969	0.955,1.0	0.964,0.776	0.108	10.8
14420	ENSG00000226232	RP11-419C5.2	16	-	69982349	69982545	69982349	69982494	69982657	69982757	14420	5,5	23,21	0,1	27,26	124	73	0.000339446	0.0195609	0.113,0.123	0.0,0.022	0.107	10.7
17466	ENSG00000137501	SYTL2	11	-	85717482	85717726	85717482	85717530	85718789	85718843	17466	1,0	0,2	1,1	1,0	269	73	0.000558312	0.027059	1.0,0.0	0.213,1.0	-0.107	10.7
10894	ENSG00000087502	ERGIC2	12	-	29345442	29345557	29345442	29345540	29349078	29349177	10894	0,1	55,69	15,3	52,73	90	73	1.28146e-05	0.00209226	0.0,0.012	0.19,0.032	-0.105	10.5
15269	ENSG00000177728	TMEM94	17	+	75494626	75494808	75494709	75494808	75493698	75493916	15269	75,85	0,0	69,78	6,2	156	73	0.00039165	0.0213764	1.0,1.0	0.843,0.948	0.105	10.5
3823	ENSG00000234741	GAS5	1	-	173864256	173865282	173864256	173864304	173865470	173865547	3823	39043894	3,1	46506407	32,68	1051	73	0	0	0.989,0.996	0.91,0.867	0.104	10.4
16693	ENSG00000092931	MFSD11	17	+	76741928	76742048	76741968	76742048	76740956	76741064	16693	3,9	32,23	1,0	12,21	113	73	0.000799091	0.0336076	0.057,0.202	0.051,0.0	0.104	10.4
7943	ENSG00000196367	TRRAP	7	+	98965692	98965895	98965695	98965895	98964628	98964775	7943	3,1	90,85	5,7	42,40	76	73	0.000412841	0.0220861	0.031,0.011	0.103,0.144	-0.103	10.3
12884	ENSG00000087152	ATXN7L3	17	-	44197597	44197751	44197597	44197730	44198019	44198130	12884	8,14	76,60	0,1	28,30	94	73	8.32888e-05	0.00718672	0.076,0.153	0.0,0.025	0.102	10.2
17125	ENSG00000170322	NFRKB	11	-	129874500	129874701	129874500	129874580	129874792	129874916	17125	8,6	40,58	17,22	49,34	194	73	0.000371485	0.0208857	0.07,0.037	0.115,0.196	-0.102	10.2
21965	ENSG00000198925	ATG9A	2	-	219227921	219228079	219227921	219228053	219228433	219228485	21965	4,11	33,37	1,0	12,16	99	73	0.00072784	0.0316282	0.082,0.18	0.058,0.0	0.102	10.2
8602	ENSG00000143971	ETAA1	2	+	67404996	67405335	67405235	67405335	67402793	67402974	8602	117152	7,0	130171	0,0	312	73	0.00112619	0.0418394	0.796,1.0	1.0,1.0	-0.102	10.2
10470	ENSG00000126214	KLC1	14	+	103692339	103692425	103692358	103692425	103687080	103687211	10470	2,10	36,34	1,0	27,20	92	73	0.000634622	0.0290454	0.042,0.189	0.029,0.0	0.101	10.1
9867	ENSG00000137310	TCF19	6	+	31162476	31163007	31162816	31163007	31161750	31162005	9867	668704	15,13	598603	0,1	413	73	3.85549e-08	2.44255e-05	0.887,0.905	1.0,0.991	-0.1	10
5272	ENSG00000153107	ANAPC1	2	-	111833219	111833326	111833219	111833311	111834603	111834872	5272	3,1	51,62	15,5	47,79	88	73	0.00118741	0.0434432	0.047,0.013	0.209,0.05	-0.1	10
20986	ENSG00000108384	RAD51C	17	+	58732480	58732544	58732483	58732544	58724039	58724100	20986	1,5	79,88	13,15	72112	76	73	0.000174991	0.0126508	0.012,0.052	0.148,0.114	-0.099	9.9
10943	ENSG00000141646	SMAD4	18	+	51065341	51065469	51065422	51065469	51059865	51059916	10943	8,7	26,27	1,2	30,40	154	73	0.000255941	0.0161931	0.127,0.109	0.016,0.023	0.098	9.8
10198	ENSG00000115825	PRKD3	2	-	37293132	37293271	37293132	37293264	37316236	37316451	10198	27,36	1,6	54,67	0,0	80	73	0.000755089	0.0322741	0.961,0.846	1.0,1.0	-0.097	9.7
22413	ENSG00000144554	FANCD2	3	+	10072879	10072964	10072954	10072964	10067208	10067317	22413	79,94	3,9	69101	0,2	148	73	0.000818634	0.0339205	0.929,0.837	1.0,0.961	-0.097	9.7
24179	ENSG00000171307	ZDHHC16	10	+	97455638	97455783	97455659	97455783	97454713	97454799	24179	11,4	40,38	1,1	20,36	94	73	0.000998848	0.0386596	0.176,0.076	0.037,0.021	0.097	9.7
7282	ENSG00000205352	PRR13	12	+	53443486	53443773	53443540	53443773	53442694	53442733	7282	95110	1,2	75,69	9,3	127	73	0.001021	0.0392645	0.982,0.969	0.827,0.93	0.097	9.7
20201	ENSG00000077232	DNAJC10	2	+	182717940	182718290	182718156	182718290	182717015	182717072	20201	615669	28,23	617726	10,4	289	73	2.58331e-06	0.000691008	0.847,0.88	0.94,0.979	-0.096	9.6
3362	ENSG00000130254	SAFB2	19	-	5595360	5595510	5595360	5595497	5598792	5598884	3362	14,13	150165	23,16	76,96	86	73	0.000696273	0.0305989	0.073,0.063	0.204,0.124	-0.096	9.6
22412	ENSG00000144554	FANCD2	3	+	10072853	10072964	10072954	10072964	10067208	10067317	22412	95111	3,9	81116	0,2	174	73	0.000923513	0.0366876	0.93,0.838	1.0,0.961	-0.096	9.6
20075	ENSG00000043355	ZIC2	13	+	99985285	99985492	99985322	99985492	99984902	99985109	20075	25,37	144137	3,3	66,53	110	73	2.31708e-05	0.00289023	0.103,0.152	0.029,0.036	0.095	9.5
11825	ENSG00000110080	ST3GAL4	11	+	126407233	126407349	126407251	126407349	126406942	126407023	11825	8,9	52,55	1,1	39,44	91	73	0.000170129	0.0124341	0.11,0.116	0.02,0.018	0.094	9.4
7297	ENSG00000132424	PNISR	6	-	99403828	99403978	99403828	99403882	99404602	99404702	7297	53,43	107136	9,22	78144	169	73	7.13796e-06	0.00139707	0.176,0.12	0.047,0.062	0.093	9.3
4500	ENSG00000065057	NTHL1	16	-	2046279	2046391	2046279	2046366	2047708	2047794	4500	6,4	34,31	0,1	31,38	98	73	0.000583374	0.0278102	0.116,0.088	0.0,0.019	0.093	9.3
27655	ENSG00000164292	RHOBTB3	5	+	95748332	95748487	95748335	95748487	95736888	95737075	27655	48,61	0,0	33,52	4,4	76	73	0.000693587	0.0305989	1.0,1.0	0.888,0.926	0.093	9.3
12745	ENSG00000140983	RHOT2	16	+	668487	668699	668655	668699	668352	668411	12745	117,92	7,2	69,75	1,0	241	73	0.00139855	0.0477571	0.835,0.933	0.954,1.0	-0.093	9.3
10540	ENSG00000163584	RPL22L1	3	-	170868012	170868201	170868012	170868134	170868297	170868390	10540	67,44	127166	82108	446815	140	73	1.94482e-06	0.000550817	0.216,0.121	0.087,0.065	0.092	9.2
7299	ENSG00000132424	PNISR	6	-	99403828	99403981	99403828	99403882	99404602	99404702	7299	56,43	107136	10,23	78144	172	73	1.01987e-05	0.00177915	0.182,0.118	0.052,0.063	0.092	9.2
23524	ENSG00000100650	SRSF5	14	+	69769510	69770540	69770466	69770540	69769181	69769251	23524	14881005	307377	9201781	531857	1029	73	6.90295e-06	0.00138236	0.256,0.159	0.109,0.128	0.089	8.9
18912	ENSG00000105576	TNPO2	19	-	12701597	12701672	12701597	12701644	12701751	12701851	18912	102,93	1,1	66,76	4,8	101	73	0.000198454	0.0138481	0.987,0.985	0.923,0.873	0.088	8.8
535	ENSG00000139405	RITA1	12	+	113186184	113186316	113186192	113186316	113185525	113186021	535	88102	11,10	74,69	0,3	81	73	0.000258899	0.0162311	0.878,0.902	1.0,0.954	-0.087	8.7
15233	ENSG00000169359	SLC33A1	3	-	155828212	155828391	155828212	155828377	155829687	155829755	15233	2,2	97147	6,11	71,60	87	73	1.34462e-05	0.00217251	0.017,0.011	0.066,0.133	-0.086	8.6
18285	ENSG00000185043	CIB1	15	-	90232218	90232447	90232218	90232327	90233668	90233703	18285	34,43	81,98	13,23	101133	193	73	1.41502e-05	0.0022509	0.137,0.142	0.046,0.061	0.086	8.6
5177	ENSG00000048649	RSF1	11	-	77672041	77672230	77672041	77672191	77675035	77675163	5177	128137	2,0	114139	8,10	112	73	1.62636e-05	0.00240165	0.977,1.0	0.903,0.901	0.086	8.6
14913	ENSG00000080822	CLDND1	3	-	98518884	98519014	98518884	98518995	98521132	98521442	14913	5,3	118121	13,19	82122	92	73	1.71886e-05	0.00249276	0.033,0.019	0.112,0.11	-0.085	8.5
14088	ENSG00000000419	DPM1	20	-	50940864	50940955	50940864	50940933	50942030	50942142	14088	17,21	97102	3,15	97172	95	73	0.000445819	0.0231972	0.119,0.137	0.023,0.063	0.085	8.5
7064	ENSG00000141198	TOM1L1	17	+	54961132	54961314	54961234	54961314	54960565	54960627	7064	22,37	66,71	15,18	95,99	175	73	0.000320005	0.0188884	0.122,0.179	0.062,0.07	0.084	8.4
11030	ENSG00000160948	VPS28	8	-	144424945	144425051	144424945	144425040	144425682	144425784	11030	246237	11,7	88,90	11,11	84	73	0.000683139	0.0303942	0.951,0.967	0.874,0.877	0.084	8.4
24426	ENSG00000163214	DHX57	2	-	38798279	38798454	38798279	38798442	38802714	38802915	24426	11,9	61,81	1,2	31,66	85	73	0.000872765	0.0355132	0.134,0.087	0.027,0.025	0.084	8.4
232	ENSG00000214087	ARL16	17	-	81682033	81682675	81682033	81682149	81683012	81683118	232	128,73	106,80	73114	47,45	599	73	0.00147635	0.0497085	0.128,0.1	0.159,0.236	-0.084	8.4
5223	ENSG00000165806	CASP7	10	+	113721000	113721168	113721031	113721168	113697493	113697603	5223	5,8	43,37	2,0	33,37	104	73	0.000991458	0.0384712	0.075,0.132	0.041,0.0	0.083	8.3
9869	ENSG00000137310	TCF19	6	+	31161750	31162005	31161792	31162005	31161483	31161577	9869	59,69	3,6	68,53	0,1	115	73	0.00133097	0.0463031	0.926,0.88	1.0,0.971	-0.083	8.3
1913	ENSG00000100241	SBF1	22	-	50461522	50461721	50461522	50461718	50461795	50461869	1913	13,17	121141	0,2	77,55	76	73	1.82215e-05	0.00252703	0.094,0.104	0.0,0.034	0.082	8.2
10926	ENSG00000104859	CLASRP	19	+	45069943	45070104	45070021	45070104	45069204	45069248	10926	24,19	86,78	2,11	80108	151	73	2.10765e-05	0.00274267	0.119,0.105	0.012,0.047	0.082	8.2
3721	ENSG00000130294	KIF1A	2	-	240765709	240765826	240765709	240765793	240766914	240767021	3721	2,6	23,35	0,0	24,32	106	73	0.00132327	0.0461686	0.057,0.106	0.0,0.0	0.082	8.2
2147	ENSG00000178691	SUZ12	17	+	31975584	31975713	31975648	31975713	31973145	31973231	2147	115157	0,0	135138	5,8	137	73	4.74585e-05	0.00472191	1.0,1.0	0.935,0.902	0.081	8.1
8433	ENSG00000159063	ALG8	11	-	78106806	78106946	78106806	78106912	78109441	78109581	8433	86,74	1,0	102121	7,8	107	73	0.000131531	0.0103143	0.983,1.0	0.909,0.912	0.081	8.1
10941	ENSG00000141646	SMAD4	18	+	51058325	51058456	51058339	51058456	51058124	51058244	10941	4,7	35,53	1,0	30,30	87	73	0.00119618	0.0436978	0.088,0.1	0.027,0.0	0.081	8.1
9326	ENSG00000111358	GTF2H3	12	+	123659429	123659669	123659515	123659669	123655770	123655824	9326	25,23	70,98	8,13	118118	159	73	3.35755e-05	0.00364097	0.141,0.097	0.03,0.048	0.08	8
12560	ENSG00000196411	EPHB4	7	-	100813918	100814039	100813918	100814021	100817191	100817357	12560	15,5	84,72	1,0	39,44	91	73	7.79055e-05	0.00679555	0.125,0.053	0.02,0.0	0.079	7.9
518	ENSG00000159592	GPBP1L1	1	-	45633488	45633675	45633488	45633647	45634095	45634236	518	39,37	155164	5,26	131154	101	73	0.000926106	0.03673	0.154,0.14	0.027,0.109	0.079	7.9
10542	ENSG00000163584	RPL22L1	3	-	170868012	170868161	170868012	170868134	170868297	170868387	10542	36,28	127166	43,71	446815	100	73	1.83604e-05	0.00252703	0.171,0.11	0.066,0.06	0.078	7.8
8572	ENSG00000148481	FAM188A	10	-	15838227	15838305	15838227	15838279	15841425	15841599	8572	7,5	57,47	0,0	63,78	99	73	5.40173e-05	0.00518093	0.083,0.073	0.0,0.0	0.078	7.8
26437	ENSG00000136010	ALDH1L2	12	-	105049907	105050707	105049907	105050058	105052089	105052217	26437	19,36	39,86	59,79	47,54	722	73	5.5512e-07	0.000215548	0.047,0.041	0.113,0.129	-0.077	7.7
12194	ENSG00000144283	PKP4	2	+	158624877	158625427	158624954	158625427	158621230	158621421	12194	101,94	8,2	80,71	0,1	150	73	0.00108498	0.0411334	0.86,0.958	1.0,0.972	-0.077	7.7
27457	ENSG00000213676	ATF6B	6	-	32117036	32117107	32117036	32117104	32117322	32117404	27457	35,75	0,15	41,47	0,1	76	73	0.000210561	0.0143997	1.0,0.828	1.0,0.978	-0.075	7.5
2641	ENSG00000038382	TRIO	5	+	14389217	14389398	14389288	14389398	14388612	14388679	2641	3,9	22,36	0,1	32,19	144	73	0.000426513	0.0225661	0.065,0.112	0.0,0.026	0.075	7.5
7713	ENSG00000078674	PCM1	8	+	17950596	17950724	17950614	17950724	17947185	17947363	7713	3,0	41,78	15,3	57,74	91	73	0.000589901	0.0280658	0.055,0.0	0.174,0.031	-0.075	7.5
5008	ENSG00000076108	BAZ2A	12	-	56610408	56610539	56610408	56610517	56611572	56611633	5008	5,10	67,62	1,0	47,54	95	73	0.000132947	0.0103872	0.054,0.11	0.016,0.0	0.074	7.4
10780	ENSG00000100979	PLTP	20	-	45909941	45910162	45909941	45910070	45911151	45911251	10780	7,3	77,85	13,11	46,49	165	73	0.000224126	0.0149492	0.039,0.015	0.111,0.09	-0.074	7.4
21093	ENSG00000154719	MRPL39	21	-	25606448	25606684	25606448	25606655	25607402	25607517	21093	10,13	91,97	0,3	131139	102	73	5.94135e-07	0.000223488	0.073,0.088	0.0,0.015	0.073	7.3
9110	ENSG00000092010	PSME1	14	+	24137089	24137205	24137142	24137205	24136984	24137017	9110	0,3	43,49	9,14	80,60	126	73	0.000315163	0.0187803	0.0,0.034	0.061,0.119	-0.073	7.3
13331	ENSG00000156299	TIAM1	21	-	31202907	31203045	31202907	31203012	31210044	31210215	13331	5,8	42,77	0,0	35,32	106	73	0.000416925	0.0221569	0.076,0.067	0.0,0.0	0.072	7.2
21745	ENSG00000172037	LAMB2	3	-	49125286	49125526	49125286	49125484	49125746	49125890	21745	10,1	93138	13,9	65,53	115	73	0.000371485	0.0208857	0.064,0.005	0.113,0.097	-0.071	7.1
14324	ENSG00000011405	PIK3C2A	11	-	17091546	17091678	17091546	17091656	17091995	17092023	14324	8,5	49,68	0,2	71,65	95	73	0.000384001	0.021058	0.111,0.053	0.0,0.023	0.071	7.1
18241	ENSG00000198604	BAZ1A	14	-	34792774	34792921	34792774	34792835	34794748	34794887	18241	141144	1,0	123130	7,3	159	73	0.000741809	0.0319411	0.985,1.0	0.89,0.952	0.071	7.1
326	ENSG00000105063	PPP6R1	19	-	55239825	55239914	55239825	55239911	55239998	55240136	326	9,10	97,86	0,4	82,85	76	73	0.000893326	0.0358702	0.082,0.1	0.0,0.043	0.07	7
6998	ENSG00000112983	BRD8	5	-	138166517	138166727	138166517	138166610	138167933	138168078	6998	206245	1,0	168206	4,8	190	73	0.000178121	0.0128386	0.988,1.0	0.942,0.908	0.069	6.9
14090	ENSG00000000419	DPM1	20	-	50940864	50940958	50940864	50940933	50942030	50942142	14090	12,16	97102	3,7	97172	98	73	0.000181667	0.0129392	0.084,0.105	0.023,0.029	0.069	6.9
7279	ENSG00000205352	PRR13	12	+	53443390	53443773	53443540	53443773	53442694	53442733	7279	310383	1,2	201202	9,3	223	73	0.000297694	0.0180068	0.99,0.984	0.88,0.957	0.069	6.9
6376	ENSG00000213341	CHUK	10	-	100219007	100219164	100219007	100219132	100219269	100219359	6376	0,0	41,62	5,10	60,79	105	73	8.41124e-05	0.00723187	0.0,0.0	0.055,0.081	-0.068	6.8
9314	ENSG00000129083	COPB1	11	-	14494209	14494439	14494209	14494320	14498837	14498985	9314	193193	0,0	210292	9,4	192	73	0.000230279	0.01523	1.0,1.0	0.899,0.965	0.068	6.8
7288	ENSG00000205352	PRR13	12	+	53443566	53443773	53443678	53443773	53442694	53442733	7288	181211	0,0	184200	7,4	185	73	0.000310488	0.0185476	1.0,1.0	0.912,0.952	0.068	6.8
16021	ENSG00000156052	GNAQ	9	-	77922176	77922366	77922176	77922345	78031099	78031458	16021	9,4	62,53	1,0	39,33	94	73	0.000737869	0.0318341	0.101,0.055	0.02,0.0	0.068	6.8
801	ENSG00000094631	HDAC6	X	+	48822890	48823109	48822911	48823109	48822647	48822794	801	1,0	34,32	1,10	41,48	94	73	0.00121981	0.0438295	0.022,0.0	0.019,0.139	-0.068	6.8
12559	ENSG00000196411	EPHB4	7	-	100813918	100814108	100813918	100814021	100817191	100817357	12559	14,13	84,72	1,0	39,44	160	73	1.47588e-05	0.00227758	0.071,0.076	0.012,0.0	0.067	6.7
22949	ENSG00000049541	RFC2	7	-	74249011	74249220	74249011	74249118	74249738	74249829	22949	68,59	178168	29,30	165187	175	73	6.23261e-05	0.00567467	0.137,0.128	0.068,0.063	0.067	6.7
12831	ENSG00000125995	ROMO1	20	+	35699544	35699763	35699632	35699763	35699352	35699456	12831	52,59	174178	17,18	112150	161	73	9.20995e-05	0.00775246	0.119,0.131	0.064,0.052	0.067	6.7
7286	ENSG00000205352	PRR13	12	+	53443540	53443773	53443678	53443773	53442694	53442733	7286	210261	0,0	223218	7,4	211	73	0.000282061	0.0174111	1.0,1.0	0.917,0.95	0.067	6.7
18911	ENSG00000105576	TNPO2	19	-	12715632	12715739	12715632	12715710	12719028	12719094	18911	136118	8,8	86114	1,1	102	73	0.000317539	0.0188752	0.924,0.913	0.984,0.988	-0.067	6.7
22658	ENSG00000071859	FAM50A	X	+	154450180	154450319	154450208	154450319	154449915	154450099	22658	118118	436485	66124	616715	101	73	3.87807e-05	0.00409477	0.164,0.15	0.072,0.111	0.066	6.6
27834	ENSG00000100296	THOC5	22	-	29544459	29544626	29544459	29544603	29549051	29549157	27834	10,8	80,72	1,2	61,71	96	73	0.000427437	0.0225661	0.087,0.078	0.012,0.021	0.066	6.6
8222	ENSG00000124207	CSE1L	20	+	49096175	49096952	49096348	49096952	49094731	49094963	8222	64,99	177204	32,66	259312	246	73	1.24487e-07	6.37637e-05	0.097,0.126	0.035,0.059	0.065	6.5
22660	ENSG00000071859	FAM50A	X	+	154450177	154450289	154450208	154450289	154449915	154450099	22660	118119	436485	65124	616715	104	73	2.87656e-05	0.00325119	0.16,0.147	0.069,0.109	0.065	6.5
5808	ENSG00000234127	TRIM26	6	-	30198665	30199264	30198665	30199153	30201034	30201138	5808	12,12	58,71	0,1	23,38	184	73	8.79108e-05	0.00747832	0.076,0.063	0.0,0.01	0.065	6.5
7283	ENSG00000205352	PRR13	12	+	53443486	53443773	53443678	53443773	53442694	53442733	7283	304369	0,0	289284	7,4	265	73	0.000256092	0.0161931	1.0,1.0	0.919,0.951	0.065	6.5
3701	ENSG00000126524	SBDS	7	-	66994211	66994333	66994211	66994282	66995289	66995293	3701	117113	0,0	99126	5,4	124	73	0.00141446	0.0481636	1.0,1.0	0.921,0.949	0.065	6.5
4473	ENSG00000161202	DVL3	3	+	184164477	184164601	184164491	184164601	184164266	184164388	4473	10,10	92,95	0,2	51,43	87	73	0.000638672	0.0291753	0.084,0.081	0.0,0.038	0.064	6.4
2134	ENSG00000133226	SRRM1	1	+	24651408	24651612	24651498	24651612	24649970	24650086	2134	322321	3,8	321358	16,18	163	73	0.000873301	0.0355132	0.98,0.947	0.9,0.899	0.064	6.4
24568	ENSG00000105698	USF2	19	+	35279138	35279307	35279166	35279307	35278945	35279074	24568	53,53	204261	21,15	135181	101	73	0.00131019	0.0459603	0.158,0.128	0.101,0.057	0.064	6.4
16142	ENSG00000120533	ENY2	8	+	109340488	109340563	109340490	109340563	109339319	109339390	16142	226231	29,29	166244	10,12	75	73	0.000886836	0.0357678	0.884,0.886	0.942,0.952	-0.062	6.2
22977	ENSG00000131759	RARA	17	+	40354184	40354409	40354301	40354409	40352338	40352507	22977	6,13	32,47	1,1	24,16	190	73	0.00105917	0.0404736	0.067,0.096	0.016,0.023	0.062	6.2
7280	ENSG00000205352	PRR13	12	+	53443390	53443773	53443678	53443773	53442694	53442733	7280	519642	0,0	415417	7,4	361	73	0.000241749	0.0156448	1.0,1.0	0.923,0.955	0.061	6.1
18110	ENSG00000090905	TNRC6A	16	+	24804159	24804319	24804176	24804319	24797914	24797966	18110	12,4	95104	0,0	21,47	90	73	0.000629063	0.028909	0.093,0.03	0.0,0.0	0.061	6.1
4648	ENSG00000136861	CDK5RAP2	9	-	120460571	120460747	120460571	120460667	120467859	120467997	4648	9,17	58,69	2,8	73,96	153	73	0.000670389	0.0301663	0.069,0.105	0.013,0.038	0.061	6.1
20379	ENSG00000131652	THOC6	16	+	3026852	3026916	3026866	3026916	3026678	3026781	20379	7,4	51,71	2,1	92100	87	73	0.00143856	0.0488461	0.103,0.045	0.018,0.008	0.061	6.1
18037	ENSG00000069275	NUCKS1	1	-	205719526	205719675	205719526	205719673	205720500	205720653	18037	6,11	273339	33,27	266377	75	73	5.50957e-06	0.00118426	0.021,0.031	0.108,0.065	-0.06	6
25126	ENSG00000240303	ACAD11	3	-	132619467	132619545	132619467	132619542	132626690	132626817	25126	97140	3,0	120188	15,7	76	73	0.000139649	0.0107753	0.969,1.0	0.885,0.963	0.06	6
5151	ENSG00000101773	RBBP8	18	+	23001570	23001729	23001585	23001729	22997619	22997734	5151	4,9	163177	15,22	127183	88	73	0.000287659	0.0176134	0.02,0.04	0.089,0.091	-0.06	6
27560	ENSG00000154781	CCDC174	3	+	14667353	14667518	14667423	14667518	14666845	14666947	27560	9,5	57,41	0,1	43,35	143	73	0.000434198	0.0228728	0.075,0.059	0.0,0.014	0.06	6
23461	ENSG00000169045	HNRNPH1	5	-	179619268	179619483	179619268	179619407	179620891	179621035	23461	143,99	8751081	134220	598703	149	73	1.04625e-08	8.12501e-06	0.074,0.043	0.099,0.133	-0.058	5.8
16745	ENSG00000122406	RPL5	1	+	92833502	92833655	92833544	92833655	92832024	92832117	16745	352398	17,22	626926	48109	115	73	0.000976138	0.0380252	0.929,0.92	0.892,0.844	0.057	5.7
23942	ENSG00000100461	RBM23	14	-	22902186	22904190	22902186	22902382	22904260	22904326	23942	78,57	65,62	124138	48,51	1881	73	3.0203e-06	0.000775299	0.044,0.034	0.091,0.095	-0.054	5.4
6693	ENSG00000175455	CCDC14	3	-	123913724	123915718	123913724	123915132	123931101	123931234	6693	1015955	8,6	7061089	1,0	659	73	0.000294779	0.0178776	0.934,0.946	0.987,1.0	-0.054	5.4
23575	ENSG00000100401	RANGAP1	22	-	41249728	41249928	41249728	41249817	41251006	41251109	23575	27,21	187228	31,29	94130	184	73	0.000319375	0.0188884	0.054,0.035	0.116,0.081	-0.054	5.4
4123	ENSG00000125257	ABCC4	13	-	95044265	95044462	95044265	95044438	95053094	95053184	4123	3,10	113,77	0,0	80,92	97	73	0.000598368	0.0283565	0.02,0.089	0.0,0.0	0.054	5.4
13084	ENSG00000119185	ITGB1BP1	2	-	9407571	9407598	9407571	9407584	9408112	9408201	13084	103126	2,0	139142	7,9	87	73	0.000501206	0.0250394	0.977,1.0	0.943,0.93	0.052	5.2
13688	ENSG00000137154	RPS6	9	-	19376493	19376667	19376493	19376651	19378367	19378506	13688	17321956	1008610953	2972227	863913057	89	73	3.55042e-09	3.56137e-06	0.123,0.128	0.027,0.123	0.051	5.1
24143	ENSG00000274602	PI4KAP1	22	-	18535244	18535436	18535244	18535328	18535858	18537791	24143	8,6	60,46	0,0	75,43	181	73	0.000240042	0.0155762	0.051,0.05	0.0,0.0	0.051	5.1
20734	ENSG00000072778	ACADVL	17	+	7224636	7224714	7224641	7224714	7224479	7224552	20734	13,11	122176	4,7	234225	78	73	0.000757451	0.0322741	0.091,0.055	0.016,0.028	0.051	5.1
24765	ENSG00000280987	MATR3	5	+	139325295	139325662	139325439	139325662	139322597	139322967	24765	215208	523565	115144	555684	217	73	3.21906e-06	0.000807245	0.121,0.11	0.065,0.066	0.05	5
24018	ENSG00000182199	SHMT2	12	+	57232424	57232575	57232452	57232575	57232210	57232292	24018	100122	626757	34,63	667574	101	73	5.84875e-06	0.00123511	0.104,0.104	0.036,0.073	0.05	5
7627	ENSG00000070669	ASNS	7	-	97854579	97854754	97854579	97854680	97855352	97855459	7627	56,53	229275	49,75	564647	147	73	1.79263e-05	0.00252703	0.108,0.087	0.041,0.054	0.05	5
23283	ENSG00000109685	WHSC1	4	+	1952751	1953524	1953323	1953524	1952104	1952231	23283	82,46	89115	89,91	65,89	645	73	0.000685555	0.0303942	0.094,0.043	0.134,0.104	-0.05	5
28211	ENSG00000093010	COMT	22	+	19962232	19962815	19962526	19962815	19961198	19961289	28211	40,46	79,90	19,8	61,61	367	73	0.000837257	0.0344549	0.091,0.092	0.058,0.025	0.05	5
25874	ENSG00000134905	CARS2	13	-	110642314	110644182	110642314	110642521	110644384	110644483	25874	48,35	38,53	50,54	20,26	1734	73	0.000344059	0.0197211	0.05,0.027	0.095,0.08	-0.049	4.9
5165	ENSG00000122566	HNRNPA2B1	7	-	26197830	26197884	26197830	26197866	26200571	26200746	5165	36,60	359333	15,44	315501	91	73	0.000749161	0.0321485	0.074,0.126	0.037,0.066	0.049	4.9
10911	ENSG00000088833	NSFL1C	20	-	1445665	1446149	1445665	1445830	1452492	1452630	10911	40,13	132139	43,88	115145	392	73	3.70948e-06	0.000885942	0.053,0.017	0.065,0.102	-0.048	4.8
7768	ENSG00000138430	OLA1	2	-	174075408	174075540	174075408	174075527	174078967	174079090	7768	21,33	291304	3,25	365513	86	73	2.33408e-05	0.00289643	0.058,0.084	0.007,0.04	0.048	4.8
4431	ENSG00000101343	CRNKL1	20	-	20043491	20043719	20043491	20043662	20045307	20045486	4431	3,10	48,64	2,0	55,55	130	73	0.00136041	0.046988	0.034,0.081	0.02,0.0	0.048	4.8
18404	ENSG00000267216	AC010642.1	19	+	58312165	58312264	58312196	58312264	58306087	58306216	18404	187205	11,6	113136	1,1	104	73	0.000948602	0.0373089	0.923,0.96	0.988,0.99	-0.047	4.7
24417	ENSG00000042753	AP2S1	19	-	46845992	46846149	46845992	46846142	46850763	46850766	24417	81,72	796889	94,91	535677	80	73	0.000616726	0.028617	0.085,0.069	0.138,0.109	-0.046	4.6
64	ENSG00000179222	MAGED1	X	+	51897522	51897626	51897546	51897626	51897207	51897271	64	10,17	149144	2,3	95106	97	73	0.000889335	0.0358024	0.048,0.082	0.016,0.021	0.046	4.6
26358	ENSG00000179262	RAD23A	19	+	12948496	12948552	12948513	12948552	12948270	12948358	26358	266361	17,22	331260	6,7	90	73	0.000678025	0.0303351	0.927,0.93	0.978,0.968	-0.044	4.4
2145	ENSG00000178691	SUZ12	17	+	31975481	31975713	31975648	31975713	31973145	31973231	2145	391507	0,0	397534	5,8	240	73	0.000797026	0.0336076	1.0,1.0	0.96,0.953	0.044	4.4
27705	ENSG00000152904	GGPS1	1	+	235335241	235335334	235335246	235335334	235328569	235328778	27705	133130	5,7	126228	0,1	78	73	0.000992382	0.0384712	0.961,0.946	1.0,0.995	-0.044	4.4
15854	ENSG00000092199	HNRNPC	14	-	21263310	21263829	21263310	21263336	21269297	21269442	15854	277271	293354	162168	285464	566	73	1.58305e-06	0.000476379	0.109,0.09	0.068,0.045	0.043	4.3
26735	ENSG00000168002	POLR2G	11	+	62761758	62761904	62761794	62761904	62761579	62761660	26735	21,29	270298	4,6	242259	109	73	1.75157e-06	0.000508039	0.05,0.061	0.011,0.015	0.043	4.3
18761	ENSG00000173418	NAA20	20	+	20025641	20025767	20025676	20025767	20022455	20022480	18761	16,4	126133	2,0	89131	108	73	0.000144466	0.0110409	0.079,0.02	0.015,0.0	0.042	4.2
502	ENSG00000066455	GOLGA5	14	+	92819693	92819836	92819707	92819836	92816250	92816421	502	3,1	152156	10,8	130147	87	73	0.000511691	0.025318	0.016,0.005	0.061,0.044	-0.042	4.2
20394	ENSG00000076043	REXO2	11	+	114447791	114447879	114447825	114447879	114445987	114446087	20394	7,9	83,99	3,4	121238	107	73	0.000675165	0.0303245	0.054,0.058	0.017,0.011	0.042	4.2
3614	ENSG00000164163	ABCE1	4	+	145121305	145121391	145121332	145121391	145121173	145121233	3614	23,29	267221	10,18	266355	100	73	0.000629239	0.028909	0.059,0.087	0.027,0.036	0.041	4.1
708	ENSG00000175826	CTDNEP1	17	-	7244550	7244698	7244550	7244635	7246025	7246137	708	41,66	289319	23,20	254239	136	73	0.000692151	0.0305989	0.071,0.1	0.046,0.043	0.041	4.1
28135	ENSG00000245910	SNHG6	8	-	66922323	66922414	66922323	66922392	66922613	66922725	28135	24,22	222217	12,50	445789	95	73	0.00135804	0.0469734	0.077,0.072	0.02,0.046	0.041	4.1
17533	ENSG00000099622	CIRBP	19	+	1270866	1271036	1270927	1271036	1269330	1269410	17533	136145	10141083	216235	9141136	134	73	0.000107338	0.00876355	0.068,0.068	0.114,0.101	-0.04	4
9350	ENSG00000277957	SENP3-EIF4A1	17	+	7570857	7570933	7570882	7570933	7570680	7570764	9350	8,13	164150	2,1	134160	98	73	0.000154017	0.0114731	0.035,0.061	0.011,0.005	0.04	4
26874	ENSG00000104529	EEF1D	8	-	143580563	143580757	143580563	143580727	143581053	143581146	26874	126128	693709	57114	793747	103	73	0.000541405	0.0264377	0.114,0.113	0.048,0.098	0.04	4
16349	ENSG00000089597	GANAB	11	-	62638982	62639132	62638982	62639110	62639358	62639467	16349	50,79	531499	31,38	524524	95	73	0.000394627	0.02142	0.067,0.108	0.043,0.053	0.039	3.9
14122	ENSG00000132383	RPA1	17	+	1843906	1843998	1843919	1843998	1842814	1842853	14122	1,1	107156	8,11	142199	86	73	0.000439346	0.0229565	0.008,0.005	0.046,0.045	-0.039	3.9
25299	ENSG00000115286	NDUFS7	19	+	1394417	1395589	1395390	1395589	1393241	1393330	25299	221218	183239	172149	93,91	1046	73	0.000896396	0.0358702	0.078,0.06	0.114,0.103	-0.039	3.9
16155	ENSG00000009307	CSDE1	1	-	114720538	114720737	114720538	114720717	114723882	114724002	16155	74114	603689	26101	660743	93	73	0.00135656	0.0469734	0.088,0.115	0.03,0.096	0.039	3.9
2203	ENSG00000273841	TAF9	5	-	69366502	69366725	69366502	69366595	69369462	69369642	2203	21,51	171180	21,20	238261	203	73	6.19358e-05	0.00566936	0.042,0.092	0.031,0.027	0.038	3.8
23052	ENSG00000229117	RPL41	12	+	56116753	56116796	56116774	56116796	56116632	56116659	23052	238289	22822222	460323	19842602	94	73	0.00119984	0.043765	0.075,0.092	0.153,0.088	-0.037	3.7
5010	ENSG00000125971	DYNLRB1	20	+	34526267	34526343	34526271	34526343	34516408	34516461	5010	240269	1,1	267222	9,10	77	73	0.00023205	0.0152701	0.996,0.996	0.966,0.955	0.036	3.6
610	ENSG00000198755	RPL10A	6	+	35469314	35469529	35469380	35469529	35468801	35469027	610	498522	27702999	211373	24613251	139	73	6.90406e-07	0.000251831	0.086,0.084	0.043,0.057	0.035	3.5
14132	ENSG00000254870	ATP6V1G2-DDX39B	6	-	31538752	31538939	31538752	31538855	31539146	31539274	14132	74,67	486507	24,13	273369	157	73	8.81785e-06	0.00162494	0.066,0.058	0.039,0.016	0.035	3.5
1712	ENSG00000126432	PRDX5	11	+	64321537	64321742	64321585	64321742	64321013	64321068	1712	6,6	174212	15,33	244258	121	73	0.000201656	0.0139102	0.02,0.017	0.036,0.072	-0.035	3.5
15850	ENSG00000092199	HNRNPC	14	-	21263310	21263582	21263310	21263336	21269297	21269425	15850	109,98	293354	57,59	285464	319	73	8.66062e-06	0.00161625	0.078,0.06	0.044,0.028	0.033	3.3
606	ENSG00000198755	RPL10A	6	+	35469340	35469529	35469380	35469529	35468801	35469027	606	424438	27702999	184343	24613251	113	73	1.28217e-05	0.00209226	0.09,0.086	0.046,0.064	0.033	3.3
27779	ENSG00000055211	GINM1	6	+	149578797	149578981	149578821	149578981	149572506	149572603	27779	8,10	189206	0,0	141215	97	73	0.000664052	0.0299932	0.031,0.035	0.0,0.0	0.033	3.3
26060	ENSG00000060491	OGFR	20	+	62810367	62810565	62810498	62810565	62809584	62809663	26060	30,27	259279	1,1	73,48	204	73	0.000201584	0.0139102	0.04,0.033	0.005,0.007	0.031	3.1
3825	ENSG00000234741	GAS5	1	-	173864256	173865282	173864256	173864704	173865470	173865547	3825	37203757	3,7	44585863	16,35	651	73	1.86416e-05	0.00253547	0.993,0.984	0.969,0.949	0.029	2.9
10042	ENSG00000155959	VBP1	X	+	155238768	155238961	155238771	155238961	155236228	155236367	10042	2,1	306300	27,6	422615	76	73	0.000239507	0.0155762	0.006,0.003	0.058,0.009	-0.029	2.9
7200	ENSG00000198055	GRK6	5	+	177433855	177434104	177433913	177434104	177433535	177433676	7200	20,25	237258	10,6	232207	131	73	0.00141041	0.0480938	0.045,0.051	0.023,0.016	0.029	2.9
22812	ENSG00000255717	SNHG1	11	-	62853071	62853124	62853071	62853115	62853551	62853590	22812	1,0	355409	26,10	489637	82	73	4.66722e-05	0.00472095	0.003,0.0	0.045,0.014	-0.028	2.8
10041	ENSG00000155959	VBP1	X	+	155238758	155238961	155238771	155238961	155236228	155236367	10041	6,3	306300	33,13	422615	86	73	0.00047361	0.0241641	0.016,0.008	0.062,0.018	-0.028	2.8
8887	ENSG00000118181	RPS25	11	-	119017361	119017487	119017361	119017433	119017957	119018064	8887	12261333	14,17	14772193	36,71	127	73	4.38627e-05	0.00451261	0.981,0.978	0.959,0.947	0.027	2.7
7866	ENSG00000105372	RPS19	19	+	41861105	41861212	41861111	41861212	41860774	41860845	7866	956989	79439005	141994	61126794	79	73	1.84746e-05	0.00252703	0.1,0.092	0.021,0.119	0.026	2.6
7870	ENSG00000105372	RPS19	19	+	41861104	41861211	41861111	41861211	41860774	41860845	7870	9621000	79439005	1411020	61126794	80	73	2.51739e-05	0.00300939	0.1,0.092	0.021,0.12	0.026	2.6
26876	ENSG00000104529	EEF1D	8	-	143580505	143580727	143580505	143580632	143581053	143581146	26876	17811832	33,63	19911986	34,22	168	73	0.00109279	0.0412639	0.959,0.927	0.962,0.975	-0.025	2.5
7874	ENSG00000105372	RPS19	19	+	41861099	41861212	41861111	41861212	41860774	41860845	7874	961997	79439005	1421009	61126794	85	73	1.46854e-05	0.00227758	0.094,0.087	0.02,0.113	0.024	2.4
14513	ENSG00000110651	CD81	11	+	2394064	2394192	2394094	2394192	2390411	2390526	14513	26,29	518529	2,7	189315	103	73	0.000452638	0.023434	0.034,0.037	0.007,0.016	0.024	2.4
19694	ENSG00000115307	AUP1	2	-	74527470	74527623	74527470	74527590	74527735	74528085	19694	4,6	230257	20,21	377351	106	73	0.00138643	0.0475424	0.012,0.016	0.035,0.04	-0.024	2.4
18961	ENSG00000120699	EXOSC8	13	+	37002452	37002551	37002487	37002551	37002272	37002309	18961	8,5	228264	18,43	387533	108	73	0.00121029	0.0438295	0.023,0.013	0.03,0.052	-0.023	2.3
6068	ENSG00000115758	ODC1	2	-	10444473	10444638	10444473	10444547	10444930	10445049	6068	860928	1,4	826916	19,4	164	73	0.00121721	0.0438295	0.997,0.99	0.951,0.99	0.023	2.3
17380	ENSG00000166681	NGFRAP1	X	+	103376988	103377106	103377027	103377106	103376394	103376613	17380	34,26	10601317	56,37	716837	112	73	9.16972e-06	0.00165418	0.02,0.013	0.049,0.028	-0.022	2.2
10026	ENSG00000142541	RPL13A	19	+	49491019	49491099	49491039	49491099	49490778	49490864	10026	463562	59156687	92394	41934781	93	73	9.02034e-06	0.00164512	0.058,0.062	0.017,0.061	0.021	2.1
23189	ENSG00000063177	RPL18	19	-	48616078	48616220	48616078	48616202	48616725	48616824	23189	349416	44384954	109362	43494624	91	73	1.18136e-05	0.00197501	0.059,0.063	0.02,0.059	0.021	2.1
3810	ENSG00000234741	GAS5	1	-	173865472	173865565	173865472	173865547	173865856	173865894	3810	443418	54894810	280411	52047256	91	73	0.000256947	0.0161931	0.061,0.065	0.041,0.043	0.021	2.1
19680	ENSG00000028203	VEZT	12	+	95299093	95301172	95300164	95301172	95296050	95296258	19680	8,20	45,56	42,50	70,78	1144	73	0.0012134	0.0438295	0.011,0.022	0.037,0.039	-0.021	2.1
1530	ENSG00000167674	CTB-50L17.10	19	+	4496918	4498031	4497957	4498031	4496301	4496405	1530	37,13	143192	44,43	85,97	1112	73	2.75507e-07	0.000120729	0.017,0.004	0.033,0.028	-0.02	2
25145	ENSG00000136942	RPL35	9	-	124857882	124858114	124857882	124858067	124860182	124860264	25145	492538	45964618	237491	37575344	120	73	0.00109356	0.0412639	0.061,0.066	0.037,0.053	0.019	1.9
21131	ENSG00000171863	RPS7	2	+	3575556	3575683	3575591	3575683	3575204	3575350	21131	30,27	15381717	177,46	23872400	108	73	7.25745e-08	4.26136e-05	0.013,0.011	0.048,0.013	-0.018	1.8
7873	ENSG00000105372	RPS19	19	+	41861064	41861212	41861111	41861212	41860774	41860845	7873	963993	79439005	1411006	61126794	120	73	2.57356e-06	0.000691008	0.069,0.063	0.014,0.083	0.018	1.8
21984	ENSG00000144713	RPL32	3	-	12836049	12836235	12836049	12836223	12839348	12839530	21984	231307	43834931	126311	47466842	85	73	0.000114641	0.0092303	0.043,0.051	0.022,0.038	0.017	1.7
2661	ENSG00000142937	RPS8	1	+	44777610	44777672	44777613	44777672	44776674	44776774	2661	130129	1214813082	539167	1226415278	76	73	1.69545e-11	4.53515e-08	0.01,0.009	0.041,0.01	-0.016	1.6
3811	ENSG00000234741	GAS5	1	-	173865228	173865423	173865228	173865282	173865509	173865565	3811	104,72	24882528	145216	17812368	214	73	3.46529e-11	8.34235e-08	0.014,0.01	0.027,0.03	-0.016	1.6
6648	ENSG00000105640	RPL18A	19	+	17861397	17861563	17861424	17861563	17861292	17861307	6648	18791648	11,14	12281673	24,28	100	73	0.000309731	0.0185476	0.992,0.988	0.974,0.978	0.014	1.4
21979	ENSG00000144713	RPL32	3	-	12836059	12836269	12836059	12836223	12839348	12839530	21979	233312	43834931	125318	47466842	119	73	0.000106511	0.00875135	0.032,0.037	0.016,0.028	0.013	1.3
12079	ENSG00000100316	RPL3	22	-	39316705	39317021	39316705	39316841	39317460	39317629	12079	494471	41325006	263489	53266428	253	73	2.28596e-06	0.000639911	0.033,0.026	0.014,0.021	0.012	1.2
5426	ENSG00000114391	RPL24	3	-	101682770	101682910	101682770	101682907	101685817	101685954	5426	210234	52035631	46323	45087527	76	73	0.000490116	0.024736	0.037,0.038	0.01,0.04	0.012	1.2
27887	ENSG00000089009	RPL6	12	-	112406865	112406913	112406865	112406890	112408239	112408329	27887	91,84	27803381	3107	35054162	96	73	7.26672e-05	0.00642423	0.024,0.019	0.001,0.019	0.011	1.1
3785	ENSG00000234741	GAS5	1	-	173863953	173864098	173863953	173864075	173864256	173864304	3785	54,44	25852316	83132	24923581	96	73	0.000289317	0.0176329	0.016,0.014	0.025,0.027	-0.011	1.1
7044	ENSG00000170889	RPS9	19	+	54206552	54207647	54207397	54207647	54206275	54206462	7044	375340	11901275	228260	14091709	918	73	2.94189e-07	0.00012647	0.024,0.021	0.013,0.012	0.01	1
14423	ENSG00000174444	RPL4	15	-	66503357	66503583	66503357	66503529	66504787	66504845	14423	39,48	33203653	180,50	36634248	127	73	0.000179251	0.0128431	0.007,0.007	0.027,0.007	-0.01	1
8889	ENSG00000118181	RPS25	11	-	119017361	119017552	119017361	119017433	119017957	119018064	8889	50144733	14,17	55159272	36,71	192	73	0.000381981	0.021043	0.993,0.991	0.983,0.98	0.01	1
27885	ENSG00000089009	RPL6	12	-	112405198	112405393	112405198	112405376	112405852	112406037	27885	29,31	22622531	105,45	26474018	90	73	0.000696528	0.0305989	0.01,0.01	0.031,0.009	-0.01	1
8653	ENSG00000163479	SSR2	1	-	156011809	156012565	156011809	156011887	156014960	156015069	8653	92,73	616633	55,78	245324	751	73	0.000606296	0.0284522	0.014,0.011	0.021,0.023	-0.009	0.9
17811	ENSG00000168028	RPSA	3	+	39411569	39411777	39411648	39411777	39410755	39410999	17811	177173	35794030	57155	32893977	152	73	0.000245436	0.0158391	0.023,0.02	0.008,0.018	0.008	0.8
3979	ENSG00000267277	CTD-2342J14.6	19	-	11371687	11371874	11371687	11371871	11374610	11374935	3979	3,8	1,0	5,9	2,5	76	73	0.00152199	0.0509601	0.742,1.0	0.706,0.634	0.201	20.1
22439	ENSG00000004399	PLXND1	3	-	129565886	129566029	129565886	129566017	129566526	129566631	22439	0,1	22,32	3,3	11,17	85	73	0.00153591	0.0513547	0.0,0.026	0.19,0.132	-0.148	14.8
12977	ENSG00000137760	ALKBH8	11	-	107553846	107553978	107553846	107553973	107556765	107557003	12977	23,16	6,6	11,23	2,0	78	73	0.00153855	0.0513717	0.782,0.714	0.837,1.0	-0.17	17
106	ENSG00000021826	CPS1	2	+	210658474	210658688	210658598	210658688	210656524	210656632	106	1,3	41,54	6,11	49,44	197	73	0.00155057	0.051626	0.009,0.02	0.043,0.085	-0.05	5
25687	ENSG00000165724	ZMYND19	9	-	137588658	137588903	137588658	137588718	137590212	137590490	25687	20,17	123210	12,18	67,34	258	73	0.00155084	0.051626	0.044,0.022	0.048,0.13	-0.056	5.6
6877	ENSG00000100211	CBY1	22	+	38671069	38671188	38671075	38671188	38670883	38670989	6877	135147	7,6	143163	2,0	79	73	0.0015526	0.051626	0.947,0.958	0.985,1.0	-0.04	4
4584	ENSG00000177054	ZDHHC13	11	+	19170398	19170568	19170410	19170568	19166301	19166385	4584	1,0	29,24	3,6	26,36	85	73	0.00155628	0.051677	0.029,0.0	0.09,0.125	-0.093	9.3
10117	ENSG00000138834	MAPK8IP3	16	+	1765934	1766142	1765959	1766142	1765012	1765178	10117	8,1	24,20	1,0	23,12	98	73	0.00156251	0.0518114	0.199,0.036	0.031,0.0	0.102	10.2
8917	ENSG00000231500	RPS18	6	+	33275940	33276066	33275964	33276066	33275796	33275883	8917	11861442	1648017458	5891628	1521421307	97	73	0.00156463	0.0518114	0.051,0.059	0.028,0.054	0.014	1.4
16845	ENSG00000119760	SUPT7L	2	-	27660983	27661601	27660983	27661155	27662178	27662281	16845	472566	4,6	273390	0,0	519	73	0.00157266	0.0520057	0.943,0.93	1.0,1.0	-0.064	6.4
21079	ENSG00000116815	CD58	1	-	116519230	116519302	116519230	116519267	116521905	116521983	21079	0,0	19,9	9,0	7,25	108	73	0.00157685	0.0520729	0.0,0.0	0.465,0.0	-0.233	23.3
15860	ENSG00000234129	RP11-120D5.1	X	-	11055935	11056041	11055935	11056036	11106900	11106990	15860	5,9	6,5	1,4	0,1	78	73	0.00157971	0.0520959	0.438,0.628	1.0,0.789	-0.362	36.2
28060	ENSG00000168487	BMP1	8	+	22201117	22201928	22201802	22201928	22197239	22197420	28060	71,50	5,7	10,17	9,4	758	73	0.00158473	0.0521898	0.578,0.408	0.097,0.29	0.299	29.9
19355	ENSG00000136878	USP20	9	+	129876098	129876238	129876129	129876238	129875559	129875641	19355	4,5	42,28	0,0	25,17	104	73	0.00159184	0.0523524	0.063,0.111	0.0,0.0	0.087	8.7
17663	ENSG00000126216	TUBGCP3	13	-	112498806	112498940	112498806	112498936	112499044	112499185	17663	1,1	0,1	0,2	1,2	77	73	0.00159442	0.0523656	1.0,0.487	0.0,0.487	0.5	50
10183	ENSG00000133243	BTBD2	19	-	2028707	2028894	2028707	2028834	2034750	2034881	10183	2,0	13,13	3,3	3,4	133	73	0.00160604	0.0526325	0.078,0.0	0.354,0.292	-0.284	28.4
13381	ENSG00000240682	ISY1	3	-	129140367	129140516	129140367	129140485	129145760	129145874	13381	6,2	118188	9,14	110151	104	73	0.00160961	0.0526325	0.034,0.007	0.054,0.061	-0.037	3.7
2119	ENSG00000170004	CHD3	17	+	7894114	7894265	7894126	7894265	7893804	7893935	2119	29,39	11,16	23,14	20,27	85	73	0.00161347	0.0526325	0.694,0.677	0.497,0.308	0.283	28.3
24808	ENSG00000146281	PM20D2	6	+	89148505	89148574	89148524	89148574	89146049	89146609	24808	2,1	2,3	2,1	1,0	92	73	0.00161347	0.0526325	0.442,0.209	0.613,1.0	-0.481	48.1
7016	ENSG00000149927	DOC2A	16	-	30007172	30007406	30007172	30007299	30009003	30009105	7016	5,6	2,2	5,8	0,1	180	73	0.00161024	0.0526325	0.503,0.549	1.0,0.764	-0.356	35.6
15393	ENSG00000213199	ASIC3	7	+	151050480	151050608	151050599	151050608	151050105	151050256	15393	28,14	0,0	18,21	0,5	192	73	0.00162526	0.0529103	1.0,1.0	1.0,0.615	0.193	19.3
21689	ENSG00000214655	ZSWIM8	10	+	73796195	73796360	73796320	73796360	73795538	73795663	21689	1,11	6,4	1,5	0,1	198	73	0.00162923	0.0529103	0.058,0.503	1.0,0.648	-0.544	54.4
2574	ENSG00000125648	SLC25A23	19	-	6453980	6454180	6453980	6454088	6454322	6454475	2574	8,6	67,53	1,0	45,41	165	73	0.00162702	0.0529103	0.05,0.048	0.01,0.0	0.044	4.4
8652	ENSG00000163479	SSR2	1	-	156014960	156015073	156014960	156015069	156018269	156018368	8652	23,23	765868	22,22	290435	77	73	0.00163078	0.0529103	0.028,0.025	0.067,0.046	-0.03	3
13178	ENSG00000258830	RP11-123K3.4	12	-	57255989	57256124	57255989	57256068	57256413	57256511	13178	16,22	4,1	14,21	0,0	129	73	0.00164176	0.0531761	0.694,0.926	1.0,1.0	-0.19	19
22356	ENSG00000160766	GBAP1	1	-	155217518	155217738	155217518	155217593	155217963	155218049	22356	7,1	1,0	3,11	3,5	218	73	0.00164418	0.0531761	0.701,1.0	0.251,0.424	0.513	51.3
27014	ENSG00000165915	SLC39A13	11	+	47414996	47415159	47415059	47415159	47414776	47414909	27014	4,11	20,30	0,2	17,16	136	73	0.0016456	0.0531761	0.097,0.164	0.0,0.063	0.099	9.9
18317	ENSG00000107882	SUFU	10	+	102597136	102597293	102597139	102597293	102593992	102594065	18317	2,15	13,18	1,0	5,4	76	73	0.00166902	0.0538606	0.129,0.445	0.161,0.0	0.207	20.7
18930	ENSG00000135912	TTLL4	2	+	218753114	218753266	218753120	218753266	218752762	218752973	18930	49,56	5,3	47,55	0,0	79	73	0.00167259	0.0539036	0.901,0.945	1.0,1.0	-0.077	7.7
9620	ENSG00000011028	MRC2	17	+	62675785	62675905	62675789	62675905	62674062	62674170	9620	2,4	9,23	0,0	11,13	77	73	0.00167788	0.0540017	0.174,0.142	0.0,0.0	0.158	15.8
26509	ENSG00000118495	PLAGL1	6	-	143960468	143960580	143960468	143960556	143964786	143964818	26509	2,2	14,31	10,3	10,11	97	73	0.00168399	0.0541261	0.097,0.046	0.429,0.17	-0.228	22.8
2836	ENSG00000260914	RP11-343C2.11	16	+	69318649	69318711	69318652	69318711	69316224	69316372	2836	232249	13,6	168186	1,2	76	73	0.00168697	0.0541496	0.945,0.976	0.994,0.989	-0.031	3.1
17419	ENSG00000175309	PHYKPL	5	-	178225354	178225599	178225354	178225429	178229939	178230099	17419	24,25	33,39	17,24	67,76	243	73	0.00168942	0.054156	0.179,0.161	0.071,0.087	0.091	9.1
21632	ENSG00000214826	DDX12P	12	-	9421387	9421546	9421387	9421491	9421817	9421890	21632	6,3	56,27	11,10	28,25	128	73	0.0016934	0.0542113	0.058,0.06	0.183,0.186	-0.126	12.6
18806	ENSG00000160712	IL6R	1	+	154434989	154435156	154434994	154435156	154434652	154434700	18806	1,8	0,0	6,2	5,0	78	73	0.00170965	0.0546179	1.0,1.0	0.529,1.0	0.236	23.6
9154	ENSG00000136068	FLNB	3	+	58102164	58102340	58102202	58102340	58098710	58098908	9154	5,2	58,53	10,12	62,36	111	73	0.00171064	0.0546179	0.054,0.024	0.096,0.18	-0.099	9.9
12297	ENSG00000125846	ZNF133	20	+	18305667	18305807	18305680	18305807	18297984	18298062	12297	1,2	0,1	1,1	1,2	86	73	0.00171829	0.0547172	1.0,0.629	0.459,0.298	0.436	43.6
19881	ENSG00000224843	LINC00240	6	+	27023749	27023924	27023764	27023924	27023253	27023397	19881	2,4	1,1	2,0	2,6	88	73	0.00171741	0.0547172	0.624,0.768	0.453,0.0	0.469	46.9
14959	ENSG00000261067	RP11-264B17.3	16	+	28986381	28986399	28986384	28986399	28986134	28986216	14959	4,1	0,1	0,2	2,1	76	73	0.00172818	0.0547425	1.0,0.49	0.0,0.658	0.416	41.6
3171	ENSG00000182004	SNRPE	1	+	203862190	203862222	203862195	203862222	203861614	203861713	3171	40,31	461549	20,30	531851	78	73	0.00172607	0.0547425	0.075,0.05	0.034,0.032	0.029	2.9
3752	ENSG00000033627	ATP6V0A1	17	+	42477656	42477742	42477659	42477742	42468009	42468107	3752	1,3	0,0	1,0	0,3	76	73	0.00172239	0.0547425	1.0,1.0	1.0,0.0	0.5	50
6684	ENSG00000049860	HEXB	5	+	74718759	74718971	74718908	74718971	74718290	74718363	6684	262290	0,0	219335	3,7	222	73	0.00172764	0.0547425	1.0,1.0	0.96,0.94	0.05	5
2902	ENSG00000160285	LSS	21	-	46209553	46209785	46209553	46209625	46210687	46210744	2902	23,10	38,41	1,13	42,58	233	73	0.00173211	0.0547947	0.159,0.071	0.007,0.066	0.078	7.8
1543	ENSG00000119616	FCF1	14	+	74715820	74716099	74715950	74716099	74714871	74714943	1543	26,18	88,78	13,13	109126	203	73	0.00173876	0.0548611	0.096,0.077	0.041,0.036	0.048	4.8
9345	ENSG00000277957	SENP3-EIF4A1	17	+	7573375	7573547	7573399	7573547	7572283	7572864	9345	0,3	2,1	2,4	0,1	97	73	0.00173788	0.0548611	0.0,0.693	1.0,0.751	-0.529	52.9
17348	ENSG00000217930	PAM16	16	-	4341367	4341672	4341367	4341504	4343206	4343291	17348	67,91	94,99	59,54	102146	241	73	0.00174205	0.0548927	0.178,0.218	0.149,0.101	0.073	7.3
12922	ENSG00000135424	ITGA7	12	-	55696898	55697068	55696898	55697050	55697215	55697277	12922	27,18	5,6	8,8	0,1	91	73	0.00176393	0.0554372	0.812,0.706	1.0,0.865	-0.173	17.3
20118	ENSG00000100242	SUN2	22	-	38750897	38751080	38750897	38751035	38751209	38751373	20118	6,1	62,67	5,8	27,24	118	73	0.00176353	0.0554372	0.056,0.009	0.103,0.171	-0.105	10.5
4628	ENSG00000203896	LIME1	20	+	63737972	63738060	63738007	63738060	63737820	63737902	4628	13,9	11,9	6,7	0,2	108	73	0.00177227	0.0555541	0.444,0.403	1.0,0.703	-0.428	42.8
499	ENSG00000126107	HECTD3	1	-	45003854	45003960	45003854	45003936	45004059	45004134	499	7,3	35,23	0,2	30,40	97	73	0.00177048	0.0555541	0.131,0.089	0.0,0.036	0.092	9.2
6713	ENSG00000075234	TTC38	22	+	46268384	46268591	46268513	46268591	46267960	46268072	6713	5,6	35,27	0,0	15,24	202	73	0.00177465	0.0555564	0.049,0.074	0.0,0.0	0.061	6.1
23331	ENSG00000205560	CPT1B	22	-	50571157	50571292	50571157	50571287	50571374	50571539	23331	34,27	0,1	45,62	1,10	78	73	0.00179629	0.0561608	1.0,0.962	0.977,0.853	0.066	6.6
12063	ENSG00000018189	RUFY3	4	+	70793764	70793904	70793784	70793904	70789494	70789592	12063	14,12	24,23	8,11	44,61	93	73	0.00180318	0.0563033	0.314,0.291	0.125,0.124	0.178	17.8
6694	ENSG00000175455	CCDC14	3	-	123915198	123915372	123915198	123915289	123931101	123931234	6694	141124	6,6	90135	1,1	156	73	0.00180937	0.0564233	0.917,0.906	0.977,0.984	-0.069	6.9
19037	ENSG00000101412	E2F1	20	-	33677425	33677541	33677425	33677540	33678200	33678353	19037	9,11	88117	0,4	79,78	74	73	0.00182417	0.0566646	0.092,0.085	0.0,0.048	0.065	6.5
3080	ENSG00000248101	AC002116.8	19	-	36010566	36011077	36010566	36010683	36011403	36011464	3080	64,70	0,2	64,81	7,4	467	73	0.00182056	0.0566646	1.0,0.845	0.588,0.76	0.249	24.9
7287	ENSG00000205352	PRR13	12	+	53443540	53443773	53443566	53443773	53442694	53442733	7287	29,50	0,0	43,20	4,2	99	73	0.00182379	0.0566646	1.0,1.0	0.888,0.881	0.115	11.5
20983	ENSG00000126215	XRCC3	14	-	103712874	103712941	103712874	103712934	103715423	103715459	20983	3,17	1,1	0,1	1,1	80	73	0.00183532	0.0569374	0.732,0.939	0.0,0.477	0.597	59.7
9763	ENSG00000196465	MYL6B	12	+	56159470	56159647	56159497	56159647	56158683	56158711	9763	7,4	0,0	1,9	3,1	100	73	0.0018457	0.0571858	1.0,1.0	0.196,0.868	0.468	46.8
23515	ENSG00000196504	PRPF40A	2	-	152663875	152663979	152663875	152663967	152664137	152664252	23515	46,73	94,80	37,49	133138	85	73	0.0018521	0.0573104	0.296,0.439	0.193,0.234	0.154	15.4
4239	ENSG00000090006	LTBP4	19	+	40599401	40599556	40599430	40599556	40599196	40599255	4239	5,9	3,13	3,1	1,0	102	73	0.00185884	0.057445	0.544,0.331	0.682,1.0	-0.403	40.3
24679	ENSG00000004455	AK2	1	-	33012073	33012142	33012073	33012122	33013206	33013402	24679	3,3	9,10	10,5	3,4	93	73	0.00186262	0.0574882	0.207,0.191	0.723,0.495	-0.41	41
25918	ENSG00000164068	RNF123	3	+	49701490	49701608	49701532	49701608	49700635	49700709	25918	47,27	0,1	26,26	0,7	115	73	0.00186611	0.0575222	1.0,0.945	1.0,0.702	0.121	12.1
21315	ENSG00000180098	TRNAU1AP	1	+	28561322	28561398	28561345	28561398	28561112	28561260	21315	5,1	14,13	0,1	25,41	96	73	0.00186953	0.0575246	0.214,0.055	0.0,0.018	0.126	12.6
22284	ENSG00000007314	SCN4A	17	-	63944672	63944810	63944672	63944681	63945006	63945060	22284	1,3	0,4	2,1	0,0	202	73	0.00187097	0.0575246	1.0,0.213	1.0,1.0	-0.393	39.3
19719	ENSG00000162734	PEA15	1	+	160207027	160207237	160207129	160207237	160205420	160205522	19719	18,17	0,5	2,4	0,0	175	73	0.00188151	0.0577749	1.0,0.586	1.0,1.0	-0.207	20.7
10334	ENSG00000119048	UBE2B	5	+	134376650	134376694	134376673	134376694	134374382	134374463	10334	16,16	1,5	14,22	0,1	96	73	0.00189614	0.0580236	0.924,0.709	1.0,0.944	-0.155	15.5
15835	ENSG00000128585	MKLN1	7	+	131487606	131487844	131487682	131487844	131478622	131478677	15835	37,28	1,0	61,69	2,8	149	73	0.00189647	0.0580236	0.948,1.0	0.937,0.809	0.101	10.1
25780	ENSG00000068971	PPP2R5B	11	+	64922984	64923102	64922988	64923102	64918267	64918349	25780	0,1	7,5	1,4	2,7	77	73	0.00189684	0.0580236	0.0,0.159	0.322,0.351	-0.257	25.7
3984	ENSG00000188747	NOXA1	9	+	137429275	137429383	137429302	137429383	137428881	137429016	3984	11,9	0,0	16,14	1,4	100	73	0.00190371	0.0581599	1.0,1.0	0.921,0.719	0.18	18
9234	ENSG00000148399	DPH7	9	-	137575708	137575894	137575708	137575892	137576079	137576167	9234	5,11	3,4	2,8	0,1	75	73	0.00191115	0.058313	0.619,0.728	1.0,0.886	-0.27	27
14452	ENSG00000152683	SLC30A6	2	+	32204570	32204692	32204589	32204692	32197706	32197826	14452	6,6	38,41	0,2	41,28	92	73	0.00192164	0.058559	0.111,0.104	0.0,0.054	0.081	8.1
14519	ENSG00000151923	TIAL1	10	-	119582458	119582608	119582458	119582557	119588151	119588248	14519	107118	101,81	59,79	94103	124	73	0.00192683	0.0586429	0.384,0.462	0.27,0.311	0.133	13.3
7451	ENSG00000118363	SPCS2	11	+	74969610	74969699	74969639	74969699	74965033	74965117	7451	15,35	4,5	25,44	1,1	102	73	0.0019299	0.058662	0.729,0.834	0.947,0.969	-0.176	17.6
14521	ENSG00000171124	FUT3	19	-	5846425	5846966	5846425	5846564	5851389	5851471	14521	5,7	0,4	8,3	0,0	475	73	0.0019438	0.0590103	1.0,0.212	1.0,1.0	-0.394	39.4
12080	ENSG00000100316	RPL3	22	-	39316705	39316920	39316705	39316841	39317460	39317629	12080	330355	41325006	209431	53266428	152	73	0.00194983	0.059014	0.037,0.033	0.018,0.031	0.011	1.1
122	ENSG00000140374	ETFA	15	-	76286370	76286463	76286370	76286403	76287845	76287945	122	74,69	5,2	87104	0,0	133	73	0.00194952	0.059014	0.89,0.95	1.0,1.0	-0.08	8
19770	ENSG00000152465	NMT2	10	-	15141421	15141557	15141421	15141554	15168502	15168693	19770	36,34	0,7	22,42	0,0	76	73	0.00195128	0.059014	1.0,0.823	1.0,1.0	-0.089	8.9
2268	ENSG00000235703	LINC00894	X	+	149960726	149960948	149960764	149960948	149948305	149948394	2268	1,0	4,3	8,2	6,8	111	73	0.00195679	0.0591064	0.141,0.0	0.467,0.141	-0.233	23.3
21363	ENSG00000132879	FBXO44	1	+	11662815	11662928	11662851	11662928	11662624	11662731	21363	3,4	2,2	3,6	0,1	109	73	0.00196069	0.0591498	0.501,0.573	1.0,0.801	-0.364	36.4
20887	ENSG00000078808	SDF4	1	-	1218768	1218927	1218768	1218922	1223243	1223357	20887	121108	0,2	70,62	4,5	78	73	0.00197472	0.0594985	1.0,0.981	0.942,0.921	0.059	5.9
1272	ENSG00000174775	HRAS	11	-	534211	534390	534211	534375	535415	535534	1272	26,23	37,33	4,4	28,11	88	73	0.00198697	0.0597927	0.368,0.366	0.106,0.232	0.198	19.8
15395	ENSG00000213199	ASIC3	7	+	151050456	151050608	151050599	151050608	151050105	151050256	15395	26,10	0,0	25,28	0,5	216	73	0.00201287	0.0604966	1.0,1.0	1.0,0.654	0.173	17.3
10927	ENSG00000104859	CLASRP	19	+	45069985	45070104	45070021	45070104	45069204	45069248	10927	8,11	86,78	1,5	80108	109	73	0.00201749	0.06056	0.059,0.086	0.008,0.03	0.053	5.3
19011	ENSG00000102796	DHRS12	13	-	51790010	51790092	51790010	51790079	51791164	51791257	19011	10,17	0,0	20,22	3,3	86	73	0.00202329	0.0606238	1.0,1.0	0.85,0.862	0.144	14.4
5496	ENSG00000093167	LRRFIP2	3	-	37154613	37154724	37154613	37154656	37174538	37174605	5496	8,2	3,2	5,4	1,0	141	73	0.00202466	0.0606238	0.58,0.341	0.721,1.0	-0.4	40
2646	ENSG00000149582	TMEM25	11	+	118532149	118532461	118532409	118532461	118531777	118531871	2646	166148	0,1	70113	2,4	333	73	0.00202747	0.0606328	1.0,0.97	0.885,0.861	0.112	11.2
10074	ENSG00000117335	CD46	1	+	207767606	207767828	207767778	207767828	207767012	207767195	10074	38,27	53,31	66102	51,55	245	73	0.00203558	0.0607998	0.176,0.206	0.278,0.356	-0.126	12.6
6330	ENSG00000142864	SERBP1	1	-	67424887	67424977	67424887	67424959	67425082	67425223	6330	12191233	859901	9351097	8991151	91	73	0.00207304	0.0618419	0.532,0.523	0.455,0.433	0.084	8.4
18797	ENSG00000105483	CARD8	19	-	48232452	48232789	48232452	48232493	48234402	48234543	18797	10,30	20,22	66,46	18,24	369	73	0.00208	0.0618962	0.09,0.212	0.42,0.275	-0.197	19.7
9972	ENSG00000132305	IMMT	2	-	86171207	86171381	86171207	86171312	86173649	86173761	9972	10,30	69100	38,62	93119	142	73	0.00207984	0.0618962	0.069,0.134	0.174,0.211	-0.091	9.1
21884	ENSG00000215305	VPS16	20	+	2866152	2866315	2866211	2866315	2865398	2865495	21884	12,8	30,25	7,9	57,90	132	73	0.00208965	0.0620398	0.181,0.15	0.064,0.052	0.107	10.7
26034	ENSG00000112159	MDN1	6	-	89662791	89662967	89662791	89662964	89664486	89664628	26034	36,38	0,0	30,45	3,4	76	73	0.00209167	0.0620398	1.0,1.0	0.906,0.915	0.089	8.9
3581	ENSG00000004864	SLC25A13	7	-	96170044	96170149	96170044	96170125	96171471	96171524	3581	0,2	44,48	4,8	52,53	97	73	0.00209256	0.0620398	0.0,0.03	0.055,0.102	-0.064	6.4
19283	ENSG00000113108	APBB3	5	-	140561843	140561995	140561843	140561849	140562099	140562227	19283	79,31	0,6	14,16	0,0	219	73	0.00210754	0.0624071	1.0,0.633	1.0,1.0	-0.183	18.3
19109	ENSG00000186470	BTN3A2	6	+	26372881	26373097	26372896	26373097	26370321	26370603	19109	0,4	1,0	1,0	5,6	88	73	0.00211719	0.0626159	0.0,1.0	0.142,0.0	0.429	42.9
16748	ENSG00000196498	NCOR2	12	-	124362125	124362297	124362125	124362294	124363678	124363799	16748	5,9	10,13	1,2	1,0	76	73	0.00212553	0.062743	0.324,0.399	0.49,1.0	-0.383	38.3
8752	ENSG00000161298	ZNF382	19	+	36609901	36610053	36609968	36610053	36607551	36607622	8752	8,14	0,0	7,14	1,3	140	73	0.0021267	0.062743	1.0,1.0	0.785,0.709	0.253	25.3
23389	ENSG00000139641	ESYT1	12	+	56134079	56134181	56134109	56134181	56133780	56133873	23389	12,18	33,48	7,12	72,70	103	73	0.00213607	0.0628651	0.205,0.21	0.064,0.108	0.121	12.1
25122	ENSG00000240303	ACAD11	3	-	132644796	132644896	132644796	132644891	132659602	132660066	25122	73,63	5,5	130169	3,1	78	73	0.00213551	0.0628651	0.932,0.922	0.976,0.994	-0.058	5.8
16075	ENSG00000102901	CENPT	16	-	67832227	67832376	67832227	67832350	67832454	67832545	16075	5,3	5,0	3,3	0,0	99	73	0.00213895	0.0628704	0.424,1.0	1.0,1.0	-0.288	28.8
24768	ENSG00000137522	RNF121	11	+	71982732	71982915	71982760	71982915	71962151	71962289	24768	1,2	0,1	1,1	2,2	101	73	0.00214147	0.0628704	1.0,0.591	0.265,0.265	0.53	53
19814	ENSG00000175197	DDIT3	12	-	57517268	57517542	57517268	57517424	57517705	57517753	19814	32,70	4,12	62,90	22,38	191	73	0.00215638	0.0632312	0.754,0.69	0.519,0.475	0.225	22.5
3605	ENSG00000167967	E4F1	16	+	2233881	2233990	2233884	2233990	2233010	2233183	3605	5,5	4,2	6,1	1,0	76	73	0.00216083	0.0632844	0.546,0.706	0.852,1.0	-0.3	30
13579	ENSG00000163682	RPL9	4	-	39454131	39454246	39454131	39454225	39454532	39454649	13579	113148	17471746	23287	19723324	94	73	0.00216638	0.0633699	0.048,0.062	0.009,0.063	0.019	1.9
17399	ENSG00000116584	ARHGEF2	1	-	155964987	155965131	155964987	155965128	155965302	155965412	17399	69,93	51,64	99103	32,45	76	73	0.00217883	0.0634834	0.565,0.583	0.748,0.687	-0.144	14.4
18354	ENSG00000197757	HOXC6	12	+	54028575	54028921	54028758	54028921	54015896	54017414	18354	92,65	6,5	107104	3,0	256	73	0.00217291	0.0634834	0.814,0.788	0.91,1.0	-0.154	15.4
21282	ENSG00000196998	WDR45	X	-	49076644	49076804	49076644	49076753	49077642	49077747	21282	15,27	13,8	27,30	3,3	124	73	0.00217735	0.0634834	0.405,0.665	0.841,0.855	-0.313	31.3
6227	ENSG00000145241	CENPC	4	-	67492179	67492275	67492179	67492251	67492868	67492997	6227	18,26	0,0	27,49	3,4	97	73	0.00218081	0.0634834	1.0,1.0	0.871,0.902	0.113	11.3
21554	ENSG00000196912	ANKRD36B	2	-	97558965	97559157	97558965	97558994	97560664	97560737	21554	5,4	8,1	0,1	4,2	236	73	0.00218665	0.0635767	0.162,0.553	0.0,0.134	0.291	29.1
10949	ENSG00000066117	SMARCD1	12	+	50089839	50089985	50089883	50089985	50088520	50088637	10949	12,23	86107	5,10	100117	117	73	0.00220801	0.0637359	0.08,0.118	0.03,0.051	0.059	5.9
24650	ENSG00000132780	NASP	1	+	45618042	45618246	45618060	45618246	45617236	45617591	24650	24,23	201235	9,10	181229	91	73	0.00220707	0.0637359	0.087,0.073	0.038,0.034	0.044	4.4
25019	ENSG00000140905	GCSH	16	-	81082822	81082981	81082822	81082963	81084462	81084534	25019	9,5	106128	4,0	133180	91	73	0.00220327	0.0637359	0.064,0.03	0.024,0.0	0.035	3.5
27221	ENSG00000143434	SEMA6C	1	-	151142662	151142772	151142662	151142675	151144384	151144434	27221	6,1	16,4	0,0	6,3	170	73	0.00220408	0.0637359	0.139,0.097	0.0,0.0	0.118	11.8
27763	ENSG00000130726	TRIM28	19	+	58548880	58548910	58548885	58548910	58548718	58548776	27763	14,15	3,2	22,20	0,0	78	73	0.00220578	0.0637359	0.814,0.875	1.0,1.0	-0.155	15.5
6371	ENSG00000215190	LINC00680	6	-	57949858	57950072	57949858	57950011	57959027	57959111	6371	3,8	10,8	1,0	3,4	134	73	0.00220011	0.0637359	0.14,0.353	0.154,0.0	0.169	16.9
1463	ENSG00000259768	RP5-991G20.1	16	+	72747016	72747182	72747120	72747182	72745404	72745466	1463	5,10	0,0	3,1	0,5	177	73	0.00222201	0.06391	1.0,1.0	1.0,0.076	0.462	46.2
18755	ENSG00000198707	CEP290	12	-	88087779	88087962	88087779	88087944	88089031	88089487	18755	10,28	68,56	11,13	99139	91	73	0.00222107	0.06391	0.106,0.286	0.082,0.07	0.12	12
21479	ENSG00000229807	XIST	X	-	73826114	73826312	73826114	73826293	73826737	73826806	21479	577441	19,7	281326	3,1	92	73	0.00221811	0.06391	0.96,0.98	0.987,0.996	-0.022	2.2
7132	ENSG00000106617	PRKAG2	7	-	151595344	151595454	151595344	151595451	151632068	151632138	7132	14,9	4,3	5,11	0,1	76	73	0.00222968	0.0640541	0.771,0.742	1.0,0.914	-0.201	20.1
1753	ENSG00000198373	WWP2	16	+	69888018	69888158	69888038	69888158	69871803	69871931	1753	1,5	19,15	0,0	15,16	93	73	0.0022422	0.0643369	0.04,0.207	0.0,0.0	0.123	12.3
22720	ENSG00000157020	SEC13	3	-	10315320	10315470	10315320	10315436	10318049	10318094	22720	2,4	101103	12,8	97,95	107	73	0.00225393	0.0645964	0.013,0.026	0.078,0.054	-0.046	4.6
13214	ENSG00000185627	PSMD13	11	+	248708	248855	248775	248855	247276	247448	13214	29,35	120144	24,36	228258	140	73	0.00225786	0.0646323	0.112,0.112	0.052,0.068	0.052	5.2
14438	ENSG00000065361	ERBB3	12	+	56093763	56093896	56093769	56093896	56093344	56093550	14438	19,26	0,0	8,6	5,0	79	73	0.00226427	0.0646621	1.0,1.0	0.597,1.0	0.202	20.2
16876	ENSG00000172053	QARS	3	-	49103344	49103466	49103344	49103409	49103630	49103706	16876	14,3	88101	2,3	114100	130	73	0.00226374	0.0646621	0.082,0.016	0.01,0.017	0.036	3.6
9047	ENSG00000118640	VAMP8	2	+	85581753	85581997	85581810	85581997	85579008	85579167	9047	40,42	3,4	28,60	0,1	130	73	0.00227415	0.0648671	0.882,0.855	1.0,0.971	-0.117	11.7
8166	ENSG00000178761	FAM219B	15	-	74902603	74902786	74902603	74902783	74904663	74904712	8166	40,50	7,7	25,37	18,13	76	73	0.00228294	0.0650409	0.846,0.873	0.572,0.732	0.208	20.8
26875	ENSG00000104529	EEF1D	8	-	143580512	143580757	143580512	143580632	143581053	143581146	26875	12141251	33,63	12551353	34,22	198	73	0.00230346	0.0655478	0.931,0.88	0.932,0.958	-0.04	4
16864	ENSG00000140987	ZSCAN32	16	-	3384820	3384941	3384820	3384935	3393648	3393814	16864	4,6	0,0	6,8	0,5	79	73	0.00231254	0.0657285	1.0,1.0	1.0,0.597	0.202	20.2
15243	ENSG00000055044	NOP58	2	+	202299978	202300137	202300085	202300137	202297844	202297906	15243	18,8	0,0	33,51	3,3	180	73	0.00233123	0.0659465	1.0,1.0	0.817,0.873	0.155	15.5
15346	ENSG00000254462	TMX2-CTNND1	11	+	57791384	57791586	57791491	57791586	57789036	57789155	15346	98,67	5,3	32,39	8,6	180	73	0.00232435	0.0659465	0.888,0.901	0.619,0.725	0.223	22.3
16077	ENSG00000102901	CENPT	16	-	67832227	67832354	67832227	67832350	67832454	67832545	16077	5,3	5,0	4,4	0,0	77	73	0.00233353	0.0659465	0.487,1.0	1.0,1.0	-0.256	25.6
18151	ENSG00000134779	TPGS2	18	-	36807846	36807951	36807846	36807931	36818893	36818992	18151	29,39	2,0	26,38	7,3	93	73	0.0023339	0.0659465	0.919,1.0	0.745,0.909	0.133	13.3
2158	ENSG00000030582	GRN	17	+	44349624	44349751	44349666	44349751	44349425	44349551	2158	16,14	85112	1,8	80,91	115	73	0.00232848	0.0659465	0.107,0.074	0.008,0.053	0.06	6
13225	ENSG00000204622	HLA-J	6	+	30009037	30009177	30009144	30009177	30008584	30008701	13225	4,3	0,0	1,4	5,0	180	73	0.00234114	0.0659961	1.0,1.0	0.075,1.0	0.463	46.3
9518	ENSG00000136169	SETDB2	13	+	49476792	49477039	49476821	49477039	49476475	49476698	9518	3,4	0,0	9,10	5,0	102	73	0.00233846	0.0659961	1.0,1.0	0.563,1.0	0.219	21.9
8702	ENSG00000104852	SNRNP70	19	+	49107593	49107712	49107624	49107712	49104633	49104735	8702	41,35	353356	13,13	259238	104	73	0.00235984	0.0664453	0.075,0.065	0.034,0.037	0.035	3.5
11932	ENSG00000156170	NDUFAF6	8	+	95036301	95036494	95036370	95036494	95035453	95035576	11932	5,10	4,5	8,12	0,2	142	73	0.00236308	0.0664589	0.391,0.507	1.0,0.755	-0.428	42.8
16785	ENSG00000130827	PLXNA3	X	+	154471476	154471638	154471487	154471638	154471104	154471317	16785	3,5	33,36	0,0	15,20	84	73	0.0023685	0.0664733	0.073,0.108	0.0,0.0	0.09	9
26693	ENSG00000119688	ABCD4	14	-	74292774	74292932	74292774	74292869	74295147	74295198	26693	28,21	16,9	12,16	18,23	136	73	0.00236912	0.0664733	0.484,0.556	0.264,0.272	0.252	25.2
13975	ENSG00000126088	UROD	1	+	45013574	45013791	45013593	45013791	45013135	45013215	13975	20,32	6,3	27,42	1,1	92	73	0.00237888	0.0666696	0.726,0.894	0.955,0.971	-0.153	15.3
16914	ENSG00000095574	IKZF5	10	-	122998492	122998671	122998492	122998658	123007025	123007176	16914	29,41	5,3	29,27	1,0	86	73	0.00239303	0.0669881	0.831,0.921	0.961,1.0	-0.104	10.4
10701	ENSG00000068366	ACSL4	X	-	109683135	109683666	109683135	109683372	109696143	109696196	10701	2,5	2,7	7,15	1,3	367	73	0.00240819	0.0673342	0.166,0.124	0.582,0.499	-0.395	39.5
25353	ENSG00000161204	ABCF3	3	+	184190846	184191043	184190998	184191043	184189854	184189931	25353	3,2	41,35	6,10	30,28	225	73	0.00244297	0.0682273	0.023,0.018	0.061,0.104	-0.062	6.2
11980	ENSG00000196557	CACNA1H	16	+	1211945	1212138	1212007	1212138	1211715	1211805	11980	41,21	2,4	30,50	0,1	135	73	0.00245353	0.0684429	0.917,0.74	1.0,0.964	-0.153	15.3
3180	ENSG00000089154	GCN1	12	-	120131184	120131351	120131184	120131333	120131925	120132022	3180	12,16	130134	2,3	88,65	91	73	0.00245854	0.0685035	0.069,0.087	0.018,0.036	0.051	5.1
11553	ENSG00000120008	WDR11	10	+	120867065	120867169	120867121	120867169	120866568	120866764	11553	93,87	0,0	92103	4,4	129	73	0.00246857	0.0687032	1.0,1.0	0.929,0.936	0.067	6.7
7009	ENSG00000112983	BRD8	5	-	138157641	138157894	138157641	138157818	138159554	138159599	7009	14,14	0,0	4,4	0,5	149	73	0.00248375	0.069046	1.0,1.0	1.0,0.282	0.359	35.9
14579	ENSG00000161082	CELF5	19	+	3290230	3290374	3290271	3290374	3285941	3286025	14579	0,1	2,0	4,7	0,0	114	73	0.00249087	0.0691641	0.0,1.0	1.0,1.0	-0.5	50
17857	ENSG00000079387	SENP1	12	-	48065064	48065233	48065064	48065220	48065595	48065680	17857	5,6	59,42	1,1	40,55	86	73	0.00250841	0.0695709	0.067,0.108	0.021,0.015	0.069	6.9
13662	ENSG00000099251	HSD17B7P2	10	+	38363495	38363610	38363521	38363610	38362239	38362338	13662	2,2	1,0	3,4	5,2	99	73	0.00252132	0.0698483	0.596,1.0	0.307,0.596	0.347	34.7
12291	ENSG00000119403	PHF19	9	-	120865709	120865830	120865709	120865787	120866027	120866096	12291	29,36	0,0	44,30	3,3	116	73	0.00253323	0.0700977	1.0,1.0	0.902,0.863	0.117	11.7
17807	ENSG00000168028	RPSA	3	+	39410753	39410999	39410755	39410999	39408577	39408724	17807	20592162	94108	18672317	67,59	75	73	0.00253625	0.0701006	0.955,0.951	0.964,0.975	-0.017	1.7
16465	ENSG00000088876	ZNF343	20	-	2484526	2484674	2484526	2484653	2492698	2492825	16465	7,6	5,3	1,1	1,8	94	73	0.00253995	0.0701223	0.521,0.608	0.437,0.088	0.302	30.2
1438	ENSG00000148688	RPP30	10	+	90874847	90874924	90874868	90874924	90871972	90872068	1438	5,5	72,69	1,0	64108	94	73	0.00254973	0.0701654	0.051,0.053	0.012,0.0	0.046	4.6
17091	ENSG00000172732	MUS81	11	+	65864989	65865145	65865016	65865145	65864719	65864815	17091	23,15	46,41	10,3	44,39	100	73	0.00255025	0.0701654	0.267,0.211	0.142,0.053	0.142	14.2
19636	ENSG00000002016	RAD52	12	-	916343	916535	916343	916483	916638	916820	19636	4,1	21,11	13,3	17,5	125	73	0.00254965	0.0701654	0.1,0.05	0.309,0.259	-0.209	20.9
1140	ENSG00000174197	MGA	15	+	41739905	41740203	41740056	41740203	41736180	41736368	1140	25,30	2,0	7,11	2,3	224	73	0.00259995	0.0713697	0.803,1.0	0.533,0.544	0.363	36.3
4225	ENSG00000134986	NREP	5	-	111755769	111755926	111755769	111755830	111757135	111757179	4225	2,7	15,19	0,1	6,17	169	73	0.00259904	0.0713697	0.054,0.137	0.0,0.025	0.083	8.3
15954	ENSG00000133316	WDR74	11	-	62834426	62834538	62834426	62834527	62835430	62835532	15954	20,14	88,60	7,6	95,58	84	73	0.0026038	0.071394	0.165,0.169	0.06,0.082	0.096	9.6
7799	ENSG00000149782	PLCB3	11	+	64255125	64255313	64255233	64255313	64254897	64255038	7799	2,8	21,23	0,2	31,23	181	73	0.00261762	0.0716912	0.037,0.123	0.0,0.034	0.063	6.3
20107	ENSG00000135821	GLUL	1	-	182385759	182385890	182385759	182385887	182386255	182386400	20107	29,49	767675	1,9	206227	76	73	0.00262115	0.0717062	0.035,0.065	0.005,0.037	0.029	2.9
10694	ENSG00000112379	ARFGEF3	6	+	138287051	138287296	138287073	138287296	138286700	138286916	10694	4,1	6,11	0,0	3,8	95	73	0.00264237	0.0721937	0.339,0.065	0.0,0.0	0.202	20.2
22391	ENSG00000156171	DRAM2	1	-	111119876	111119961	111119876	111119959	111120515	111120693	22391	0,0	79,61	8,3	87124	75	73	0.0026478	0.0721937	0.0,0.0	0.082,0.023	-0.053	5.3
7510	ENSG00000072682	P4HA2	5	-	132198205	132198440	132198205	132198271	132198878	132198932	7510	5,7	24,29	0,1	10,24	242	73	0.00264796	0.0721937	0.059,0.068	0.0,0.012	0.058	5.8
2371	ENSG00000138448	ITGAV	2	+	186667648	186667776	186667670	186667776	186667149	186667230	2371	0,3	26,13	7,10	25,25	95	73	0.00270652	0.0737067	0.0,0.151	0.177,0.235	-0.131	13.1
24065	ENSG00000168970	JMJD7-PLA2G4B	15	+	41836051	41836243	41836147	41836243	41835587	41835644	24065	5,3	6,7	0,1	2,5	169	73	0.00271505	0.0738554	0.265,0.156	0.0,0.08	0.171	17.1
22876	ENSG00000055130	CUL1	7	+	148756967	148757150	148756982	148757150	148753975	148754150	22876	10,17	117132	5,3	107113	88	73	0.00271897	0.0738786	0.066,0.097	0.037,0.022	0.052	5.2
16568	ENSG00000205476	CCDC85C	14	-	99522132	99522240	99522132	99522237	99536014	99536088	16568	45,49	1,8	12,6	0,0	76	73	0.00276079	0.0748263	0.977,0.855	1.0,1.0	-0.084	8.4
19905	ENSG00000004534	RBM6	3	+	49967197	49967358	49967332	49967358	49962575	49962685	19905	68,42	1,0	20,13	0,6	208	73	0.00276317	0.0748263	0.96,1.0	1.0,0.432	0.264	26.4
24350	ENSG00000132199	ENOSF1	18	-	690548	690745	690548	690631	693881	693908	24350	26,24	2,1	7,21	5,5	187	73	0.0027611	0.0748263	0.835,0.904	0.353,0.621	0.382	38.2
25420	ENSG00000268750	CTD-2583A14.10	19	+	57856103	57856233	57856106	57856233	57820493	57820549	25420	0,0	2,1	1,1	1,0	76	73	0.00276958	0.0748885	0.0,0.0	0.49,1.0	-0.745	74.5
7521	ENSG00000006634	DBF4	7	+	87897293	87897339	87897296	87897339	87896481	87896510	7521	29,53	6,11	40,17	3,0	76	73	0.00277169	0.0748885	0.823,0.822	0.928,1.0	-0.141	14.1
18505	ENSG00000105419	MEIS3	19	-	47407351	47407566	47407351	47407428	47409098	47409244	18505	11,11	34,16	2,4	33,17	211	73	0.00278548	0.0751768	0.101,0.192	0.021,0.075	0.099	9.9
14408	ENSG00000161265	U2AF1L4	19	-	35744322	35744981	35744322	35744421	35745124	35745212	14408	41,31	4,5	36,60	2,0	633	73	0.00279396	0.0753211	0.542,0.417	0.675,1.0	-0.358	35.8
5416	ENSG00000139618	BRCA2	13	+	32356410	32356609	32356427	32356609	32354860	32355288	5416	3,12	35,43	1,1	29,18	90	73	0.00282179	0.0759864	0.065,0.185	0.027,0.043	0.09	9
2663	ENSG00000142937	RPS8	1	+	44777527	44777672	44777613	44777672	44776674	44776774	2663	519526	1214813082	782791	1226415278	159	73	0.0028325	0.0761896	0.019,0.018	0.028,0.023	-0.007	0.7
18057	ENSG00000131503	ANKHD1	5	+	140438460	140438617	140438502	140438617	140436103	140436257	18057	109,72	5,10	86101	17,24	115	73	0.00283629	0.0762062	0.933,0.82	0.763,0.728	0.131	13.1
10931	ENSG00000172183	ISG20	15	+	88650234	88652310	88652169	88652310	88639342	88639594	10931	22,18	0,3	5,11	0,0	2008	73	0.00286333	0.076847	1.0,0.179	1.0,1.0	-0.41	41
24292	ENSG00000120253	NUP43	6	-	149728378	149728560	149728378	149728478	149731612	149731735	24292	17,22	1,5	19,38	14,21	155	73	0.00288894	0.0774172	0.889,0.675	0.39,0.46	0.357	35.7
5671	ENSG00000197343	ZNF655	7	+	99562343	99562494	99562367	99562494	99560532	99560695	5671	5,8	2,0	3,9	8,5	97	73	0.00289101	0.0774172	0.653,1.0	0.22,0.575	0.429	42.9
22036	ENSG00000047634	SCML1	X	+	17746014	17746098	17746017	17746098	17744070	17744219	22036	7,14	3,3	4,19	1,0	76	73	0.00290147	0.077611	0.691,0.818	0.793,1.0	-0.142	14.2
17391	ENSG00000088538	DOCK3	3	+	51374468	51374587	51374486	51374587	51362526	51362674	17391	13,18	2,0	10,10	2,6	91	73	0.00290559	0.077635	0.839,1.0	0.8,0.572	0.234	23.4
7269	ENSG00000104522	TSTA3	8	-	143614319	143614697	143614319	143614453	143614786	143614915	7269	193170	5,3	165178	0,1	317	73	0.00291487	0.0777967	0.899,0.929	1.0,0.976	-0.074	7.4
12470	ENSG00000132680	KIAA0907	1	-	155926675	155926863	155926675	155926839	155927103	155927156	12470	11,4	125110	0,6	118243	97	73	0.00291901	0.0778209	0.062,0.027	0.0,0.018	0.035	3.5
17021	ENSG00000213983	AP1G2	14	-	23563583	23563638	23563583	23563609	23563715	23563856	17021	75,65	9,3	96116	1,3	102	73	0.00293298	0.0781068	0.856,0.939	0.986,0.965	-0.078	7.8
15724	ENSG00000075826	SEC31B	10	-	100488857	100488977	100488857	100488974	100489251	100489398	15724	0,0	9,3	2,4	10,24	76	73	0.00293881	0.0781756	0.0,0.0	0.161,0.138	-0.15	15
14410	ENSG00000161265	U2AF1L4	19	-	35744322	35744738	35744322	35744421	35745124	35745187	14410	35,21	4,5	24,51	2,0	390	73	0.00295875	0.0785121	0.621,0.44	0.692,1.0	-0.316	31.6
6621	ENSG00000087365	SF3B2	11	+	66063386	66063542	66063399	66063542	66063008	66063116	6621	53,74	534639	27,46	568579	86	73	0.00296125	0.0785121	0.078,0.09	0.039,0.063	0.033	3.3
8943	ENSG00000148337	CIZ1	9	-	128180720	128180814	128180720	128180799	128185546	128185602	8943	385491	50,50	439434	29,27	88	73	0.00295736	0.0785121	0.865,0.891	0.926,0.93	-0.05	5
20423	ENSG00000100167	2003-09-01	22	+	41992663	41992763	41992666	41992763	41991572	41991668	20423	40,42	9,2	53,63	1,2	76	73	0.00296898	0.0785573	0.81,0.953	0.981,0.968	-0.093	9.3
26718	ENSG00000189136	UBE2Q2P1	15	-	84569504	84569679	84569504	84569654	84570711	84570795	26718	4,5	0,0	0,3	1,2	98	73	0.00296948	0.0785573	1.0,1.0	0.0,0.528	0.736	73.6
10264	ENSG00000169764	UGP2	2	+	63885588	63885684	63885626	63885684	63883959	63884093	10264	99,88	2,6	138202	0,1	111	73	0.00298056	0.0786777	0.97,0.906	1.0,0.993	-0.058	5.8
9864	ENSG00000261556	SMG1P7	16	-	70230993	70231158	70230993	70231132	70231436	70231523	9864	30,31	6,6	3,2	5,2	99	73	0.00297741	0.0786777	0.787,0.792	0.307,0.424	0.424	42.4
27582	ENSG00000109794	FAM149A	4	+	186149565	186149704	186149592	186149704	186149175	186149283	27582	13,10	7,5	2,1	4,5	100	73	0.00298657	0.0786901	0.576,0.593	0.267,0.127	0.388	38.8
6662	ENSG00000162430	SEPN1	1	+	25809025	25809150	25809094	25809150	25808579	25808789	6662	121136	3,9	77113	0,2	142	73	0.00298757	0.0786901	0.954,0.886	1.0,0.967	-0.064	6.4
19533	ENSG00000251602	RP11-521B24.3	14	-	105418681	105418861	105418681	105418816	105419021	105419739	19533	2,9	6,3	3,1	1,0	118	73	0.0029956	0.0788153	0.171,0.65	0.65,1.0	-0.414	41.4
9486	ENSG00000169714	CNBP	3	-	129171078	129171283	129171078	129171277	129171445	129171538	9486	33,35	573603	36,47	357442	79	73	0.00300144	0.0788827	0.051,0.051	0.085,0.089	-0.036	3.6
23636	ENSG00000125107	CNOT1	16	-	58556846	58556993	58556846	58556990	58558472	58558674	23636	105,87	4,11	75,82	2,1	76	73	0.00300766	0.0789601	0.962,0.884	0.973,0.987	-0.057	5.7
23171	ENSG00000165125	TRPV6	7	-	142877141	142877279	142877141	142877274	142877650	142877773	23171	1,1	0,1	0,0	2,1	78	73	0.00301125	0.0789681	1.0,0.483	0.0,0.0	0.742	74.2
25440	ENSG00000048342	CC2D2A	4	+	15563309	15563522	15563354	15563522	15560530	15560622	25440	0,0	11,7	0,6	7,19	118	73	0.00301862	0.0790752	0.0,0.0	0.0,0.163	-0.082	8.2
12801	ENSG00000170296	GABARAP	17	-	7241600	7241672	7241600	7241669	7242240	7242358	12801	11,14	0,0	25,24	1,5	76	73	0.00304677	0.0793134	1.0,1.0	0.96,0.822	0.109	10.9
14443	ENSG00000123219	CENPK	5	-	65554796	65554946	65554796	65554898	65561462	65561564	14443	66,56	1,1	57114	1,12	121	73	0.00304747	0.0793134	0.976,0.971	0.972,0.851	0.062	6.2
14800	ENSG00000102054	RBBP7	X	-	16845027	16845140	16845027	16845103	16845827	16845938	14800	82,63	436481	23156	685968	110	73	0.00304717	0.0793134	0.111,0.08	0.022,0.097	0.036	3.6
16455	ENSG00000167646	DNAAF3	19	-	55165857	55166063	55165857	55166000	55166328	55166417	16455	0,6	6,4	0,0	2,4	136	73	0.00303764	0.0793134	0.0,0.446	0.0,0.0	0.223	22.3
22091	ENSG00000064666	CNN2	19	+	1036066	1036246	1036129	1036246	1032558	1032696	22091	6,5	29,42	0,2	28,39	136	73	0.003034	0.0793134	0.1,0.06	0.0,0.027	0.067	6.7
24646	ENSG00000132780	NASP	1	+	45614044	45614181	45614095	45614181	45613168	45613248	24646	27,33	367419	17,20	357615	124	73	0.00303574	0.0793134	0.042,0.044	0.027,0.019	0.02	2
6710	ENSG00000075234	TTC38	22	+	46281523	46281718	46281598	46281718	46278585	46278661	6710	7,8	19,21	3,1	17,30	148	73	0.00305418	0.079402	0.154,0.158	0.08,0.016	0.108	10.8
21799	ENSG00000196591	HDAC2	6	-	113956618	113956728	113956618	113956693	113958648	113958766	21799	18,19	261236	12,8	286348	108	73	0.00306222	0.0795252	0.045,0.052	0.028,0.015	0.027	2.7
14087	ENSG00000000419	DPM1	20	-	50940864	50940955	50940864	50940933	50941104	50941209	14087	12,16	4,7	2,7	6,10	95	73	0.00306945	0.0796272	0.697,0.637	0.204,0.35	0.39	39
16383	ENSG00000168385	2002-09-01	2	+	241335958	241336098	241335974	241336098	241335125	241335212	16383	32,26	309360	32,68	303333	89	73	0.00308775	0.0798438	0.078,0.056	0.08,0.143	-0.044	4.4
22898	ENSG00000011275	RNF216	7	-	5739453	5739625	5739453	5739621	5740972	5741644	22898	4,1	0,0	1,3	0,5	77	73	0.00308577	0.0798438	1.0,1.0	1.0,0.363	0.319	31.9
3117	ENSG00000196712	NF1	17	+	31248959	31249119	31248983	31249119	31235917	31236021	3117	6,2	27,24	1,1	48,35	97	73	0.00308245	0.0798438	0.143,0.059	0.015,0.021	0.083	8.3
26697	ENSG00000119688	ABCD4	14	-	74292747	74293248	74292747	74292869	74295147	74295198	26697	182166	16,9	123121	18,23	452	73	0.00311453	0.0804498	0.648,0.749	0.525,0.459	0.207	20.7
12706	ENSG00000119333	WDR34	9	-	128635178	128635230	128635178	128635217	128635657	128636063	12706	9,16	0,0	11,11	5,0	86	73	0.00312627	0.0806664	1.0,1.0	0.651,1.0	0.174	17.4
23732	ENSG00000181852	RNF41	12	-	56212991	56213133	56212991	56213061	56213957	56214020	23732	5,1	1,0	5,9	4,3	145	73	0.00313209	0.0807301	0.716,1.0	0.386,0.602	0.364	36.4
11320	ENSG00000115109	EPB41L5	2	+	120167876	120168007	120167879	120168007	120167465	120167507	11320	4,7	0,1	11,10	3,4	76	73	0.00313656	0.0807588	1.0,0.871	0.779,0.706	0.193	19.3
5703	ENSG00000023697	DERA	12	+	15958187	15958335	15958239	15958335	15956935	15957033	5703	44,46	0,0	56,37	3,3	125	73	0.00314452	0.0808774	1.0,1.0	0.916,0.878	0.103	10.3
12824	ENSG00000078124	ACER3	11	+	77020216	77020312	77020273	77020312	77019730	77019776	12824	6,8	26,18	2,0	19,9	130	73	0.00315094	0.0809559	0.115,0.2	0.056,0.0	0.13	13
9424	ENSG00000175893	ZDHHC21	9	-	14674186	14674385	14674186	14674216	14680032	14680162	9424	23,14	4,1	12,22	0,1	242	73	0.00316119	0.0811326	0.634,0.809	1.0,0.869	-0.213	21.3
21599	ENSG00000100239	PPP6R2	22	+	50419345	50419462	50419348	50419462	50418866	50418979	21599	4,6	23,31	1,1	29,28	76	73	0.003191	0.0818105	0.143,0.157	0.032,0.033	0.117	11.7
3702	ENSG00000126524	SBDS	7	-	66994211	66994342	66994211	66994282	66995289	66995293	3702	151137	0,0	139157	5,4	133	73	0.0032085	0.0821718	1.0,1.0	0.938,0.956	0.053	5.3
20912	ENSG00000179406	LINC00174	7	-	66400321	66400441	66400321	66400419	66400922	66400980	20912	4,0	1,2	1,1	0,0	95	73	0.00322069	0.0823087	0.755,0.0	1.0,1.0	-0.623	62.3
5003	ENSG00000076108	BAZ2A	12	-	56599128	56599358	56599128	56599355	56599701	56599848	5003	71,68	11,11	61,46	3,2	76	73	0.003218	0.0823087	0.861,0.856	0.951,0.957	-0.095	9.5
25920	ENSG00000164068	RNF123	3	+	49698041	49698137	49698051	49698137	49697884	49697939	25920	6,1	38,29	0,0	23,38	83	73	0.00322631	0.082365	0.122,0.029	0.0,0.0	0.075	7.5
16454	ENSG00000167646	DNAAF3	19	-	55165857	55166077	55165857	55166000	55166328	55166417	16454	0,6	6,4	0,0	2,4	150	73	0.00325135	0.0829162	0.0,0.422	0.0,0.0	0.211	21.1
14169	ENSG00000003393	ALS2	2	-	201715671	201715839	201715671	201715836	201718076	201718210	14169	48,43	4,1	12,28	6,5	76	73	0.00326277	0.0830634	0.92,0.976	0.658,0.843	0.198	19.8
21652	ENSG00000163697	APBB2	4	-	40830462	40830583	40830462	40830577	40856984	40857155	21652	1,0	1,2	1,3	0,3	79	73	0.00326747	0.0830634	0.48,0.0	1.0,0.48	-0.5	50
7278	ENSG00000205352	PRR13	12	+	53443390	53443773	53443486	53443773	53442694	53442733	7278	216275	1,2	129139	3,6	169	73	0.00326723	0.0830634	0.989,0.983	0.949,0.909	0.057	5.7
2648	ENSG00000149582	TMEM25	11	+	118532096	118532461	118532149	118532461	118531774	118531871	2648	7,3	25,15	1,0	3,17	126	73	0.00327366	0.0831329	0.14,0.104	0.162,0.0	0.041	4.1
5746	ENSG00000117151	CTBS	1	-	84563734	84563914	84563734	84563832	84565840	84566012	5746	6,6	42,72	0,3	65,88	155	73	0.00327871	0.0831734	0.063,0.038	0.0,0.016	0.043	4.3
12698	ENSG00000261373	VPS9D1-AS1	16	+	89712666	89712818	89712673	89712818	89711855	89712222	12698	1,1	5,1	1,1	1,0	80	73	0.00329072	0.0833903	0.154,0.477	0.477,1.0	-0.423	42.3
20985	ENSG00000108384	RAD51C	17	+	58732480	58732544	58732483	58732544	58730185	58730307	20985	2,0	1,5	6,9	1,2	76	73	0.00331718	0.0839724	0.658,0.0	0.852,0.812	-0.503	50.3
10551	ENSG00000168538	TRAPPC11	4	+	183667961	183668117	183668002	183668117	183667059	183667130	10551	0,8	13,22	0,2	36,26	114	73	0.00335844	0.084904	0.0,0.189	0.0,0.047	0.071	7.1
15984	ENSG00000213593	TMX2	11	+	57737835	57738026	57737912	57738026	57737607	57737668	15984	35,20	138151	43,58	125165	150	73	0.00336456	0.084904	0.11,0.061	0.143,0.146	-0.059	5.9
4686	ENSG00000157077	ZFYVE9	1	+	52303814	52303925	52303820	52303925	52295894	52295977	4686	4,3	41,34	0,0	34,31	79	73	0.00336249	0.084904	0.083,0.075	0.0,0.0	0.079	7.9
6561	ENSG00000104728	ARHGEF10	8	+	1880047	1880164	1880074	1880164	1876570	1876734	6561	10,11	0,0	10,20	0,5	100	73	0.00340008	0.0857106	1.0,1.0	1.0,0.745	0.127	12.7
7264	ENSG00000001036	FUCA2	6	-	143495967	143496128	143495967	143496037	143497388	143497497	7264	11,7	0,0	6,4	2,1	164	73	0.00341495	0.0859954	1.0,1.0	0.572,0.64	0.394	39.4
21145	ENSG00000101040	ZMYND8	20	-	47298728	47298947	47298728	47298872	47310055	47310204	21145	88,77	20,17	42,28	19,18	148	73	0.00341932	0.0860155	0.685,0.691	0.522,0.434	0.21	21
17976	ENSG00000197969	VPS13A	9	+	77283526	77283650	77283546	77283650	77282120	77282274	17976	4,0	1,2	1,2	0,0	93	73	0.00343096	0.0862182	0.758,0.0	1.0,1.0	-0.621	62.1
22327	ENSG00000087269	NOP14	4	-	2942191	2942351	2942191	2942326	2944072	2944226	22327	68,92	4,14	106,86	2,4	98	73	0.00343795	0.0863037	0.927,0.83	0.975,0.941	-0.079	7.9
1685	ENSG00000064961	HMG20B	19	+	3574340	3574586	3574382	3574586	3573691	3573800	1685	49,37	129116	13,8	64,63	115	73	0.0034477	0.0863682	0.194,0.168	0.114,0.075	0.086	8.6
3790	ENSG00000234741	GAS5	1	-	173863910	173864079	173863910	173864075	173864256	173864304	3790	53,57	25852316	92121	24923581	77	73	0.00344731	0.0863682	0.019,0.023	0.034,0.031	-0.012	1.2
11093	ENSG00000161036	LRWD1	7	+	102467664	102467823	102467718	102467823	102467338	102467479	11093	4,6	27,47	0,1	29,22	127	73	0.00345306	0.086387	0.078,0.068	0.0,0.025	0.061	6.1
9582	ENSG00000139636	LMBR1L	12	-	49101249	49101323	49101249	49101263	49101471	49101549	9582	17,19	1,0	9,19	1,4	133	73	0.00345562	0.086387	0.903,1.0	0.832,0.723	0.174	17.4
17258	ENSG00000163354	DCST2	1	-	155029232	155029397	155029232	155029307	155030083	155030241	17258	10,3	0,5	5,3	0,0	163	73	0.00346221	0.0864418	1.0,0.212	1.0,1.0	-0.394	39.4
6160	ENSG00000094914	AAAS	12	-	53307844	53307971	53307844	53307926	53308051	53308133	6160	16,14	0,0	16,29	4,1	118	73	0.003465	0.0864418	1.0,1.0	0.712,0.947	0.171	17.1
17716	ENSG00000122435	TRMT13	1	+	100140864	100141019	100140966	100141019	100140407	100140514	17716	64,70	6,1	60,98	13,14	175	73	0.0034904	0.0868955	0.816,0.967	0.658,0.745	0.19	19
26865	ENSG00000158805	ZNF276	16	+	89737720	89737883	89737805	89737883	89733923	89734038	26865	27,31	31,21	22,35	9,7	158	73	0.00348938	0.0868955	0.287,0.405	0.53,0.698	-0.268	26.8
19373	ENSG00000235162	C12orf75	12	+	105367471	105367509	105367476	105367509	105366616	105366696	19373	134125	1,0	92163	5,6	78	73	0.00350285	0.0871152	0.992,1.0	0.945,0.962	0.042	4.2
22250	ENSG00000106263	EIF3B	7	+	2366933	2367045	2366998	2367045	2366524	2366591	22250	36,30	203175	23,26	253284	138	73	0.00353076	0.087448	0.086,0.083	0.046,0.046	0.038	3.8
24993	ENSG00000117245	KIF17	1	-	20670420	20670491	20670420	20670488	20671937	20672196	24993	2,1	3,2	0,0	1,3	76	73	0.00352333	0.087448	0.39,0.324	0.0,0.0	0.357	35.7
6939	ENSG00000133119	RFC3	13	+	33836103	33837496	33837463	33837496	33835147	33835217	6939	21542478	0,0	24093556	5,7	1433	73	0.00352674	0.087448	1.0,1.0	0.961,0.963	0.038	3.8
9435	ENSG00000063046	EIF4B	12	+	53039234	53039343	53039237	53039343	53038323	53038411	9435	22,29	343468	31,34	8701129	76	73	0.00352897	0.087448	0.058,0.056	0.033,0.028	0.027	2.7
17084	ENSG00000154380	ENAH	1	-	225517195	225517990	225517195	225517306	225519197	225519565	17084	67,69	108134	41,49	141136	757	73	0.00356147	0.088118	0.056,0.047	0.027,0.034	0.021	2.1
12228	ENSG00000020577	SAMD4A	14	+	54784339	54784620	54784536	54784620	54776413	54776540	12228	5,7	1,3	1,4	4,9	270	73	0.00359915	0.0885951	0.575,0.387	0.063,0.107	0.396	39.6
12768	ENSG00000170638	TRABD	22	+	50197436	50197588	50197448	50197588	50197240	50197351	12768	13,16	132169	2,3	65,93	85	73	0.00359595	0.0885951	0.078,0.075	0.026,0.027	0.05	5
12818	ENSG00000109920	FNBP4	11	-	47729967	47730190	47729967	47730187	47731373	47731552	12818	2,6	0,0	4,5	5,0	76	73	0.00358977	0.0885951	1.0,1.0	0.435,1.0	0.282	28.2
19301	ENSG00000169679	BUB1	2	-	110657035	110657132	110657035	110657117	110657545	110657645	19301	8,11	70,49	4,6	87114	88	73	0.00359262	0.0885951	0.087,0.157	0.037,0.042	0.082	8.2
19498	ENSG00000160325	CACFD1	9	+	133463406	133463555	133463482	133463555	133459997	133460187	19498	0,2	10,11	2,3	2,2	149	73	0.00358451	0.0885951	0.0,0.082	0.329,0.424	-0.336	33.6
14680	ENSG00000078668	VDAC3	8	+	42396655	42396680	42396677	42396680	42395083	42395133	14680	3,1	4,3	0,0	1,2	95	73	0.00361044	0.0886741	0.366,0.204	0.0,0.0	0.285	28.5
14711	ENSG00000117143	UAP1	1	+	162592731	162592782	162592734	162592782	162590322	162590511	14711	119101	16,19	31,42	17,13	76	73	0.00361341	0.0886741	0.877,0.836	0.637,0.756	0.16	16
16064	ENSG00000102901	CENPT	16	-	67828473	67828605	67828473	67828578	67828666	67828720	16064	12,6	65,53	2,1	34,40	100	73	0.00360992	0.0886741	0.119,0.076	0.041,0.018	0.068	6.8
5241	ENSG00000172809	RPL38	17	+	74209175	74209308	74209186	74209308	74204129	74204190	5241	321251	26892486	150560	30255149	84	73	0.00363658	0.0891518	0.094,0.081	0.041,0.086	0.024	2.4
11129	ENSG00000126746	ZNF384	12	-	6678126	6678460	6678126	6678343	6678945	6679183	11129	145144	6,2	89105	0,0	190	73	0.00366281	0.0897035	0.903,0.965	1.0,1.0	-0.066	6.6
12989	ENSG00000055609	KMT2C	7	-	152156204	152156343	152156204	152156274	152157760	152157854	12989	46,26	1,0	14,9	2,2	142	73	0.00367414	0.0897983	0.959,1.0	0.783,0.698	0.239	23.9
20859	ENSG00000115484	CCT4	2	-	61869439	61869561	61869439	61869553	61872081	61872316	20859	67,86	418479	15118	483676	81	73	0.00367159	0.0897983	0.126,0.139	0.027,0.136	0.051	5.1
5677	ENSG00000078618	NRD1	1	-	51794822	51794875	51794822	51794854	51798248	51798411	5677	6,6	76,83	2,2	120111	94	73	0.00367946	0.089837	0.058,0.053	0.013,0.014	0.042	4.2
622	ENSG00000172273	HINFP	11	+	119132465	119132573	119132495	119132573	119131829	119131982	622	8,1	25,24	0,1	14,13	103	73	0.00369447	0.090112	0.185,0.029	0.0,0.052	0.081	8.1
24563	ENSG00000105698	USF2	19	+	35269770	35270003	35269802	35270003	35269445	35269699	24563	12,14	111148	2,2	62,66	105	73	0.00370758	0.090249	0.07,0.062	0.022,0.021	0.045	4.5
5102	ENSG00000164896	FASTK	7	-	151076625	151077027	151076625	151076832	151077100	151077144	5102	194134	13,12	120121	2,4	268	73	0.003704	0.090249	0.803,0.753	0.942,0.892	-0.139	13.9
16144	ENSG00000120533	ENY2	8	+	109340443	109340563	109340490	109340563	109339319	109339390	16144	47,48	29,29	39,45	10,12	120	73	0.00372237	0.0904262	0.496,0.502	0.703,0.695	-0.2	20
25358	ENSG00000172765	TMCC1	3	-	129827802	129828508	129827802	129828077	129832773	129832826	25358	45,39	1,3	29,61	0,0	504	73	0.00372007	0.0904262	0.867,0.653	1.0,1.0	-0.24	24
18543	ENSG00000103496	STX4	16	+	31034203	31034325	31034225	31034325	31034012	31034114	18543	12,10	58,62	4,4	57,80	95	73	0.00373146	0.0904645	0.137,0.11	0.051,0.037	0.08	8
633	ENSG00000214517	PPME1	11	+	74246033	74246205	74246075	74246205	74239132	74239256	633	7,3	38,85	1,1	75112	115	73	0.00373135	0.0904645	0.105,0.022	0.008,0.006	0.057	5.7
20737	ENSG00000072778	ACADVL	17	+	7224636	7224884	7224714	7224884	7224479	7224552	20737	40,30	5,7	31,23	1,1	151	73	0.00377054	0.0913199	0.795,0.674	0.937,0.917	-0.193	19.3
11071	ENSG00000198088	NUP62CL	X	-	107153453	107153517	107153453	107153503	107154095	107154246	11071	7,2	33,43	0,1	17,27	87	73	0.00378374	0.0915475	0.151,0.038	0.0,0.03	0.08	8
25340	ENSG00000122140	MRPS2	9	+	135501698	135501973	135501843	135501973	135500997	135501123	25340	113,75	389400	28,53	97,95	218	73	0.00380482	0.091965	0.089,0.059	0.088,0.157	-0.049	4.9
9088	ENSG00000144579	CTDSP1	2	+	218403208	218403417	218403231	218403417	218403034	218403127	9088	9,11	63,56	0,3	41,24	96	73	0.00381132	0.0920299	0.098,0.13	0.0,0.087	0.071	7.1
1856	ENSG00000070756	PABPC1	8	-	100706886	100707027	100706886	100706997	100709132	100709217	1856	152187	33793863	57102	23692660	103	73	0.0038238	0.0922387	0.031,0.033	0.017,0.026	0.011	1.1
12460	ENSG00000132680	KIAA0907	1	-	155921374	155921628	155921374	155921524	155921860	155921918	12460	158131	9,2	108185	9,21	177	73	0.00384972	0.0927708	0.879,0.964	0.832,0.784	0.113	11.3
13098	ENSG00000119707	RBM25	14	+	73111317	73111382	73111334	73111382	73110830	73111155	13098	3,2	0,0	3,10	2,2	90	73	0.00385951	0.0929137	1.0,1.0	0.549,0.802	0.325	32.5
15220	ENSG00000100796	PPP4R3A	14	-	91470836	91471015	91470836	91470995	91473032	91473135	15220	15,33	164181	3,8	78114	93	73	0.00386617	0.0929812	0.067,0.125	0.029,0.052	0.056	5.6
22001	ENSG00000174498	IGDCC3	15	-	65331940	65332148	65331940	65332106	65333256	65333415	22001	0,0	4,3	5,0	4,3	115	73	0.0038717	0.0930212	0.0,0.0	0.442,0.0	-0.221	22.1
1158	ENSG00000139644	TMBIM6	12	+	49759195	49759321	49759220	49759321	49758682	49758762	1158	50,85	529579	16,52	422508	98	73	0.0038777	0.0930726	0.066,0.099	0.027,0.071	0.034	3.4
19811	ENSG00000175197	DDIT3	12	-	57517268	57517595	57517268	57517424	57517705	57517753	19811	55,82	4,12	80127	22,38	244	73	0.00388929	0.0932578	0.804,0.672	0.521,0.5	0.228	22.8
3625	ENSG00000135365	PHF21A	11	-	46090454	46090581	46090454	46090556	46092182	46092223	3625	2,8	0,0	1,0	0,2	98	73	0.00394089	0.094401	1.0,1.0	1.0,0.0	0.5	50
19008	ENSG00000258366	RTEL1	20	+	63692804	63693003	63692903	63693003	63691741	63691837	19008	42,40	0,0	23,37	0,5	172	73	0.00394625	0.0944325	1.0,1.0	1.0,0.758	0.121	12.1
8753	ENSG00000161298	ZNF382	19	+	36609926	36610053	36609968	36610053	36607551	36607622	8753	6,10	0,0	10,7	1,3	115	73	0.00395005	0.0944325	1.0,1.0	0.864,0.597	0.27	27
25748	ENSG00000108591	DRG2	17	+	18099011	18099077	18099016	18099077	18098269	18098359	25748	5,13	46,50	2,3	52,46	78	73	0.00397972	0.0949533	0.092,0.196	0.035,0.058	0.098	9.8
5052	ENSG00000061273	HDAC7	12	-	47798107	47798244	47798107	47798219	47798561	47798652	5052	5,1	12,27	0,0	12,9	98	73	0.0039759	0.0949533	0.237,0.027	0.0,0.0	0.132	13.2
21924	ENSG00000117640	MTFR1L	1	+	25829544	25829830	25829617	25829830	25826614	25826826	21924	77,85	7,4	51,52	12,9	146	73	0.00400203	0.0953909	0.846,0.914	0.68,0.743	0.168	16.8
19436	ENSG00000260123	RP11-326A19.4	15	+	89069700	89069822	89069724	89069822	89041222	89041300	19436	8,6	1,3	1,8	0,0	97	73	0.00401453	0.0955421	0.858,0.601	1.0,1.0	-0.27	27
27681	ENSG00000171421	MRPL36	5	-	1799809	1800021	1799809	1800019	1801237	1801366	27681	1,1	1,2	1,3	0,0	75	73	0.00401631	0.0955421	0.493,0.327	1.0,1.0	-0.59	59
22967	ENSG00000142186	SCYL1	11	+	65536463	65536626	65536585	65536626	65536258	65536334	22967	9,8	107105	9,9	41,30	195	73	0.00404032	0.0960185	0.031,0.028	0.076,0.101	-0.059	5.9
24744	ENSG00000103707	MTFMT	15	-	65023671	65023794	65023671	65023770	65026830	65027040	24744	22,32	0,0	29,40	1,5	97	73	0.00404458	0.0960248	1.0,1.0	0.956,0.858	0.093	9.3
3423	ENSG00000104047	DTWD1	15	+	49630955	49631058	49631000	49631058	49625112	49625431	3423	7,5	2,5	1,5	13,11	118	73	0.00405301	0.0961302	0.684,0.382	0.045,0.219	0.401	40.1
1677	ENSG00000145494	NDUFS6	5	+	1810888	1811062	1810967	1811062	1802320	1802374	1677	11,13	3,1	8,6	0,0	152	73	0.00407862	0.0965696	0.638,0.862	1.0,1.0	-0.25	25
17448	ENSG00000100526	CDKN3	14	+	54411483	54411706	54411486	54411706	54408744	54408789	17448	130162	1,0	155237	3,11	76	73	0.00407956	0.0965696	0.992,1.0	0.98,0.954	0.029	2.9
17145	ENSG00000108510	MED13	17	-	61995151	61995365	61995151	61995282	62010549	62011233	17145	87103	1,0	43,71	3,3	156	73	0.00409664	0.0968786	0.976,1.0	0.87,0.917	0.095	9.5
3011	ENSG00000163644	PPM1K	4	-	88265000	88265155	88265000	88265095	88268189	88268334	3011	23,38	0,0	11,36	0,5	133	73	0.0041053	0.0969882	1.0,1.0	1.0,0.798	0.101	10.1
23528	ENSG00000169062	UPF3A	13	+	114286224	114286400	114286258	114286400	114282836	114282943	23528	5,5	0,1	1,3	1,2	107	73	0.00411625	0.0969983	1.0,0.773	0.406,0.506	0.431	43.1
2399	ENSG00000171723	GPHN	14	+	66924172	66924292	66924193	66924292	66922665	66922938	2399	1,5	15,23	0,0	13,13	94	73	0.00411553	0.0969983	0.049,0.144	0.0,0.0	0.097	9.7
28232	ENSG00000147403	RPL10	X	+	154398452	154398542	154398496	154398542	154398229	154398394	28232	309327	267298	677419	324295	117	73	0.00411781	0.0969983	0.419,0.406	0.566,0.47	-0.106	10.6
12926	ENSG00000070413	DGCR2	22	-	19064847	19065067	19064847	19065058	19068099	19068222	12926	80,80	17,15	24,11	1,1	82	73	0.00414044	0.0974359	0.807,0.826	0.955,0.907	-0.115	11.5
13126	ENSG00000182272	B4GALNT4	11	+	380670	380951	380824	380951	380291	380445	13126	9,9	26,16	0,3	14,13	227	73	0.00414682	0.0974908	0.1,0.153	0.0,0.069	0.092	9.2
17662	ENSG00000151292	CSNK1G3	5	+	123590409	123590558	123590412	123590558	123588426	123588511	17662	28,34	19,35	12,24	32,42	76	73	0.00415382	0.0975601	0.586,0.483	0.265,0.354	0.225	22.5
3809	ENSG00000234741	GAS5	1	-	173864256	173864505	173864256	173864304	173864674	173864703	3809	305278	179178	356640	150265	274	73	0.00416358	0.097694	0.312,0.294	0.387,0.392	-0.087	8.7
12224	ENSG00000092439	TRPM7	15	-	50599121	50599296	50599121	50599246	50604865	50605144	12224	30,21	1,4	22,43	0,0	123	73	0.00419785	0.0984022	0.947,0.757	1.0,1.0	-0.148	14.8
8759	ENSG00000016864	GLT8D1	3	-	52695420	52695561	52695420	52695554	52695927	52696013	8759	15,13	2,3	5,6	0,0	80	73	0.00420935	0.0985758	0.873,0.798	1.0,1.0	-0.164	16.4
10327	ENSG00000049323	LTBP1	2	+	33257367	33257511	33257442	33257511	33252676	33252844	10327	24,20	15,11	4,1	7,5	148	73	0.00422244	0.0987863	0.441,0.473	0.22,0.09	0.302	30.2
12511	ENSG00000168137	SETD5	3	+	9434276	9434485	9434333	9434485	9433844	9433950	12511	82,58	32,39	21,23	22,30	130	73	0.00427492	0.0996267	0.59,0.455	0.349,0.301	0.198	19.8
13066	ENSG00000051341	POLQ	3	-	121432917	121433036	121432917	121433033	121436121	121436275	13066	27,27	47,52	7,11	37,41	76	73	0.00427412	0.0996267	0.356,0.333	0.154,0.205	0.165	16.5
19246	ENSG00000164329	PAPD4	5	+	79642831	79642910	79642843	79642910	79641104	79641196	19246	30,39	15,17	26,34	33,31	85	73	0.00426719	0.0996267	0.632,0.663	0.404,0.485	0.203	20.3
19402	ENSG00000102181	CD99L2	X	-	150814861	150814948	150814861	150814936	150816006	150816078	19402	3,0	53,86	6,4	45,50	85	73	0.00427159	0.0996267	0.046,0.0	0.103,0.064	-0.06	6
23471	ENSG00000037280	FLT4	5	-	180619664	180619800	180619664	180619769	180620172	180620308	23471	0,0	12,18	4,1	17,6	104	73	0.00428469	0.0997578	0.0,0.0	0.142,0.105	-0.123	12.3
26510	ENSG00000118495	PLAGL1	6	-	143966157	143966230	143966157	143966212	143968906	143968990	26510	10,20	11,5	8,25	2,1	91	73	0.00434861	0.101148	0.422,0.762	0.762,0.953	-0.265	26.5
13830	ENSG00000259522	RP11-468E2.2	14	-	24182277	24182423	24182277	24182403	24182791	24182842	13830	14,8	60,51	5,3	55,70	93	73	0.0043667	0.101471	0.155,0.11	0.067,0.033	0.083	8.3
10404	ENSG00000270647	TAF15	17	+	35822621	35822833	35822639	35822833	35820331	35820437	10404	36,52	474640	13,49	641713	91	73	0.00438504	0.101799	0.057,0.061	0.016,0.052	0.025	2.5
21338	ENSG00000130177	CDC16	13	+	114272183	114272481	114272277	114272481	114265149	114265240	21338	250217	2,1	213348	1,13	167	73	0.00439887	0.102022	0.982,0.99	0.989,0.921	0.031	3.1
10326	ENSG00000049323	LTBP1	2	+	33257283	33257511	33257442	33257511	33252676	33252844	10326	57,64	15,11	10,6	7,5	232	73	0.00442668	0.102076	0.545,0.647	0.31,0.274	0.304	30.4
13362	ENSG00000116922	C1orf109	1	-	37683318	37683476	37683318	37683437	37686272	37686466	13362	1,8	29,43	2,0	39,55	112	73	0.00442012	0.102076	0.022,0.108	0.032,0.0	0.049	4.9
14497	ENSG00000120820	GLT8D2	12	-	104003134	104003321	104003134	104003306	104015012	104015105	14497	1,1	25,23	3,3	7,11	88	73	0.00442586	0.102076	0.032,0.035	0.262,0.184	-0.19	19
23767	ENSG00000123136	DDX39A	19	-	14412550	14412711	14412550	14412678	14413012	14413224	23767	12,14	148166	20,17	96102	106	73	0.00442427	0.102076	0.053,0.055	0.125,0.103	-0.06	6
7533	ENSG00000142611	PRDM16	1	+	3414559	3414647	3414562	3414647	3411383	3412800	7533	4,3	0,5	4,1	0,0	76	73	0.00441838	0.102076	1.0,0.366	1.0,1.0	-0.317	31.7
9737	ENSG00000137106	GRHPR	9	+	37436659	37436692	37436660	37436692	37432007	37432135	9737	16,14	0,0	9,15	0,5	74	73	0.00440863	0.102076	1.0,1.0	1.0,0.747	0.127	12.7
28195	ENSG00000196923	PDLIM7	5	-	177491806	177491976	177491806	177491925	177492404	177492435	28195	4,4	21,15	1,0	12,12	124	73	0.00443402	0.102148	0.101,0.136	0.047,0.0	0.095	9.5
15432	ENSG00000108176	DNAJC12	10	-	67816039	67816133	67816039	67816129	67823313	67823392	15432	4,8	0,0	16,12	3,2	77	73	0.00444502	0.102217	1.0,1.0	0.835,0.85	0.157	15.7
9028	ENSG00000160211	G6PD	X	-	154534337	154534536	154534337	154534496	154535167	154535385	9028	8,8	25,40	1,3	31,31	113	73	0.00444551	0.102217	0.171,0.114	0.02,0.059	0.103	10.3
21777	ENSG00000100416	TRMU	22	+	46350290	46350463	46350345	46350463	46346421	46346544	21777	68,57	15,21	20,17	14,14	128	73	0.00445005	0.102224	0.721,0.608	0.449,0.409	0.235	23.5
10058	ENSG00000106628	POLD2	7	-	44121833	44122282	44121833	44122195	44123510	44123530	10058	44,41	4,6	28,45	0,2	160	73	0.00446155	0.102293	0.834,0.757	1.0,0.911	-0.16	16
8347	ENSG00000184014	DENND5A	11	-	9160712	9160880	9160712	9160865	9165835	9165967	8347	8,4	130149	8,18	97126	88	73	0.00445786	0.102293	0.049,0.022	0.064,0.106	-0.049	4.9
26762	ENSG00000064995	TAF11	6	-	34883398	34883610	34883398	34883480	34887786	34888071	26762	20,14	1,3	8,8	0,0	203	73	0.00447512	0.102506	0.878,0.627	1.0,1.0	-0.248	24.8
21887	ENSG00000109332	UBE2D3	4	-	102826484	102826844	102826484	102826636	102827591	102827948	21887	157183	34,49	81108	49,39	281	73	0.00448114	0.102546	0.545,0.492	0.3,0.418	0.159	15.9
22646	ENSG00000064102	ASUN	12	-	26917351	26917459	26917351	26917441	26917643	26917733	22646	1,3	34,48	11,7	39,63	91	73	0.00449087	0.102574	0.023,0.048	0.185,0.082	-0.098	9.8
22994	ENSG00000115268	RPS15	19	+	1439967	1440253	1440018	1440253	1438806	1438892	22994	243193	26953104	187231	17962105	124	73	0.00448711	0.102574	0.05,0.035	0.058,0.061	-0.017	1.7
23336	ENSG00000270011	ZNF559-ZNF177	19	+	9381147	9382617	9382384	9382617	9380056	9380139	23336	397299	1,3	170205	3,7	1310	73	0.00454073	0.103556	0.957,0.847	0.759,0.62	0.212	21.2
25388	ENSG00000104964	AES	19	-	3053548	3054040	3053548	3053603	3054119	3054240	25388	17931894	9,10	902877	1,1	510	73	0.00454329	0.103556	0.966,0.964	0.992,0.992	-0.027	2.7
4517	ENSG00000157916	RER1	1	+	2402096	2402342	2402206	2402342	2400855	2400935	4517	23,27	173188	6,19	169208	183	73	0.00454676	0.103556	0.05,0.054	0.014,0.035	0.028	2.8
1802	ENSG00000064393	HIPK2	7	-	139614285	139614493	139614285	139614412	139620400	139620563	1802	29,30	2,4	7,10	5,4	154	73	0.00458136	0.104246	0.873,0.78	0.399,0.542	0.356	35.6
4486	ENSG00000160767	FAM189B	1	-	155250275	155250929	155250275	155250821	155251094	155251164	4486	4,17	67,76	3,1	53,38	181	73	0.00461268	0.104705	0.024,0.083	0.022,0.011	0.037	3.7
7917	ENSG00000132004	FBXW9	19	-	12689961	12690200	12689961	12690110	12691165	12691257	7917	3,4	15,17	0,0	9,10	163	73	0.00461094	0.104705	0.082,0.095	0.0,0.0	0.088	8.8
8552	ENSG00000114857	NKTR	3	+	42633560	42633735	42633617	42633735	42632600	42632823	8552	21,28	2,0	27,33	4,6	130	73	0.00461461	0.104705	0.855,1.0	0.791,0.755	0.154	15.4
28054	ENSG00000172830	SSH3	11	+	67307330	67307436	67307370	67307436	67306837	67307113	28054	2,0	2,4	2,7	2,1	113	73	0.00462737	0.104811	0.392,0.0	0.392,0.819	-0.409	40.9
6003	ENSG00000157181	C1orf27	1	+	186383021	186383156	186383059	186383156	186379766	186379884	6003	77,63	2,1	53,45	4,6	111	73	0.00462798	0.104811	0.962,0.976	0.897,0.831	0.105	10.5
9466	ENSG00000103168	TAF1C	16	-	84183243	84183333	84183243	84183328	84183409	84183507	9466	31,29	5,1	28,35	0,0	78	73	0.00463276	0.104821	0.853,0.964	1.0,1.0	-0.092	9.2
12097	ENSG00000258881	AC007040.11	2	-	70988914	70989033	70988914	70989017	70989748	70989816	12097	14,4	186134	2,1	88104	89	73	0.00468304	0.105204	0.058,0.024	0.018,0.008	0.028	2.8
13796	ENSG00000166140	ZFYVE19	15	+	40813322	40813417	40813337	40813417	40810648	40810757	13796	6,6	14,12	1,1	10,11	88	73	0.00467954	0.105204	0.262,0.293	0.077,0.07	0.204	20.4
14962	ENSG00000174672	BRSK2	11	+	1460499	1461714	1460969	1461714	1459179	1459239	14962	62,70	71,73	36,59	27,20	543	73	0.00468465	0.105204	0.105,0.114	0.152,0.284	-0.108	10.8
24616	ENSG00000182149	IST1	16	+	71924768	71924817	71924810	71924817	71923291	71923380	24616	213164	11,20	158161	5,5	115	73	0.0046541	0.105204	0.925,0.839	0.953,0.953	-0.071	7.1
25997	ENSG00000107874	CUEDC2	10	-	102425114	102425198	102425114	102425195	102432525	102432661	25997	98161	2,0	123114	5,6	76	73	0.0046632	0.105204	0.979,1.0	0.959,0.948	0.036	3.6
26909	ENSG00000135837	CEP350	1	+	180024418	180024582	180024421	180024582	180022697	180022848	26909	13,16	2,10	27,16	0,3	76	73	0.00466717	0.105204	0.862,0.606	1.0,0.837	-0.184	18.4
515	ENSG00000242173	ARHGDIG	16	+	281703	281925	281745	281925	280449	280753	515	6,1	27,22	0,0	11,13	115	73	0.00467686	0.105204	0.124,0.028	0.0,0.0	0.076	7.6
8710	ENSG00000189164	ZNF527	19	+	37380047	37380372	37380276	37380372	37379119	37379246	8710	2,6	11,5	0,1	5,7	302	73	0.0046691	0.105204	0.042,0.225	0.0,0.033	0.117	11.7
9155	ENSG00000103978	TMEM87A	15	-	42218322	42218378	42218322	42218375	42219580	42219642	9155	105123	0,0	76114	5,4	76	73	0.00470788	0.105627	1.0,1.0	0.936,0.965	0.049	4.9
1000	ENSG00000011243	AKAP8L	19	-	15397149	15397320	15397149	15397280	15397519	15397625	1000	20,25	131139	2,18	93169	113	73	0.00474566	0.106207	0.09,0.104	0.014,0.064	0.058	5.8
10016	ENSG00000142541	RPL13A	19	+	49490214	49490295	49490231	49490295	49489849	49489922	10016	92110	35643797	85119	24352503	90	73	0.00476395	0.106207	0.021,0.023	0.028,0.037	-0.011	1.1
1263	ENSG00000075702	WDR62	19	+	36102736	36102851	36102751	36102851	36102022	36102151	1263	30,26	3,7	27,23	2,0	88	73	0.00474934	0.106207	0.892,0.755	0.918,1.0	-0.136	13.6
13388	ENSG00000179387	ELMOD2	4	+	140543452	140543586	140543469	140543586	140542573	140542642	13388	68,76	0,2	76,53	1,8	90	73	0.00476462	0.106207	1.0,0.969	0.984,0.843	0.071	7.1
25063	ENSG00000103202	NME4	16	+	399294	399480	399378	399480	398989	399123	25063	36,38	234223	9,19	166170	157	73	0.0047538	0.106207	0.067,0.073	0.025,0.049	0.033	3.3
25319	ENSG00000184661	CDCA2	8	+	25460239	25460554	25460383	25460554	25459198	25459473	25319	30,16	0,0	7,14	0,4	217	73	0.00476438	0.106207	1.0,1.0	1.0,0.541	0.23	23
9372	ENSG00000088179	PTPN4	2	+	119877442	119877542	119877463	119877542	119877324	119877365	9372	0,0	19,23	0,6	16,24	94	73	0.00476125	0.106207	0.0,0.0	0.0,0.163	-0.082	8.2
14836	ENSG00000100335	MIEF1	22	+	39509337	39509571	39509443	39509571	39504287	39504534	14836	13,3	2,0	1,4	1,3	179	73	0.00479789	0.106331	0.726,1.0	0.29,0.352	0.542	54.2
16172	ENSG00000171103	TRMT61B	2	-	28851071	28851288	28851071	28851272	28852407	28852499	16172	9,5	0,1	19,17	3,5	89	73	0.00479439	0.106331	1.0,0.804	0.839,0.736	0.115	11.5
19840	ENSG00000149091	DGKZ	11	+	46379453	46379568	46379468	46379568	46379202	46379236	19840	5,7	59,75	1,0	31,22	88	73	0.00477929	0.106331	0.066,0.072	0.026,0.0	0.056	5.6
2066	ENSG00000214753	HNRNPUL2	11	-	62716988	62717218	62716988	62717189	62720022	62720191	2066	14,14	354337	20,25	270262	102	73	0.00478752	0.106331	0.028,0.029	0.05,0.064	-0.029	2.9
20698	ENSG00000112039	FANCE	6	+	35458296	35458440	35458317	35458440	35457915	35457984	20698	56,75	2,2	48,46	7,5	94	73	0.00480108	0.106331	0.956,0.967	0.842,0.877	0.102	10.2
22411	ENSG00000144554	FANCD2	3	+	10072870	10072981	10072954	10072981	10067208	10067317	22411	229262	3,9	156252	0,2	157	73	0.00479127	0.106331	0.973,0.931	1.0,0.983	-0.04	4
2511	ENSG00000105875	WDR91	7	-	135204267	135204465	135204267	135204433	135205927	135206058	2511	0,8	12,12	1,0	5,15	105	73	0.00478198	0.106331	0.0,0.317	0.122,0.0	0.098	9.8
18760	ENSG00000173418	NAA20	20	+	20025668	20025767	20025676	20025767	20022455	20022480	18760	10,2	126133	1,0	89131	81	73	0.00480933	0.106415	0.067,0.013	0.01,0.0	0.035	3.5
14528	ENSG00000185946	RNPC3	1	+	103544940	103545102	103544976	103545102	103543295	103543447	14528	47,41	2,5	39,40	0,1	109	73	0.00481597	0.106464	0.94,0.846	1.0,0.964	-0.089	8.9
13982	ENSG00000144591	GMPPA	2	+	219505694	219505761	219505714	219505761	219505457	219505555	13982	8,8	25,36	2,0	13,14	93	73	0.00484372	0.106947	0.201,0.149	0.108,0.0	0.121	12.1
7652	ENSG00000160949	TONSL	8	-	144435016	144435170	144435016	144435167	144435473	144435550	7652	87,56	7,5	60,40	0,2	76	73	0.00484669	0.106947	0.923,0.915	1.0,0.951	-0.056	5.6
13097	ENSG00000119707	RBM25	14	+	73111308	73111382	73111334	73111382	73110830	73111155	13097	7,5	0,0	10,11	2,2	99	73	0.00489392	0.107693	1.0,1.0	0.787,0.802	0.206	20.6
520	ENSG00000197756	RPL37A	2	+	216499925	216500031	216499948	216500031	216499260	216499398	520	228240	84997733	388384	729212631	96	73	0.00489134	0.107693	0.02,0.023	0.039,0.023	-0.01	1
9485	ENSG00000169714	CNBP	3	-	129171078	129171280	129171078	129171277	129171445	129171538	9485	156199	573603	185166	357442	76	73	0.00488953	0.107693	0.207,0.241	0.332,0.265	-0.075	7.5
12212	ENSG00000108587	GOSR1	17	+	30492672	30492766	30492678	30492766	30490125	30490217	12212	4,7	85128	0,2	110123	79	73	0.0049217	0.108107	0.042,0.048	0.0,0.015	0.037	3.7
4163	ENSG00000149636	DSN1	20	-	36762460	36762548	36762460	36762512	36766768	36766841	4163	121146	2,3	134176	7,12	109	73	0.00491894	0.108107	0.976,0.97	0.928,0.908	0.055	5.5
19201	ENSG00000088986	DYNLL1	12	+	120470491	120470568	120470511	120470568	120469849	120470104	19201	2,0	0,1	0,1	1,0	93	73	0.00493558	0.108313	1.0,0.0	0.0,1.0	0	0
22847	ENSG00000269891	ARHGAP19-SLIT1	10	-	97263419	97263629	97263419	97263489	97264825	97264906	22847	70,87	2,0	82101	4,6	213	73	0.0049573	0.108406	0.923,1.0	0.875,0.852	0.098	9.8
27003	ENSG00000125967	NECAB3	20	-	33670683	33670781	33670683	33670760	33672397	33672422	27003	2,1	1,2	10,6	0,0	94	73	0.00495016	0.108406	0.608,0.28	1.0,1.0	-0.556	55.6
27035	ENSG00000112996	MRPS30	5	+	44811914	44812020	44811945	44812020	44811008	44811154	27035	111101	0,0	109141	5,4	104	73	0.00495044	0.108406	1.0,1.0	0.939,0.961	0.05	5
5306	ENSG00000144566	RAB5A	3	+	19975586	19975752	19975600	19975752	19950805	19951061	5306	4,17	65,61	2,5	61,81	87	73	0.00495785	0.108406	0.049,0.19	0.027,0.049	0.081	8.1
18529	ENSG00000165801	ARHGEF40	14	+	21076329	21076456	21076359	21076456	21075644	21075765	18529	4,1	17,8	0,0	12,18	103	73	0.00496426	0.108448	0.143,0.081	0.0,0.0	0.112	11.2
21649	ENSG00000125746	EML2	19	-	45616764	45616896	45616764	45616853	45619059	45619191	21649	9,8	1,4	4,14	1,0	116	73	0.00498835	0.108875	0.85,0.557	0.716,1.0	-0.154	15.4
16654	ENSG00000054267	ARID4B	1	-	235172617	235172778	235172617	235172764	235175183	235175399	16654	5,8	56,71	0,3	50,69	87	73	0.00499958	0.109022	0.07,0.086	0.0,0.035	0.06	6
11981	ENSG00000196557	CACNA1H	16	+	1207255	1207430	1207274	1207430	1207000	1207118	11981	4,2	20,24	0,0	18,19	92	73	0.00502583	0.109234	0.137,0.062	0.0,0.0	0.1	10
12546	ENSG00000152076	CCDC74B	2	-	130142132	130142353	130142132	130142183	130143268	130143313	12546	17,18	7,7	10,8	16,8	243	73	0.00504223	0.109234	0.422,0.436	0.158,0.231	0.234	23.4
16612	ENSG00000147789	ZNF7	8	+	144837390	144837507	144837393	144837507	144827559	144827609	16612	7,6	0,0	6,6	1,3	76	73	0.00504185	0.109234	1.0,1.0	0.852,0.658	0.245	24.5
20696	ENSG00000112039	FANCE	6	+	35458293	35458440	35458317	35458440	35457915	35457984	20696	25,20	2,2	17,13	7,5	97	73	0.00503537	0.109234	0.904,0.883	0.646,0.662	0.239	23.9
20941	ENSG00000106608	URGCP	7	-	43910730	43910852	43910730	43910848	43926131	43926411	20941	1,3	5,6	0,0	6,7	77	73	0.00504824	0.109234	0.159,0.322	0.0,0.0	0.24	24
25695	ENSG00000198917	C9orf114	9	-	128828734	128828877	128828734	128828860	128829109	128829155	25695	5,9	42,32	0,4	37,44	90	73	0.00502492	0.109234	0.088,0.186	0.0,0.069	0.103	10.3
4818	ENSG00000189366	ALG1L	3	-	125931637	125931755	125931637	125931752	125932649	125932709	4818	1,1	10,12	3,4	6,5	76	73	0.00505016	0.109234	0.088,0.074	0.324,0.435	-0.298	29.8
493	ENSG00000187741	FANCA	16	-	89739128	89739317	89739128	89739289	89739477	89739553	493	12,20	69,82	2,12	56109	101	73	0.00501873	0.109234	0.112,0.15	0.025,0.074	0.082	8.2
719	ENSG00000262304	RP11-235E17.2	17	-	3590251	3590439	3590251	3590392	3590963	3591116	719	4,2	7,5	0,1	2,5	120	73	0.00503467	0.109234	0.258,0.196	0.0,0.108	0.173	17.3
3659	ENSG00000107758	PPP3CB	10	-	73470686	73470781	73470686	73470775	73470886	73470964	3659	29,45	0,0	64,61	4,4	79	73	0.00505914	0.10933	1.0,1.0	0.937,0.934	0.065	6.5
11041	ENSG00000073578	SDHA	5	+	254357	254506	254392	254506	240357	240476	11041	13,13	1,6	4,3	3,10	108	73	0.00507161	0.109501	0.898,0.594	0.474,0.169	0.424	42.4
17047	ENSG00000173064	HECTD4	12	-	112233003	112233085	112233003	112233082	112235076	112235266	17047	20,35	0,6	12,12	0,0	76	73	0.00508256	0.109639	1.0,0.849	1.0,1.0	-0.076	7.6
22231	ENSG00000101665	SMAD7	18	-	48942480	48942555	48942480	48942552	48948383	48948437	22231	5,9	2,2	9,8	0,0	76	73	0.00511161	0.110167	0.706,0.812	1.0,1.0	-0.241	24.1
6050	ENSG00000143126	CELSR2	1	+	109274021	109274309	109274163	109274309	109273435	109273670	6050	19,33	1,8	9,6	1,0	215	73	0.00515127	0.110923	0.866,0.583	0.753,1.0	-0.152	15.2
15265	ENSG00000177728	TMEM94	17	+	75498443	75498538	75498455	75498538	75498174	75498323	15265	57,69	1,0	48,51	3,4	85	73	0.00519152	0.111631	0.98,1.0	0.932,0.916	0.066	6.6
17445	ENSG00000008710	PKD1	16	-	2097851	2098025	2097851	2097984	2099643	2099770	17445	4,6	50,50	0,0	20,11	114	73	0.00519343	0.111631	0.049,0.071	0.0,0.0	0.06	6
20372	ENSG00000107223	EDF1	9	-	136862118	136862496	136862118	136862345	136862905	136862999	20372	158200	766943	133156	413536	224	73	0.00520222	0.11172	0.063,0.065	0.095,0.087	-0.027	2.7
19203	ENSG00000131069	ACSS2	20	+	34926829	34926951	34926876	34926951	34926104	34926281	19203	0,1	36,26	3,4	22,27	120	73	0.00520749	0.111734	0.0,0.023	0.077,0.083	-0.069	6.9
27389	ENSG00000088367	EPB41L1	20	+	36194211	36194360	36194214	36194360	36190621	36190797	27389	18,17	5,7	11,15	1,1	76	73	0.00523834	0.112295	0.776,0.7	0.914,0.935	-0.187	18.7
23441	ENSG00000140479	PCSK6	15	-	101382091	101382281	101382091	101382209	101384321	101384425	23441	8,9	88,73	1,2	53,48	145	73	0.0052524	0.112467	0.044,0.058	0.009,0.021	0.036	3.6
26363	ENSG00000179262	RAD23A	19	+	12948498	12948552	12948513	12948552	12948176	12948358	26363	38,66	17,22	49,38	6,7	88	73	0.00525571	0.112467	0.65,0.713	0.871,0.818	-0.163	16.3
21805	ENSG00000171824	EXOSC10	1	-	11070899	11070988	11070899	11070973	11072086	11072171	21805	11,17	67,67	9,9	102114	88	73	0.00528702	0.113037	0.12,0.174	0.068,0.061	0.082	8.2
9703	ENSG00000124214	STAU1	20	-	49124374	49124605	49124374	49124587	49135832	49135931	9703	44,67	150195	19,24	86158	91	73	0.00529169	0.113037	0.19,0.216	0.151,0.109	0.073	7.3
16868	ENSG00000100105	PATZ1	22	-	31328786	31328924	31328786	31328859	31335691	31335863	16868	15,16	13,13	2,4	7,11	138	73	0.00533587	0.113441	0.379,0.394	0.131,0.161	0.24	24
17489	ENSG00000112787	FBRSL1	12	+	132574058	132574158	132574089	132574158	132572526	132572622	17489	8,2	65,53	0,1	42,45	104	73	0.0053389	0.113441	0.08,0.026	0.0,0.015	0.045	4.5
1882	ENSG00000173599	PC	11	-	66851789	66851946	66851789	66851851	66852438	66852660	1882	33,28	0,0	13,29	1,3	168	73	0.00533492	0.113441	1.0,1.0	0.85,0.808	0.171	17.1
21136	ENSG00000080824	HSP90AA1	14	-	102101937	102102104	102101937	102102082	102139249	102139699	21136	2,2	0,6	0,1	3,3	95	73	0.00531733	0.113441	1.0,0.204	0.0,0.204	0.5	50
2670	ENSG00000182986	ZNF320	19	-	52883639	52883730	52883639	52883704	52888126	52888253	2670	2,0	2,1	1,1	0,1	99	73	0.00533541	0.113441	0.424,0.0	1.0,0.424	-0.5	50
27358	ENSG00000156469	MTERF3	8	-	96256961	96257114	96256961	96257079	96258356	96258700	27358	74,57	1,1	49,65	0,9	108	73	0.0053323	0.113441	0.98,0.975	1.0,0.83	0.063	6.3
12258	ENSG00000133961	NUMB	14	-	73323129	73323229	73323129	73323204	73355625	73355766	12258	0,4	54,54	7,7	45,54	98	73	0.00535709	0.113727	0.0,0.052	0.104,0.088	-0.07	7
189	ENSG00000239900	ADSL	22	+	40358854	40359035	40358863	40359035	40354247	40354327	189	12,13	138170	10,12	307364	82	73	0.00536651	0.113735	0.072,0.064	0.028,0.029	0.04	4
26344	ENSG00000108219	TSPAN14	10	+	80507198	80507374	80507227	80507374	80504727	80504778	26344	5,3	24,23	1,0	19,10	102	73	0.00536692	0.113735	0.13,0.085	0.036,0.0	0.09	9
12971	ENSG00000177600	RPLP2	11	+	811575	811645	811596	811645	809983	810357	12971	113122	42884395	208177	43245646	94	73	0.00538141	0.113942	0.02,0.021	0.036,0.024	-0.009	0.9
13735	ENSG00000105792	CFAP69	7	+	90305963	90306085	90305967	90306085	90299866	90304820	13735	2,1	1,1	0,0	1,4	77	73	0.00541003	0.11418	0.655,0.487	0.0,0.0	0.571	57.1
15548	ENSG00000265401	RP11-138I1.4	17	-	16382151	16382351	16382151	16382339	16382567	16382669	15548	173232	5,17	220302	5,5	85	73	0.00541292	0.11418	0.967,0.921	0.974,0.981	-0.034	3.4
17116	ENSG00000111731	C2CD5	12	-	22458483	22458585	22458483	22458555	22459491	22459542	17116	18,29	2,3	12,17	0,0	103	73	0.00541046	0.11418	0.864,0.873	1.0,1.0	-0.131	13.1
26448	ENSG00000068078	FGFR3	4	+	1801834	1802025	1801863	1802025	1801619	1801743	26448	74,60	8,0	13,9	0,0	102	73	0.00541637	0.11418	0.869,1.0	1.0,1.0	-0.066	6.6
27321	ENSG00000092841	MYL6	12	+	56159586	56160148	56159974	56160148	56158683	56158711	27321	18711803	13,15	14111895	26,24	461	73	0.0054162	0.11418	0.958,0.95	0.896,0.926	0.043	4.3
19035	ENSG00000101412	E2F1	20	-	33677425	33677541	33677425	33677530	33678200	33678353	19035	26,47	1,0	23,14	3,2	84	73	0.00543398	0.114451	0.958,1.0	0.869,0.859	0.115	11.5
28199	ENSG00000196923	PDLIM7	5	-	177489770	177490031	177489770	177489832	177490869	177490906	28199	30,12	12,16	4,8	13,17	272	73	0.00543983	0.114474	0.402,0.168	0.076,0.112	0.191	19.1
8284	ENSG00000152457	DCLRE1C	10	-	14947524	14947635	14947524	14947609	14949035	14949087	8284	0,2	13,17	1,5	3,9	99	73	0.00545009	0.11459	0.0,0.08	0.197,0.291	-0.204	20.4
23712	ENSG00000105982	RNF32	7	+	156676294	156677130	156676418	156677130	156675695	156675863	23712	12,5	13,16	9,8	4,1	197	73	0.00545894	0.114676	0.255,0.104	0.455,0.748	-0.422	42.2
19872	ENSG00000186185	KIF18B	17	-	44934506	44934673	44934506	44934617	44934830	44934960	19872	12,8	50,48	3,0	25,25	129	73	0.00546927	0.114793	0.12,0.086	0.064,0.0	0.071	7.1
24990	ENSG00000103852	TTC23	15	-	99139316	99139467	99139316	99139399	99156147	99156297	24990	1,2	12,26	4,5	10,11	141	73	0.00547405	0.114793	0.041,0.038	0.172,0.191	-0.142	14.2
7175	ENSG00000023191	RNH1	11	-	502136	502344	502136	502181	504823	504972	7175	72,70	8,7	121110	24,34	236	73	0.00550837	0.115412	0.736,0.756	0.609,0.5	0.192	19.2
16097	ENSG00000134285	FKBP11	12	-	48923781	48923974	48923781	48923852	48924222	48924256	16097	14,5	16,15	0,3	5,14	195	73	0.00552991	0.11573	0.247,0.111	0.0,0.074	0.142	14.2
21553	ENSG00000092853	CLSPN	1	-	35749632	35749811	35749632	35749652	35751249	35751506	21553	354307	4,1	369555	8,13	232	73	0.00553317	0.11573	0.965,0.99	0.936,0.931	0.044	4.4
25716	ENSG00000148300	REXO4	9	-	133412298	133412510	133412298	133412492	133412777	133412921	25716	19,22	117150	2,5	67,51	91	73	0.00554578	0.115893	0.115,0.105	0.023,0.073	0.062	6.2
24923	ENSG00000118873	RAB3GAP2	1	-	220213855	220213991	220213855	220213979	220232798	220232863	24923	4,10	24,24	4,3	47,48	85	73	0.00557915	0.116489	0.125,0.264	0.068,0.051	0.135	13.5
10702	ENSG00000068366	ACSL4	X	-	109683135	109683552	109683135	109683372	109696143	109696196	10702	2,4	2,7	4,12	1,3	253	73	0.00559431	0.116705	0.224,0.142	0.536,0.536	-0.353	35.3
19617	ENSG00000013364	MVP	16	+	29830473	29830674	29830514	29830674	29820472	29820510	19617	2,5	0,4	4,1	0,0	114	73	0.00562496	0.117243	1.0,0.445	1.0,1.0	-0.277	27.7
19177	ENSG00000104853	CLPTM1	19	+	44987075	44987202	44987178	44987202	44986454	44986575	19177	26,14	135119	4,10	73134	176	73	0.00563139	0.117275	0.074,0.047	0.022,0.03	0.035	3.5
27207	ENSG00000154134	ROBO3	11	+	124879786	124879948	124879816	124879948	124879464	124879575	27207	40,35	0,0	22,33	2,3	103	73	0.0056538	0.11764	1.0,1.0	0.886,0.886	0.114	11.4
3808	ENSG00000234741	GAS5	1	-	173864256	173864502	173864256	173864304	173864674	173864703	3808	335310	179178	383704	150265	271	73	0.00567211	0.117919	0.335,0.319	0.408,0.417	-0.085	8.5
15184	ENSG00000116786	PLEKHM2	1	+	15716176	15716343	15716236	15716343	15684389	15684618	15184	0,0	70,70	7,2	52,52	133	73	0.00571326	0.118672	0.0,0.0	0.069,0.021	-0.045	4.5
4189	ENSG00000261915	RP11-542C16.2	17	-	7315330	7315778	7315330	7315655	7316275	7316327	4189	5,11	2,2	5,7	0,1	196	73	0.00572842	0.118885	0.482,0.672	1.0,0.723	-0.284	28.4
6799	ENSG00000102225	CDK16	X	+	47226773	47226909	47226811	47226909	47226582	47226703	6799	45,67	327339	24,36	285321	111	73	0.00574678	0.119163	0.083,0.115	0.052,0.069	0.039	3.9
3020	ENSG00000163644	PPM1K	4	-	88271094	88271287	88271094	88271189	88277142	88277243	3020	6,5	0,0	3,17	0,4	171	73	0.00577211	0.119585	1.0,1.0	1.0,0.645	0.177	17.7
27296	ENSG00000188785	ZNF548	19	+	57394042	57394223	57394187	57394223	57389874	57390114	27296	23,4	18,5	0,3	4,6	218	73	0.00578745	0.1198	0.3,0.211	0.0,0.143	0.184	18.4
10188	ENSG00000047365	ARAP2	4	-	36213242	36213371	36213242	36213319	36214421	36214480	10188	4,1	4,0	0,1	3,4	125	73	0.00580259	0.119815	0.369,1.0	0.0,0.127	0.621	62.1
17783	ENSG00000104524	PYCRL	8	-	143606061	143606212	143606061	143606136	143606466	143606679	17783	9,18	0,0	5,10	0,4	149	73	0.0058	0.119815	1.0,1.0	1.0,0.551	0.224	22.4
26131	ENSG00000147509	RGS20	8	+	53954075	53954223	53954143	53954223	53946664	53946748	26131	7,4	0,0	5,6	0,4	141	73	0.0058031	0.119815	1.0,1.0	1.0,0.437	0.281	28.1
21922	ENSG00000117640	MTFR1L	1	+	25829508	25829830	25829617	25829830	25826614	25826826	21922	155131	7,4	90104	12,9	182	73	0.00582433	0.12015	0.899,0.929	0.751,0.823	0.127	12.7
21280	ENSG00000196998	WDR45	X	-	49076644	49076804	49076644	49076750	49077642	49077747	21280	22,36	99137	28,38	77,61	127	73	0.00586156	0.120505	0.113,0.131	0.173,0.264	-0.097	9.7
24895	ENSG00000106123	EPHB6	7	+	142865959	142866605	142866480	142866605	142865474	142865630	24895	39,24	2,1	1,4	0,0	594	73	0.00585695	0.120505	0.706,0.747	1.0,1.0	-0.274	27.4
3451	ENSG00000123684	LPGAT1	1	-	211829145	211829344	211829145	211829319	211830182	211830330	3451	3,6	2,6	2,1	0,1	98	73	0.00585236	0.120505	0.528,0.427	1.0,0.427	-0.236	23.6
4412	ENSG00000142327	RNPEPL1	2	+	240575005	240575142	240575029	240575142	240574514	240574628	4412	4,7	58,54	1,0	27,22	97	73	0.0058511	0.120505	0.049,0.089	0.027,0.0	0.056	5.6
12836	ENSG00000134419	RPS15A	16	-	18784738	18784858	18784738	18784823	18788062	18788155	12836	325360	54065135	270873	882312801	108	73	0.00587947	0.120564	0.039,0.045	0.02,0.044	0.01	1
17960	ENSG00000029725	RABEP1	17	+	5349486	5349611	5349489	5349611	5346789	5346925	17960	8,4	1,3	1,2	0,0	76	73	0.0058748	0.120564	0.885,0.562	1.0,1.0	-0.276	27.6
20252	ENSG00000168778	TCTN2	12	+	123707603	123708007	123707766	123708007	123706984	123707073	20252	72,56	1,0	40,41	1,4	236	73	0.00587036	0.120564	0.957,1.0	0.925,0.76	0.136	13.6
1970	ENSG00000117222	RBBP5	1	-	205114788	205114961	205114788	205114905	205115857	205115966	1970	71,61	0,0	57114	1,6	129	73	0.00588793	0.120635	1.0,1.0	0.97,0.915	0.057	5.7
5985	ENSG00000136935	GOLGA1	9	-	124889433	124889536	124889433	124889532	124890388	124890478	5985	41,32	0,0	28,65	0,7	77	73	0.00589514	0.12068	1.0,1.0	1.0,0.898	0.051	5.1
16173	ENSG00000171103	TRMT61B	2	-	28851071	28851298	28851071	28851272	28852407	28852499	16173	31,26	0,1	43,54	3,5	99	73	0.00592189	0.121125	1.0,0.95	0.914,0.888	0.074	7.4
13620	ENSG00000173992	CCS	11	+	66605153	66605416	66605338	66605416	66600488	66600549	13620	35,20	51,64	9,4	28,37	258	73	0.00593809	0.121215	0.163,0.081	0.083,0.03	0.066	6.6
15728	ENSG00000146826	C7orf43	7	-	100155136	100155181	100155136	100155164	100155261	100155450	15728	2,5	15,16	0,1	12,6	90	73	0.00593871	0.121215	0.098,0.202	0.0,0.119	0.091	9.1
22608	ENSG00000253729	PRKDC	8	-	47858848	47858986	47858848	47858980	47859610	47859759	22608	109141	1,0	133105	7,3	79	73	0.00594142	0.121215	0.99,1.0	0.946,0.97	0.037	3.7
12840	ENSG00000134419	RPS15A	16	-	18784738	18784853	18784738	18784823	18788062	18788155	12840	326359	54065135	270874	882312801	103	73	0.00594866	0.12126	0.041,0.047	0.021,0.046	0.01	1
27581	ENSG00000109794	FAM149A	4	+	186163409	186163633	186163423	186163633	186162844	186162948	27581	3,1	5,5	0,0	6,7	87	73	0.00596376	0.121465	0.335,0.144	0.0,0.0	0.239	23.9
19056	ENSG00000140632	GLYR1	16	-	4814536	4814647	4814536	4814629	4817597	4817697	19056	61117	3,6	72,58	5,17	91	73	0.00597617	0.121615	0.942,0.94	0.92,0.732	0.115	11.5
7378	ENSG00000197498	RPF2	6	+	110984980	110985138	110985005	110985138	110982014	110982129	7378	14,17	205224	4,16	255380	98	73	0.00598713	0.121735	0.048,0.054	0.012,0.03	0.03	3
23603	ENSG00000115339	GALNT3	2	-	165757046	165757247	165757046	165757182	165758746	165758864	23603	7,7	0,0	4,1	0,4	138	73	0.00600076	0.121909	1.0,1.0	1.0,0.117	0.442	44.2
11113	ENSG00000181929	PRKAG1	12	-	49004506	49005018	49004506	49004633	49005119	49005165	11113	65,82	0,0	92108	0,5	458	73	0.00600909	0.121975	1.0,1.0	1.0,0.775	0.113	11.3
6274	ENSG00000116698	SMG7	1	+	183517625	183517820	183517687	183517820	183515873	183515991	6274	8,15	49,58	2,3	42,30	135	73	0.00604835	0.122669	0.081,0.123	0.025,0.051	0.064	6.4
23632	ENSG00000125107	CNOT1	16	-	58541500	58541636	58541500	58541620	58542230	58542335	23632	15,25	142161	8,7	134125	89	73	0.0060576	0.122753	0.08,0.113	0.047,0.044	0.051	5.1
23274	ENSG00000109180	OCIAD1	4	+	48849819	48850036	48849946	48850036	48848398	48848446	23274	7,1	260314	12,14	205223	200	73	0.00607117	0.122821	0.01,0.001	0.021,0.022	-0.016	1.6
4135	ENSG00000174799	CEP135	4	+	55969066	55969128	55969095	55969128	55965643	55965859	4135	15,22	0,0	14,9	3,1	102	73	0.00606945	0.122821	1.0,1.0	0.77,0.866	0.182	18.2
16370	ENSG00000161547	SRSF2	17	-	76735060	76735189	76735060	76735158	76735771	76735803	16370	81,69	70,60	41,77	65109	104	73	0.00610417	0.122984	0.448,0.447	0.307,0.331	0.129	12.9
19226	ENSG00000165458	INPPL1	11	+	72233440	72233744	72233654	72233744	72233074	72233163	19226	238188	6,1	200292	0,0	287	73	0.0060863	0.122984	0.91,0.98	1.0,1.0	-0.055	5.5
26424	ENSG00000170949	ZNF160	19	-	53091412	53091553	53091412	53091529	53091636	53091720	26424	1,1	1,0	0,0	3,2	97	73	0.00610424	0.122984	0.429,1.0	0.0,0.0	0.715	71.5
4400	ENSG00000004897	CDC27	17	-	47151805	47151936	47151805	47151918	47154671	47154786	4400	7,1	73,85	6,16	59,92	91	73	0.00610478	0.122984	0.071,0.009	0.075,0.122	-0.059	5.9
8749	ENSG00000170037	CNTROB	17	+	7934903	7935145	7934918	7935145	7934404	7934546	8749	3,0	0,1	0,1	1,1	88	73	0.00609779	0.122984	1.0,0.0	0.0,0.453	0.273	27.3
10658	ENSG00000135637	CCDC142	2	-	74481451	74481538	74481451	74481524	74481816	74482996	10658	15,19	0,5	12,8	0,0	87	73	0.00615407	0.123667	1.0,0.761	1.0,1.0	-0.119	11.9
18769	ENSG00000137166	FOXP4	6	+	41587277	41587512	41587301	41587512	41587008	41587156	18769	6,6	13,5	1,0	1,2	97	73	0.00615056	0.123667	0.258,0.475	0.429,0.0	0.152	15.2
23049	ENSG00000229117	RPL41	12	+	56117160	56117211	56117188	56117211	56116585	56116799	23049	215216	43864652	80274	43435393	101	73	0.0061525	0.123667	0.034,0.032	0.013,0.035	0.009	0.9
21512	ENSG00000041988	THAP3	1	+	6630287	6630353	6630290	6630353	6628498	6628691	21512	30,32	5,0	9,11	6,3	76	73	0.00618383	0.124067	0.852,1.0	0.59,0.779	0.241	24.1
3577	ENSG00000132466	ANKRD17	4	-	73135116	73135265	73135116	73135262	73141740	73141843	3577	9,35	3,0	14,15	9,3	76	73	0.00618429	0.124067	0.742,1.0	0.599,0.828	0.157	15.7
10541	ENSG00000163584	RPL22L1	3	-	170868297	170868390	170868297	170868387	170870158	170870195	10541	140188	6,17	494822	55115	76	73	0.00621176	0.124514	0.957,0.914	0.896,0.873	0.051	5.1
11579	ENSG00000276550	HERC2P2	15	+	22572909	22573151	22572928	22573151	22569148	22569291	11579	21,10	59,44	6,4	34,55	92	73	0.00625145	0.124572	0.22,0.153	0.123,0.055	0.098	9.8
11656	ENSG00000181045	SLC26A11	17	+	80223179	80223255	80223215	80223255	80222654	80222847	11656	9,0	0,4	2,2	0,0	109	73	0.0062536	0.124572	1.0,0.0	1.0,1.0	-0.5	50
15223	ENSG00000100796	PPP4R3A	14	-	91462048	91462239	91462048	91462221	91462734	91462873	15223	354325	3,8	216287	14,8	91	73	0.00625326	0.124572	0.99,0.97	0.925,0.966	0.034	3.4
18077	ENSG00000169738	DCXR	17	-	82036190	82036448	82036190	82036308	82036543	82036784	18077	159189	5,3	310423	1,2	213	73	0.00625601	0.124572	0.916,0.956	0.991,0.986	-0.052	5.2
19865	ENSG00000204084	INPP5B	1	-	37873992	37874155	37873992	37874143	37875605	37875716	19865	44,39	0,0	33,46	4,2	85	73	0.00622135	0.124572	1.0,1.0	0.876,0.952	0.086	8.6
4737	ENSG00000258643	BCL2L2-PABPN1	14	+	23324110	23324289	23324137	23324289	23323964	23324052	4737	23,19	534538	25,39	404480	100	73	0.00625154	0.124572	0.03,0.025	0.043,0.056	-0.022	2.2
5570	ENSG00000008838	MED24	17	-	40053468	40053768	40053468	40053635	40054314	40054407	5570	38,32	8,5	12,27	0,2	206	73	0.00624764	0.124572	0.627,0.694	1.0,0.827	-0.253	25.3
790	ENSG00000160360	GPSM1	9	+	136338517	136338710	136338554	136338710	136337845	136337961	790	8,12	63,58	10,13	24,27	110	73	0.00625204	0.124572	0.078,0.121	0.217,0.242	-0.13	13
24070	ENSG00000084676	NCOA1	2	+	24768220	24770702	24768223	24770702	24762686	24762776	24070	7,6	1,3	6,1	0,0	76	73	0.00627987	0.124943	0.871,0.658	1.0,1.0	-0.236	23.6
10122	ENSG00000164877	MICALL2	7	-	1450239	1450400	1450239	1450288	1459183	1459502	10122	0,0	2,1	4,1	0,3	185	73	0.00629501	0.125122	0.0,0.0	1.0,0.116	-0.558	55.8
24372	ENSG00000266338	NBPF15	1	-	144442816	144442920	144442816	144442917	144448774	144448916	24372	2,1	1,0	7,2	4,1	76	73	0.00629923	0.125122	0.658,1.0	0.627,0.658	0.186	18.6
17373	ENSG00000087085	ACHE	7	-	100892333	100892818	100892333	100892554	100893164	100894252	17373	35,21	2,3	21,9	1,0	337	73	0.0063707	0.12621	0.791,0.603	0.82,1.0	-0.213	21.3
19150	ENSG00000135476	ESPL1	12	+	53290331	53290469	53290346	53290469	53290084	53290212	19150	10,3	32,24	0,2	16,15	88	73	0.00637265	0.12621	0.206,0.094	0.0,0.1	0.1	10
25256	ENSG00000154640	BTG3	21	-	17604144	17604276	17604144	17604273	17604859	17604997	25256	16,7	1,0	19,23	4,3	76	73	0.00636843	0.12621	0.939,1.0	0.82,0.88	0.12	12
27812	ENSG00000158850	B4GALT3	1	-	161175807	161176095	161175807	161176074	161176433	161176579	27812	58,50	67,69	21,28	53,62	94	73	0.006375	0.12621	0.402,0.36	0.235,0.26	0.134	13.4
132	ENSG00000118762	PKD2	4	+	88036135	88036353	88036219	88036353	88019457	88019571	132	1,2	14,12	4,9	12,14	157	73	0.00638785	0.126361	0.032,0.072	0.134,0.23	-0.13	13
11616	ENSG00000196531	NACA	12	-	56714601	56714703	56714601	56714675	56724451	56724523	11616	768875	7,7	7231083	21,14	101	73	0.00642582	0.126754	0.988,0.989	0.961,0.982	0.017	1.7
14525	ENSG00000066697	MSANTD3	9	+	100448977	100449175	100449102	100449175	100445168	100445237	14525	19,5	0,4	11,8	0,0	198	73	0.00642161	0.126754	1.0,0.315	1.0,1.0	-0.343	34.3
17822	ENSG00000213221	DNLZ	9	-	136362988	136363132	136362988	136363128	136363486	136363789	17822	4,4	31,34	0,1	18,18	77	73	0.00642877	0.126754	0.109,0.1	0.0,0.05	0.08	8
3575	ENSG00000163975	MFI2	3	-	197008808	197008965	197008808	197008962	197009617	197009812	3575	5,5	2,2	4,7	0,1	76	73	0.00642764	0.126754	0.706,0.706	1.0,0.871	-0.23	23
2662	ENSG00000142937	RPS8	1	+	44777581	44777672	44777613	44777672	44776674	44776774	2662	482502	1214813082	741699	1226415278	105	73	0.00643652	0.126803	0.027,0.026	0.04,0.031	-0.009	0.9
6667	ENSG00000269547	CTC-360G5.8	19	-	38921526	38921752	38921526	38921667	38922237	38922267	6667	10,3	10,3	0,6	15,13	158	73	0.00644317	0.12683	0.316,0.316	0.0,0.176	0.228	22.8
5380	ENSG00000124422	USP22	17	-	21011150	21011333	21011150	21011309	21012829	21012935	5380	7,16	187234	22,11	158111	97	73	0.00645471	0.126953	0.027,0.049	0.095,0.069	-0.044	4.4
28104	ENSG00000167962	ZNF598	16	-	2001591	2001762	2001591	2001724	2002205	2002732	28104	9,6	1,5	5,1	1,0	111	73	0.00646639	0.127079	0.855,0.441	0.767,1.0	-0.235	23.5
16240	ENSG00000131148	EMC8	16	-	85780378	85780473	85780378	85780469	85781210	85781280	16240	95120	2,1	83,81	5,5	77	73	0.00651696	0.127968	0.978,0.991	0.94,0.939	0.045	4.5
18890	ENSG00000105401	CDC37	19	-	10395434	10395696	10395434	10395543	10395927	10396203	18890	83,57	266241	66,72	361432	226	73	0.0065593	0.128695	0.092,0.071	0.056,0.051	0.028	2.8
17012	ENSG00000166436	TRIM66	11	-	8621031	8621321	8621031	8621237	8621644	8621819	17012	10,4	6,5	1,4	1,0	157	73	0.00656583	0.128718	0.437,0.271	0.317,1.0	-0.304	30.4
27651	ENSG00000095794	CREM	10	+	35178871	35178986	35178888	35178986	35148367	35148491	27651	0,1	4,16	8,0	21,20	90	73	0.00662042	0.129683	0.0,0.048	0.236,0.0	-0.094	9.4
19974	ENSG00000221890	NPTXR	22	-	38828286	38828512	38828286	38828509	38843234	38843982	19974	8,5	1,3	1,5	0,0	76	73	0.00664074	0.129869	0.885,0.616	1.0,1.0	-0.25	25
23958	ENSG00000213366	GSTM2	1	+	109670150	109670234	109670174	109670234	109670042	109670063	23958	4,3	0,1	1,5	0,7	97	73	0.00663621	0.129869	1.0,0.693	1.0,0.35	0.171	17.1
10918	ENSG00000112742	TTK	6	+	80036456	80036599	80036474	80036599	80035265	80035417	10918	2,4	57,69	7,15	61,95	91	73	0.00666082	0.130051	0.027,0.044	0.084,0.112	-0.063	6.3
11126	ENSG00000126746	ZNF384	12	-	6678662	6678819	6678662	6678710	6678945	6679183	11126	11,10	48,49	13,23	33,36	182	73	0.00666011	0.130051	0.084,0.076	0.136,0.204	-0.09	9
26143	ENSG00000116871	MAP7D1	1	+	36180157	36180315	36180250	36180315	36179873	36180067	26143	39,50	2,3	33,26	0,0	166	73	0.00667463	0.130215	0.896,0.88	1.0,1.0	-0.112	11.2
14729	ENSG00000131051	RBM39	20	-	35738967	35739066	35738967	35739017	35739392	35739547	14729	36,25	11,5	36,62	36,31	122	73	0.00668066	0.130227	0.662,0.749	0.374,0.545	0.246	24.6
16768	ENSG00000141959	PFKL	21	+	44313912	44316339	44316243	44316339	44313637	44313682	16768	480457	5,1	242265	0,1	2404	73	0.00675514	0.131572	0.745,0.933	1.0,0.889	-0.106	10.6
21450	ENSG00000100605	ITPK1	14	-	92962750	92962867	92962750	92962849	92993879	92993997	21450	9,14	54,82	2,2	34,39	91	73	0.00676935	0.131742	0.118,0.12	0.045,0.04	0.076	7.6
1986	ENSG00000143337	TOR1AIP1	1	+	179889309	179889369	179889312	179889369	179884691	179884769	1986	57,79	12,10	37,71	1,5	76	73	0.0067802	0.131847	0.82,0.884	0.973,0.932	-0.101	10.1
22330	ENSG00000087269	NOP14	4	-	2939534	2939669	2939534	2939645	2941581	2941729	22330	4,1	85123	1,14	90,86	97	73	0.00680582	0.132238	0.034,0.006	0.008,0.109	-0.038	3.8
1046	ENSG00000175575	PAAF1	11	+	73886924	73887099	73887030	73887099	73878778	73878819	1046	0,2	2,0	3,8	0,1	179	73	0.00682751	0.132427	0.0,1.0	1.0,0.765	-0.383	38.3
21177	ENSG00000177169	ULK1	12	+	131915013	131915231	131915082	131915231	131914404	131914477	21177	13,5	30,34	2,0	13,11	142	73	0.00683719	0.132427	0.182,0.07	0.073,0.0	0.089	8.9
23218	ENSG00000175061	LRRC75A-AS1	17	+	16463163	16463247	16463166	16463247	16462832	16462941	23218	1,2	2,14	16,24	23,30	76	73	0.00683755	0.132427	0.324,0.121	0.401,0.435	-0.196	19.6
25061	ENSG00000103202	NME4	16	+	399330	399480	399378	399480	398989	399123	25061	35,33	234223	9,17	166170	121	73	0.00682877	0.132427	0.083,0.082	0.032,0.057	0.038	3.8
15123	ENSG00000187607	ZNF286A	17	+	15715999	15720787	15716058	15720787	15708154	15708247	15123	54,43	16,23	9,14	17,11	132	73	0.00686388	0.13283	0.651,0.508	0.226,0.413	0.26	26
16528	ENSG00000122678	POLM	7	-	44074397	44074548	44074397	44074530	44078755	44078811	16528	3,1	7,4	0,0	2,2	91	73	0.00687452	0.132929	0.256,0.167	0.0,0.0	0.212	21.2
10784	ENSG00000197603	C5orf42	5	-	37230866	37231049	37230866	37230915	37238856	37238960	10784	13,15	0,4	4,14	0,0	207	73	0.00688852	0.132987	1.0,0.569	1.0,1.0	-0.216	21.6
23521	ENSG00000100650	SRSF5	14	+	69768100	69768282	69768137	69768282	69767111	69767255	23521	31,39	135145	20,41	186249	110	73	0.00688657	0.132987	0.132,0.151	0.067,0.099	0.059	5.9
10089	ENSG00000198918	RPL39	X	-	119789907	119790050	119789907	119789999	119791573	119791643	10089	9,13	0,0	3,2	0,4	124	73	0.00691923	0.133391	1.0,1.0	1.0,0.227	0.386	38.6
10861	ENSG00000103091	WDR59	16	-	74909500	74909679	74909500	74909657	74909821	74909917	10861	2,0	17,19	3,6	19,18	95	73	0.00692057	0.133391	0.083,0.0	0.108,0.204	-0.114	11.4
7575	ENSG00000135164	DMTF1	7	+	87182016	87182337	87182055	87182337	87181308	87181341	7575	21,16	18,10	10,9	18,21	112	73	0.00693956	0.13365	0.432,0.51	0.266,0.218	0.229	22.9
23098	ENSG00000115548	KDM3A	2	+	86477831	86478029	86477876	86478029	86474775	86474990	23098	6,4	54,44	0,1	25,33	118	73	0.00695523	0.133845	0.064,0.053	0.0,0.018	0.049	4.9
1087	ENSG00000111788	RP11-22B23.1	12	+	9310284	9310441	9310338	9310441	9309947	9310020	1087	8,3	5,8	2,0	5,6	127	73	0.00699788	0.134558	0.479,0.177	0.187,0.0	0.234	23.4
16889	ENSG00000198242	RPL23A	17	+	28722693	28722899	28722698	28722899	28720724	28720890	16889	1,5	3,1	2,3	0,1	78	73	0.00703764	0.135215	0.238,0.824	1.0,0.737	-0.338	33.8
14807	ENSG00000090863	GLG1	16	-	74503530	74503749	74503530	74503746	74508838	74508925	14807	3,1	86,60	9,7	74100	76	73	0.0070576	0.135275	0.032,0.016	0.105,0.063	-0.06	6
17358	ENSG00000149926	FAM57B	16	-	30025725	30025821	30025725	30025769	30026608	30026843	17358	6,7	0,4	4,6	0,0	125	73	0.00705762	0.135275	1.0,0.505	1.0,1.0	-0.248	24.8
1895	ENSG00000186364	NUDT17	1	+	145847516	145847697	145847582	145847697	145847249	145847348	1895	3,2	7,10	8,5	3,5	139	73	0.00705677	0.135275	0.184,0.095	0.583,0.344	-0.324	32.4
9096	ENSG00000105443	CYTH2	19	+	48473721	48474017	48473904	48474017	48473297	48473378	9096	18,17	64,59	3,11	49,68	256	73	0.00706439	0.135297	0.074,0.076	0.017,0.044	0.044	4.4
10159	ENSG00000168005	C11orf84	11	+	63822636	63822848	63822790	63822848	63818801	63819002	10159	53,50	2,5	39,30	6,12	227	73	0.00707454	0.135384	0.895,0.763	0.676,0.446	0.268	26.8
27721	ENSG00000149925	ALDOA	16	+	30055086	30055327	30055171	30055327	30054783	30054927	27721	5,2	5,9	1,0	4,2	158	73	0.00708491	0.135474	0.316,0.093	0.104,0.0	0.153	15.3
18422	ENSG00000106948	AKNA	9	-	114356125	114356136	114356125	114356131	114356862	114356969	18422	73,98	6,4	81,73	2,0	78	73	0.00709954	0.135646	0.919,0.958	0.974,1.0	-0.048	4.8
13631	ENSG00000138381	ASNSD1	2	+	189666040	189667596	189667195	189667596	189665375	189665451	13631	26842657	3,10	17792215	0,2	1228	73	0.00712118	0.135769	0.982,0.94	1.0,0.985	-0.031	3.1
18039	ENSG00000069275	NUCKS1	1	-	205719526	205719702	205719526	205719673	205720500	205720653	18039	129141	273339	175237	266377	102	73	0.00712854	0.135769	0.253,0.229	0.32,0.31	-0.074	7.4
180	ENSG00000197283	SYNGAP1	6	+	33447829	33447933	33447842	33447933	33446574	33446786	180	12,18	24,25	3,4	20,15	86	73	0.00712535	0.135769	0.298,0.379	0.113,0.185	0.19	19
9395	ENSG00000100519	PSMC6	14	+	52723948	52724036	52723964	52724036	52723807	52723874	9395	21,13	8,1	7,23	13,16	89	73	0.00711401	0.135769	0.683,0.914	0.306,0.541	0.375	37.5
14033	ENSG00000138434	SSFA2	2	+	181918754	181918882	181918766	181918882	181918597	181918675	14033	50,68	2,5	52,33	0,0	85	73	0.00714071	0.135894	0.955,0.921	1.0,1.0	-0.062	6.2
25027	ENSG00000174373	RALGAPA1	14	-	35674179	35674307	35674179	35674223	35674515	35674709	25027	4,2	0,0	6,12	4,0	157	73	0.007154	0.136039	1.0,1.0	0.411,1.0	0.294	29.4
10037	ENSG00000155959	VBP1	X	+	155220162	155220307	155220182	155220307	155216365	155216575	10037	27,27	150196	65,90	273320	93	73	0.00716518	0.136089	0.124,0.098	0.157,0.181	-0.058	5.8
13057	ENSG00000101391	CDK5RAP1	20	-	33395012	33395208	33395012	33395116	33396760	33396852	13057	4,1	30,48	8,7	27,39	165	73	0.00716796	0.136089	0.056,0.009	0.116,0.074	-0.063	6.3
13701	ENSG00000130751	NPAS1	19	+	47040977	47041125	47041024	47041125	47040443	47040550	13701	9,21	2,5	8,10	7,9	120	73	0.00720005	0.136591	0.732,0.719	0.41,0.403	0.319	31.9
12206	ENSG00000144488	ESPNL	2	+	238128659	238128904	238128706	238128904	238127621	238127734	12206	3,4	24,19	0,0	9,1	120	73	0.0072143	0.136754	0.071,0.114	0.0,0.0	0.092	9.2
1976	ENSG00000117222	RBBP5	1	-	205096681	205096856	205096681	205096849	205097325	205097395	1976	8,2	0,5	4,2	0,0	80	73	0.00722149	0.136782	1.0,0.267	1.0,1.0	-0.367	36.7
18915	ENSG00000105576	TNPO2	19	-	12705681	12705830	12705681	12705797	12706195	12706367	18915	15,2	0,0	4,5	0,4	106	73	0.00726845	0.137563	1.0,1.0	1.0,0.463	0.268	26.8
19488	ENSG00000197860	SGTB	5	-	65720707	65720851	65720707	65720829	65721916	65722130	19488	3,4	18,28	1,0	18,14	95	73	0.00728246	0.13772	0.114,0.099	0.041,0.0	0.086	8.6
24096	ENSG00000155329	ZCCHC10	5	-	133000131	133000201	133000131	133000173	133006758	133006920	24096	6,6	81,78	8,18	56,76	101	73	0.00732042	0.138329	0.051,0.053	0.094,0.146	-0.068	6.8
2034	ENSG00000204130	RUFY2	10	-	68379492	68379540	68379492	68379521	68381231	68381399	2034	0,0	14,17	2,4	17,33	92	73	0.00732962	0.138395	0.0,0.0	0.085,0.088	-0.086	8.6
18695	ENSG00000198873	GRK5	10	+	119441969	119442088	119441998	119442088	119439730	119439768	18695	1,4	9,14	0,0	2,10	102	73	0.0073496	0.138555	0.074,0.17	0.0,0.0	0.122	12.2
19863	ENSG00000204084	INPP5B	1	-	37865760	37865923	37865760	37865888	37866458	37866543	19863	2,7	48,59	0,1	39,53	108	73	0.00734585	0.138555	0.027,0.074	0.0,0.013	0.044	4.4
889	ENSG00000116521	SCAMP3	1	-	155258825	155258954	155258825	155258912	155260329	155260408	889	194195	7,4	167208	0,2	115	73	0.00738276	0.139071	0.946,0.969	1.0,0.985	-0.035	3.5
18352	ENSG00000105726	ATP13A1	19	-	19662346	19662499	19662346	19662433	19663270	19663673	18352	9,8	4,0	9,16	0,0	139	73	0.00740107	0.139225	0.542,1.0	1.0,1.0	-0.229	22.9
5199	ENSG00000204186	ZDBF2	2	+	206291980	206292116	206292010	206292116	206281800	206281909	5199	1,1	0,1	0,3	5,6	103	73	0.0074025	0.139225	1.0,0.415	0.0,0.262	0.577	57.7
15906	ENSG00000184304	PRKD1	14	-	29636442	29636568	29636442	29636484	29638488	29638566	15906	12,8	0,0	12,8	0,4	157	73	0.00742862	0.139359	1.0,1.0	1.0,0.482	0.259	25.9
22521	ENSG00000154222	CC2D1B	1	-	52360073	52360246	52360073	52360233	52360423	52361132	22521	4,3	12,17	1,1	24,25	86	73	0.00743282	0.139359	0.221,0.13	0.034,0.033	0.142	14.2
22694	ENSG00000174720	LARP7	4	+	112647650	112647834	112647695	112647834	112647210	112647549	22694	19,29	0,0	37,61	1,5	118	73	0.00742323	0.139359	1.0,1.0	0.958,0.883	0.08	8
23620	ENSG00000134851	TMEM165	4	+	55417935	55418164	55418047	55418164	55417802	55417848	23620	5,5	0,0	25,13	1,3	185	73	0.00741924	0.139359	1.0,1.0	0.908,0.631	0.23	23
1044	ENSG00000175575	PAAF1	11	+	73886928	73887099	73887030	73887099	73878778	73878819	1044	0,2	2,0	3,7	0,1	175	73	0.00745473	0.139553	0.0,1.0	1.0,0.745	-0.373	37.3
3459	ENSG00000168036	CTNNB1	3	+	41239659	41240443	41239818	41240443	41239133	41239354	3459	186177	94,96	137223	53,59	232	73	0.00744927	0.139553	0.384,0.367	0.449,0.543	-0.12	12
18620	ENSG00000076382	SPAG5	17	-	28591981	28592477	28591981	28592474	28598509	28598635	18620	11,12	6,5	1,7	10,8	76	73	0.00748142	0.139944	0.638,0.697	0.088,0.457	0.395	39.5
9841	ENSG00000090054	SPTLC1	9	-	92079433	92079582	92079433	92079566	92080015	92080088	9841	2,1	23,37	2,7	12,25	89	73	0.00749102	0.140015	0.067,0.022	0.12,0.187	-0.109	10.9
25781	ENSG00000136270	TBRG4	7	-	45104537	45104746	45104537	45104709	45105440	45107464	25781	8,14	63,75	2,5	72,54	110	73	0.00751465	0.140347	0.078,0.11	0.018,0.058	0.056	5.6
27459	ENSG00000213676	ATF6B	6	-	32117036	32117130	32117036	32117104	32117322	32117404	27459	8,9	0,15	5,6	0,1	99	73	0.00752641	0.140458	1.0,0.307	1.0,0.816	-0.254	25.4
8371	ENSG00000075303	SLC25A40	7	-	87856291	87856389	87856291	87856351	87858630	87858751	8371	0,0	29,34	2,4	25,22	111	73	0.00756054	0.140986	0.0,0.0	0.05,0.107	-0.079	7.9
11815	ENSG00000185842	DNAH14	1	+	225085543	225085789	225085709	225085789	225082548	225082739	11815	8,6	0,1	14,8	2,2	239	73	0.00757335	0.141115	1.0,0.647	0.681,0.55	0.208	20.8
21201	ENSG00000137955	RABGGTB	1	+	75790429	75790517	75790445	75790517	75790151	75790274	21201	0,1	16,9	3,9	43,54	89	73	0.00758678	0.141256	0.0,0.084	0.054,0.12	-0.045	4.5
21240	ENSG00000203791	METTL10	10	-	124762299	124762558	124762299	124762420	124765391	124765608	21240	65,71	0,0	46,77	3,2	211	73	0.00765263	0.14228	1.0,1.0	0.841,0.93	0.115	11.5
784	ENSG00000160360	GPSM1	9	+	136337797	136337961	136337845	136337961	136337440	136337564	784	9,19	88,64	3,3	40,51	121	73	0.00765357	0.14228	0.058,0.152	0.043,0.034	0.067	6.7
4498	ENSG00000065057	NTHL1	16	-	2040132	2040241	2040132	2040238	2043566	2043726	4498	5,1	32,31	0,0	27,30	76	73	0.00767092	0.142382	0.13,0.03	0.0,0.0	0.08	8
628	ENSG00000255339	RP11-411B6.6	10	-	100516873	100516997	100516873	100516960	100526398	100526554	628	7,8	19,21	12,20	15,13	110	73	0.00766554	0.142382	0.196,0.202	0.347,0.505	-0.227	22.7
284	ENSG00000127564	PKMYT1	16	-	2973137	2973445	2973137	2973215	2973999	2974157	284	347354	77,76	129143	61,42	303	73	0.00768243	0.142486	0.521,0.529	0.338,0.451	0.131	13.1
25769	ENSG00000033030	ZCCHC8	12	-	122482634	122482704	122482634	122482695	122483278	122483563	25769	3,26	71,87	0,6	60,52	82	73	0.00770663	0.142825	0.036,0.21	0.0,0.093	0.076	7.6
6215	ENSG00000163516	ANKZF1	2	+	219234132	219234288	219234135	219234288	219233714	219233943	6215	39,52	1,0	16,41	6,0	76	73	0.00773292	0.143202	0.974,1.0	0.719,1.0	0.128	12.8
15572	ENSG00000166153	DEPDC4	12	-	100263496	100263893	100263496	100263692	100266919	100267079	15572	10,12	1,3	43,56	0,2	274	73	0.0077635	0.143327	0.727,0.516	1.0,0.882	-0.32	32
22991	ENSG00000115268	RPS15	19	+	1439960	1440253	1440018	1440253	1438806	1438892	22991	243197	26953104	184229	17962105	131	73	0.0077626	0.143327	0.048,0.034	0.054,0.057	-0.014	1.4
26511	ENSG00000118495	PLAGL1	6	-	143966157	143966285	143966157	143966212	143968906	143968990	26511	17,26	11,5	19,18	2,1	146	73	0.00774701	0.143327	0.436,0.722	0.826,0.9	-0.284	28.4
5847	ENSG00000130299	GTPBP3	19	+	17339078	17339266	17339122	17339266	17338757	17339026	5847	27,19	160203	9,6	133121	117	73	0.00775768	0.143327	0.095,0.055	0.041,0.03	0.039	3.9
28208	ENSG00000113119	TMCO6	5	+	140642906	140643041	140642924	140643041	140642585	140642671	28208	3,1	15,13	3,9	8,9	91	73	0.00784452	0.144712	0.138,0.058	0.231,0.445	-0.24	24
3551	ENSG00000148180	GSN	9	+	121301923	121302167	121301962	121302167	121281469	121281562	3551	4,3	2,3	0,3	10,6	112	73	0.00785548	0.144803	0.566,0.395	0.0,0.246	0.357	35.7
7862	ENSG00000105372	RPS19	19	+	41868998	41869087	41869030	41869087	41861104	41861212	7862	385379	1067710973	496323	72649911	105	73	0.0078707	0.144973	0.024,0.023	0.045,0.022	-0.01	1
25982	ENSG00000149743	TRPT1	11	-	64224099	64224210	64224099	64224162	64224284	64224341	25982	36,32	0,0	61,89	3,4	121	73	0.0078893	0.145204	1.0,1.0	0.925,0.931	0.072	7.2
20829	ENSG00000197712	FAM114A1	4	+	38908576	38908726	38908591	38908726	38905754	38905861	20829	5,0	2,5	0,0	11,6	88	73	0.00790756	0.145429	0.675,0.0	0.0,0.0	0.338	33.8
13704	ENSG00000144451	SPAG16	2	+	213296055	213296110	213296063	213296110	213284436	213284619	13704	18,5	57,60	4,3	49,63	81	73	0.0079416	0.145689	0.222,0.07	0.069,0.041	0.091	9.1
3707	ENSG00000104517	UBR5	8	-	102295635	102295812	102295635	102295782	102296892	102296984	3707	2,0	35,32	0,8	35,17	103	73	0.00793102	0.145689	0.039,0.0	0.0,0.25	-0.105	10.5
6058	ENSG00000168615	ADAM9	8	+	39014491	39016016	39015851	39016016	39013964	39014043	6058	6,3	2,0	4,6	0,1	1433	73	0.0079459	0.145689	0.133,1.0	1.0,0.234	-0.05	5
8893	ENSG00000106133	NSUN5P2	7	-	72949052	72949232	72949052	72949102	72949312	72949487	8893	65,41	4,8	79,97	2,3	203	73	0.00794008	0.145689	0.854,0.648	0.934,0.921	-0.176	17.6
6368	ENSG00000136051	KIAA1033	12	+	105164092	105164307	105164110	105164307	105162748	105162845	6368	6,3	20,17	1,3	36,42	91	73	0.00795368	0.145721	0.194,0.124	0.022,0.054	0.121	12.1
10776	ENSG00000146963	LUC7L2	7	+	139375505	139375579	139375508	139375579	139374400	139374471	10776	1,3	5,6	13,6	7,4	76	73	0.00796233	0.145733	0.161,0.324	0.641,0.59	-0.373	37.3
18580	ENSG00000226942	IL9RP3	16	-	34846	34992	34846	34965	35538	35715	18580	1,1	0,4	3,1	0,0	100	73	0.00796647	0.145733	1.0,0.154	1.0,1.0	-0.423	42.3
14974	ENSG00000167766	ZNF83	19	-	52616717	52616875	52616717	52616841	52618935	52619062	14974	8,3	2,2	4,5	0,1	107	73	0.00798349	0.145934	0.732,0.506	1.0,0.773	-0.268	26.8
23621	ENSG00000134851	TMEM165	4	+	55417932	55418164	55418047	55418164	55417802	55417848	23621	6,3	0,0	27,13	1,3	188	73	0.00799381	0.146011	1.0,1.0	0.913,0.627	0.23	23
6366	ENSG00000136051	KIAA1033	12	+	105155061	105155230	105155109	105155230	105152345	105152451	6366	1,2	1,0	3,6	2,5	121	73	0.00800842	0.146167	0.376,1.0	0.475,0.42	0.24	24
19733	ENSG00000178904	DPY19L3	19	+	32467473	32468813	32468730	32468813	32464727	32464784	19733	96,81	17,14	184251	7,24	1330	73	0.00804275	0.146572	0.237,0.241	0.591,0.365	-0.239	23.9
27874	ENSG00000175166	PSMD2	3	+	184301770	184302071	184301846	184302071	184301536	184301658	27874	19,14	158156	30,24	145120	149	73	0.00804237	0.146572	0.056,0.042	0.092,0.089	-0.041	4.1
27187	ENSG00000124562	SNRPC	6	+	34772930	34773007	34772950	34773007	34770290	34770395	27187	2,2	0,0	2,1	4,0	93	73	0.008054	0.146666	1.0,1.0	0.282,1.0	0.359	35.9
11765	ENSG00000119638	NEK9	14	-	75118829	75118951	75118829	75118935	75120509	75120580	11765	10,8	136156	4,2	147147	89	73	0.00811971	0.147575	0.057,0.04	0.022,0.011	0.032	3.2
18460	ENSG00000137822	TUBGCP4	15	+	43376454	43376625	43376502	43376625	43376097	43376226	18460	3,10	17,18	0,3	17,16	121	73	0.00812364	0.147575	0.096,0.251	0.0,0.102	0.122	12.2
2746	ENSG00000100106	TRIOBP	22	+	37771634	37771736	37771649	37771736	37769261	37769375	2746	6,1	24,27	1,0	19,12	88	73	0.00812848	0.147575	0.172,0.03	0.042,0.0	0.08	8
28210	ENSG00000113119	TMCO6	5	+	140642921	140643041	140642924	140643041	140642585	140642671	28210	2,0	15,13	1,6	8,9	76	73	0.00811355	0.147575	0.114,0.0	0.107,0.39	-0.192	19.2
18084	ENSG00000153885	KCTD15	19	+	33798660	33798766	33798670	33798766	33795932	33796103	18084	12,11	2,2	7,5	0,0	83	73	0.00816847	0.147684	0.841,0.829	1.0,1.0	-0.165	16.5
20927	ENSG00000141030	COPS3	17	-	17267884	17268045	17267884	17267977	17270757	17271008	20927	43,26	111144	26,27	163196	141	73	0.00819183	0.147684	0.167,0.085	0.076,0.067	0.054	5.4
20937	ENSG00000257524	RP11-203J24.9	9	-	127868320	127868512	127868320	127868475	127871822	127871939	20937	167194	10,3	199229	17,18	110	73	0.00820195	0.147684	0.917,0.977	0.886,0.894	0.057	5.7
22259	ENSG00000085998	POMGNT1	1	-	46190472	46190621	46190472	46190517	46190719	46190784	22259	16,5	47,42	8,3	55,77	177	73	0.00815831	0.147684	0.123,0.047	0.057,0.016	0.048	4.8
23503	ENSG00000176208	ATAD5	17	+	30844834	30844916	30844868	30844916	30843912	30844039	23503	47,85	0,0	64,97	4,3	107	73	0.00819999	0.147684	1.0,1.0	0.916,0.957	0.064	6.4
25403	ENSG00000006015	C19orf60	19	+	18589412	18589683	18589478	18589683	18588994	18589077	25403	65,52	5,7	22,23	9,6	139	73	0.00815909	0.147684	0.872,0.796	0.562,0.668	0.219	21.9
26999	ENSG00000125967	NECAB3	20	-	33670683	33670769	33670683	33670760	33672397	33672422	26999	2,1	1,2	9,3	0,0	82	73	0.00818714	0.147684	0.64,0.308	1.0,1.0	-0.526	52.6
28055	ENSG00000172830	SSH3	11	+	67310065	67310339	67310163	67310339	67309767	67309968	28055	8,8	7,0	10,11	1,0	171	73	0.00817097	0.147684	0.328,1.0	0.81,1.0	-0.241	24.1
3552	ENSG00000148180	GSN	9	+	121301923	121302167	121301962	121302167	121299792	121300005	3552	4,4	4,6	0,2	10,3	112	73	0.00820063	0.147684	0.395,0.303	0.0,0.303	0.197	19.7
525	ENSG00000197756	RPL37A	2	+	216499235	216499397	216499260	216499397	216498849	216498877	525	4,7	0,0	3,3	0,4	98	73	0.00815774	0.147684	1.0,1.0	1.0,0.358	0.321	32.1
5338	ENSG00000096433	ITPR3	6	+	33671077	33671306	33671164	33671306	33670670	33670815	5338	0,0	10,26	1,5	8,24	160	73	0.00817708	0.147684	0.0,0.0	0.054,0.087	-0.07	7
15714	ENSG00000176148	TCP11L1	11	+	33054592	33054725	33054596	33054725	33043749	33043936	15714	39,30	5,1	17,31	0,0	77	73	0.00823764	0.147888	0.881,0.966	1.0,1.0	-0.077	7.7
24441	ENSG00000075399	VPS9D1	16	-	89716729	89716822	89716729	89716819	89719026	89719369	24441	4,1	0,5	2,8	0,0	76	73	0.00823956	0.147888	1.0,0.161	1.0,1.0	-0.419	41.9
27350	ENSG00000213471	TTLL13P	15	+	90263739	90264058	90263946	90264058	90262965	90263145	27350	4,4	0,0	1,2	1,1	280	73	0.00822777	0.147888	1.0,1.0	0.207,0.343	0.725	72.5
295	ENSG00000165304	MELK	9	+	36603989	36604116	36604014	36604116	36599393	36599486	295	3,3	3,2	11,3	2,0	98	73	0.00822134	0.147888	0.427,0.528	0.804,1.0	-0.424	42.4
7098	ENSG00000145715	RASA1	5	+	87389302	87389527	87389392	87389527	87386825	87386903	7098	3,3	31,24	8,8	17,26	163	73	0.00824397	0.147888	0.042,0.053	0.174,0.121	-0.1	10
13666	ENSG00000066855	MTFR1	8	+	65682327	65682451	65682352	65682451	65669872	65670018	13666	2,5	35,34	0,1	35,38	98	73	0.00827188	0.148277	0.041,0.099	0.0,0.019	0.061	6.1
3690	ENSG00000126091	ST3GAL3	1	+	43920380	43920550	43920403	43920550	43899540	43899727	3690	14,9	12,22	9,7	33,45	96	73	0.00827798	0.148277	0.47,0.237	0.172,0.106	0.214	21.4
17449	ENSG00000100526	CDKN3	14	+	54417847	54417951	54417850	54417951	54415898	54415930	17449	111144	2,2	109180	11,4	76	73	0.00830337	0.148546	0.982,0.986	0.905,0.977	0.043	4.3
7063	ENSG00000141198	TOM1L1	17	+	54961132	54961314	54961237	54961314	54960565	54960627	7063	23,39	1,2	20,20	2,9	178	73	0.00830536	0.148546	0.904,0.889	0.804,0.477	0.256	25.6
1869	ENSG00000267318	RP11-178C3.1	17	+	59945384	59945518	59945405	59945518	59940907	59940943	1869	5,4	64,45	7,18	29,83	94	73	0.00832103	0.148638	0.057,0.065	0.158,0.144	-0.09	9
4979	ENSG00000125844	RRBP1	20	-	17615430	17615605	17615430	17615523	17615925	17616009	4979	15,20	1,3	6,6	0,0	155	73	0.00832282	0.148638	0.876,0.758	1.0,1.0	-0.183	18.3
3723	ENSG00000187742	SECISBP2	9	+	89334521	89334730	89334638	89334730	89332907	89332986	3723	154157	7,11	139182	15,25	190	73	0.00833369	0.148721	0.894,0.846	0.781,0.737	0.111	11.1
1206	ENSG00000163930	BAP1	3	-	52402778	52402940	52402778	52402871	52403182	52403298	1206	19,19	0,7	7,15	1,0	142	73	0.00834571	0.148826	1.0,0.583	0.783,1.0	-0.1	10
25392	ENSG00000104964	AES	19	-	3054167	3054391	3054167	3054194	3055663	3055726	25392	45,54	351410	9,22	215208	270	73	0.0083658	0.148986	0.034,0.034	0.011,0.028	0.015	1.5
27600	ENSG00000114739	ACVR2B	3	+	38482411	38482560	38482429	38482560	38482201	38482336	27600	5,9	38,56	0,1	9,7	91	73	0.00836708	0.148986	0.095,0.114	0.0,0.103	0.053	5.3
24883	ENSG00000124574	ABCC10	6	+	43436092	43436247	43436137	43436247	43435831	43435907	24883	1,1	5,21	8,2	19,12	118	73	0.00838108	0.149056	0.11,0.029	0.207,0.093	-0.08	8
358	ENSG00000108825	PTGES3L-AARSD1	17	-	42955157	42955367	42955157	42955224	42955841	42956076	358	20,33	44,34	20,34	80,87	216	73	0.00838341	0.149056	0.133,0.247	0.078,0.117	0.092	9.2
26190	ENSG00000205078	SYCE1L	16	+	77209266	77209471	77209416	77209471	77209096	77209144	26190	5,1	0,0	0,4	2,0	223	73	0.00839408	0.149136	1.0,1.0	0.0,1.0	0.5	50
12232	ENSG00000198920	KIAA0753	17	-	6590509	6590630	6590509	6590578	6594971	6595053	12232	98119	1,0	53,70	3,3	125	73	0.00846293	0.150137	0.983,1.0	0.912,0.932	0.07	7
14999	ENSG00000124155	PIGT	20	+	45419472	45419590	45419503	45419590	45419294	45419395	14999	11,11	79,99	1,5	47,88	104	73	0.00846082	0.150137	0.089,0.072	0.015,0.038	0.054	5.4
17129	ENSG00000170322	NFRKB	11	-	129875356	129875508	129875356	129875463	129876720	129876895	17129	13,16	39,47	9,4	60,37	118	73	0.00848455	0.15041	0.171,0.174	0.085,0.063	0.098	9.8
1418	ENSG00000068400	GRIPAP1	X	-	48975154	48975309	48975154	48975291	48976017	48976111	1418	62,62	0,8	28,58	1,0	91	73	0.00849318	0.150452	1.0,0.861	0.957,1.0	-0.048	4.8
27895	ENSG00000150401	DCUN1D2	13	-	113483839	113484196	113483839	113484056	113490666	113490691	27895	14,16	9,1	12,31	0,2	213	73	0.00853929	0.151158	0.348,0.846	1.0,0.842	-0.324	32.4
25223	ENSG00000175220	ARHGAP1	11	-	46679647	46679831	46679647	46679776	46680204	46680282	25223	3,6	40,42	0,1	24,32	128	73	0.00854826	0.151185	0.041,0.075	0.0,0.018	0.049	4.9
828	ENSG00000088766	CRLS1	20	+	6031999	6032080	6032011	6032080	6031284	6031370	828	11,19	110,72	4,9	76116	85	73	0.00855337	0.151185	0.079,0.185	0.043,0.062	0.08	8
2769	ENSG00000272333	KMT2B	19	+	35733748	35733872	35733762	35733872	35732214	35733508	2769	9,2	4,0	2,1	0,0	87	73	0.00856303	0.151245	0.654,1.0	1.0,1.0	-0.173	17.3
10088	ENSG00000198918	RPL39	X	-	119789907	119790029	119789907	119789999	119791573	119791643	10088	6,10	0,0	3,2	0,4	103	73	0.00861321	0.151825	1.0,1.0	1.0,0.262	0.369	36.9
12990	ENSG00000055609	KMT2C	7	-	152156204	152156346	152156204	152156274	152157760	152157854	12990	66,47	1,0	23,15	2,2	145	73	0.00861484	0.151825	0.971,1.0	0.853,0.791	0.163	16.3
3807	ENSG00000234741	GAS5	1	-	173864483	173864505	173864483	173864502	173864674	173864703	3807	161131	33,33	54197	30,68	76	73	0.00861234	0.151825	0.824,0.792	0.634,0.736	0.123	12.3
9745	ENSG00000072609	CHFR	12	-	132869618	132869834	132869618	132869675	132870723	132870783	9745	69,49	1,0	59,49	3,2	232	73	0.00862953	0.151973	0.956,1.0	0.861,0.885	0.105	10.5
28090	ENSG00000104497	SNX16	8	-	81840197	81840443	81840197	81840232	81842121	81842217	28090	9,2	0,0	4,3	0,3	284	73	0.0086361	0.151978	1.0,1.0	1.0,0.204	0.398	39.8
17279	ENSG00000157349	DDX19B	16	+	70314804	70314955	70314901	70314955	70312608	70312657	17279	4,1	61,79	6,8	61,53	170	73	0.00864278	0.151984	0.027,0.005	0.041,0.061	-0.035	3.5
22706	ENSG00000004975	DVL2	17	-	7229377	7229475	7229377	7229447	7229587	7229678	22706	11,13	42,46	5,10	72,69	101	73	0.00866076	0.152127	0.159,0.17	0.048,0.095	0.093	9.3
271	ENSG00000260807	RP11-161M6.2	16	-	979024	979249	979024	979110	979600	979763	271	3,6	4,2	1,6	1,0	212	73	0.00866352	0.152127	0.205,0.508	0.256,1.0	-0.272	27.2
18307	ENSG00000060138	YBX3	12	-	10701959	10702134	10701959	10702131	10702411	10702475	18307	28,54	0,0	46,67	4,3	76	73	0.00870983	0.152746	1.0,1.0	0.917,0.955	0.064	6.4
26508	ENSG00000118495	PLAGL1	6	-	143960468	143960580	143960468	143960542	143964786	143964818	26508	13,24	64,71	13,7	78,84	111	73	0.00871148	0.152746	0.118,0.182	0.099,0.052	0.074	7.4
17522	ENSG00000260548	RP6-24A23.6	X	-	108723001	108723137	108723001	108723027	108732578	108732687	17522	84,44	9,9	50,81	18,26	183	73	0.00873719	0.153085	0.788,0.661	0.526,0.554	0.184	18.4
10087	ENSG00000198918	RPL39	X	-	119789907	119790022	119789907	119789999	119791573	119791643	10087	6,10	0,0	5,6	0,4	96	73	0.00875622	0.153307	1.0,1.0	1.0,0.533	0.234	23.4
11127	ENSG00000126746	ZNF384	12	-	6678662	6678801	6678662	6678710	6678945	6679183	11127	8,15	48,49	13,25	33,36	164	73	0.00877822	0.153581	0.069,0.12	0.149,0.236	-0.098	9.8
23362	ENSG00000165501	LRR1	14	+	49607399	49608121	49607955	49608121	49602369	49602468	23362	473544	3,4	474625	0,0	629	73	0.00881203	0.154039	0.948,0.94	1.0,1.0	-0.056	5.6
5257	ENSG00000242802	AP5Z1	7	+	4790213	4790591	4790458	4790591	4789831	4789929	5257	25,21	5,7	11,22	1,1	318	73	0.00881719	0.154039	0.534,0.408	0.716,0.835	-0.304	30.4
1761	ENSG00000134057	CCNB1	5	+	69177275	69177349	69177290	69177349	69175396	69175537	1761	17,14	8,15	17,40	3,10	88	73	0.00884057	0.154223	0.638,0.436	0.825,0.768	-0.259	25.9
26591	ENSG00000001631	KRIT1	7	-	92244901	92245134	92244901	92245018	92245789	92245920	26591	33,41	0,0	54,48	4,1	189	73	0.00883951	0.154223	1.0,1.0	0.839,0.949	0.106	10.6
11025	ENSG00000160948	VPS28	8	-	144425874	144426105	144425874	144426063	144426179	144426207	11025	36,44	166161	9,13	75,98	115	73	0.00886704	0.154573	0.121,0.148	0.071,0.078	0.06	6
18773	ENSG00000137166	FOXP4	6	+	41587277	41587512	41587298	41587512	41587008	41587156	18773	2,5	24,44	0,0	13,14	94	73	0.00888495	0.154773	0.061,0.081	0.0,0.0	0.071	7.1
24615	ENSG00000182149	IST1	16	+	71924772	71924817	71924810	71924817	71923291	71923380	24615	84,64	11,20	60,69	5,5	111	73	0.00890553	0.154795	0.834,0.678	0.888,0.901	-0.139	13.9
529	ENSG00000137700	SLC37A4	11	-	119027725	119027872	119027725	119027770	119028193	119028426	529	109,83	0,0	89,91	5,1	175	73	0.00890371	0.154795	1.0,1.0	0.881,0.974	0.073	7.3
5765	ENSG00000160753	RUSC1	1	+	155326897	155327132	155327002	155327132	155325863	155325910	5765	179176	0,8	127159	0,0	178	73	0.00889794	0.154795	1.0,0.9	1.0,1.0	-0.05	5
3327	ENSG00000127328	RAB3IP	12	+	69795127	69795344	69795140	69795344	69794436	69794514	3327	4,5	36,40	20,16	59,63	86	73	0.00892029	0.15494	0.086,0.096	0.223,0.177	-0.109	10.9
8015	ENSG00000157111	TMEM171	5	+	73128389	73128531	73128446	73128531	73123305	73124013	8015	17,21	2,2	6,10	0,0	130	73	0.00895992	0.155516	0.827,0.855	1.0,1.0	-0.159	15.9
19916	ENSG00000157106	SMG1	16	-	18879494	18879719	18879494	18879615	18882164	18882338	19916	27,31	0,0	14,15	4,0	177	73	0.00897488	0.155664	1.0,1.0	0.591,1.0	0.205	20.5
26864	ENSG00000158805	ZNF276	16	+	89737706	89737905	89737805	89737905	89733920	89734038	26864	31,35	31,21	22,36	9,7	172	73	0.00898194	0.155674	0.298,0.414	0.509,0.686	-0.242	24.2
9246	ENSG00000243725	TTC4	1	+	54717491	54717653	54717496	54717653	54716599	54716717	9246	145202	0,2	109153	8,2	78	73	0.00901446	0.156125	1.0,0.99	0.927,0.986	0.038	3.8
2761	ENSG00000172167	MTBP	8	+	120463686	120463761	120463691	120463761	120461160	120461255	2761	1,6	54,25	0,1	36,33	78	73	0.00903664	0.156397	0.017,0.183	0.0,0.028	0.086	8.6
3832	ENSG00000116580	GON4L	1	-	155821473	155821629	155821473	155821544	155822285	155822473	3832	6,9	0,0	0,2	2,0	158	73	0.00904873	0.156494	1.0,1.0	0.0,1.0	0.5	50
15003	ENSG00000255185	PDXDC2P	16	-	70038904	70039100	70038904	70038985	70042350	70042413	15003	45,39	7,5	29,23	8,16	188	73	0.00909081	0.157108	0.714,0.752	0.585,0.358	0.262	26.2
3987	ENSG00000125877	ITPA	20	+	3221754	3221917	3221840	3221917	3218516	3218632	3987	16,12	46,89	29,21	66,48	159	73	0.00910461	0.157234	0.138,0.058	0.168,0.167	-0.07	7
13064	ENSG00000051341	POLQ	3	-	121485040	121485184	121485040	121485180	121487301	121490408	13064	37,57	1,2	16,24	3,4	77	73	0.00911448	0.157292	0.972,0.964	0.835,0.85	0.125	12.5
12236	ENSG00000214331	RP11-252A24.2	16	-	74338444	74338660	74338444	74338578	74338738	74338894	12236	0,5	7,5	0,0	4,8	155	73	0.00912287	0.157324	0.0,0.32	0.0,0.0	0.16	16
19406	ENSG00000100722	ZC3H14	14	+	88567857	88568153	88568038	88568153	88563650	88563693	19406	33,28	150146	6,20	114128	254	73	0.00916451	0.157816	0.059,0.052	0.015,0.043	0.026	2.6
3981	ENSG00000188747	NOXA1	9	+	137427920	137428141	137428032	137428141	137426247	137426330	3981	21,21	4,4	24,46	0,3	185	73	0.00916232	0.157816	0.674,0.674	1.0,0.858	-0.255	25.5
16847	ENSG00000119760	SUPT7L	2	-	27660983	27661388	27660983	27661155	27662178	27662281	16847	465553	4,6	261340	0,0	306	73	0.00917314	0.157851	0.965,0.956	1.0,1.0	-0.04	4
12993	ENSG00000055609	KMT2C	7	-	152157760	152157925	152157760	152157854	152158862	152159072	12993	43,72	1,2	16,34	3,4	144	73	0.00921025	0.158349	0.956,0.948	0.73,0.812	0.181	18.1
2744	ENSG00000100106	TRIOBP	22	+	37771629	37771736	37771649	37771736	37769261	37769375	2744	6,1	24,27	1,0	19,12	93	73	0.0092152	0.158349	0.164,0.028	0.04,0.0	0.076	7.6
3019	ENSG00000163644	PPM1K	4	-	88271094	88271258	88271094	88271189	88277142	88277243	3019	8,5	0,0	3,20	0,4	142	73	0.00923349	0.15855	1.0,1.0	1.0,0.72	0.14	14
18334	ENSG00000062524	LTK	15	-	41507094	41507657	41507094	41507290	41508068	41508221	18334	19,10	0,0	13,11	2,1	440	73	0.00925005	0.158721	1.0,1.0	0.519,0.646	0.417	41.7
12795	ENSG00000153391	INO80C	18	-	35487385	35487823	35487385	35487439	35489331	35489385	12795	21,17	1,1	23,12	8,2	457	73	0.00925961	0.158772	0.77,0.731	0.315,0.489	0.348	34.8
8994	ENSG00000213930	GALT	9	+	34647474	34647567	34647491	34647567	34647088	34647258	8994	2,2	40,16	9,9	50,28	90	73	0.00927686	0.158841	0.039,0.092	0.127,0.207	-0.101	10.1
9938	ENSG00000145734	BDP1	5	+	71486483	71486627	71486530	71486627	71483841	71483896	9938	17,19	2,2	22,22	0,0	120	73	0.00927229	0.158841	0.838,0.852	1.0,1.0	-0.155	15.5
1045	ENSG00000175575	PAAF1	11	+	73887030	73887099	73887039	73887099	73878778	73878819	1045	2,1	1,0	3,3	1,3	82	73	0.00929843	0.159098	0.64,1.0	0.728,0.471	0.221	22.1
24984	ENSG00000185100	ADSSL1	14	+	104739749	104739816	104739766	104739816	104739327	104739378	24984	4,2	2,1	8,4	1,0	90	73	0.00932017	0.159265	0.619,0.619	0.866,1.0	-0.314	31.4
9038	ENSG00000128891	C15orf57	15	-	40557215	40557390	40557215	40557372	40562771	40563027	9038	1,0	11,8	3,3	9,19	91	73	0.00932145	0.159265	0.068,0.0	0.211,0.112	-0.128	12.8
857	ENSG00000236117	RP4-754E20__A.5	22	+	43404751	43404882	43404778	43404882	43402104	43402231	857	2,0	11,10	2,4	2,9	100	73	0.00934775	0.159601	0.117,0.0	0.422,0.245	-0.275	27.5
10686	ENSG00000167291	TBC1D16	17	-	79950410	79950578	79950410	79950575	79951449	79951597	10686	20,32	7,6	8,17	9,11	76	73	0.00937503	0.159954	0.733,0.837	0.461,0.597	0.256	25.6
18118	ENSG00000127804	METTL16	17	-	2475240	2475382	2475240	2475299	2477685	2477885	18118	3,3	0,0	0,2	2,0	156	73	0.00942017	0.16061	1.0,1.0	0.0,1.0	0.5	50
21215	ENSG00000255152	MSH5-SAPCD1	6	+	31744177	31744303	31744189	31744303	31743903	31744025	21215	8,1	43,39	13,11	23,52	85	73	0.00943379	0.160728	0.138,0.022	0.327,0.154	-0.16	16
4602	ENSG00000125912	NCLN	19	+	3205831	3206026	3205938	3206026	3204572	3204751	4602	13,11	96,94	0,5	54,56	180	73	0.00945841	0.161034	0.052,0.045	0.0,0.035	0.031	3.1
11326	ENSG00000175054	ATR	3	-	142450465	142450602	142450465	142450551	142453127	142453233	11326	11,18	0,0	14,23	1,3	124	73	0.00946998	0.161117	1.0,1.0	0.892,0.819	0.145	14.5
10015	ENSG00000142541	RPL13A	19	+	49490126	49490295	49490231	49490295	49489849	49489922	10015	114127	35643797	102131	24352503	178	73	0.00949115	0.161249	0.013,0.014	0.017,0.021	-0.006	0.6
11484	ENSG00000117114	ADGRL2	1	+	81987259	81987341	81987288	81987341	81985258	81985355	11484	15,8	16,15	4,4	23,12	102	73	0.00948589	0.161249	0.402,0.276	0.111,0.193	0.187	18.7
11121	ENSG00000131470	PSMC3IP	17	-	42574138	42574334	42574138	42574210	42577212	42577302	11121	35,23	168151	15,21	144228	197	73	0.00951472	0.161308	0.072,0.053	0.037,0.033	0.027	2.7
2097	ENSG00000125835	SNRPB	20	-	2463746	2463906	2463746	2463899	2465707	2465819	2097	13,16	11531324	11,31	7821018	80	73	0.00950936	0.161308	0.01,0.011	0.013,0.027	-0.01	1
6475	ENSG00000123358	NR4A1	12	+	52056456	52056645	52056493	52056645	52056029	52056159	6475	1,2	14,24	11,3	27,20	110	73	0.00951314	0.161308	0.045,0.052	0.213,0.091	-0.103	10.3
20995	ENSG00000164050	PLXNB1	3	-	48419576	48420257	48419576	48419674	48420664	48420773	20995	9,35	3,0	12,19	0,0	656	73	0.00952753	0.161412	0.25,1.0	1.0,1.0	-0.375	37.5
24416	ENSG00000042753	AP2S1	19	-	46839464	46839620	46839464	46839578	46845992	46846149	24416	113115	827902	45,90	644845	115	73	0.00962485	0.16292	0.08,0.075	0.042,0.063	0.025	2.5
6105	ENSG00000136856	SLC2A8	9	+	127403654	127403803	127403659	127403803	127402556	127402753	6105	5,5	40,45	1,0	16,6	78	73	0.00963011	0.16292	0.105,0.094	0.055,0.0	0.072	7.2
16181	ENSG00000140105	WARS	14	-	100374135	100374265	100374135	100374244	100375282	100375347	16181	16,19	3,6	8,15	5,15	94	73	0.00964378	0.162922	0.806,0.711	0.554,0.437	0.263	26.3
734	ENSG00000272752	STAG3L5P-PVRIG2P-PILRB	7	+	100352162	100352378	100352261	100352378	100351257	100351410	734	62,55	2,0	36,49	1,6	172	73	0.00963829	0.162922	0.929,1.0	0.939,0.776	0.107	10.7
7952	ENSG00000166037	CEP57	11	+	95812903	95813111	95812931	95813111	95799231	95799388	7952	3,2	83102	8,8	84104	101	73	0.00968486	0.163429	0.025,0.014	0.064,0.053	-0.039	3.9
9959	ENSG00000128731	HERC2	15	-	28238601	28238772	28238601	28238757	28245880	28246066	9959	7,10	0,0	14,9	3,1	88	73	0.00968737	0.163429	1.0,1.0	0.795,0.882	0.161	16.1
20303	ENSG00000180376	CCDC66	3	+	56571166	56571302	56571180	56571302	56566949	56567053	20303	5,6	34,28	1,2	19,47	87	73	0.00970651	0.163638	0.11,0.152	0.042,0.034	0.093	9.3
8549	ENSG00000114857	NKTR	3	+	42633579	42633735	42633617	42633735	42632600	42632823	8549	47,59	2,0	49,87	4,6	111	73	0.00972263	0.163795	0.939,1.0	0.89,0.905	0.072	7.2
9213	ENSG00000162607	USP1	1	+	62444679	62444876	62444737	62444876	62443158	62443319	9213	30,46	453538	25,60	276385	131	73	0.00976334	0.164366	0.036,0.045	0.048,0.08	-0.024	2.4
21277	ENSG00000196998	WDR45	X	-	49075544	49075753	49075544	49075663	49075865	49075945	21277	388452	5,6	292330	10,11	163	73	0.00978561	0.16451	0.972,0.971	0.929,0.931	0.041	4.1
21695	ENSG00000138081	FBXO11	2	-	47838858	47839003	47838858	47839000	47839418	47839434	21695	38,60	2,0	26,39	6,1	76	73	0.00978146	0.16451	0.948,1.0	0.806,0.974	0.084	8.4
16409	ENSG00000274276	CBSL	21	-	6459455	6459638	6459455	6459623	6460186	6460293	16409	4,5	0,0	1,1	0,4	88	73	0.00981355	0.164635	1.0,1.0	1.0,0.172	0.414	41.4
17048	ENSG00000143742	SRP9	1	+	225789033	225789141	225789036	225789141	225783299	225783368	17048	9,2	0,0	18,18	5,0	76	73	0.0098074	0.164635	1.0,1.0	0.776,1.0	0.112	11.2
808	ENSG00000107821	KAZALD1	10	+	101064500	101064648	101064505	101064648	101064205	101064421	808	8,15	0,1	3,5	6,0	78	73	0.0098087	0.164635	1.0,0.934	0.319,1.0	0.308	30.8
3847	ENSG00000104714	ERICH1	8	-	668597	668792	668597	668782	673288	673326	3847	38,32	1,2	29,27	3,7	83	73	0.00982588	0.164727	0.971,0.934	0.895,0.772	0.119	11.9
13164	ENSG00000183258	DDX41	5	-	177512495	177512666	177512495	177512645	177512779	177512876	13164	11,18	127130	4,6	107108	94	73	0.00985167	0.165045	0.063,0.097	0.028,0.041	0.045	4.5
8108	ENSG00000088038	CNOT3	19	+	54145594	54145817	54145597	54145817	54144236	54144332	8108	28,20	56,44	16,16	59,77	76	73	0.00990829	0.165878	0.324,0.304	0.207,0.166	0.128	12.8
12358	ENSG00000136908	DPM2	9	-	127935098	127935780	127935098	127935314	127936552	127936655	12358	21952182	28,24	9471011	20,23	539	73	0.00996553	0.165904	0.914,0.925	0.865,0.856	0.059	5.9
14147	ENSG00000125826	RBCK1	20	+	428927	429094	428950	429094	428490	428589	14147	23,30	70,65	8,4	40,29	96	73	0.00992931	0.165904	0.2,0.26	0.132,0.095	0.117	11.7
16259	ENSG00000085231	AK6	5	-	69355648	69355820	69355648	69355794	69355894	69355953	16259	11,21	65,69	10,19	127138	99	73	0.00992268	0.165904	0.111,0.183	0.055,0.092	0.073	7.3
21782	ENSG00000145868	FBXO38	5	+	148438331	148438498	148438405	148438498	148433634	148433737	21782	70,72	0,1	66,67	3,3	147	73	0.00996825	0.165904	1.0,0.973	0.916,0.917	0.07	7
24519	ENSG00000163510	CWC22	2	-	179970940	179971113	179970940	179971076	179973192	179973246	24519	0,0	34,44	1,6	39,38	110	73	0.00993865	0.165904	0.0,0.0	0.017,0.095	-0.056	5.6
4142	ENSG00000174799	CEP135	4	+	55959671	55959766	55959681	55959766	55957222	55957364	4142	1,2	15,30	4,13	38,33	83	73	0.00995062	0.165904	0.055,0.055	0.085,0.257	-0.116	11.6
5809	ENSG00000234127	TRIM26	6	-	30201034	30201123	30201034	30201083	30204655	30204765	5809	34,20	0,0	21,12	3,1	113	73	0.00995363	0.165904	1.0,1.0	0.819,0.886	0.147	14.7
635	ENSG00000087266	SH3BP2	4	+	2831922	2832412	2832330	2832412	2831570	2831679	635	28,18	1,3	9,13	0,1	481	73	0.00997189	0.165904	0.81,0.477	1.0,0.664	-0.189	18.9
7174	ENSG00000023191	RNH1	11	-	502061	502249	502061	502181	504823	504972	7174	73,92	8,7	152151	24,34	141	73	0.00994276	0.165904	0.825,0.872	0.766,0.697	0.117	11.7
23369	ENSG00000197111	PCBP2	12	+	53454726	53454869	53454749	53454869	53452101	53452376	23369	191265	9,15	209183	5,3	96	73	0.00997923	0.165912	0.942,0.931	0.969,0.979	-0.037	3.7
3208	ENSG00000124181	PLCG1	20	+	41168973	41169175	41169078	41169175	41168766	41168870	3208	14,8	85,54	6,3	73,80	178	73	0.00998713	0.165928	0.063,0.057	0.033,0.015	0.036	3.6
16280	ENSG00000135723	FHOD1	16	-	67238379	67238471	67238379	67238447	67238902	67238967	16280	1,4	5,5	0,1	1,4	97	73	0.0100883	0.167379	0.131,0.376	0.0,0.158	0.174	17.4
22726	ENSG00000076826	CAMSAP3	19	+	7606255	7606393	7606270	7606393	7605225	7605479	22726	2,3	15,19	0,0	11,5	88	73	0.0100844	0.167379	0.1,0.116	0.0,0.0	0.108	10.8
25888	ENSG00000139625	MAP3K12	12	-	53483606	53483765	53483606	53483723	53483910	53484020	25888	4,1	11,13	0,0	7,13	115	73	0.0101692	0.168603	0.188,0.047	0.0,0.0	0.117	11.7
15370	ENSG00000273559	CWC25	17	-	38810510	38810630	38810510	38810595	38812794	38812860	15370	0,1	33,36	2,5	26,41	108	73	0.0101802	0.16867	0.0,0.018	0.049,0.076	-0.053	5.3
10158	ENSG00000168005	C11orf84	11	+	63822630	63822848	63822790	63822848	63818801	63819002	10158	62,60	2,5	52,36	6,12	233	73	0.01022	0.169057	0.907,0.79	0.731,0.485	0.241	24.1
17995	ENSG00000124784	RIOK1	6	+	7395006	7395143	7395052	7395143	7393098	7393303	17995	10,10	114,96	20,23	94123	119	73	0.0102597	0.169057	0.051,0.06	0.115,0.103	-0.054	5.4
18112	ENSG00000126456	IRF3	19	-	49660712	49660844	49660712	49660828	49661947	49662328	18112	13,7	26,30	4,3	29,32	89	73	0.0102532	0.169057	0.291,0.161	0.102,0.071	0.139	13.9
19284	ENSG00000113108	APBB3	5	-	140560312	140560526	140560312	140560504	140560638	140560754	19284	4,3	25,12	0,1	11,5	95	73	0.0102439	0.169057	0.109,0.161	0.0,0.133	0.069	6.9
26924	ENSG00000101337	TM9SF4	20	+	32149525	32149766	32149633	32149766	32146784	32146855	26924	7,4	83105	14,8	61,83	181	73	0.0102542	0.169057	0.033,0.015	0.085,0.037	-0.037	3.7
3094	ENSG00000082269	FAM135A	6	+	70477158	70477332	70477292	70477332	70475662	70475733	3094	58,62	1,4	44,52	0,0	207	73	0.0102221	0.169057	0.953,0.845	1.0,1.0	-0.101	10.1
5601	ENSG00000143952	VPS54	2	-	63981645	63981887	63981645	63981851	63983863	63984019	5601	22,17	14,7	9,12	10,22	109	73	0.0102438	0.169057	0.513,0.619	0.376,0.268	0.244	24.4
9590	ENSG00000109775	UFSP2	4	-	185405779	185405959	185405779	185405856	185407935	185408078	9590	8,8	41,24	3,8	55,80	176	73	0.01025	0.169057	0.075,0.121	0.022,0.04	0.067	6.7
12815	ENSG00000155463	OXA1L	14	+	22769776	22769934	22769790	22769934	22767957	22768171	12815	12,16	78,95	6,14	135146	87	73	0.0103017	0.169286	0.114,0.124	0.036,0.074	0.064	6.4
18567	ENSG00000178252	WDR6	3	+	49014055	49014293	49014209	49014293	49007395	49007531	18567	252137	5,5	56,77	1,0	227	73	0.0102946	0.169286	0.942,0.898	0.947,1.0	-0.054	5.4
23915	ENSG00000149182	ARFGAP2	11	-	47166505	47166622	47166505	47166599	47166759	47166886	23915	16,11	54,69	1,6	36,47	96	73	0.0102973	0.169286	0.184,0.108	0.021,0.088	0.091	9.1
4550	ENSG00000262481	TMEM256-PLSCR3	17	-	7394103	7394734	7394103	7394271	7394907	7395090	4550	8,8	1,2	0,1	2,0	536	73	0.0102931	0.169286	0.521,0.353	0.0,1.0	-0.063	6.3
13454	ENSG00000179832	MROH1	8	+	144242291	144242515	144242368	144242515	144241394	144241517	13454	1,4	9,8	0,0	2,4	150	73	0.0103145	0.16938	0.051,0.196	0.0,0.0	0.123	12.3
1808	ENSG00000196700	ZNF512B	20	-	63964319	63964395	63964319	63964391	63964489	63964716	1808	2,1	63,68	4,3	33,25	77	73	0.0103491	0.169832	0.029,0.014	0.103,0.102	-0.081	8.1
4410	ENSG00000142327	RNPEPL1	2	+	240573774	240574628	240574514	240574628	240573127	240573261	4410	246246	2,3	111,96	0,0	813	73	0.0103754	0.170148	0.917,0.88	1.0,1.0	-0.101	10.1
1243	ENSG00000104936	DMPK	19	-	45771770	45771966	45771770	45771928	45772640	45772752	1243	32,19	119,67	3,3	27,27	111	73	0.010422	0.170796	0.15,0.157	0.068,0.068	0.085	8.5
10353	ENSG00000170515	PA2G4	12	+	56109838	56109935	56109856	56109935	56109229	56109293	10353	23,46	493574	22,44	760971	91	73	0.0104419	0.170889	0.036,0.06	0.023,0.035	0.019	1.9
19163	ENSG00000156482	RPL30	8	-	98042644	98042774	98042644	98042718	98044942	98045088	19163	51255670	117115	50297919	141252	129	73	0.0104403	0.170889	0.961,0.965	0.953,0.947	0.013	1.3
23940	ENSG00000100461	RBM23	14	-	22905422	22905653	22905422	22905453	22906194	22906368	23940	29,17	19,11	13,28	4,2	273	73	0.0104717	0.171028	0.29,0.292	0.465,0.789	-0.336	33.6
25751	ENSG00000189077	TMEM120A	7	-	75986984	75987285	75986984	75987223	75987359	75987591	25751	54,24	1,0	53,46	4,2	135	73	0.0104668	0.171028	0.967,1.0	0.878,0.926	0.082	8.2
7229	ENSG00000215301	DDX3X	X	+	41339023	41339083	41339035	41339083	41337407	41337465	7229	17,16	225177	75,31	294390	85	73	0.0104646	0.171028	0.061,0.072	0.18,0.064	-0.055	5.5
9093	ENSG00000076864	RAP1GAP	1	-	21597960	21598095	21597960	21598040	21598399	21598502	9093	5,11	1,2	3,2	0,0	128	73	0.0105093	0.171526	0.74,0.758	1.0,1.0	-0.251	25.1
25518	ENSG00000136636	KCTD3	1	+	215619152	215619291	215619158	215619291	215618935	215619070	25518	127156	2,5	147128	9,10	79	73	0.0105285	0.171723	0.983,0.966	0.938,0.922	0.044	4.4
236	ENSG00000138641	HERC3	4	+	88676220	88676423	88676333	88676423	88670138	88670252	236	1,1	16,2	2,2	2,0	186	73	0.01057	0.172283	0.024,0.164	0.282,1.0	-0.547	54.7
12040	ENSG00000090674	MCOLN1	19	+	7530411	7530501	7530434	7530501	7529589	7529712	12040	5,8	4,0	2,10	0,0	96	73	0.010606	0.172538	0.487,1.0	1.0,1.0	-0.256	25.6
14906	ENSG00000143947	RPS27A	2	+	55235409	55235609	55235412	55235609	55234830	55234962	14906	1,0	3,2	1,4	3,11	76	73	0.0105943	0.172538	0.243,0.0	0.243,0.259	-0.13	13
4237	ENSG00000130635	COL5A1	9	+	134811175	134811392	134811338	134811392	134810254	134810308	4237	3,3	21,25	5,6	8,12	236	73	0.0106072	0.172538	0.042,0.036	0.162,0.134	-0.109	10.9
13832	ENSG00000110011	DNAJC4	11	+	64234072	64234147	64234097	64234147	64233893	64233980	13832	40,53	0,6	35,34	0,0	98	73	0.0106264	0.172735	1.0,0.868	1.0,1.0	-0.066	6.6
7511	ENSG00000072682	P4HA2	5	-	132198205	132198396	132198205	132198271	132198878	132198932	7511	3,6	24,29	0,1	10,24	198	73	0.0106353	0.172762	0.044,0.071	0.0,0.015	0.05	5
13258	ENSG00000172269	DPAGT1	11	-	119100629	119100877	119100629	119100827	119101017	119101041	13258	19,21	0,0	13,8	0,4	123	73	0.0107101	0.17386	1.0,1.0	1.0,0.543	0.228	22.8
1494	ENSG00000101639	CEP192	18	+	13012949	13013025	13012972	13013025	13008455	13008631	1494	4,1	7,7	1,0	2,12	96	73	0.0107521	0.174425	0.303,0.098	0.275,0.0	0.063	6.3
10332	ENSG00000119048	UBE2B	5	+	134376668	134376694	134376673	134376694	134374382	134374463	10332	37,38	1,5	46,69	0,1	78	73	0.0107862	0.174861	0.972,0.877	1.0,0.985	-0.068	6.8
2543	ENSG00000114062	UBE3A	15	-	25407066	25407262	25407066	25407137	25408619	25408684	2543	11,14	0,0	14,23	0,4	198	73	0.0107938	0.174865	1.0,1.0	1.0,0.679	0.16	16
6367	ENSG00000136051	KIAA1033	12	+	105121088	105121204	105121100	105121204	105120554	105120597	6367	3,0	16,16	6,10	24,28	85	73	0.0108137	0.17507	0.139,0.0	0.177,0.235	-0.136	13.6
24430	ENSG00000188690	UROS	10	-	125789282	125789528	125789282	125789438	125794879	125794978	24430	16,38	1,0	33,32	3,2	163	73	0.0108389	0.175243	0.878,1.0	0.831,0.878	0.085	8.5
28007	ENSG00000092758	COL9A3	20	+	62836398	62836532	62836477	62836532	62835920	62835953	28007	6,14	2,1	0,1	2,0	152	73	0.0108326	0.175243	0.59,0.871	0.0,1.0	0.23	23
13510	ENSG00000152359	POC5	5	-	75702604	75702832	75702604	75702810	75705703	75705787	13510	1,2	13,19	5,5	11,14	95	73	0.0108989	0.175977	0.056,0.075	0.259,0.215	-0.171	17.1
7654	ENSG00000160949	TONSL	8	-	144435016	144435200	144435016	144435170	144435473	144435550	7654	11,18	82,53	3,5	59,37	103	73	0.0108947	0.175977	0.087,0.194	0.035,0.087	0.08	8
22075	ENSG00000127054	CPSF3L	1	-	1320455	1320682	1320455	1320529	1320995	1321093	22075	6,19	42,53	16,19	19,40	226	73	0.0109065	0.175981	0.044,0.104	0.214,0.133	-0.099	9.9
19657	ENSG00000184060	ADAP2	17	+	30926808	30926918	30926826	30926918	30922939	30923070	19657	5,0	4,4	0,1	5,12	91	73	0.0109583	0.176697	0.501,0.0	0.0,0.063	0.219	21.9
8292	ENSG00000076944	STXBP2	19	+	7640697	7640809	7640730	7640809	7639730	7639807	8292	4,6	39,38	0,3	43,48	106	73	0.0109877	0.177053	0.066,0.098	0.0,0.041	0.061	6.1
23335	ENSG00000270011	ZNF559-ZNF177	19	+	9380667	9382615	9382384	9382615	9380056	9380139	23335	413303	1,3	211238	3,7	1790	73	0.0110115	0.177318	0.944,0.805	0.741,0.581	0.214	21.4
12427	ENSG00000136108	CKAP2	13	+	52465229	52465465	52465294	52465465	52462362	52462567	12427	10,15	370450	16,17	240279	138	73	0.0110529	0.177866	0.014,0.017	0.034,0.031	-0.017	1.7
24754	ENSG00000072422	RHOBTB1	10	-	60910886	60911012	60910886	60910990	60911350	60911552	24754	1,3	5,8	1,0	18,9	95	73	0.0110945	0.178178	0.133,0.224	0.041,0.0	0.158	15.8
432	ENSG00000164164	OTUD4	4	-	145171669	145171720	145171669	145171713	145174660	145174744	432	16,19	0,0	14,9	3,1	80	73	0.0110909	0.178178	1.0,1.0	0.81,0.891	0.149	14.9
531	ENSG00000054148	PHPT1	9	+	136849921	136850137	136850012	136850137	136849424	136849590	531	67,45	364336	30,36	281389	164	73	0.0110944	0.178178	0.076,0.056	0.045,0.04	0.024	2.4
8434	ENSG00000159063	ALG8	11	-	78124020	78124092	78124020	78124070	78139493	78139622	8434	2,3	0,0	2,6	4,0	95	73	0.0111148	0.178266	1.0,1.0	0.278,1.0	0.361	36.1
9491	ENSG00000169714	CNBP	3	-	129171445	129171538	129171445	129171508	129171633	129171771	9491	578645	32,33	336369	32,32	103	73	0.0111127	0.178266	0.928,0.933	0.882,0.891	0.044	4.4
16621	ENSG00000100139	MICALL1	22	+	37921971	37922286	37922048	37922286	37919035	37919178	16621	167166	0,0	85,85	4,2	150	73	0.0111384	0.178339	1.0,1.0	0.912,0.954	0.067	6.7
17263	ENSG00000135596	MICAL1	6	-	109445770	109445952	109445770	109445862	109446135	109446412	17263	8,9	5,2	2,4	3,9	163	73	0.0111525	0.178339	0.417,0.668	0.23,0.166	0.344	34.4
22897	ENSG00000011275	RNF216	7	-	5739275	5739621	5739275	5739352	5740972	5741644	22897	15,10	36,44	11,44	35,35	342	73	0.0111421	0.178339	0.082,0.046	0.063,0.212	-0.074	7.4
25129	ENSG00000203485	INF2	14	+	104713201	104713309	104713206	104713309	104712827	104712992	25129	5,7	59,72	2,0	36,39	78	73	0.0111454	0.178339	0.073,0.083	0.049,0.0	0.053	5.3
2749	ENSG00000165810	BTNL9	5	+	181059149	181059312	181059236	181059312	181058351	181058378	2749	5,9	14,5	2,0	5,4	160	73	0.0111564	0.178339	0.14,0.451	0.154,0.0	0.218	21.8
2006	ENSG00000171634	BPTF	17	+	67891843	67892034	67891846	67892034	67886130	67886316	2006	24,18	1,4	10,8	0,0	76	73	0.0111679	0.178405	0.958,0.812	1.0,1.0	-0.115	11.5
11476	ENSG00000004139	SARM1	17	+	28388349	28388539	28388359	28388539	28388173	28388276	11476	28,44	7,6	23,35	2,1	83	73	0.0112076	0.178884	0.779,0.866	0.91,0.969	-0.117	11.7
15291	ENSG00000082397	EPB41L3	18	-	5419710	5419931	5419710	5419877	5423377	5423553	15291	75103	4,3	65,99	0,1	127	73	0.0112128	0.178884	0.915,0.952	1.0,0.983	-0.058	5.8
24475	ENSG00000184445	KNTC1	12	+	122585627	122585774	122585635	122585774	122584892	122584990	24475	1,1	37,66	5,5	53,85	81	73	0.011246	0.179295	0.024,0.013	0.078,0.05	-0.045	4.5
21008	ENSG00000132823	OSER1	20	-	44202960	44203109	44202960	44203074	44206880	44206998	21008	20,20	219201	18,11	61,80	108	73	0.0112862	0.179818	0.058,0.063	0.166,0.085	-0.065	6.5
2016	ENSG00000159069	FBXW5	9	-	136942768	136943003	136942768	136942943	136943348	136943506	2016	35,12	110102	14,2	97,59	133	73	0.0113281	0.180366	0.149,0.061	0.073,0.018	0.059	5.9
23975	ENSG00000275294	RP11-428O18.6	13	-	27202086	27202302	27202086	27202199	27207294	27207367	23975	15,12	1,0	7,12	5,0	176	73	0.0113399	0.180434	0.862,1.0	0.367,1.0	0.248	24.8
23977	ENSG00000275294	RP11-428O18.6	13	-	27202086	27202306	27202086	27202199	27207294	27207367	23977	15,12	1,0	7,12	5,0	180	73	0.0113675	0.180753	0.859,1.0	0.362,1.0	0.248	24.8
11482	ENSG00000122034	GTF3A	13	+	27432543	27432745	27432730	27432745	27430532	27430621	11482	38,38	330403	22,38	451518	260	73	0.011423	0.181144	0.031,0.026	0.014,0.02	0.011	1.1
17230	ENSG00000109065	NAT9	17	-	74773575	74773688	74773575	74773685	74773865	74774042	17230	19,9	0,0	5,5	4,0	76	73	0.0114011	0.181144	1.0,1.0	0.546,1.0	0.227	22.7
18800	ENSG00000105483	CARD8	19	-	48230437	48230700	48230437	48230697	48230776	48231006	18800	15,26	3,2	7,19	4,8	76	73	0.0114169	0.181144	0.828,0.926	0.627,0.695	0.216	21.6
19198	ENSG00000100916	BRMS1L	14	+	35867884	35868032	35867905	35868032	35865721	35865761	19198	9,8	63,98	5,3	72146	94	73	0.0114234	0.181144	0.1,0.06	0.051,0.016	0.046	4.6
24331	ENSG00000157353	FUK	16	+	70465029	70465176	70465125	70465176	70463622	70463774	24331	1,5	16,12	0,0	5,3	169	73	0.0114297	0.181144	0.026,0.153	0.0,0.0	0.089	8.9
26780	ENSG00000204852	TCTN1	12	+	110634669	110634779	110634686	110634779	110634395	110634463	26780	8,5	0,4	12,12	0,0	90	73	0.0114494	0.181337	1.0,0.503	1.0,1.0	-0.248	24.8
11142	ENSG00000073969	NSF	17	+	46710944	46711119	46710962	46711119	46704758	46704854	11142	2,4	21,24	1,1	32,51	91	73	0.011513	0.182113	0.071,0.118	0.024,0.015	0.075	7.5
17183	ENSG00000070047	PHRF1	11	+	581847	582081	581961	582081	581491	581606	17183	12,10	27,15	2,1	10,8	187	73	0.0115194	0.182113	0.148,0.207	0.072,0.047	0.118	11.8
18949	ENSG00000254413	CHKB-CPT1B	22	-	50579726	50579830	50579726	50579802	50579973	50580082	18949	51,61	7,4	64,61	10,23	101	73	0.011521	0.182113	0.84,0.917	0.822,0.657	0.139	13.9
5568	ENSG00000159753	RLTPR	16	+	67656800	67656881	67656833	67656881	67656423	67656645	5568	16,14	4,1	6,15	1,0	106	73	0.0115715	0.182791	0.734,0.906	0.805,1.0	-0.083	8.3
20011	ENSG00000172057	ORMDL3	17	-	39924029	39924225	39924029	39924220	39927483	39927601	20011	23,11	3,8	9,13	0,2	78	73	0.0115915	0.182986	0.878,0.563	1.0,0.859	-0.209	20.9
11718	ENSG00000110172	CHORDC1	11	-	90211214	90211335	90211214	90211318	90214017	90214175	11718	3,1	82,62	9,2	38,68	90	73	0.0116209	0.18333	0.029,0.013	0.161,0.023	-0.071	7.1
11921	ENSG00000117262	GPR89A	1	+	145618298	145618423	145618319	145618423	145616233	145616293	11921	0,1	29,20	1,4	13,18	94	73	0.0116511	0.183433	0.0,0.037	0.056,0.147	-0.083	8.3
13581	ENSG00000133687	TMTC1	12	-	29516348	29516486	29516348	29516480	29517426	29517571	13581	5,4	1,0	6,4	1,3	79	73	0.011661	0.183433	0.822,1.0	0.847,0.552	0.212	21.2
18691	ENSG00000163867	ZMYM6	1	-	35012667	35012764	35012667	35012739	35014696	35014888	18691	1,1	1,0	1,8	4,1	98	73	0.0116561	0.183433	0.427,1.0	0.157,0.856	0.207	20.7
399	ENSG00000173230	GOLGB1	3	-	121719645	121719768	121719645	121719753	121722261	121722378	399	11,9	5,10	20,12	4,2	88	73	0.0116655	0.183433	0.646,0.427	0.806,0.833	-0.283	28.3
7317	ENSG00000130479	MAP1S	19	+	17725029	17725189	17725048	17725189	17724125	17724208	7317	2,7	61,46	1,0	35,14	92	73	0.0116567	0.183433	0.025,0.108	0.022,0.0	0.056	5.6
9119	ENSG00000100731	PCNX	14	+	70988566	70988699	70988569	70988699	70976941	70978648	9119	15,10	4,1	5,16	1,0	76	73	0.011685	0.18362	0.783,0.906	0.828,1.0	-0.069	6.9
13301	ENSG00000102858	MGRN1	16	+	4686258	4690974	4688795	4690974	4683842	4683932	13301	230201	36,28	174182	1,12	2610	73	0.0117057	0.183638	0.152,0.167	0.83,0.298	-0.404	40.4
25779	ENSG00000068971	PPP2R5B	11	+	64922984	64923102	64922988	64923102	64917552	64917640	25779	0,1	2,5	1,3	3,8	77	73	0.0117305	0.183638	0.0,0.159	0.24,0.262	-0.171	17.1
26892	ENSG00000104529	EEF1D	8	-	143592646	143592942	143592646	143592893	143597347	143597415	26892	9,13	0,4	4,5	0,0	122	73	0.0117272	0.183638	1.0,0.66	1.0,1.0	-0.17	17
4518	ENSG00000157916	RER1	1	+	2393072	2393231	2393207	2393231	2391832	2391958	4518	33,28	5,9	25,26	0,3	208	73	0.0117313	0.183638	0.698,0.522	1.0,0.753	-0.267	26.7
5800	ENSG00000095906	NUBP2	16	+	1786737	1786955	1786756	1786955	1786538	1786655	5800	3,7	34,39	0,2	25,30	92	73	0.0117283	0.183638	0.065,0.125	0.0,0.05	0.07	7
9744	ENSG00000072609	CHFR	12	-	132869618	132869798	132869618	132869675	132870723	132870783	9744	70,45	1,0	62,46	3,2	196	73	0.011732	0.183638	0.963,1.0	0.885,0.895	0.092	9.2
22839	ENSG00000245694	CRNDE	16	-	54920297	54920338	54920297	54920327	54923584	54923650	22839	14,6	33,49	16,11	14,22	84	73	0.0117647	0.184031	0.269,0.096	0.498,0.303	-0.218	21.8
10371	ENSG00000128159	TUBGCP6	22	-	50219956	50221874	50219956	50220015	50222027	50222102	10371	1273899	2,4	657645	0,0	1932	73	0.011798	0.184073	0.96,0.895	1.0,1.0	-0.073	7.3
27405	ENSG00000116497	S100PBP	1	+	32825312	32825485	32825316	32825485	32817652	32817689	27405	62,91	0,0	63,60	7,0	77	73	0.011796	0.184073	1.0,1.0	0.895,1.0	0.052	5.2
3260	ENSG00000225138	CTD-2228K2.7	5	+	479781	480216	479865	480216	477805	477849	3260	24,34	3,2	30,14	0,1	157	73	0.0117855	0.184073	0.788,0.888	1.0,0.867	-0.095	9.5
8831	ENSG00000129245	FXR2	17	-	7595823	7596010	7595823	7595994	7601408	7601525	8831	8,12	68,69	3,4	57,76	89	73	0.0117864	0.184073	0.088,0.125	0.041,0.041	0.066	6.6
11499	ENSG00000223482	NUTM2A-AS1	10	-	87246114	87246236	87246114	87246212	87288441	87288495	11499	3,2	15,12	0,1	11,16	97	73	0.0118168	0.184133	0.131,0.111	0.0,0.045	0.099	9.9
530	ENSG00000054148	PHPT1	9	+	136849910	136850137	136850012	136850137	136849424	136849590	530	69,47	364336	32,37	281389	175	73	0.0118171	0.184133	0.073,0.055	0.045,0.038	0.023	2.3
2765	ENSG00000272333	KMT2B	19	+	35723402	35723502	35723446	35723502	35722994	35723274	2765	4,6	43,44	1,0	14,18	117	73	0.0119013	0.185325	0.055,0.078	0.043,0.0	0.045	4.5
3089	ENSG00000254860	TMEM9B-AS1	11	+	8977424	8977527	8977486	8977527	8967838	8968041	3089	12,26	2,2	8,17	0,0	135	73	0.0119234	0.185549	0.764,0.875	1.0,1.0	-0.18	18
23216	ENSG00000175061	LRRC75A-AS1	17	+	16440058	16440253	16440110	16440253	16439531	16439703	23216	29,12	18,20	26,56	13,12	125	73	0.0119532	0.185893	0.485,0.259	0.539,0.732	-0.263	26.3
10705	ENSG00000101911	PRPS2	X	+	12799192	12799390	12799206	12799390	12791487	12791619	10705	19,30	169200	7,4	95,82	87	73	0.0119674	0.185994	0.086,0.112	0.058,0.039	0.051	5.1
5726	ENSG00000080345	RIF1	2	+	151468620	151468756	151468640	151468756	151468473	151468551	5726	11,5	44,38	2,6	54,69	93	73	0.0119997	0.186375	0.164,0.094	0.028,0.064	0.083	8.3
23627	ENSG00000197562	RAB40C	16	+	625419	625509	625431	625509	618199	618260	23627	3,2	28,13	2,9	8,5	85	73	0.0120089	0.186398	0.084,0.117	0.177,0.607	-0.291	29.1
7060	ENSG00000138085	ATRAID	2	+	27215597	27215753	27215631	27215753	27215473	27215545	7060	28,27	326325	10,19	273360	107	73	0.0120444	0.186828	0.055,0.054	0.024,0.035	0.025	2.5
10883	ENSG00000090273	NUDC	1	+	26942656	26942776	26942659	26942776	26941752	26941818	10883	20,23	175222	13,13	220250	76	73	0.0120623	0.186985	0.099,0.091	0.054,0.048	0.044	4.4
19715	ENSG00000162734	PEA15	1	+	160207027	160207237	160207132	160207237	160205420	160205522	19715	19,17	3,3	2,4	0,1	178	73	0.0120806	0.187015	0.722,0.699	1.0,0.621	-0.1	10
27330	ENSG00000173226	IQCB1	3	-	121828860	121828972	121828860	121828971	121834390	121834479	27330	50,61	4,4	53,64	0,2	74	73	0.0120839	0.187015	0.925,0.938	1.0,0.969	-0.053	5.3
9826	ENSG00000105514	RAB3D	19	-	11345519	11345737	11345519	11345628	11346126	11346270	9826	173205	45,47	154140	50,78	182	73	0.0120875	0.187015	0.607,0.636	0.553,0.419	0.135	13.5
20126	ENSG00000142166	IFNAR1	21	+	33352736	33352908	33352757	33352908	33349388	33349543	20126	3,2	108139	6,9	106134	94	73	0.0121552	0.18782	0.021,0.011	0.042,0.05	-0.03	3
5764	ENSG00000160753	RUSC1	1	+	155326609	155327132	155327002	155327132	155325863	155325910	5764	508495	0,8	348375	0,0	466	73	0.0121511	0.18782	1.0,0.906	1.0,1.0	-0.047	4.7
19189	ENSG00000114316	USP4	3	-	49302383	49302557	49302383	49302542	49305714	49305888	19189	2,4	36,22	0,0	6,20	88	73	0.0121949	0.188313	0.044,0.131	0.0,0.0	0.087	8.7
4571	ENSG00000130640	TUBGCP2	10	-	133299984	133300113	133299984	133300100	133302791	133302980	4571	55,93	3,4	81,79	0,0	86	73	0.0122052	0.188351	0.94,0.952	1.0,1.0	-0.054	5.4
1262	ENSG00000075702	WDR62	19	+	36066207	36066427	36066256	36066427	36065957	36066015	1262	4,9	4,18	6,2	26,24	122	73	0.0122571	0.188888	0.374,0.23	0.121,0.047	0.218	21.8
26142	ENSG00000116871	MAP7D1	1	+	36180157	36180315	36180247	36180315	36179873	36180067	26142	17,31	248247	32,19	119172	163	73	0.0122562	0.188888	0.03,0.053	0.107,0.047	-0.036	3.6
4723	ENSG00000090857	PDPR	16	+	70142526	70142686	70142552	70142686	70142233	70142389	4723	7,13	30,29	3,3	24,29	99	73	0.0122635	0.188888	0.147,0.248	0.084,0.071	0.12	12
17877	ENSG00000167658	EEF2	19	-	3978085	3978202	3978085	3978172	3979328	3979513	17877	283351	21082677	196256	24702125	103	73	0.0122891	0.189162	0.087,0.085	0.053,0.079	0.02	2
19455	ENSG00000114745	GORASP1	3	-	39102677	39102999	39102677	39102881	39103472	39103553	19455	3,4	23,13	1,0	18,13	191	73	0.012349	0.189598	0.047,0.105	0.021,0.0	0.066	6.6
19769	ENSG00000152465	NMT2	10	-	15133052	15133165	15133052	15133144	15133244	15133363	19769	2,2	37,33	5,7	33,25	94	73	0.0123398	0.189598	0.04,0.045	0.105,0.179	-0.099	9.9
2061	ENSG00000164403	SHROOM1	5	-	132826276	132826587	132826276	132826388	132827460	132827607	2061	6,10	2,1	2,3	0,0	272	73	0.0123403	0.189598	0.446,0.729	1.0,1.0	-0.412	41.2
23095	ENSG00000171792	RHNO1	12	+	2885161	2885534	2885282	2885534	2877222	2877282	23095	4,13	123136	8,8	33,53	194	73	0.0123413	0.189598	0.012,0.035	0.084,0.054	-0.046	4.6
5811	ENSG00000234127	TRIM26	6	-	30201034	30201138	30201034	30201083	30204655	30204765	5811	90,94	0,0	31,15	3,1	128	73	0.0123621	0.189678	1.0,1.0	0.855,0.895	0.125	12.5
6582	ENSG00000187109	NAP1L1	12	-	76068929	76068989	76068929	76068984	76074202	76074239	6582	40,38	0,6	57100	0,1	78	73	0.0124086	0.190271	1.0,0.856	1.0,0.989	-0.067	6.7
21949	ENSG00000249115	HAUS5	19	+	35617262	35617369	35617286	35617369	35617123	35617193	21949	1,4	44,55	10,4	30,55	97	73	0.0124322	0.190451	0.017,0.052	0.201,0.052	-0.092	9.2
22734	ENSG00000143321	HDGF	1	-	156745007	156745164	156745007	156745146	156745296	156745373	22734	60,91	432447	31,57	340444	91	73	0.0124362	0.190451	0.1,0.14	0.068,0.093	0.04	4
10744	ENSG00000258539	RP11-12J10.3	10	-	124760317	124760524	124760317	124760503	124765391	124765608	10744	4,1	41,42	4,11	34,46	94	73	0.0124787	0.190804	0.07,0.018	0.084,0.157	-0.076	7.6
22316	ENSG00000122218	COPA	1	-	160305432	160305598	160305432	160305571	160305687	160305773	22316	38,38	149195	18,32	187199	100	73	0.012477	0.190804	0.157,0.125	0.066,0.105	0.056	5.6
25169	ENSG00000080823	MOK	14	-	102232534	102232708	102232534	102232671	102233687	102233789	25169	19,18	1,0	13,8	1,3	110	73	0.012483	0.190804	0.927,1.0	0.896,0.639	0.196	19.6
8346	ENSG00000184014	DENND5A	11	-	9193493	9193681	9193493	9193570	9203659	9204317	8346	286284	0,0	181259	4,4	184	73	0.012493	0.190836	1.0,1.0	0.947,0.963	0.045	4.5
20623	ENSG00000173681	CXorf23	X	-	19955390	19955566	19955390	19955506	19965043	19965142	20623	15,20	3,1	18,26	0,0	133	73	0.0125018	0.190848	0.733,0.917	1.0,1.0	-0.175	17.5
23210	ENSG00000182022	CHST15	10	-	124045666	124046724	124045666	124045902	124093468	124093607	23210	64135	0,4	80157	0,0	895	73	0.0125223	0.191041	1.0,0.734	1.0,1.0	-0.133	13.3
23722	ENSG00000273637	RP5-864K19.7	1	-	38851614	38851778	38851614	38851757	38852373	38852506	23722	16,14	131130	4,5	64122	94	73	0.0125365	0.191136	0.087,0.077	0.046,0.031	0.043	4.3
15336	ENSG00000119725	ZNF410	14	+	73896315	73896534	73896350	73896534	73893796	73893932	15336	143138	0,0	83,97	0,7	108	73	0.0125491	0.191207	1.0,1.0	1.0,0.904	0.048	4.8
188	ENSG00000239900	ADSL	22	+	40358855	40359035	40358863	40359035	40354247	40354327	188	11,13	138170	10,13	307364	81	73	0.0125721	0.191316	0.067,0.064	0.029,0.031	0.036	3.6
3686	ENSG00000126091	ST3GAL3	1	+	43899066	43899263	43899167	43899263	43898234	43898298	3686	5,2	23,18	1,2	33,66	174	73	0.012567	0.191316	0.084,0.045	0.013,0.013	0.052	5.2
16531	ENSG00000167535	CACNB3	12	+	48826244	48826518	48826366	48826518	48825659	48825769	16531	6,9	3,7	4,5	9,15	195	73	0.0126073	0.191487	0.428,0.325	0.143,0.111	0.249	24.9
3729	ENSG00000187742	SECISBP2	9	+	89334559	89334730	89334638	89334730	89334024	89334155	3729	74,77	0,0	74110	1,5	152	73	0.0125936	0.191487	1.0,1.0	0.973,0.914	0.056	5.6
6306	ENSG00000240024	LINC00888	3	+	183453985	183454093	183454011	183454093	183452077	183452512	6306	3,10	21,29	3,2	41,27	99	73	0.012602	0.191487	0.095,0.203	0.051,0.052	0.098	9.8
25302	ENSG00000132740	IGHMBP2	11	+	68933292	68933481	68933298	68933481	68929182	68929357	25302	6,3	45,25	0,1	9,8	79	73	0.0126305	0.191719	0.11,0.1	0.0,0.104	0.053	5.3
19470	ENSG00000162402	USP24	1	-	55177966	55178132	55177966	55178129	55214789	55215113	19470	10,16	2,0	6,6	2,3	76	73	0.0126497	0.191889	0.828,1.0	0.742,0.658	0.214	21.4
14145	ENSG00000100056	DGCR14	22	-	19139854	19140027	19139854	19140024	19142537	19142633	14145	20,16	42,51	4,6	22,41	76	73	0.0126883	0.192232	0.314,0.232	0.149,0.123	0.137	13.7
15533	ENSG00000142459	EVI5L	19	+	7851433	7851577	7851474	7851577	7850020	7850122	15533	17,26	0,0	13,9	0,4	114	73	0.012683	0.192232	1.0,1.0	1.0,0.59	0.205	20.5
17099	ENSG00000146556	WASH2P	2	+	113595059	113595161	113595062	113595161	113588549	113588703	17099	0,4	4,7	0,0	4,6	76	73	0.0127206	0.192601	0.0,0.354	0.0,0.0	0.177	17.7
21557	ENSG00000125885	MCM8	20	+	5972575	5972726	5972599	5972726	5967829	5968025	21557	1,3	1,0	8,6	3,2	97	73	0.0127358	0.19271	0.429,1.0	0.667,0.693	0.035	3.5
22181	ENSG00000204681	GABBR1	6	-	29629086	29629247	29629086	29629107	29630457	29630643	22181	28,37	4,2	13,7	0,1	213	73	0.0128129	0.193755	0.706,0.864	1.0,0.706	-0.068	6.8
9411	ENSG00000227354	RBM26-AS1	13	+	79415148	79415364	79415261	79415364	79412681	79412907	9411	9,17	7,9	3,0	3,4	186	73	0.0128281	0.193863	0.335,0.426	0.282,0.0	0.24	24
10650	ENSG00000135249	RINT1	7	+	105548548	105548710	105548555	105548710	105547183	105547333	10650	11,16	2,5	21,18	1,1	80	73	0.0128497	0.193947	0.834,0.745	0.95,0.943	-0.157	15.7
22509	ENSG00000143515	ATP8B2	1	+	154344121	154344254	154344142	154344254	154343892	154344057	22509	11,19	79,92	3,7	65,69	94	73	0.012843	0.193947	0.098,0.138	0.035,0.073	0.064	6.4
15942	ENSG00000169598	DFFB	1	+	3865761	3866000	3865811	3866000	3858717	3858844	15942	3,3	8,6	1,0	2,2	123	73	0.0128594	0.193971	0.182,0.229	0.229,0.0	0.091	9.1
12363	ENSG00000136908	DPM2	9	-	127936552	127936675	127936552	127936655	127937433	127937818	12363	37,28	215203	24,30	90105	93	73	0.0128946	0.19438	0.119,0.098	0.173,0.183	-0.069	6.9
23707	ENSG00000204623	ZNRD1-AS1	6	-	30007523	30007740	30007523	30007559	30009725	30009831	23707	4,6	4,0	13,16	0,1	254	73	0.0129288	0.194774	0.223,1.0	1.0,0.821	-0.299	29.9
4683	ENSG00000100028	SNRPD3	22	+	24609961	24609980	24609964	24609980	24607953	24608023	4683	1,3	4,2	1,0	1,4	76	73	0.0129506	0.194912	0.194,0.59	0.49,0.0	0.147	14.7
8375	ENSG00000165282	PIGO	9	-	35090465	35090649	35090465	35090600	35092542	35092767	8375	23,20	0,0	12,12	0,4	122	73	0.0129542	0.194912	1.0,1.0	1.0,0.642	0.179	17.9
3731	ENSG00000187742	SECISBP2	9	+	89334521	89334730	89334638	89334730	89334024	89334155	3731	99105	0,0	100134	1,5	190	73	0.0129852	0.195257	1.0,1.0	0.975,0.911	0.057	5.7
20261	ENSG00000100429	HDAC10	22	-	50249327	50249516	50249327	50249454	50249634	50249703	20261	20,12	31,33	4,6	29,22	135	73	0.0130057	0.195443	0.259,0.164	0.069,0.129	0.113	11.3
27859	ENSG00000278259	MYO19	17	-	36512873	36513013	36512873	36512883	36513428	36513505	27859	5,7	0,1	4,2	0,5	203	73	0.0130243	0.1956	1.0,0.716	1.0,0.126	0.295	29.5
26069	ENSG00000158062	UBXN11	1	-	26282863	26283015	26282863	26282937	26284141	26284281	26069	7,2	38,36	2,0	30,40	151	73	0.013055	0.195939	0.082,0.026	0.031,0.0	0.038	3.8
1993	ENSG00000228474	OST4	2	-	27070471	27070742	27070471	27070721	27071325	27071463	1993	20,20	380356	23,29	198334	94	73	0.0131119	0.196547	0.039,0.042	0.083,0.063	-0.033	3.3
4138	ENSG00000174799	CEP135	4	+	55969047	55969128	55969095	55969128	55965643	55965859	4138	16,23	0,0	13,19	3,1	121	73	0.0131103	0.196547	1.0,1.0	0.723,0.92	0.178	17.8
20566	ENSG00000198919	DZIP3	3	+	108686427	108686584	108686444	108686584	108684215	108684341	20566	2,2	8,9	1,0	22,15	90	73	0.0131718	0.197022	0.169,0.153	0.036,0.0	0.143	14.3
23895	ENSG00000069998	CECR5	22	-	17148447	17148644	17148447	17148560	17149541	17149745	23895	22,8	43,49	18,20	30,21	157	73	0.0131521	0.197022	0.192,0.071	0.218,0.307	-0.131	13.1
3099	ENSG00000172046	USP19	3	-	49117946	49118118	49117946	49118114	49119021	49119281	3099	2,1	0,4	2,3	0,0	77	73	0.0131763	0.197022	1.0,0.192	1.0,1.0	-0.404	40.4
4609	ENSG00000174886	NDUFA11	19	-	5896452	5896650	5896452	5896575	5896904	5896997	4609	98118	459521	53,69	380434	148	73	0.0131687	0.197022	0.095,0.1	0.064,0.073	0.029	2.9
12201	ENSG00000139436	GIT2	12	-	109947255	109948846	109947255	109947504	109951166	109951316	12201	47,46	10,29	135110	27,23	1415	73	0.0132919	0.198628	0.195,0.076	0.205,0.198	-0.066	6.6
11686	ENSG00000122515	ZMIZ2	7	+	44756974	44757149	44757042	44757149	44756409	44756539	11686	21,18	4,2	10,13	4,9	141	73	0.0133276	0.199038	0.731,0.823	0.564,0.428	0.281	28.1
15622	ENSG00000109654	TRIM2	4	+	153275892	153276130	153275942	153276130	153270334	153270519	15622	30,32	0,1	23,14	2,2	123	73	0.0133411	0.199115	1.0,0.95	0.872,0.806	0.136	13.6
7102	ENSG00000189362	NEMP2	2	-	190518951	190519183	190518951	190519022	190525262	190525378	7102	26,18	1,0	50,54	6,0	234	73	0.0133832	0.199621	0.89,1.0	0.722,1.0	0.084	8.4
11946	ENSG00000114388	NPRL2	3	-	50349385	50349828	50349385	50349494	50349930	50350022	11946	91,88	1,4	87,93	0,1	407	73	0.0134013	0.199766	0.942,0.798	1.0,0.943	-0.102	10.2
6488	ENSG00000110075	PPP6R3	11	+	68587926	68588024	68587944	68588024	68583042	68583129	6488	57,60	5,8	75,71	3,2	91	73	0.0134203	0.199927	0.901,0.857	0.953,0.966	-0.081	8.1
733	ENSG00000272752	STAG3L5P-PVRIG2P-PILRB	7	+	100352224	100352378	100352261	100352378	100351257	100351410	733	11,30	2,0	12,20	1,6	110	73	0.0134683	0.200516	0.785,1.0	0.888,0.689	0.104	10.4
25111	ENSG00000164187	LMBRD2	5	-	36105067	36105298	36105067	36105197	36108533	36108639	25111	1,2	47,41	1,7	22,27	174	73	0.0134853	0.200645	0.009,0.02	0.019,0.098	-0.044	4.4
367	ENSG00000143924	EML4	2	+	42326044	42326252	42326153	42326252	42325466	42325554	367	4,4	68,66	3,19	62,78	182	73	0.0135243	0.201101	0.023,0.024	0.019,0.089	-0.03	3
9787	ENSG00000179364	PACS2	14	+	105383358	105383513	105383377	105383513	105382806	105382913	9787	28,29	3,2	36,38	0,1	92	73	0.0135621	0.201539	0.881,0.92	1.0,0.968	-0.083	8.3
24635	ENSG00000122687	FTSJ2	7	-	2239529	2239707	2239529	2239676	2242161	2242189	24635	92,72	9,24	33,18	15,11	104	73	0.013617	0.20223	0.878,0.678	0.607,0.535	0.207	20.7
20855	ENSG00000025770	NCAPH2	22	+	50518127	50518278	50518132	50518278	50517972	50518052	20855	16,18	119173	32,25	137129	78	73	0.0136323	0.202333	0.112,0.089	0.179,0.154	-0.066	6.6
20810	ENSG00000166783	KIAA0430	16	-	15625371	15625800	15625371	15625797	15630331	15630504	20810	29,20	8,14	16,15	0,4	76	73	0.0136768	0.202868	0.777,0.578	1.0,0.783	-0.214	21.4
16350	ENSG00000089597	GANAB	11	-	62627047	62627146	62627047	62627124	62627288	62627353	16350	62,53	505486	22,28	363332	95	73	0.0136956	0.202901	0.086,0.077	0.044,0.061	0.029	2.9
19425	ENSG00000126787	DLGAP5	14	-	55158521	55158754	55158521	55158741	55162970	55163075	19425	3,1	43,41	4,12	35,76	86	73	0.0137296	0.202901	0.056,0.02	0.088,0.118	-0.065	6.5
19630	ENSG00000110906	KCTD10	12	-	109457991	109458184	109457991	109458081	109460635	109460805	19630	7,2	8,9	4,10	2,4	176	73	0.013717	0.202901	0.266,0.084	0.453,0.509	-0.306	30.6
26622	ENSG00000093000	NUP50	22	+	45178237	45178900	45178799	45178900	45175918	45176080	26622	11641175	1,9	815707	0,0	635	73	0.013709	0.202901	0.993,0.938	1.0,1.0	-0.034	3.4
27732	ENSG00000177410	ZFAS1	20	+	49280863	49280964	49280902	49280964	49280484	49280570	27732	52,47	914815	24,33	6041005	112	73	0.0137215	0.202901	0.036,0.036	0.025,0.021	0.013	1.3
5309	ENSG00000100395	L3MBTL2	22	+	41213850	41214026	41213892	41214026	41209695	41209933	5309	2,6	49,98	8,3	30,26	115	73	0.0137295	0.202901	0.025,0.037	0.145,0.068	-0.075	7.5
20441	ENSG00000233461	RP11-295G20.2	1	-	231522460	231522653	231522460	231522637	231527337	231527415	20441	1,1	22,22	0,7	5,22	89	73	0.0137397	0.202926	0.036,0.036	0.0,0.207	-0.068	6.8
20726	ENSG00000072778	ACADVL	17	+	7224779	7224884	7224808	7224884	7224641	7224714	20726	19,23	113,91	11,15	110139	102	73	0.0137774	0.203357	0.107,0.153	0.067,0.072	0.06	6
23513	ENSG00000142621	FHAD1	1	+	15374501	15374631	15374504	15374631	15369369	15369502	23513	3,6	0,0	5,2	0,4	76	73	0.0137858	0.203357	1.0,1.0	1.0,0.324	0.338	33.8
13148	ENSG00000105193	RPS16	19	-	39433521	39433585	39433521	39433569	39433664	39435708	13148	296333	61656451	149387	60517526	89	73	0.0138034	0.203492	0.038,0.041	0.02,0.04	0.01	1
5340	ENSG00000096433	ITPR3	6	+	33691782	33691928	33691800	33691928	33691614	33691719	5340	5,2	30,28	1,0	14,16	91	73	0.0138358	0.203846	0.118,0.054	0.054,0.0	0.059	5.9
8775	ENSG00000122952	ZWINT	10	-	56358555	56358705	56358555	56358687	56358908	56358947	8775	20,26	8,11	22,22	3,3	91	73	0.013845	0.203856	0.667,0.655	0.855,0.855	-0.194	19.4
18513	ENSG00000184009	ACTG1	17	-	81511187	81511803	81511187	81511626	81511902	81512088	18513	245247	13081366	149144	11501030	250	73	0.0138705	0.204106	0.052,0.05	0.036,0.039	0.014	1.4
4938	ENSG00000130985	UBA1	X	+	47198262	47198456	47198308	47198456	47193828	47194024	4938	25,22	4,1	14,18	10,4	119	73	0.0138795	0.204115	0.793,0.931	0.462,0.734	0.264	26.4
16284	ENSG00000135723	FHOD1	16	-	67231636	67231838	67231636	67231819	67232038	67232194	16284	0,1	9,12	3,2	20,8	92	73	0.0139319	0.204759	0.0,0.062	0.106,0.166	-0.105	10.5
14321	ENSG00000243024	RPS11P6	12	+	64227873	64227985	64227875	64227985	64222336	64222543	14321	2,5	1,0	2,1	1,2	75	73	0.0139429	0.204797	0.661,1.0	0.661,0.327	0.337	33.7
18111	ENSG00000090905	TNRC6A	16	+	24820135	24820360	24820138	24820360	24818678	24818700	18111	7,3	81,51	1,0	22,20	76	73	0.0139648	0.204905	0.077,0.053	0.042,0.0	0.044	4.4
6107	ENSG00000136856	SLC2A8	9	+	127403686	127403803	127403737	127403803	127402556	127402753	6107	32,44	6,1	11,11	1,0	124	73	0.0139673	0.204905	0.758,0.963	0.866,1.0	-0.073	7.3
9002	ENSG00000128739	SNRPN	15	+	24974287	24974456	24974310	24974456	24967931	24968082	9002	1,5	33,28	0,0	26,24	96	73	0.0140129	0.205448	0.023,0.12	0.0,0.0	0.071	7.1
19798	ENSG00000265808	SEC22B	1	-	120160383	120160548	120160383	120160530	120163209	120163370	19798	5,9	84112	16,14	84104	91	73	0.0140316	0.205503	0.046,0.061	0.133,0.097	-0.062	6.2
9117	ENSG00000100731	PCNX	14	+	71012984	71013202	71012999	71013202	71011491	71011549	9117	21,12	0,5	20,21	1,0	88	73	0.0140337	0.205503	1.0,0.666	0.943,1.0	-0.139	13.9
389	ENSG00000028528	SNX1	15	+	64129872	64130029	64129915	64130029	64127730	64127806	389	3,7	59,53	2,2	76,91	116	73	0.0140626	0.205781	0.031,0.077	0.016,0.014	0.039	3.9
6111	ENSG00000136856	SLC2A8	9	+	127403654	127403791	127403737	127403791	127402556	127402753	6111	52,51	6,1	17,13	1,0	156	73	0.0140698	0.205781	0.802,0.96	0.888,1.0	-0.063	6.3
15900	ENSG00000144136	SLC20A1	2	+	112658824	112659094	112658950	112659094	112657121	112657241	15900	593703	6,2	794894	17,8	199	73	0.01409	0.205875	0.973,0.992	0.945,0.976	0.022	2.2
19635	ENSG00000002016	RAD52	12	-	916380	916532	916380	916483	916638	916820	19635	4,2	21,11	13,2	17,5	122	73	0.0140933	0.205875	0.102,0.098	0.314,0.193	-0.153	15.3
11112	ENSG00000181929	PRKAG1	12	-	49005742	49005881	49005742	49005852	49013061	49013110	11112	6,12	47,68	8,3	79110	102	73	0.0141478	0.206546	0.084,0.112	0.068,0.019	0.054	5.4
21714	ENSG00000275052	PPP4R3B	2	-	55591504	55591695	55591504	55591575	55598415	55599039	21714	14,12	1,0	2,6	4,0	193	73	0.0141602	0.206601	0.841,1.0	0.159,1.0	0.341	34.1
12705	ENSG00000119333	WDR34	9	-	128635091	128635241	128635091	128635217	128635657	128636063	12705	40,37	0,0	30,27	5,0	97	73	0.014172	0.206648	1.0,1.0	0.819,1.0	0.091	9.1
15276	ENSG00000059769	DNAJC25	9	+	111642838	111643094	111642856	111643094	111631359	111631743	15276	2,4	4,11	8,5	1,5	91	73	0.0141977	0.206898	0.286,0.226	0.865,0.445	-0.399	39.9
23408	ENSG00000097046	CDC7	1	+	91501636	91501831	91501687	91501831	91500892	91500948	23408	74,68	3,0	40,52	4,4	124	73	0.0142262	0.207187	0.936,1.0	0.855,0.884	0.099	9.9
12487	ENSG00000023902	PLEKHO1	1	+	150157371	150157486	150157384	150157486	150156858	150157015	12487	7,9	148134	6,8	41,43	86	73	0.0142591	0.207542	0.039,0.054	0.11,0.136	-0.076	7.6
27525	ENSG00000166441	RPL27A	11	+	8683173	8683265	8683201	8683265	8682791	8682816	27525	643695	10771155	167822	11531262	101	73	0.0142771	0.207678	0.301,0.303	0.095,0.32	0.094	9.4
21754	ENSG00000138688	KIAA1109	4	+	122224497	122224677	122224500	122224677	122220332	122220470	21754	3,4	1,0	4,7	2,2	76	73	0.014289	0.207725	0.742,1.0	0.658,0.771	0.156	15.6
12992	ENSG00000055609	KMT2C	7	-	152157760	152157922	152157760	152157854	152158862	152159072	12992	25,47	1,2	14,22	3,4	141	73	0.0143186	0.208031	0.928,0.924	0.707,0.74	0.203	20.3
2489	ENSG00000137312	FLOT1	6	-	30730681	30730818	30730681	30730727	30730918	30731100	2489	9,7	144156	13,14	134,92	164	73	0.0143425	0.208252	0.027,0.02	0.041,0.063	-0.029	2.9
1167	ENSG00000139546	TARBP2	12	+	53503712	53503808	53503729	53503808	53503026	53503212	1167	10,22	4,1	12,10	0,1	90	73	0.0143931	0.208861	0.67,0.947	1.0,0.89	-0.137	13.7
3150	ENSG00000112659	CUL9	6	+	43220436	43220599	43220458	43220599	43216157	43216503	3150	0,0	15,9	2,2	10,8	95	73	0.0144115	0.209001	0.0,0.0	0.133,0.161	-0.147	14.7
22636	ENSG00000135451	TROAP	12	+	49329365	49329598	49329394	49329598	49329160	49329244	22636	10,7	93,80	3,0	45,43	102	73	0.0144444	0.209306	0.071,0.059	0.046,0.0	0.042	4.2
23346	ENSG00000198862	LTN1	21	-	28957331	28957476	28957331	28957426	28958385	28958539	23346	30,43	0,5	34,38	0,0	123	73	0.0144499	0.209306	1.0,0.836	1.0,1.0	-0.082	8.2
20098	ENSG00000119335	SET	9	+	128693799	128694042	128693895	128694042	128692901	128692981	20098	50,63	5,4	25,67	1,1	169	73	0.0144715	0.209346	0.812,0.872	0.915,0.967	-0.099	9.9
23726	ENSG00000273637	RP5-864K19.7	1	-	38845938	38846105	38845938	38846087	38851614	38851778	23726	14,17	149139	5,5	115,96	91	73	0.0144788	0.209346	0.07,0.089	0.034,0.04	0.042	4.2
4627	ENSG00000203896	LIME1	20	+	63738011	63738234	63738182	63738234	63737820	63737902	4627	7,8	1,2	1,3	0,0	244	73	0.0144659	0.209346	0.677,0.545	1.0,1.0	-0.389	38.9
27362	ENSG00000008018	PSMB1	6	-	170546102	170546208	170546102	170546184	170549005	170549113	27362	30,32	345342	12,37	448476	97	73	0.0145125	0.209708	0.061,0.066	0.02,0.055	0.026	2.6
9596	ENSG00000137776	SLTM	15	-	58899468	58899937	58899468	58899883	58901259	58901287	9596	188196	37,40	198223	56,77	127	73	0.0145355	0.209914	0.745,0.738	0.67,0.625	0.094	9.4
1850	ENSG00000070756	PABPC1	8	-	100715470	100715620	100715470	100715601	100717772	100717914	1850	58,89	32903589	57,54	34934321	92	73	0.0145672	0.21011	0.014,0.019	0.013,0.01	0.005	0.5
23923	ENSG00000114923	SLC4A3	2	+	219633865	219633975	219633879	219633975	219633273	219633457	23923	1,2	4,0	0,1	2,3	87	73	0.0145814	0.21011	0.173,1.0	0.0,0.219	0.477	47.7
5986	ENSG00000197299	BLM	15	+	90759980	90760279	90760150	90760279	90754810	90754938	5986	8,7	1,2	3,8	0,0	243	73	0.0145839	0.21011	0.706,0.513	1.0,1.0	-0.391	39.1
6442	ENSG00000125954	CHURC1-FNTB	14	+	64925990	64926080	64926006	64926080	64924035	64924126	6442	11,5	15,7	6,11	32,37	89	73	0.014578	0.21011	0.376,0.369	0.133,0.196	0.208	20.8
18983	ENSG00000135317	SNX14	6	-	85572297	85572374	85572297	85572371	85574257	85574378	18983	10,13	0,1	15,31	3,3	76	73	0.0146351	0.210595	1.0,0.926	0.828,0.908	0.095	9.5
26411	ENSG00000090372	STRN4	19	-	46727893	46728126	46727893	46728007	46728617	46728777	26411	20,32	103,99	15,5	72,80	192	73	0.0146332	0.210595	0.069,0.109	0.073,0.023	0.041	4.1
6531	ENSG00000160058	BSDC1	1	-	32383829	32384048	32383829	32383997	32394079	32394140	6531	18,20	1,3	16,19	0,0	124	73	0.0146588	0.21081	0.914,0.797	1.0,1.0	-0.144	14.4
1035	ENSG00000221829	FANCG	9	-	35074370	35074494	35074370	35074462	35074926	35075082	1035	158136	6,10	134181	4,2	105	73	0.0147317	0.211676	0.948,0.904	0.959,0.984	-0.046	4.6
22102	ENSG00000179889	PDXDC1	16	+	15035950	15036197	15036015	15036197	15035448	15035553	22102	12,11	75,65	14,20	48,49	138	73	0.0147376	0.211676	0.078,0.082	0.134,0.178	-0.076	7.6
28058	ENSG00000168487	BMP1	8	+	22196180	22196840	22196679	22196840	22195461	22195587	28058	17,5	9,9	3,0	3,5	572	73	0.0147454	0.211676	0.194,0.066	0.113,0.0	0.074	7.4
514	ENSG00000242173	ARHGDIG	16	+	282024	282108	282047	282108	281703	281925	514	101,80	3,5	50,62	1,0	96	73	0.0147551	0.211689	0.962,0.924	0.974,1.0	-0.044	4.4
1063	ENSG00000094880	CDC23	5	-	138189827	138189918	138189827	138189906	138191473	138191535	1063	2,2	77,96	6,8	105,91	85	73	0.0148673	0.211758	0.022,0.018	0.047,0.07	-0.039	3.9
11926	ENSG00000230989	HSBP1	16	+	83809282	83809425	83809304	83809425	83808679	83808746	11926	31,29	486421	45,61	419589	95	73	0.0148809	0.211758	0.047,0.05	0.076,0.074	-0.026	2.6
12842	ENSG00000134419	RPS15A	16	-	18788980	18789123	18788980	18789118	18790309	18790362	12842	129140	31343170	386311	53466827	78	73	0.0148174	0.211758	0.037,0.04	0.063,0.041	-0.014	1.4
13778	ENSG00000160957	RECQL4	8	-	144515325	144515572	144515325	144515453	144515763	144515917	13778	77,87	5,7	43,55	11,8	192	73	0.0148888	0.211758	0.854,0.825	0.598,0.723	0.179	17.9
15119	ENSG00000146247	PHIP	6	-	78990867	78990985	78990867	78990982	78997413	78997597	15119	56,64	6,11	35,47	3,1	76	73	0.0148812	0.211758	0.9,0.848	0.918,0.978	-0.074	7.4
16341	ENSG00000156345	CDK20	9	-	87970567	87970645	87970567	87970630	87970775	87970897	16341	0,5	5,0	1,0	10,7	88	73	0.0149094	0.211758	0.0,1.0	0.077,0.0	0.462	46.2
17108	ENSG00000090097	PCBP4	3	-	51958258	51958363	51958258	51958349	51958789	51958959	17108	3,6	20,28	0,2	21,12	87	73	0.0148521	0.211758	0.112,0.152	0.0,0.123	0.071	7.1
20624	ENSG00000130770	ATPIF1	1	+	28236341	28236457	28236360	28236457	28236153	28236270	20624	26,41	435581	20,19	434591	92	73	0.0147792	0.211758	0.045,0.053	0.035,0.025	0.019	1.9
21337	ENSG00000130177	CDC16	13	+	114236798	114236896	114236801	114236896	114236644	114236699	21337	70,41	9,9	57,62	5,2	76	73	0.014902	0.211758	0.882,0.814	0.916,0.968	-0.094	9.4
22180	ENSG00000204681	GABBR1	6	-	29629086	29629247	29629086	29629107	29631395	29631599	22180	29,37	1,3	14,7	0,0	213	73	0.0148593	0.211758	0.909,0.809	1.0,1.0	-0.141	14.1
23007	ENSG00000143398	PIP5K1A	1	+	151224244	151224279	151224247	151224279	151198552	151199081	23007	60,63	80,79	32,42	80,78	76	73	0.0148785	0.211758	0.419,0.434	0.278,0.341	0.117	11.7
25258	ENSG00000135446	CDK4	12	-	57751206	57751374	57751206	57751342	57751499	57751736	25258	14,13	335345	27,23	301380	105	73	0.0147914	0.211758	0.028,0.026	0.059,0.04	-0.023	2.3
27234	ENSG00000105221	AKT2	19	-	40255157	40255272	40255157	40255269	40257026	40257054	27234	7,1	0,0	7,7	0,4	76	73	0.014841	0.211758	1.0,1.0	1.0,0.627	0.186	18.6
27262	ENSG00000153395	LPCAT1	5	-	1466748	1466902	1466748	1466890	1470825	1470924	27262	11,2	106100	1,2	79,70	85	73	0.0148985	0.211758	0.082,0.017	0.011,0.024	0.032	3.2
28197	ENSG00000196923	PDLIM7	5	-	177491806	177491995	177491806	177491925	177492404	177492435	28197	5,5	21,15	2,0	12,12	143	73	0.0148558	0.211758	0.108,0.145	0.078,0.0	0.087	8.7
5537	ENSG00000197323	TRIM33	1	-	114397607	114397990	114397607	114397860	114399456	114399609	5537	50,75	30,29	50,75	15,11	203	73	0.0148035	0.211758	0.375,0.482	0.545,0.71	-0.199	19.9
8570	ENSG00000153201	RANBP2	2	+	108775707	108775936	108775731	108775936	108772867	108773046	8570	21,24	202199	8,7	127142	97	73	0.0148893	0.211758	0.073,0.083	0.045,0.036	0.038	3.8
16007	ENSG00000228106	RP11-452F19.3	1	+	222836922	222837384	222837218	222837384	222835118	222835215	16007	61,89	2,2	26,46	0,0	369	73	0.0149282	0.211893	0.858,0.898	1.0,1.0	-0.122	12.2
21	ENSG00000166012	TAF1D	11	-	93736693	93736830	93736693	93736751	93737063	93737239	21	19,25	120100	23,42	248340	152	73	0.0149366	0.211893	0.071,0.107	0.043,0.056	0.039	3.9
15664	ENSG00000167996	FTH1	11	-	61965368	61965529	61965368	61965515	61967311	61967660	15664	106103	30413488	109126	24062801	87	73	0.0149719	0.21227	0.028,0.024	0.037,0.036	-0.01	1
28182	ENSG00000159363	ATP13A2	1	-	17000399	17000534	17000399	17000507	17002033	17002103	28182	52,33	5,2	15,17	0,1	100	73	0.0149942	0.212461	0.884,0.923	1.0,0.925	-0.059	5.9
14545	ENSG00000112531	QKI	6	+	163564666	163570145	163565945	163570145	163563419	163563719	14545	85103	7,2	91112	1,1	1352	73	0.0150198	0.212699	0.396,0.735	0.831,0.858	-0.279	27.9
9542	ENSG00000126001	CEP250	20	+	35477867	35478063	35477870	35478063	35476448	35476595	9542	0,0	18,10	2,2	12,12	76	73	0.0150359	0.2128	0.0,0.0	0.138,0.138	-0.138	13.8
24073	ENSG00000268889	CTD-2616J11.14	19	+	51403199	51403650	51403490	51403650	51394487	51394595	24073	1,1	1,3	3,5	0,2	364	73	0.015063	0.212809	0.167,0.063	1.0,0.334	-0.552	55.2
27149	ENSG00000206149	HERC2P9	15	+	28673679	28673915	28673887	28673915	28671730	28671856	27149	1,0	12,2	2,7	10,22	281	73	0.0150544	0.212809	0.021,0.0	0.049,0.076	-0.052	5.2
8276	ENSG00000080189	SLC35C2	20	-	46355072	46355241	46355072	46355178	46355801	46355874	8276	199180	2,1	85103	4,3	136	73	0.0150569	0.212809	0.982,0.99	0.919,0.949	0.052	5.2
22557	ENSG00000147251	DOCK11	X	+	118651963	118652077	118651966	118652077	118648944	118649127	22557	25,13	0,0	33,48	6,0	76	73	0.0150878	0.213004	1.0,1.0	0.841,1.0	0.08	8
26638	ENSG00000214706	IFRD2	3	-	50290387	50290484	50290387	50290472	50290559	50290679	26638	4,5	153137	4,10	77,75	85	73	0.0150945	0.213004	0.022,0.03	0.043,0.103	-0.047	4.7
11653	ENSG00000181045	SLC26A11	17	+	80246027	80246209	80246153	80246209	80245195	80245256	11653	1,0	31,22	5,1	11,17	199	73	0.0151667	0.213773	0.012,0.0	0.143,0.021	-0.076	7.6
2082	ENSG00000123607	TTC21B	2	-	165899769	165899911	165899769	165899880	165901721	165901910	2082	7,0	25,29	0,1	13,17	104	73	0.0151616	0.213773	0.164,0.0	0.0,0.04	0.062	6.2
10065	ENSG00000106628	POLD2	7	-	44115294	44115396	44115294	44115354	44115765	44115893	10065	448411	5,2	379325	11,5	115	73	0.0152396	0.214674	0.983,0.992	0.956,0.976	0.022	2.2
15575	ENSG00000196704	AMZ2	17	+	68248609	68248663	68248639	68248663	68248074	68248110	15575	62,50	24,34	59,46	9,15	103	73	0.0152703	0.214981	0.647,0.51	0.823,0.685	-0.175	17.5
19587	ENSG00000090554	FLT3LG	19	+	49485963	49486231	49486014	49486231	49480551	49480620	19587	5,11	3,6	2,1	3,4	124	73	0.0153317	0.215594	0.495,0.519	0.282,0.128	0.302	30.2
6084	ENSG00000205339	IPO7	11	+	9414235	9414411	9414254	9414411	9409927	9410086	6084	5,3	116139	23,12	217285	92	73	0.0153288	0.215594	0.033,0.017	0.078,0.032	-0.03	3
10733	ENSG00000174748	RPL15	3	+	23917836	23918031	23917849	23918031	23916803	23917173	10733	98,77	15361459	230,73	13651965	86	73	0.0153519	0.215752	0.051,0.043	0.125,0.031	-0.031	3.1
15448	ENSG00000165689	SDCCAG3	9	-	136404054	136404257	136404054	136404194	136404630	136404692	15448	16,9	311253	4,5	246262	136	73	0.0153623	0.215772	0.027,0.019	0.009,0.01	0.013	1.3
15662	ENSG00000167996	FTH1	11	-	61965368	61965543	61965368	61965515	61967311	61967660	15662	109106	30413488	112129	24062801	101	73	0.0153904	0.215789	0.025,0.021	0.033,0.032	-0.01	1
8706	ENSG00000073146	MOV10L1	22	+	50143042	50143221	50143045	50143221	50142080	50142189	8706	6,7	1,0	8,8	2,2	76	73	0.0153762	0.215789	0.852,1.0	0.793,0.793	0.133	13.3
9564	ENSG00000101544	ADNP2	18	+	80132189	80132377	80132256	80132377	80117607	80117650	9564	1,3	0,0	3,1	0,3	140	73	0.0153891	0.215789	1.0,1.0	1.0,0.148	0.426	42.6
20672	ENSG00000140545	MFGE8	15	-	88901570	88901668	88901570	88901638	88905756	88905921	20672	33,45	3,2	24,37	0,0	103	73	0.015475	0.216848	0.886,0.941	1.0,1.0	-0.087	8.7
17163	ENSG00000010295	IFFO1	12	-	6549475	6549484	6549475	6549481	6549755	6549896	17163	22,22	5,0	1,10	0,0	76	73	0.0154959	0.216888	0.809,1.0	1.0,1.0	-0.095	9.5
18639	ENSG00000171988	JMJD1C	10	-	63192937	63193151	63192937	63193097	63193344	63193472	18639	38,60	1,4	52,57	0,0	127	73	0.015488	0.216888	0.956,0.896	1.0,1.0	-0.074	7.4
4076	ENSG00000131876	SNRPA1	15	-	101286213	101286397	101286213	101286293	101286907	101287010	4076	29,23	276389	34,87	398546	177	73	0.0155216	0.217123	0.042,0.024	0.034,0.062	-0.015	1.5
17714	ENSG00000122435	TRMT13	1	+	100140844	100141019	100140851	100141019	100140407	100140514	17714	21,17	26,36	10,3	24,33	80	73	0.0155573	0.217495	0.424,0.301	0.275,0.077	0.186	18.6
10427	ENSG00000114270	COL7A1	3	-	48580299	48580437	48580299	48580344	48580580	48580652	10427	0,1	9,6	0,5	2,2	166	73	0.0155831	0.217729	0.0,0.068	0.0,0.524	-0.228	22.8
24531	ENSG00000101109	STK4	20	+	44975247	44975410	44975323	44975410	44972077	44972158	24531	2,2	1,2	1,1	1,0	149	73	0.0156493	0.218528	0.495,0.329	0.329,1.0	-0.252	25.2
26943	ENSG00000138002	IFT172	2	-	27470927	27471095	27470927	27471029	27472249	27472362	26943	34,37	2,3	17,31	0,1	139	73	0.0156843	0.218889	0.899,0.866	1.0,0.942	-0.088	8.8
27563	ENSG00000160961	ZNF333	19	+	14714737	14715470	14715381	14715470	14706685	14706773	27563	12,20	11,7	6,1	6,6	717	73	0.0157117	0.219144	0.1,0.225	0.092,0.017	0.108	10.8
26860	ENSG00000139370	SLC15A4	12	-	128809395	128809467	128809395	128809449	128809942	128810111	26860	1,4	0,0	4,0	0,3	91	73	0.0157724	0.219569	1.0,1.0	1.0,0.0	0.5	50
3588	ENSG00000170919	TPT1-AS1	13	+	45377060	45377215	45377139	45377215	45369958	45370182	3588	7,12	1,2	14,14	6,12	152	73	0.0157786	0.219569	0.771,0.742	0.528,0.359	0.313	31.3
5899	ENSG00000116793	PHTF1	1	-	113758658	113758848	113758658	113758733	113759022	113759476	5899	34,30	7,12	30,49	5,2	188	73	0.0157744	0.219569	0.654,0.493	0.7,0.905	-0.229	22.9
7231	ENSG00000215301	DDX3X	X	+	41339025	41339083	41339035	41339083	41337407	41337465	7231	17,16	225177	75,29	294390	83	73	0.0157594	0.219569	0.062,0.074	0.183,0.061	-0.054	5.4
537	ENSG00000139405	RITA1	12	+	113186163	113186316	113186192	113186316	113185525	113186021	537	20,5	11,10	13,5	0,3	102	73	0.0158036	0.21979	0.565,0.264	1.0,0.544	-0.358	35.8
26286	ENSG00000187775	DNAH17	17	-	78437640	78437880	78437640	78437868	78439089	78439217	26286	5,0	5,3	0,1	2,4	85	73	0.0158342	0.220088	0.462,0.0	0.0,0.177	0.143	14.3
1769	ENSG00000189283	FHIT	3	-	59749309	59749579	59749309	59749568	59752220	59752321	1769	16,9	6,8	6,9	15,13	84	73	0.0158448	0.220108	0.699,0.494	0.258,0.376	0.28	28
10056	ENSG00000106628	POLD2	7	-	44122281	44122504	44122281	44122463	44122886	44123029	10056	14,11	4,0	1,3	0,0	114	73	0.0158929	0.220268	0.691,1.0	1.0,1.0	-0.155	15.5
11208	ENSG00000009413	REV3L	6	-	111387764	111387916	111387764	111387913	111388000	111388085	11208	1,3	7,18	0,0	15,10	76	73	0.0158839	0.220268	0.121,0.138	0.0,0.0	0.13	13
1141	ENSG00000174197	MGA	15	+	41740036	41740203	41740052	41740203	41736180	41736698	1141	3,6	0,6	2,1	6,4	89	73	0.0158858	0.220268	1.0,0.451	0.215,0.17	0.533	53.3
7055	ENSG00000119599	DCAF4	14	+	72954160	72954262	72954163	72954262	72951797	72951877	7055	14,14	20,18	7,9	3,4	76	73	0.0158812	0.220268	0.402,0.428	0.691,0.684	-0.272	27.2
2630	ENSG00000262246	CORO7	16	-	4359479	4359640	4359479	4359621	4360277	4360363	2630	2,4	21,25	1,0	17,11	92	73	0.0159717	0.221232	0.07,0.113	0.045,0.0	0.069	6.9
22298	ENSG00000124783	SSR1	6	-	7301309	7301572	7301309	7301368	7303549	7303637	22298	10171330	0,0	781973	10,3	277	73	0.0160079	0.221606	1.0,1.0	0.954,0.988	0.029	2.9
16920	ENSG00000178982	EIF3K	19	+	38632414	38632496	38632429	38632496	38626027	38626102	16920	14,14	396419	7,7	360532	88	73	0.0160386	0.221905	0.028,0.027	0.016,0.011	0.014	1.4
25890	ENSG00000111843	TMEM14C	6	+	10724489	10724633	10724575	10724633	10723108	10723241	25890	14,23	0,4	12,19	0,0	159	73	0.0160723	0.222115	1.0,0.725	1.0,1.0	-0.137	13.7
6633	ENSG00000171204	TMEM126B	11	+	85631115	85631316	85631144	85631316	85629131	85629262	6633	8,6	5,3	7,19	21,29	102	73	0.0160717	0.222115	0.534,0.589	0.193,0.319	0.305	30.5
12864	ENSG00000080815	PSEN1	14	+	73173540	73173707	73173565	73173707	73170796	73171047	12864	14,16	70,71	8,3	53,65	98	73	0.016098	0.222215	0.13,0.144	0.101,0.033	0.07	7
2484	ENSG00000133265	HSPBP1	19	-	55265277	55265389	55265277	55265367	55265885	55265982	2484	76,90	7,2	70,64	1,1	95	73	0.0160926	0.222215	0.893,0.972	0.982,0.98	-0.048	4.8
13648	ENSG00000272968	RBAK-RBAKDN	7	+	5047969	5048091	5048032	5048091	5046254	5046396	13648	1,1	19,28	0,6	10,4	136	73	0.0161651	0.222947	0.027,0.019	0.0,0.446	-0.2	20
27391	ENSG00000100949	RABGGTA	14	-	24271112	24271248	24271112	24271169	24271486	24271549	27391	12,9	2,5	7,3	10,4	152	73	0.0161695	0.222947	0.742,0.464	0.252,0.265	0.344	34.4
10757	ENSG00000025434	NR1H3	11	+	47259785	47259979	47259790	47259979	47259179	47259259	10757	3,2	3,3	6,1	2,0	78	73	0.0162208	0.223143	0.483,0.384	0.737,1.0	-0.435	43.5
1142	ENSG00000174197	MGA	15	+	41740052	41740203	41740056	41740203	41736180	41736698	1142	1,7	0,4	8,4	1,0	77	73	0.0162154	0.223143	1.0,0.624	0.884,1.0	-0.13	13
12266	ENSG00000116254	CHD5	1	-	6168149	6168277	6168149	6168274	6179944	6180023	12266	10,5	0,4	5,2	0,0	76	73	0.0162201	0.223143	1.0,0.546	1.0,1.0	-0.227	22.7
8935	ENSG00000129173	E2F8	11	-	19232233	19232371	19232233	19232296	19234359	19234521	8935	52,36	1,0	27,24	2,2	148	73	0.0162084	0.223143	0.962,1.0	0.869,0.855	0.119	11.9
15154	ENSG00000185920	PTCH1	9	-	95482133	95482238	95482133	95482203	95485684	95485874	15154	1,0	22,14	0,5	13,10	108	73	0.0162534	0.223464	0.03,0.0	0.0,0.253	-0.112	11.2
11794	ENSG00000173559	NABP1	2	+	191682491	191682595	191682496	191682595	191681945	191682017	11794	4,2	0,0	10,2	0,4	78	73	0.0162868	0.223667	1.0,1.0	1.0,0.319	0.341	34.1
7769	ENSG00000173465	SSSCA1	11	+	65570603	65570760	65570606	65570760	65570486	65570510	7769	72,68	0,2	40,37	4,2	76	73	0.016283	0.223667	1.0,0.97	0.906,0.947	0.058	5.8
11685	ENSG00000122515	ZMIZ2	7	+	44756946	44757149	44757042	44757149	44756409	44756539	11685	68,66	4,2	45,44	4,9	169	73	0.0163196	0.223791	0.88,0.934	0.829,0.679	0.153	15.3
15626	ENSG00000080839	RBL1	20	-	37035241	37035465	37035241	37035451	37040152	37040285	15626	13,6	0,4	6,3	0,0	87	73	0.0163358	0.223791	1.0,0.557	1.0,1.0	-0.222	22.2
19473	ENSG00000106049	HIBADH	7	-	27632335	27632445	27632335	27632426	27649472	27649633	19473	18,20	0,0	47,54	2,4	92	73	0.0163352	0.223791	1.0,1.0	0.949,0.915	0.068	6.8
27176	ENSG00000165525	NEMF	14	-	49828615	49828807	49828615	49828787	49829053	49829262	27176	58,91	5,5	49,58	6,13	93	73	0.0163287	0.223791	0.901,0.935	0.865,0.778	0.097	9.7
7284	ENSG00000205352	PRR13	12	+	53443486	53443773	53443566	53443773	53442694	53442733	7284	123158	0,0	109,86	4,2	153	73	0.0163423	0.223791	1.0,1.0	0.929,0.954	0.058	5.8
7219	ENSG00000215301	DDX3X	X	+	41342729	41342833	41342734	41342833	41342494	41342653	7219	9,7	0,4	1,20	0,0	78	73	0.0163925	0.224351	1.0,0.621	1.0,1.0	-0.19	19
12648	ENSG00000083896	YTHDC1	4	-	68318689	68318753	68318689	68318729	68318825	68318862	12648	49,30	89108	32,47	42,67	97	73	0.016428	0.224709	0.293,0.173	0.364,0.346	-0.122	12.2
27764	ENSG00000130726	TRIM28	19	+	58548718	58548776	58548739	58548776	58548485	58548592	27764	19,31	265271	16,12	306246	94	73	0.0164536	0.224804	0.053,0.082	0.039,0.036	0.03	3
3918	ENSG00000137409	MTCH1	6	-	36970405	36970490	36970405	36970473	36970646	36970689	3918	5,11	193196	24,9	173213	90	73	0.0164481	0.224804	0.021,0.044	0.101,0.033	-0.035	3.5
14754	ENSG00000130305	NSUN5	7	-	73303825	73304036	73303825	73303914	73304229	73304408	14754	147132	0,1	60,85	3,2	195	73	0.0164759	0.224872	1.0,0.98	0.882,0.941	0.079	7.9
3319	ENSG00000167775	CD320	19	-	8303854	8303956	8303854	8303953	8305030	8305156	3319	11,4	0,4	1,11	0,0	76	73	0.0164773	0.224872	1.0,0.49	1.0,1.0	-0.255	25.5
11414	ENSG00000125755	SYMPK	19	-	45817958	45818193	45817958	45818146	45821383	45821485	11414	10,14	59,95	6,7	91104	120	73	0.0164879	0.224889	0.093,0.082	0.039,0.039	0.048	4.8
14332	ENSG00000101363	MANBAL	20	+	37297325	37297534	37297346	37297534	37289662	37289686	14332	17,6	1,6	4,0	2,9	94	73	0.0165096	0.225058	0.93,0.437	0.608,0.0	0.38	38
14954	ENSG00000115946	PNO1	2	+	68173315	68173417	68173346	68173417	68162545	68162663	14954	6,8	91,96	1,4	98102	104	73	0.0165206	0.22508	0.044,0.055	0.007,0.027	0.033	3.3
5211	ENSG00000177463	NR2C2	3	+	15004543	15004613	15004556	15004613	15003914	15003986	5211	4,2	8,8	0,1	3,1	86	73	0.0165597	0.225485	0.298,0.175	0.0,0.459	0.007	0.7
23706	ENSG00000204623	ZNRD1-AS1	6	-	30007523	30007642	30007523	30007559	30009725	30009831	23706	4,5	4,0	7,11	0,1	156	73	0.0165933	0.225815	0.319,1.0	1.0,0.837	-0.259	25.9
12966	ENSG00000100258	LMF2	22	-	50505228	50505334	50505228	50505317	50505402	50505537	12966	109115	8,8	58,63	1,2	90	73	0.0166421	0.225968	0.917,0.921	0.979,0.962	-0.051	5.1
19164	ENSG00000156482	RPL30	8	-	98042644	98042775	98042644	98042718	98044942	98045088	19164	986510688	117115	993515192	141252	130	73	0.0166419	0.225968	0.979,0.981	0.975,0.971	0.007	0.7
5337	ENSG00000101928	MOSPD1	X	-	134896816	134897041	134896816	134897034	134899089	134899165	5337	11,18	89,80	17,22	48,66	80	73	0.0166421	0.225968	0.101,0.17	0.244,0.233	-0.103	10.3
5763	ENSG00000160753	RUSC1	1	+	155326579	155327132	155327002	155327132	155325863	155325910	5763	589602	0,8	437439	0,0	496	73	0.0166167	0.225968	1.0,0.917	1.0,1.0	-0.041	4.1
22585	ENSG00000147421	HMBOX1	8	+	29048956	29049048	29048959	29049048	29047357	29047453	22585	2,2	1,1	1,4	0,1	76	73	0.0167294	0.227026	0.658,0.658	1.0,0.793	-0.239	23.9
13749	ENSG00000225697	SLC26A6	3	-	48626875	48627107	48626875	48627052	48627945	48628038	13749	7,5	9,20	1,2	13,13	128	73	0.0167643	0.227098	0.307,0.125	0.042,0.081	0.154	15.4
19161	ENSG00000156482	RPL30	8	-	98042644	98042784	98042644	98042718	98044942	98045088	19161	53956009	117115	55578392	141252	139	73	0.0167686	0.227098	0.96,0.965	0.954,0.946	0.012	1.2
26150	ENSG00000128513	POT1	7	-	124928814	124928999	124928814	124928996	124929793	124929825	26150	10,6	4,11	5,25	1,5	76	73	0.0167503	0.227098	0.706,0.344	0.828,0.828	-0.303	30.3
9595	ENSG00000109775	UFSP2	4	-	185407935	185408078	185407935	185408060	185408270	185408435	9595	4,4	28,49	16,11	38,65	91	73	0.0167724	0.227098	0.103,0.061	0.252,0.12	-0.104	10.4
1569	ENSG00000023287	RB1CC1	8	-	52683548	52683719	52683548	52683634	52683886	52684013	1569	134190	1,2	106111	4,4	158	73	0.0168179	0.227585	0.984,0.978	0.924,0.928	0.055	5.5
1568	ENSG00000023287	RB1CC1	8	-	52683548	52683688	52683548	52683634	52683886	52684013	1568	55,74	1,2	37,49	4,4	127	73	0.0168464	0.227843	0.969,0.955	0.842,0.876	0.103	10.3
12626	ENSG00000184465	WDR27	6	-	169663562	169663801	169663562	169663706	169664165	169664286	12626	23,25	2,0	19,21	3,3	168	73	0.0168996	0.228434	0.833,1.0	0.733,0.753	0.173	17.3
21983	ENSG00000144713	RPL32	3	-	12836049	12836226	12836049	12836223	12839348	12839530	21983	129144	43834931	79173	47466842	76	73	0.0169454	0.228925	0.027,0.027	0.016,0.024	0.007	0.7
3415	ENSG00000181090	EHMT1	9	+	137743391	137743528	137743394	137743528	137728355	137728529	3415	75,64	4,5	50,56	1,1	76	73	0.0170414	0.230092	0.947,0.925	0.98,0.982	-0.045	4.5
17833	ENSG00000104946	TBC1D17	19	+	49888156	49888317	49888230	49888317	49887717	49887834	17833	15,15	16,16	6,3	10,17	147	73	0.0170545	0.23014	0.318,0.318	0.23,0.081	0.163	16.3
22537	ENSG00000071054	MAP4K4	2	+	101876922	101877146	101877002	101877146	101874081	101874252	22537	9,13	98127	22,12	69100	153	73	0.0170672	0.230183	0.042,0.047	0.132,0.054	-0.049	4.9
11317	ENSG00000144785	RP11-977G19.10	12	-	56286487	56286666	56286487	56286620	56300159	56300220	11317	120102	5,4	83,85	1,1	119	73	0.0171079	0.230241	0.936,0.94	0.981,0.981	-0.043	4.3
5290	ENSG00000130731	C16orf13	16	-	634718	634923	634718	634797	635280	635340	5290	28,23	24,34	26,23	15,10	199	73	0.0171098	0.230241	0.3,0.199	0.389,0.458	-0.174	17.4
567	ENSG00000054690	PLEKHH1	14	+	67559607	67559691	67559610	67559691	67557268	67557418	567	11,13	0,0	8,8	0,4	76	73	0.0171036	0.230241	1.0,1.0	1.0,0.658	0.171	17.1
6728	ENSG00000125962	ARMCX5	X	+	102599705	102599847	102599711	102599847	102599347	102599572	6728	30,48	15,20	12,13	19,10	79	73	0.0170819	0.230241	0.649,0.689	0.369,0.546	0.212	21.2
21627	ENSG00000100908	EMC9	14	-	24139544	24139816	24139544	24139789	24140888	24140965	21627	5,17	23,39	14,9	13,12	100	73	0.0171264	0.230335	0.137,0.241	0.44,0.354	-0.208	20.8
11927	ENSG00000156170	NDUFAF6	8	+	95046968	95047087	95046993	95047087	95045544	95045647	11927	6,4	42,34	0,4	46,62	98	73	0.0171877	0.230902	0.096,0.081	0.0,0.046	0.066	6.6
3920	ENSG00000137409	MTCH1	6	-	36970055	36970117	36970055	36970114	36970405	36970694	3920	6,8	238257	20,5	206186	76	73	0.0171858	0.230902	0.024,0.029	0.085,0.025	-0.029	2.9
22724	ENSG00000256673	RP11-599J14.2	12	-	9399794	9400015	9399794	9399863	9400235	9400326	22724	17,23	1,0	13,18	4,0	225	73	0.0172241	0.231133	0.847,1.0	0.513,1.0	0.167	16.7
24176	ENSG00000171307	ZDHHC16	10	+	97452806	97452923	97452894	97452923	97452414	97452503	24176	11,13	82,58	11,26	59,31	161	73	0.017222	0.231133	0.057,0.092	0.078,0.276	-0.103	10.3
14966	ENSG00000174672	BRSK2	11	+	1459179	1459239	1459191	1459239	1456954	1457049	14966	10,9	16,27	3,1	21,7	85	73	0.0172438	0.231269	0.349,0.223	0.109,0.109	0.177	17.7
20144	ENSG00000204231	RXRB	6	-	33198307	33198464	33198307	33198361	33199168	33199416	20144	149106	7,0	85114	0,1	176	73	0.0172785	0.231476	0.898,1.0	1.0,0.979	-0.04	4
27111	ENSG00000073350	LLGL2	17	+	75574870	75575207	75574873	75575207	75574609	75574668	27111	4,12	3,1	8,1	4,13	76	73	0.0172724	0.231476	0.562,0.92	0.658,0.069	0.378	37.8
12596	ENSG00000204120	GIGYF2	2	+	232811180	232811351	232811243	232811351	232809719	232809811	12596	5,0	38,44	12,3	32,49	136	73	0.0173668	0.232178	0.066,0.0	0.168,0.032	-0.067	6.7
21893	ENSG00000173153	ESRRA	11	+	64313853	64314048	64313950	64314048	64307167	64307504	21893	10,23	37,37	6,8	39,35	170	73	0.0173427	0.232178	0.104,0.211	0.062,0.089	0.082	8.2
26201	ENSG00000188976	NOC2L	1	-	954003	954523	954003	954082	955922	956013	26201	42,47	86,89	31,24	107,76	514	73	0.0173888	0.232178	0.065,0.07	0.04,0.043	0.026	2.6
3842	ENSG00000164576	SAP30L	5	+	154453401	154453500	154453416	154453500	154446544	154446805	3842	37,23	0,0	11,18	1,3	88	73	0.0173739	0.232178	1.0,1.0	0.901,0.833	0.133	13.3
680	ENSG00000082516	GEMIN5	5	-	154889320	154889417	154889320	154889412	154891240	154891742	680	38,43	0,1	42,44	2,4	78	73	0.017386	0.232178	1.0,0.976	0.952,0.911	0.056	5.6
8230	ENSG00000160917	CPSF4	7	+	99452274	99452440	99452367	99452440	99450701	99450795	8230	7,7	86,92	1,1	43,59	166	73	0.0173795	0.232178	0.035,0.032	0.01,0.007	0.025	2.5
12652	ENSG00000127511	SIN3B	19	+	16853068	16853158	16853070	16853158	16851411	16851534	12652	42,42	0,6	35,33	0,0	75	73	0.0174417	0.232756	1.0,0.872	1.0,1.0	-0.064	6.4
4920	ENSG00000255330	RP3-403A15.5	6	-	127453846	127454101	127453846	127454087	127473079	127473186	4920	56,73	1,0	106157	8,2	87	73	0.0174758	0.233081	0.979,1.0	0.917,0.985	0.038	3.8
2649	ENSG00000149582	TMEM25	11	+	118532149	118532461	118532245	118532461	118531774	118531871	2649	83,67	2,0	25,60	6,0	169	73	0.0175189	0.233528	0.947,1.0	0.643,1.0	0.152	15.2
1061	ENSG00000137133	HINT2	9	-	35812959	35813156	35812959	35813145	35813265	35813338	1061	15,10	139142	6,8	142212	84	73	0.0175325	0.233579	0.086,0.058	0.035,0.032	0.038	3.8
25839	ENSG00000007384	RHBDF1	16	-	59731	60098	59731	59826	60215	60279	25839	11,10	20,18	10,29	12,14	345	73	0.0175825	0.234115	0.104,0.105	0.15,0.305	-0.123	12.3
19004	ENSG00000258366	RTEL1	20	+	63694318	63694488	63694371	63694488	63693142	63693283	19004	5,0	5,10	0,1	9,13	126	73	0.0176865	0.23537	0.367,0.0	0.0,0.043	0.162	16.2
26304	ENSG00000139746	RBM26	13	-	79334343	79334488	79334343	79334430	79337101	79337302	26304	11,4	116119	20,15	105163	131	73	0.0177126	0.235472	0.05,0.018	0.096,0.049	-0.039	3.9
8568	ENSG00000153201	RANBP2	2	+	108729131	108729199	108729134	108729199	108719606	108719678	8568	35,20	4,1	10,11	0,0	76	73	0.0177137	0.235472	0.894,0.951	1.0,1.0	-0.078	7.8
17846	ENSG00000198625	MDM4	1	+	204537429	204537497	204537458	204537497	204532190	204532246	17846	28,38	3,1	37,47	3,14	102	73	0.0177511	0.235839	0.87,0.965	0.898,0.706	0.115	11.5
26405	ENSG00000143353	LYPLAL1	1	+	219210514	219210647	219210531	219210647	219179129	219179246	26405	10,3	9,8	2,8	23,30	90	73	0.0177866	0.236085	0.474,0.233	0.066,0.178	0.231	23.1
4209	ENSG00000149115	TNKS1BP1	11	-	57302073	57302227	57302073	57302224	57302458	57302825	4209	6,1	63,49	0,0	17,21	76	73	0.0177892	0.236085	0.084,0.019	0.0,0.0	0.052	5.2
18055	ENSG00000131503	ANKHD1	5	+	140538085	140538234	140538088	140538234	140537337	140537589	18055	67,62	0,7	97,76	1,0	76	73	0.0178107	0.23611	1.0,0.895	0.989,1.0	-0.047	4.7
23106	ENSG00000105854	PON2	7	-	95406149	95406272	95406149	95406247	95406986	95407068	23106	5,3	40,29	1,1	21,43	98	73	0.0178097	0.23611	0.085,0.072	0.034,0.017	0.053	5.3
10160	ENSG00000111581	NUP107	12	+	68688942	68689053	68688961	68689053	68686991	68687073	10160	10,9	94,85	7,5	128153	92	73	0.0178948	0.237094	0.078,0.078	0.042,0.025	0.044	4.4
7626	ENSG00000070669	ASNS	7	-	97852313	97852484	97852313	97852468	97853059	97853215	7626	14,15	419413	29,77	842957	89	73	0.0179081	0.23714	0.027,0.029	0.027,0.062	-0.016	1.6
1557	ENSG00000259456	ADNP-AS1	20	+	50933719	50933827	50933723	50933827	50931371	50931449	1557	2,0	2,3	1,3	1,1	77	73	0.0179321	0.237295	0.487,0.0	0.487,0.74	-0.37	37
2529	ENSG00000137274	BPHL	6	+	3138040	3140509	3140385	3140509	3137361	3137493	2529	93,72	23,25	156189	26,32	2418	73	0.0179396	0.237295	0.109,0.08	0.153,0.151	-0.057	5.7
17255	ENSG00000101247	NDUFAF5	20	+	13787177	13787352	13787311	13787352	13785006	13785290	17255	10,7	32,19	7,28	15,25	207	73	0.0179566	0.237389	0.099,0.115	0.141,0.283	-0.105	10.5
17599	ENSG00000137802	MAPKBP1	15	+	41818799	41818957	41818822	41818957	41818518	41818582	17599	0,0	3,5	4,0	2,4	96	73	0.0179738	0.237464	0.0,0.0	0.603,0.0	-0.301	30.1
18021	ENSG00000138433	CIR1	2	-	174350659	174350751	174350659	174350745	174351618	174351963	18021	8,21	100124	2,8	85,88	79	73	0.0179819	0.237464	0.069,0.135	0.021,0.077	0.053	5.3
18919	ENSG00000105576	TNPO2	19	-	12723248	12723365	12723248	12723363	12723768	12723996	18919	15,14	2,2	9,15	0,0	75	73	0.0180068	0.237661	0.88,0.872	1.0,1.0	-0.124	12.4
10262	ENSG00000130821	SLC6A8	X	+	153693461	153693586	153693491	153693586	153693264	153693366	10262	213174	13,9	45,39	0,2	103	73	0.0181031	0.238802	0.921,0.932	1.0,0.933	-0.04	4
13336	ENSG00000256525	POLG2	17	-	64482918	64482999	64482918	64482974	64485727	64485868	13336	16,9	0,0	22,18	2,2	98	73	0.0181174	0.23886	1.0,1.0	0.891,0.87	0.119	11.9
25593	ENSG00000186765	FSCN2	17	+	81536549	81536789	81536621	81536789	81536145	81536267	25593	2,1	2,1	0,0	1,2	145	73	0.0181418	0.239051	0.335,0.335	0.0,0.0	0.335	33.5
17035	ENSG00000160299	PCNT	21	+	46398234	46398255	46398237	46398255	46398013	46398130	17035	28,33	7,3	13,26	7,11	76	73	0.0181638	0.23921	0.793,0.914	0.641,0.694	0.186	18.6
18059	ENSG00000131503	ANKHD1	5	+	140438493	140438617	140438502	140438617	140436103	140436257	18059	19,12	5,10	15,12	17,24	82	73	0.0181748	0.239224	0.772,0.517	0.44,0.308	0.271	27.1
24567	ENSG00000105698	USF2	19	+	35278572	35278765	35278697	35278765	35271082	35271141	24567	48,51	286326	10,24	156191	198	73	0.0181859	0.239239	0.058,0.055	0.023,0.044	0.023	2.3
24517	ENSG00000183765	CHEK2	22	-	28696901	28697129	28696901	28696987	28699837	28699937	24517	8,11	20,40	5,6	49,42	215	73	0.0182238	0.239607	0.12,0.085	0.033,0.046	0.063	6.3
14958	ENSG00000261067	RP11-264B17.3	16	+	28975183	28975392	28975187	28975392	28974803	28975100	14958	7,5	1,1	5,3	5,2	77	73	0.0182807	0.239831	0.869,0.826	0.487,0.587	0.31	31
2139	ENSG00000133226	SRRM1	1	+	24661309	24661396	24661312	24661396	24660718	24660799	2139	115156	18,17	113153	25,36	76	73	0.0182603	0.239831	0.86,0.898	0.813,0.803	0.071	7.1
23976	ENSG00000275294	RP11-428O18.6	13	-	27202086	27202261	27202086	27202199	27207294	27207367	23976	7,6	1,0	4,11	5,0	135	73	0.0182711	0.239831	0.791,1.0	0.302,1.0	0.244	24.4
26099	ENSG00000185615	PDIA2	16	+	286284	286473	286352	286473	284877	285703	26099	3,6	43,32	0,1	14,16	141	73	0.0182673	0.239831	0.035,0.088	0.0,0.031	0.046	4.6
17552	ENSG00000103034	NDRG4	16	+	58503743	58503903	58503797	58503903	58494963	58495008	17552	4,0	0,1	1,1	2,8	127	73	0.0183226	0.240151	1.0,0.0	0.223,0.067	0.355	35.5
19723	ENSG00000175110	MRPS22	3	+	139352625	139352792	139352646	139352792	139350976	139351060	19723	5,1	56,53	6,16	70,92	94	73	0.0183251	0.240151	0.065,0.014	0.062,0.119	-0.051	5.1
5322	ENSG00000077463	SIRT6	19	-	4175027	4175213	4175027	4175151	4175679	4175760	5322	15,16	32,49	9,5	45,37	135	73	0.0183455	0.240288	0.202,0.15	0.098,0.068	0.093	9.3
8617	ENSG00000131067	GGT7	20	-	34860253	34860363	34860253	34860321	34861444	34861562	8617	28,8	59,61	19,18	30,28	115	73	0.0183632	0.240389	0.232,0.077	0.287,0.29	-0.134	13.4
9045	ENSG00000118640	VAMP8	2	+	85581575	85582031	85581810	85582031	85579008	85579167	9045	272299	3,4	302401	0,1	308	73	0.0184477	0.241364	0.956,0.947	1.0,0.99	-0.043	4.3
13789	ENSG00000160957	RECQL4	8	-	144514188	144514362	144514188	144514230	144514441	144514525	13789	258216	0,5	140139	4,6	205	73	0.0185298	0.242044	1.0,0.939	0.926,0.892	0.06	6
14082	ENSG00000100201	DDX17	22	-	38494885	38495079	38494885	38495046	38495795	38495937	14082	57,75	469540	24,45	385418	106	73	0.0185215	0.242044	0.077,0.087	0.041,0.069	0.027	2.7
406	ENSG00000058272	PPP1R12A	12	-	79821077	79821183	79821077	79821166	79822115	79822190	406	5,16	54,62	1,11	70,97	90	73	0.0185296	0.242044	0.07,0.173	0.011,0.084	0.074	7.4
1941	ENSG00000157107	FCHO2	5	+	73054159	73054171	73054161	73054171	73052331	73052507	1941	20,14	0,0	13,34	0,5	75	73	0.0185794	0.24256	1.0,1.0	1.0,0.869	0.066	6.6
19773	ENSG00000168724	DNAJC21	5	+	34944795	34945025	34944866	34945025	34941095	34941183	19773	11,5	107140	4,2	111144	144	73	0.0185964	0.242563	0.05,0.018	0.018,0.007	0.022	2.2
20673	ENSG00000140545	MFGE8	15	-	88901570	88901671	88901570	88901638	88905756	88905921	20673	39,47	3,2	23,40	0,0	106	73	0.0185998	0.242563	0.9,0.942	1.0,1.0	-0.079	7.9
22529	ENSG00000151208	DLG5	10	-	77805664	77805928	77805664	77805861	77806757	77806928	22529	5,3	76,62	7,5	25,40	140	73	0.0186564	0.24317	0.033,0.025	0.127,0.061	-0.065	6.5
771	ENSG00000069345	DNAJA2	16	-	46971348	46971659	46971348	46971572	46971895	46971955	771	26,32	118159	11,10	95,91	160	73	0.0186793	0.243337	0.091,0.084	0.05,0.048	0.038	3.8
2602	ENSG00000138029	HADHB	2	+	26254412	26254474	26254429	26254474	26254246	26254318	2602	1,0	39,59	4,4	47,85	90	73	0.0186976	0.243443	0.02,0.0	0.065,0.037	-0.041	4.1
14281	ENSG00000132781	MUTYH	1	-	45331660	45331872	45331660	45331849	45332022	45332086	14281	0,1	25,24	5,0	18,13	96	73	0.0187186	0.243575	0.0,0.031	0.174,0.0	-0.071	7.1
14697	ENSG00000121073	SLC35B1	17	-	49707342	49707469	49707342	49707444	49707729	49707949	14697	2,2	3,7	2,5	0,3	98	73	0.018728	0.243575	0.332,0.175	1.0,0.554	-0.524	52.4
5367	ENSG00000058804	NDC1	1	-	53827998	53828192	53827998	53828173	53832489	53832591	5367	22,27	102,75	9,21	97105	92	73	0.0187457	0.243674	0.146,0.222	0.069,0.137	0.081	8.1
22668	ENSG00000136848	DAB2IP	9	+	121782270	121782401	121782330	121782401	121781463	121781551	22668	11,2	64100	9,4	29,24	133	73	0.018763	0.243768	0.086,0.011	0.146,0.084	-0.067	6.7
23152	ENSG00000091039	OSBPL8	12	-	76450850	76450985	76450850	76450979	76487509	76487618	23152	1,1	12,19	0,8	3,17	79	73	0.0187764	0.24381	0.071,0.046	0.0,0.303	-0.093	9.3
17127	ENSG00000170322	NFRKB	11	-	129884744	129884882	129884744	129884846	129885434	129885609	17127	24,27	10,20	48,41	11,11	109	73	0.0188055	0.244056	0.616,0.475	0.745,0.714	-0.184	18.4
3754	ENSG00000033627	ATP6V0A1	17	+	42477656	42477742	42477659	42477742	42470089	42470218	3754	2,3	27,22	0,0	69,71	76	73	0.0188179	0.244086	0.066,0.116	0.0,0.0	0.091	9.1
17730	ENSG00000120159	CAAP1	9	-	26884809	26884902	26884809	26884885	26886103	26886188	17730	6,5	68,70	0,3	55,67	90	73	0.0188429	0.244278	0.067,0.055	0.0,0.035	0.043	4.3
25729	ENSG00000248498	ASNSP1	8	-	46593454	46593586	46593454	46593531	46595114	46595241	25729	22,17	0,0	45,56	2,3	128	73	0.0188858	0.244702	1.0,1.0	0.928,0.914	0.079	7.9
4027	ENSG00000115828	QPCT	2	+	37372663	37372799	37372681	37372799	37372355	37372472	4027	0,0	22,26	2,4	34,41	91	73	0.0189485	0.245382	0.0,0.0	0.045,0.073	-0.059	5.9
18097	ENSG00000149294	NCAM1	11	+	113260142	113260323	113260145	113260323	113255876	113256001	18097	0,9	48,56	2,0	33,46	76	73	0.0189731	0.245569	0.0,0.134	0.055,0.0	0.04	4
22829	ENSG00000221817	PPP3CB-AS1	10	+	73504537	73504717	73504614	73504717	73504183	73504272	22829	2,6	1,0	3,6	0,5	150	73	0.0190107	0.245924	0.493,1.0	1.0,0.369	0.062	6.2
1352	ENSG00000077348	EXOSC5	19	-	41389764	41389912	41389764	41389905	41391840	41391962	1352	7,5	66,56	4,1	77,82	80	73	0.0190833	0.246465	0.088,0.075	0.045,0.011	0.053	5.3
23442	ENSG00000140479	PCSK6	15	-	101382091	101382281	101382091	101382205	101384321	101384425	23442	10,19	1,3	4,2	1,5	149	73	0.0190824	0.246465	0.83,0.756	0.662,0.164	0.38	38
26668	ENSG00000141384	TAF4B	18	+	26267515	26267623	26267523	26267623	26265169	26265315	26668	53,46	0,0	44,53	6,0	81	73	0.0190774	0.246465	1.0,1.0	0.869,1.0	0.066	6.6
17043	ENSG00000173064	HECTD4	12	-	112228088	112228258	112228088	112228146	112228646	112228811	17043	47,54	2,0	44,31	0,7	185	73	0.0190976	0.246518	0.903,1.0	1.0,0.636	0.133	13.3
13792	ENSG00000160957	RECQL4	8	-	144512143	144512324	144512143	144512263	144512391	144512561	13792	176178	5,1	79,65	7,2	134	73	0.0191237	0.246722	0.95,0.99	0.86,0.947	0.067	6.7
26825	ENSG00000158669	GPAT4	8	+	41618666	41618812	41618683	41618812	41614962	41615048	26825	12,5	205193	11,14	121147	90	73	0.0191466	0.246885	0.045,0.021	0.069,0.072	-0.038	3.8
12095	ENSG00000161791	FMNL3	12	-	49653724	49653874	49653724	49653871	49654191	49654302	12095	6,12	4,0	8,4	0,0	76	73	0.0191998	0.247321	0.59,1.0	1.0,1.0	-0.205	20.5
15789	ENSG00000148384	INPP5E	9	-	136433154	136433279	136433154	136433177	136434036	136434134	15789	124104	4,2	69,46	0,0	175	73	0.0192099	0.247321	0.928,0.956	1.0,1.0	-0.058	5.8
20016	ENSG00000156467	UQCRB	8	-	96231378	96231618	96231378	96231515	96231773	96231940	20016	10,7	18,17	9,16	61,77	176	73	0.0192215	0.247321	0.187,0.146	0.058,0.079	0.098	9.8
22504	ENSG00000161692	DBF4B	17	+	44741335	44741452	44741400	44741452	44738378	44738424	22504	49,45	12,16	17,42	16,22	138	73	0.0192188	0.247321	0.684,0.598	0.36,0.502	0.21	21
19366	ENSG00000123562	MORF4L2	X	-	103678500	103678651	103678500	103678620	103684680	103684729	19366	151143	13,7	185244	24,30	104	73	0.0193209	0.248468	0.891,0.935	0.844,0.851	0.066	6.6
15538	ENSG00000118217	ATF6	1	+	161863197	161863312	161863200	161863312	161860206	161860277	15538	85124	6,0	104,92	2,14	76	73	0.0193423	0.24861	0.932,1.0	0.98,0.863	0.044	4.4
22974	ENSG00000131759	RARA	17	+	40354271	40354506	40354301	40354506	40352338	40352507	22974	6,6	32,47	1,1	24,16	103	73	0.0193653	0.248773	0.117,0.083	0.029,0.042	0.065	6.5
15903	ENSG00000144136	SLC20A1	2	+	112647560	112647738	112647652	112647738	112647446	112647464	15903	12,11	153128	7,6	178185	165	73	0.0194083	0.248901	0.034,0.037	0.017,0.014	0.02	2
16192	ENSG00000115970	THADA	2	-	43577021	43577234	43577021	43577122	43578512	43578607	16192	12,16	0,1	11,17	0,4	185	73	0.0194288	0.248901	1.0,0.863	1.0,0.626	0.119	11.9
2037	ENSG00000204130	RUFY2	10	-	68345732	68345944	68345732	68345911	68346006	68346084	2037	2,4	22,26	2,0	33,43	106	73	0.0194438	0.248901	0.059,0.096	0.04,0.0	0.057	5.7
23571	ENSG00000100401	RANGAP1	22	-	41256020	41256108	41256020	41256105	41256190	41256290	23571	28,28	177243	2,19	141149	76	73	0.0194871	0.248901	0.132,0.1	0.013,0.109	0.055	5.5
23709	ENSG00000105982	RNF32	7	+	156658127	156658252	156658183	156658252	156657540	156657573	23709	22,29	2,0	13,13	4,1	129	73	0.0194658	0.248901	0.862,1.0	0.648,0.88	0.167	16.7
2591	ENSG00000173898	SPTBN2	11	-	66688168	66688324	66688168	66688311	66688652	66688661	2591	2,4	32,47	0,0	18,23	86	73	0.0194896	0.248901	0.05,0.067	0.0,0.0	0.059	5.9
5217	ENSG00000118046	STK11	19	+	1220372	1220717	1220580	1220717	1219323	1219413	5217	355346	6,2	184156	0,0	281	73	0.0194354	0.248901	0.939,0.978	1.0,1.0	-0.042	4.2
6392	ENSG00000100124	ANKRD54	22	-	37838499	37838598	37838499	37838593	37840186	37840234	6392	27,21	5,2	20,28	2,0	78	73	0.0194855	0.248901	0.835,0.908	0.903,1.0	-0.08	8
7789	ENSG00000204387	C6orf48	6	+	31836298	31836517	31836426	31836517	31835413	31835451	7789	121,88	5,1	120218	1,1	201	73	0.0194994	0.248901	0.898,0.97	0.978,0.988	-0.049	4.9
8259	ENSG00000121210	KIAA0922	4	+	153584834	153584931	153584837	153584931	153583563	153583672	8259	17,19	2,1	7,2	4,1	76	73	0.0194966	0.248901	0.891,0.948	0.627,0.658	0.277	27.7
8377	ENSG00000165282	PIGO	9	-	35090465	35090672	35090465	35090600	35092542	35092767	8377	44,33	0,0	24,16	0,4	145	73	0.0194028	0.248901	1.0,1.0	1.0,0.668	0.166	16.6
8957	ENSG00000148337	CIZ1	9	-	128177565	128177781	128177565	128177763	128178368	128178490	8957	38,48	517598	19,28	477505	91	73	0.0194432	0.248901	0.056,0.06	0.031,0.043	0.021	2.1
18619	ENSG00000076382	SPAG5	17	-	28591981	28593066	28591981	28592477	28598509	28598635	18619	789767	3,6	518695	0,2	662	73	0.0195337	0.249208	0.967,0.934	1.0,0.975	-0.037	3.7
19752	ENSG00000085511	MAP3K4	6	+	161097095	161097176	161097166	161097176	161093772	161093839	19752	47,46	0,0	16,22	0,4	144	73	0.0195873	0.249759	1.0,1.0	1.0,0.736	0.132	13.2
11642	ENSG00000006744	ELAC2	17	-	12994763	12994884	12994763	12994878	12994962	12995062	11642	129119	3,0	56,61	7,0	79	73	0.0196118	0.249938	0.975,1.0	0.881,1.0	0.047	4.7
21612	ENSG00000134574	DDB2	11	+	47234756	47235412	47235269	47235412	47234572	47234672	21612	188158	22,20	155151	9,10	586	73	0.0196382	0.250143	0.516,0.496	0.682,0.653	-0.161	16.1
9968	ENSG00000114019	AMOTL2	3	-	134358539	134358719	134358539	134358716	134359282	134359503	9968	15,23	9,10	9,10	3,0	76	73	0.0196617	0.25031	0.616,0.688	0.742,1.0	-0.219	21.9
19918	ENSG00000067842	ATP2B3	X	+	153547798	153547999	153547834	153547999	153546087	153546129	19918	1,3	7,8	0,0	3,3	109	73	0.0196913	0.250554	0.087,0.201	0.0,0.0	0.144	14.4
3743	ENSG00000163634	THOC7	3	-	63835153	63835232	63835153	63835223	63835323	63835390	3743	5,4	194237	4,23	225346	82	73	0.0197157	0.2506	0.022,0.015	0.016,0.056	-0.018	1.8
3773	ENSG00000130723	PRRC2B	9	+	131474382	131474605	131474453	131474605	131473507	131473724	3773	11,6	85122	11,4	26,38	144	73	0.0197068	0.2506	0.062,0.024	0.177,0.051	-0.071	7.1
15565	ENSG00000011143	MKS1	17	-	58214740	58214898	58214740	58214838	58216087	58216243	15565	13,7	83,56	16,25	65,78	133	73	0.0197284	0.250629	0.079,0.064	0.119,0.15	-0.063	6.3
24614	ENSG00000124126	PREX1	20	-	48688656	48688826	48688656	48688804	48690946	48691096	24614	2,2	8,15	0,0	6,3	95	73	0.0197481	0.250747	0.161,0.093	0.0,0.0	0.127	12.7
21808	ENSG00000187726	DNAJB13	11	+	73968215	73968458	73968344	73968458	73966137	73966251	21808	0,3	1,1	5,2	0,0	202	73	0.0197917	0.251168	0.0,0.52	1.0,1.0	-0.74	74
26553	ENSG00000131149	GSE1	16	+	85663343	85663614	85663385	85663614	85662980	85663093	26553	65,63	3,3	49,51	0,1	115	73	0.0199087	0.25252	0.932,0.93	1.0,0.97	-0.054	5.4
14837	ENSG00000100335	MIEF1	22	+	39509421	39509571	39509443	39509571	39504287	39504534	14837	4,6	2,0	0,4	1,3	95	73	0.0199493	0.252901	0.606,1.0	0.0,0.506	0.55	55
5992	ENSG00000197299	BLM	15	+	90760593	90761255	90761048	90761255	90760150	90760279	5992	366294	0,6	246310	0,0	528	73	0.0199604	0.252909	1.0,0.871	1.0,1.0	-0.065	6.5
18047	ENSG00000089847	ANKRD24	19	+	4207764	4207968	4207780	4207968	4207500	4207607	18047	1,1	8,10	3,0	0,1	89	73	0.0200023	0.253173	0.093,0.076	1.0,0.0	-0.415	41.5
18355	ENSG00000197757	HOXC6	12	+	54028695	54028921	54028758	54028921	53994943	53995016	18355	29,23	2,2	45,34	0,0	136	73	0.0199967	0.253173	0.886,0.861	1.0,1.0	-0.127	12.7
19622	ENSG00000196605	ZNF846	19	-	9762387	9762473	9762387	9762470	9763281	9763366	19622	2,0	0,3	1,2	0,0	76	73	0.0200251	0.253328	1.0,0.0	1.0,1.0	-0.5	50
1844	ENSG00000153944	MSI2	17	+	57674917	57675126	57674971	57675126	57652098	57652161	1844	24,20	15,26	19,20	9,3	127	73	0.0200377	0.253355	0.479,0.307	0.548,0.793	-0.278	27.8
173	ENSG00000197958	RPL12	9	-	127449280	127449521	127449280	127449362	127449609	127449708	173	288323	65947971	322461	63537715	232	73	0.0200498	0.253375	0.014,0.013	0.016,0.018	-0.004	0.4
21700	ENSG00000173486	FKBP2	11	+	64242383	64242558	64242418	64242558	64241003	64241132	21700	219225	0,4	169159	5,5	108	73	0.0201118	0.254025	1.0,0.974	0.958,0.956	0.03	3
23117	ENSG00000103051	COG4	16	-	70496265	70496431	70496265	70496379	70497220	70497387	23117	92,93	4,3	99120	1,1	125	73	0.0201403	0.254252	0.931,0.948	0.983,0.986	-0.045	4.5
12988	ENSG00000055609	KMT2C	7	-	152138795	152138927	152138795	152138863	152139185	152139259	12988	28,31	1,0	7,35	3,1	137	73	0.020194	0.254528	0.937,1.0	0.554,0.949	0.217	21.7
19434	ENSG00000130119	GNL3L	X	+	54541225	54541389	54541272	54541389	54540134	54540242	19434	4,3	23,29	0,2	26,32	120	73	0.0201767	0.254528	0.096,0.059	0.0,0.037	0.059	5.9
20213	ENSG00000139637	C12orf10	12	+	53303010	53303172	53303033	53303172	53300156	53300262	20213	8,9	70,75	2,3	58,58	96	73	0.0201894	0.254528	0.08,0.084	0.026,0.038	0.05	5
15705	ENSG00000236017	ASMTL-AS1	X	+	1412708	1412888	1412742	1412888	1403460	1403630	15705	6,11	2,1	4,2	5,1	107	73	0.0202201	0.254623	0.672,0.882	0.353,0.577	0.312	31.2
15758	ENSG00000062485	CS	12	-	56275001	56275080	56275001	56275048	56275995	56276195	15758	52,45	0,0	43,43	3,2	105	73	0.0202226	0.254623	1.0,1.0	0.909,0.937	0.077	7.7
11492	ENSG00000083642	PDS5B	13	+	32770650	32770878	32770653	32770878	32770120	32770560	11492	7,8	29,44	1,4	34,36	76	73	0.0202876	0.255307	0.188,0.149	0.027,0.096	0.107	10.7
13190	ENSG00000107938	EDRF1	10	+	125747857	125748012	125747862	125748012	125747535	125747694	13190	2,8	43,21	1,2	28,40	78	73	0.0203196	0.255577	0.042,0.263	0.032,0.045	0.114	11.4
25430	ENSG00000165629	ATP5C1	10	+	7799744	7799915	7799771	7799915	7798989	7799194	25430	21,25	309355	10,19	314442	100	73	0.0203948	0.256389	0.047,0.049	0.023,0.03	0.022	2.2
19655	ENSG00000119777	TMEM214	2	+	27037789	27037892	27037814	27037892	27037560	27037702	19655	2,2	0,1	3,3	1,2	98	73	0.0204499	0.256813	1.0,0.598	0.691,0.528	0.19	19
7448	ENSG00000118363	SPCS2	11	+	74976850	74977087	74976856	74977087	74969564	74969699	7448	7,9	241263	5,3	284393	79	73	0.0204443	0.256813	0.026,0.031	0.016,0.007	0.017	1.7
24471	ENSG00000184445	KNTC1	12	+	122613625	122613761	122613703	122613761	122613118	122613230	24471	164138	1,0	127238	2,6	151	73	0.0204629	0.256842	0.988,1.0	0.968,0.95	0.035	3.5
10170	ENSG00000075292	ZNF638	2	+	71388502	71388723	71388622	71388723	71380515	71380565	10170	3,6	9,6	3,1	11,18	193	73	0.0205609	0.257816	0.112,0.274	0.094,0.021	0.136	13.6
11053	ENSG00000087191	PSMC5	17	+	63831019	63831226	63831035	63831226	63830808	63830935	11053	13,8	75,93	2,11	120123	89	73	0.0205619	0.257816	0.124,0.066	0.013,0.068	0.054	5.4
10877	ENSG00000105647	PIK3R2	19	+	18166022	18166140	18166110	18166140	18163262	18163388	10877	6,4	4,0	2,5	0,1	161	73	0.0206003	0.258163	0.405,1.0	1.0,0.694	-0.144	14.4
21753	ENSG00000138688	KIAA1109	4	+	122344347	122344561	122344381	122344561	122343409	122343610	21753	3,2	12,20	0,1	12,18	107	73	0.0206781	0.258869	0.146,0.064	0.0,0.037	0.086	8.6
9253	ENSG00000095564	BTAF1	10	+	92026591	92026751	92026665	92026751	92024755	92024967	9253	191150	3,0	115124	2,6	147	73	0.0206699	0.258869	0.969,1.0	0.966,0.911	0.046	4.6
25088	ENSG00000159111	MRPL10	17	-	47827039	47827287	47827039	47827204	47828500	47828670	25088	15,26	179191	20,28	110133	156	73	0.0207526	0.259667	0.038,0.06	0.078,0.09	-0.035	3.5
3110	ENSG00000162191	UBXN1	11	-	62677517	62677563	62677517	62677559	62677780	62677826	3110	23,24	0,1	24,29	2,3	77	73	0.0207676	0.259719	1.0,0.958	0.919,0.902	0.068	6.8
13673	ENSG00000119509	INVS	9	+	100292325	100292436	100292374	100292436	100284319	100284603	13673	21,29	2,5	22,24	2,0	122	73	0.0208101	0.25998	0.863,0.776	0.868,1.0	-0.114	11.4
4731	ENSG00000128567	PODXL	7	-	131506259	131506383	131506259	131506321	131506578	131506927	4731	1,5	34,7	0,1	20,14	135	73	0.0208043	0.25998	0.016,0.279	0.0,0.037	0.129	12.9
8038	ENSG00000168066	SF1	11	-	64764605	64766155	64764605	64765518	64767191	64767251	8038	13211454	8,2	613615	0,0	710	73	0.0208819	0.260684	0.944,0.987	1.0,1.0	-0.034	3.4
8279	ENSG00000080189	SLC35C2	20	-	46355072	46355279	46355072	46355178	46355801	46355874	8279	93,87	2,1	46,55	4,3	174	73	0.0208881	0.260684	0.951,0.973	0.828,0.885	0.105	10.5
5289	ENSG00000130731	C16orf13	16	-	634663	634894	634663	634797	635280	635340	5289	26,25	24,34	25,22	15,10	170	73	0.0209585	0.261397	0.317,0.24	0.417,0.486	-0.173	17.3
8942	ENSG00000148337	CIZ1	9	-	128167538	128167718	128167538	128167675	128169051	128169201	8942	25,15	1,0	20,22	2,2	116	73	0.0209669	0.261397	0.94,1.0	0.863,0.874	0.101	10.1
7031	ENSG00000175287	PHYHD1	9	+	128937736	128937778	128937756	128937778	128936582	128936645	7031	12,16	82,79	8,8	98,99	93	73	0.0210036	0.261718	0.103,0.137	0.06,0.06	0.06	6
21269	ENSG00000196998	WDR45	X	-	49076616	49076753	49076616	49076750	49077836	49077911	21269	10,14	29,36	3,10	39,45	76	73	0.0210313	0.261928	0.249,0.272	0.069,0.176	0.138	13.8
26374	ENSG00000196576	PLXNB2	22	-	50280743	50280984	50280743	50280866	50281088	50281189	26374	201159	3,4	85,69	0,0	191	73	0.0210573	0.262116	0.962,0.938	1.0,1.0	-0.05	5
10879	ENSG00000105647	PIK3R2	19	+	18166025	18166140	18166110	18166140	18163262	18163388	10879	5,4	4,0	1,5	0,1	158	73	0.0211155	0.26257	0.366,1.0	1.0,0.698	-0.166	16.6
13005	ENSG00000065029	ZNF76	6	+	35292539	35292787	35292553	35292787	35291557	35291737	13005	3,1	15,21	7,4	13,15	87	73	0.0211154	0.26257	0.144,0.038	0.311,0.183	-0.156	15.6
1719	ENSG00000138867	GUCD1	22	-	24540437	24543100	24540437	24543097	24543841	24543984	1719	8,10	48,57	0,4	40,24	76	73	0.0211281	0.26259	0.138,0.144	0.0,0.138	0.072	7.2
16347	ENSG00000250208	FZD10-AS1	12	-	130154492	130154691	130154492	130154688	130155351	130155782	16347	2,2	0,0	13,11	1,3	76	73	0.0211583	0.262778	1.0,1.0	0.926,0.779	0.147	14.7
4246	ENSG00000113658	SMAD5	5	+	136147831	136147906	136147835	136147906	136132846	136132962	4246	29,22	0,2	10,17	2,3	77	73	0.021165	0.262778	1.0,0.912	0.826,0.843	0.121	12.1
20171	ENSG00000109919	MTCH2	11	-	47625673	47625867	47625673	47625741	47627079	47627127	20171	0,5	99115	5,21	171233	199	73	0.0211945	0.263009	0.0,0.016	0.011,0.032	-0.013	1.3
13727	ENSG00000166333	ILK	11	+	6604179	6604360	6604225	6604360	6603730	6603877	13727	20,20	2,2	11,21	0,1	119	73	0.0212586	0.263667	0.86,0.86	1.0,0.928	-0.104	10.4
24691	ENSG00000122376	FAM35A	10	+	87180074	87180303	87180125	87180303	87175888	87176095	24691	62,75	6,2	39,75	2,0	124	73	0.0213008	0.264055	0.859,0.957	0.92,1.0	-0.052	5.2
5732	ENSG00000157657	ZNF618	9	+	114032644	114032728	114032647	114032728	114016694	114016784	5732	13,3	21,13	2,0	5,7	76	73	0.0214285	0.265502	0.373,0.181	0.278,0.0	0.138	13.8
10734	ENSG00000174748	RPL15	3	+	23919153	23919286	23919195	23919286	23918455	23918576	10734	200226	37964474	282319	38545039	115	73	0.0214696	0.265874	0.032,0.031	0.044,0.039	-0.01	1
20414	ENSG00000196182	STK40	1	-	36358736	36358837	36358736	36358822	36361220	36361361	20414	2,4	50,31	0,0	68,47	88	73	0.0214972	0.266079	0.032,0.097	0.0,0.0	0.065	6.5
19493	ENSG00000114127	XRN1	3	-	142425428	142425544	142425428	142425538	142426743	142426841	19493	4,2	13,33	3,10	11,15	79	73	0.0215315	0.266367	0.221,0.053	0.201,0.381	-0.154	15.4
16190	ENSG00000115970	THADA	2	-	43577021	43577242	43577021	43577122	43578512	43578607	16190	31,34	0,1	13,29	0,4	193	73	0.0215484	0.266438	1.0,0.928	1.0,0.733	0.097	9.7
10684	ENSG00000167291	TBC1D16	17	-	79949716	79949865	79949716	79949823	79950410	79950575	10684	43,74	4,3	48,26	8,5	115	73	0.0215778	0.266456	0.872,0.94	0.792,0.767	0.126	12.6
28057	ENSG00000214765	SEPT7P2	7	-	45724352	45725715	45724352	45724480	45726183	45726236	28057	57,62	1,3	80122	11,12	1308	73	0.0215625	0.266456	0.761,0.536	0.289,0.362	0.323	32.3
6051	ENSG00000143126	CELSR2	1	+	109274021	109274309	109274160	109274309	109273435	109273670	6051	19,33	3,2	8,6	3,3	212	73	0.021583	0.266456	0.686,0.85	0.479,0.408	0.325	32.5
26007	ENSG00000159208	CIART	1	+	150283207	150283633	150283513	150283633	150282542	150282618	26007	20,12	0,0	10,14	3,0	379	73	0.0216031	0.266567	1.0,1.0	0.391,1.0	0.304	30.4
24508	ENSG00000171848	RRM2	2	+	10129019	10129155	10129040	10129155	10128847	10128952	24508	36,36	381333	8,12	179170	94	73	0.0217972	0.268825	0.068,0.077	0.034,0.052	0.03	3
11806	ENSG00000054654	SYNE2	14	+	64224982	64225045	64224995	64225045	64224460	64224547	11806	3,1	7,12	0,0	2,7	86	73	0.0218342	0.269143	0.267,0.066	0.0,0.0	0.167	16.7
1749	ENSG00000198373	WWP2	16	+	69783031	69783152	69783105	69783152	69776188	69776241	1749	5,2	0,3	2,3	0,0	147	73	0.0219351	0.270248	1.0,0.249	1.0,1.0	-0.375	37.5
5989	ENSG00000197299	BLM	15	+	90761048	90761255	90761117	90761255	90754810	90754938	5989	66,55	2,3	59,72	0,0	142	73	0.0219677	0.270512	0.944,0.904	1.0,1.0	-0.076	7.6
6776	ENSG00000136813	KIAA0368	9	-	111440371	111440521	111440371	111440456	111442305	111442424	6776	94,90	2,4	161183	0,0	138	73	0.0219971	0.270735	0.961,0.922	1.0,1.0	-0.058	5.8
2650	ENSG00000149582	TMEM25	11	+	118532096	118532461	118532245	118532461	118531774	118531871	2650	65,55	2,0	23,43	6,0	222	73	0.0220516	0.271267	0.914,1.0	0.558,1.0	0.178	17.8
3429	ENSG00000166925	TSC22D4	7	-	100467551	100467640	100467551	100467600	100474273	100474440	3429	5,5	86,71	0,0	19,20	113	73	0.0220746	0.271273	0.036,0.044	0.0,0.0	0.04	4
9482	ENSG00000165338	HECTD2	10	+	91496204	91496372	91496213	91496372	91493419	91493508	9482	1,0	4,4	0,5	6,3	82	73	0.0220655	0.271273	0.182,0.0	0.0,0.597	-0.207	20.7
11805	ENSG00000054654	SYNE2	14	+	64224982	64225045	64224998	64225045	64224460	64224547	11805	3,1	8,11	0,0	7,7	89	73	0.0221307	0.271409	0.235,0.069	0.0,0.0	0.152	15.2
17996	ENSG00000124784	RIOK1	6	+	7395020	7395143	7395052	7395143	7393098	7393303	17996	16,15	114,96	27,30	94123	105	73	0.0221283	0.271409	0.089,0.098	0.166,0.145	-0.062	6.2
3845	ENSG00000104231	ZFAND1	8	-	81702968	81703103	81702968	81703087	81713917	81714031	3845	20,28	1,4	30,24	7,9	89	73	0.0221186	0.271409	0.943,0.852	0.779,0.686	0.165	16.5
4090	ENSG00000225766	DHRS4L1	14	+	24038323	24038584	24038406	24038584	24036500	24036628	4090	4,5	4,0	2,5	0,1	156	73	0.0221094	0.271409	0.319,1.0	1.0,0.701	-0.191	19.1
12235	ENSG00000214331	RP11-252A24.2	16	-	74338444	74338604	74338444	74338578	74338738	74338894	12235	0,4	7,5	0,0	4,8	99	73	0.0221742	0.271803	0.0,0.371	0.0,0.0	0.185	18.5
8519	ENSG00000114650	SCAP	3	-	47417303	47417826	47417303	47417823	47418133	47418249	8519	23,16	56,55	5,2	25,21	76	73	0.0222023	0.272009	0.283,0.218	0.161,0.084	0.128	12.8
17649	ENSG00000114107	CEP70	3	-	138572858	138572932	138572858	138572914	138591853	138591956	17649	19,14	1,0	9,9	4,0	91	73	0.0222553	0.27252	0.938,1.0	0.643,1.0	0.147	14.7
9897	ENSG00000096063	SRPK1	6	-	35890894	35891040	35890894	35891013	35920467	35920528	9897	36,23	135175	8,19	104147	100	73	0.0222667	0.272521	0.163,0.088	0.053,0.086	0.056	5.6
14520	ENSG00000151923	TIAL1	10	-	119580470	119580846	119580470	119580538	119581921	119582009	14520	33,35	5,7	154270	14,14	381	73	0.02229	0.272667	0.558,0.489	0.678,0.787	-0.209	20.9
2950	ENSG00000125503	PPP1R12C	19	-	55095444	55095603	55095444	55095600	55095866	55095940	2950	48,52	37,35	19,9	20,27	76	73	0.0223073	0.272675	0.555,0.588	0.477,0.243	0.212	21.2
6082	ENSG00000205339	IPO7	11	+	9440432	9440665	9440454	9440665	9438079	9438285	6082	21,13	183203	62,52	363442	95	73	0.0223173	0.272675	0.081,0.047	0.116,0.083	-0.036	3.6
8691	ENSG00000165494	PCF11	11	+	83177713	83177819	83177716	83177819	83177084	83177204	8691	37,85	0,5	26,25	6,2	76	73	0.0223246	0.272675	1.0,0.942	0.806,0.923	0.106	10.6
1357	ENSG00000177302	TOP3A	17	-	18285406	18285643	18285406	18285520	18290556	18290686	1357	10,6	54,53	3,0	30,25	196	73	0.022395	0.273269	0.065,0.04	0.036,0.0	0.035	3.5
7967	ENSG00000121940	CLCC1	1	-	108962308	108962492	108962308	108962469	108963360	108963450	7967	3,5	13,9	2,1	17,18	96	73	0.0223959	0.273269	0.149,0.297	0.082,0.041	0.161	16.1
10809	ENSG00000183137	CEP57L1	6	+	109159217	109159462	109159268	109159462	109159024	109159102	10809	0,3	30,21	3,10	36,40	124	73	0.0224307	0.273399	0.0,0.078	0.047,0.128	-0.048	4.8
25616	ENSG00000257923	CUX1	7	+	102196633	102197305	102196939	102197305	102195506	102195603	25616	25,29	8,4	46,20	0,3	379	73	0.0224406	0.273399	0.376,0.583	1.0,0.562	-0.302	30.2
9021	ENSG00000197291	RAMP2-AS1	17	-	42753913	42756379	42753913	42755213	42759738	42759880	9021	24,33	0,0	31,5	0,2	1239	73	0.0224398	0.273399	1.0,1.0	1.0,0.128	0.436	43.6
24572	ENSG00000165637	VDAC2	10	+	75217887	75217991	75217945	75217991	75214020	75214070	24572	20,11	4,1	29,47	1,1	131	73	0.0224661	0.273571	0.736,0.86	0.942,0.963	-0.154	15.4
1554	ENSG00000084652	TXLNA	1	+	32180313	32180514	32180331	32180514	32179685	32179776	1554	208202	9,8	112141	3,1	91	73	0.0225524	0.274356	0.949,0.953	0.968,0.991	-0.029	2.9
27922	ENSG00000143418	CERS2	1	-	150966755	150966905	150966755	150966862	150967073	150967202	27922	16,18	332274	2,16	288338	116	73	0.0225608	0.274356	0.029,0.04	0.004,0.029	0.018	1.8
6511	ENSG00000114982	KANSL3	2	-	96619671	96619776	96619671	96619762	96631311	96631482	6511	8,3	29,37	1,2	28,30	87	73	0.0225762	0.274356	0.188,0.064	0.029,0.053	0.085	8.5
7163	ENSG00000100031	GGT1	22	+	24610413	24610531	24610454	24610531	24610249	24610336	7163	7,3	4,0	2,4	0,1	114	73	0.0225702	0.274356	0.528,1.0	1.0,0.719	-0.095	9.5
4996	ENSG00000006530	AGK	7	+	141613951	141614178	141614145	141614178	141613084	141613193	4996	6,6	0,1	3,2	3,0	267	73	0.022651	0.275126	1.0,0.621	0.215,1.0	0.203	20.3
19813	ENSG00000175197	DDIT3	12	-	57517268	57517438	57517268	57517424	57517705	57517753	19813	53,55	4,12	81122	22,38	87	73	0.0227039	0.27541	0.917,0.794	0.755,0.729	0.114	11.4
7058	ENSG00000119599	DCAF4	14	+	72940219	72940377	72940251	72940377	72939801	72939902	7058	68,49	8,2	41,32	1,1	105	73	0.0227087	0.27541	0.855,0.945	0.966,0.957	-0.062	6.2
7667	ENSG00000128059	PPAT	4	-	56406494	56406701	56406494	56406618	56407649	56407716	7667	142205	15,17	184285	11,11	156	73	0.0227038	0.27541	0.816,0.849	0.887,0.924	-0.073	7.3
20496	ENSG00000182858	ALG12	22	-	49904336	49904506	49904336	49904384	49907720	49907944	20496	55,75	0,0	82,90	3,2	195	73	0.0227775	0.275967	1.0,1.0	0.911,0.944	0.073	7.3
22335	ENSG00000121741	ZMYM2	13	+	20083630	20083776	20083655	20083776	20082946	20083032	22335	10,11	58,57	4,10	93,85	98	73	0.0227661	0.275967	0.114,0.126	0.031,0.081	0.064	6.4
22569	ENSG00000100479	POLE2	14	-	49655670	49655843	49655670	49655811	49663314	49663387	22569	13,14	0,0	37,50	2,3	105	73	0.0228068	0.276182	1.0,1.0	0.928,0.921	0.075	7.5
12322	ENSG00000006453	BAIAP2L1	7	-	98310444	98310604	98310444	98310592	98312096	98312264	12322	2,5	54,48	2,1	99,93	85	73	0.0228393	0.276416	0.031,0.082	0.017,0.009	0.043	4.3
23705	ENSG00000204623	ZNRD1-AS1	6	-	30007523	30007740	30007523	30007642	30009725	30009831	23705	2,2	2,1	6,7	0,2	171	73	0.022849	0.276416	0.299,0.461	1.0,0.599	-0.419	41.9
22445	ENSG00000137434	C6orf52	6	-	10686965	10687164	10686965	10687146	10694493	10694533	22445	18,15	3,1	4,2	0,0	91	73	0.0228689	0.276459	0.828,0.923	1.0,1.0	-0.125	12.5
26068	ENSG00000158062	UBXN11	1	-	26296918	26297024	26296918	26296995	26297426	26297481	26068	5,2	31,15	0,2	24,25	102	73	0.0228756	0.276459	0.103,0.087	0.0,0.054	0.068	6.8
22846	ENSG00000269891	ARHGAP19-SLIT1	10	-	97266078	97266146	97266078	97266125	97292571	97292637	22846	0,2	25,25	0,10	37,41	94	73	0.0229049	0.276675	0.0,0.058	0.0,0.159	-0.051	5.1
7786	ENSG00000204387	C6orf48	6	+	31837211	31837435	31837235	31837435	31835410	31835451	7786	51,74	288346	75101	291326	97	73	0.0229226	0.276749	0.118,0.139	0.162,0.189	-0.047	4.7
5801	ENSG00000095906	NUBP2	16	+	1786536	1787831	1787676	1787831	1782931	1783036	5801	519484	4,1	252243	0,0	1213	73	0.0229691	0.277172	0.886,0.967	1.0,1.0	-0.074	7.4
20378	ENSG00000131652	THOC6	16	+	3026062	3026288	3026250	3026288	3025923	3025988	20378	43,71	5,2	116,81	0,3	261	73	0.0229839	0.277211	0.706,0.909	1.0,0.883	-0.134	13.4
13624	ENSG00000186318	BACE1	11	-	117293870	117294008	117293870	117293933	117295130	117295347	13624	61,59	5,1	30,20	4,5	148	73	0.0230204	0.277374	0.858,0.967	0.787,0.664	0.187	18.7
24834	ENSG00000090686	USP48	1	-	21704261	21704392	21704261	21704387	21705726	21705837	24834	68,59	1,0	52,91	2,5	78	73	0.0230127	0.277374	0.985,1.0	0.961,0.945	0.039	3.9
7791	ENSG00000204387	C6orf48	6	+	31836294	31836517	31836426	31836517	31835413	31835451	7791	115,94	5,1	112198	1,1	205	73	0.0230971	0.278158	0.891,0.971	0.976,0.986	-0.05	5
[truncated: 22,075 more rows]
