# Supplementary material for: KDM7A and KDM1A inhibition suppresses tumour promoting pathways in prostate cancer
Source: Mol Oncol. 2026 Mar 23:10.1002/1878-0261.70238. Online ahead of print. doi: 10.1002/1878-0261.70238 (PMC13398633; doi:10.1002/1878-0261.70238)
Supplement: Supplementary file 45 — Table S34. Alternative splicing events data for LNCaP vehicle compared to namoline and TCE‐5002 combination treatment in the presence of R1881, for SE (SE = skipped exon, significant splicing events FDR‐corrected P value < 0.05, highlighted in yellow). [file MOL2-9999-0-s027.xlsx]

## Sheet: SE
ID	GeneID	geneSymbol	chr	strand	exonStart_0base	exonEnd	upstreamES	upstreamEE	downstreamES	downstreamEE	ID	IC_SAMPLE_1	SC_SAMPLE_1	IC_SAMPLE_2	SC_SAMPLE_2	IncFormLen	SkipFormLen	PValue	FDR	IncLevel1	IncLevel2	IncLevelDifference	Abs dPsi
54279	ENSG00000120699	EXOSC8	13	+	37003494	37003517	37002933	37003007	37004479	37004525	54279	0,0	4,1	2,7	0,0	96	73	3.34233e-11	1.33985e-08	0.0,0.0	1.0,1.0	-1	100
37976	ENSG00000245573	BDNF-AS	11	+	27675296	27675496	27659170	27659228	27675576	27675978	37976	0,0	3,1	6,3	0,0	273	73	8.71189e-11	3.09739e-08	0.0,0.0	1.0,1.0	-1	100
6141	ENSG00000148516	ZEB1	10	+	31373121	31373173	31319211	31319292	31387123	31387266	6141	2,2	0,0	0,0	5,5	125	73	1.69814e-10	5.51251e-08	1.0,1.0	0.0,0.0	1	100
49639	ENSG00000123415	SMUG1	12	-	54172375	54172433	54172024	54172109	54182503	54182623	49639	0,0	2,5	1,3	0,0	131	73	3.4084e-10	1.01285e-07	0.0,0.0	1.0,1.0	-1	100
80495	ENSG00000172366	FAM195A	16	+	647782	647849	642119	642249	648119	648474	80495	3,1	0,0	0,0	3,1	140	73	9.23818e-10	2.45243e-07	1.0,1.0	0.0,0.0	1	100
50152	ENSG00000100413	POLR3H	22	-	41532973	41533047	41532658	41532745	41533521	41533687	50152	0,0	2,3	3,1	0,0	147	73	1.31895e-09	3.33817e-07	0.0,0.0	1.0,1.0	-1	100
72583	ENSG00000196440	ARMCX4	X	+	101524203	101524432	101511024	101511055	101531643	101533459	72583	2,1	0,0	0,0	2,1	302	73	1.44867e-09	3.55842e-07	1.0,1.0	0.0,0.0	1	100
76458	ENSG00000171084	FAM86JP	3	+	125923663	125923796	125920824	125920905	125923878	125924140	76458	0,0	1,1	3,4	0,0	206	73	2.90352e-09	6.376e-07	0.0,0.0	1.0,1.0	-1	100
71794	ENSG00000128536	CDHR3	7	+	105879644	105880077	105878206	105878358	105889525	105890103	71794	0,0	1,2	2,1	0,0	506	73	3.02186e-09	6.49265e-07	0.0,0.0	1.0,1.0	-1	100
29892	ENSG00000167100	SAMD14	17	-	50114356	50114440	50114186	50114306	50115563	50115723	29892	0,0	3,6	1,1	0,0	157	73	3.42671e-09	7.23241e-07	0.0,0.0	1.0,1.0	-1	100
54452	ENSG00000237978	KCNMB2-AS1	3	-	178757079	178757133	178749045	178749236	178859488	178859623	54452	1,1	0,0	0,0	4,8	127	73	3.42203e-09	7.23241e-07	1.0,1.0	0.0,0.0	1	100
50903	ENSG00000110721	CHKA	11	-	68082490	68082520	68081403	68081457	68089820	68089880	50903	1,4	0,0	0,0	1,1	103	73	4.19348e-09	8.43197e-07	1.0,1.0	0.0,0.0	1	100
75350	ENSG00000083099	LYRM2	6	-	89624488	89624602	89621720	89621948	89637741	89637882	75350	1,1	0,0	0,0	2,1	187	73	4.18709e-09	8.43197e-07	1.0,1.0	0.0,0.0	1	100
24944	ENSG00000197548	ATG7	3	+	11280993	11281102	11272347	11272430	11282192	11282438	24944	0,0	1,2	1,1	0,0	182	73	4.36387e-09	8.63092e-07	0.0,0.0	1.0,1.0	-1	100
69288	ENSG00000128487	SPECC1	17	+	20067193	20067378	20009363	20009424	20096630	20096798	69288	0,0	3,1	1,1	0,0	258	73	4.97389e-09	9.70884e-07	0.0,0.0	1.0,1.0	-1	100
24401	ENSG00000149547	EI24	11	+	125581247	125581322	125580092	125580204	125583520	125584209	24401	0,0	1,1	2,3	0,0	148	73	5.19452e-09	1.00087e-06	0.0,0.0	1.0,1.0	-1	100
70585	ENSG00000123243	ITIH5	10	-	7609419	7609494	7585900	7586069	7615981	7616098	70585	1,1	0,0	0,0	1,2	148	73	5.84183e-09	1.11388e-06	1.0,1.0	0.0,0.0	1	100
11320	ENSG00000021645	NRXN3	14	+	79692172	79692262	79663777	79663949	79697629	79697937	11320	0,0	8,6	1,1	0,0	163	73	6.00603e-09	1.13167e-06	0.0,0.0	1.0,1.0	-1	100
17167	ENSG00000135951	TSGA10	2	-	99118776	99118801	99118550	99118686	99127047	99127176	17167	0,0	1,1	2,2	0,0	98	73	6.94938e-09	1.2931e-06	0.0,0.0	1.0,1.0	-1	100
50906	ENSG00000110721	CHKA	11	-	68081817	68081848	68081403	68081457	68089820	68089880	50906	2,1	0,0	0,0	1,1	104	73	1.22379e-08	2.13734e-06	1.0,1.0	0.0,0.0	1	100
61465	ENSG00000165533	TTC8	14	+	88846597	88846675	88843805	88843850	88846844	88846907	61465	0,0	1,1	1,1	0,0	151	73	1.73376e-08	2.77635e-06	0.0,0.0	1.0,1.0	-1	100
3208	ENSG00000137747	TMPRSS13	11	-	117914608	117914647	117914391	117914514	117917169	117917274	3208	0,0	1,1	1,1	0,0	112	73	2.0394e-08	3.18883e-06	0.0,0.0	1.0,1.0	-1	100
7945	ENSG00000056487	PHF21B	22	-	44970939	44971109	44968987	44969205	44971286	44971470	7945	0,1	3,8	1,1	0,0	243	73	1.34633e-08	2.30535e-06	0.0,0.036	1.0,1.0	-0.982	98.2
81497	ENSG00000189127	ANKRD34B	5	-	80564383	80564469	80563734	80563815	80566688	80566771	81497	1,0	9,12	1,3	0,0	159	73	8.22416e-10	2.21274e-07	0.049,0.0	1.0,1.0	-0.976	97.6
22673	ENSG00000250565	ATP6V1E2	2	-	46541557	46541647	46541389	46541453	46542216	46542557	22673	2,0	12,18	4,1	0,0	163	73	1.13402e-09	2.945e-07	0.069,0.0	1.0,1.0	-0.966	96.6
42366	ENSG00000171798	KNDC1	10	+	133173930	133174096	133168253	133168312	133179261	133179374	42366	0,2	4,6	2,1	0,0	239	73	3.02593e-10	9.08234e-08	0.0,0.092	1.0,1.0	-0.954	95.4
8372	ENSG00000185122	HSF1	8	+	144306547	144306767	144293461	144293580	144308905	144309014	8372	1,1	6,3	7,5	0,0	293	73	4.70944e-11	1.80317e-08	0.04,0.077	1.0,1.0	-0.942	94.2
54115	ENSG00000239791	AC002310.7	16	+	30581723	30582148	30572249	30572411	30582529	30582892	54115	4,4	0,0	0,3	1,3	498	73	2.95449e-09	6.4289e-07	1.0,1.0	0.0,0.128	0.936	93.6
28672	ENSG00000162604	TM2D1	1	-	61724287	61724425	61709328	61709437	61724901	61725113	28672	0,4	3,9	2,1	0,0	211	73	2.9728e-09	6.4289e-07	0.0,0.133	1.0,1.0	-0.933	93.3
77391	ENSG00000130816	DNMT1	19	-	10218767	10218869	10182040	10182077	10231203	10231286	77391	0,2	1,5	1,2	0,0	175	73	2.45723e-10	7.6443e-08	0.0,0.143	1.0,1.0	-0.928	92.8
75630	ENSG00000078369	GNB1	1	-	1839628	1839682	1839189	1839238	1879786	1879902	75630	1,1	7,7	3,1	0,0	127	73	7.42172e-09	1.36821e-06	0.076,0.076	1.0,1.0	-0.924	92.4
53666	ENSG00000164037	SLC9B1	4	-	102912007	102912129	102911430	102911537	102932123	102932299	53666	1,2	0,0	2,0	4,1	195	73	7.18354e-10	1.96822e-07	1.0,1.0	0.158,0.0	0.921	92.1
43944	ENSG00000260276	RP11-77H9.2	16	+	8850932	8851050	8849848	8849993	8855033	8855217	43944	2,0	4,5	2,3	0,0	191	73	1.35725e-12	6.98866e-10	0.16,0.0	1.0,1.0	-0.92	92
6130	ENSG00000148516	ZEB1	10	+	31373017	31373173	31319215	31319292	31387123	31387266	6130	4,1	0,0	3,0	5,5	229	73	7.59359e-12	3.48e-09	1.0,1.0	0.161,0.0	0.919	91.9
36826	ENSG00000267280	TBX2-AS1	17	-	61394639	61394738	61393457	61393747	61399238	61399370	36826	6,0	13,4	3,4	0,0	172	73	1.54543e-08	2.529e-06	0.164,0.0	1.0,1.0	-0.918	91.8
25811	ENSG00000160789	LMNA	1	+	156090470	156090582	156082947	156083184	156114712	156115274	25811	1,0	2,2	1,3	0,0	185	73	1.66171e-09	4.00217e-07	0.165,0.0	1.0,1.0	-0.917	91.7
53309	ENSG00000230162	CT45A11P	X	-	135946564	135946715	135944795	135945034	135946964	135947139	53309	2,0	3,1	1,7	0,0	224	73	2.50668e-08	3.82927e-06	0.178,0.0	1.0,1.0	-0.911	91.1
50055	ENSG00000008710	PKD1	16	-	2099319	2099563	2097858	2098191	2099643	2099770	50055	0,2	10,2	8,1	0,0	317	73	1.54432e-13	9.22422e-11	0.0,0.187	1.0,1.0	-0.906	90.6
56162	ENSG00000008300	CELSR3	3	-	48644215	48644246	48643553	48643680	48644715	48644828	56162	0,1	2,3	1,2	0,0	104	73	4.51734e-10	1.29721e-07	0.0,0.19	1.0,1.0	-0.905	90.5
36498	ENSG00000203865	ATP1A1-AS1	1	-	116406927	116407195	116405511	116406148	116418458	116418564	36498	3,4	0,0	4,1	6,3	341	73	1.23928e-08	2.15808e-06	1.0,1.0	0.125,0.067	0.904	90.4
38758	ENSG00000196295	AC005154.6	7	-	30551317	30551395	30550567	30550781	30552099	30552179	38758	2,4	0,0	1,0	2,1	151	73	9.77091e-07	8.85609e-05	1.0,1.0	0.195,0.0	0.902	90.2
12019	ENSG00000113658	SMAD5	5	+	136147835	136147906	136132846	136132962	136152674	136152758	12019	0,2	1,4	3,3	0,0	144	73	4.09888e-09	8.38445e-07	0.0,0.202	1.0,1.0	-0.899	89.9
38654	ENSG00000268614	CTD-2207O23.10	19	+	7534378	7534446	7534167	7534239	7534749	7534902	38654	0,1	1,2	2,1	0,0	141	73	1.29723e-06	0.00011261	0.0,0.206	1.0,1.0	-0.897	89.7
58087	ENSG00000249673	NOP14-AS1	4	+	2936493	2936601	2934898	2935735	2937751	2937844	58087	0,2	6,3	4,1	0,0	181	73	9.1005e-13	4.85333e-10	0.0,0.212	1.0,1.0	-0.894	89.4
38625	ENSG00000149050	ZNF214	11	-	7019682	7019745	7002708	7002851	7020072	7020235	38625	3,3	0,0	1,0	2,1	136	73	1.5068e-06	0.0001257	1.0,1.0	0.212,0.0	0.894	89.4
81046	ENSG00000198015	MRPL42	12	+	93473281	93473388	93470485	93470505	93476953	93477017	81046	3,3	0,0	2,1	7,3	180	73	6.48866e-09	1.21115e-06	1.0,1.0	0.104,0.119	0.889	88.9
75631	ENSG00000078369	GNB1	1	-	1839628	1839682	1839189	1839238	1890363	1890401	75631	1,0	2,4	3,1	0,0	127	73	1.15199e-11	5.05944e-09	0.223,0.0	1.0,1.0	-0.888	88.8
59881	ENSG00000228486	LINC01125	2	+	97670972	97671146	97670589	97670689	97671330	97671729	59881	1,0	1,2	2,1	0,0	247	73	1.37845e-07	1.67348e-05	0.228,0.0	1.0,1.0	-0.886	88.6
44678	ENSG00000181031	RPH3AL	17	-	333758	333934	327466	327579	386196	386233	44678	3,2	0,0	1,0	1,1	249	73	5.2196e-05	0.00218316	1.0,1.0	0.227,0.0	0.886	88.6
67198	ENSG00000140511	HAPLN3	15	-	88879410	88879452	88878966	88879269	88881356	88881725	67198	1,0	2,2	1,1	0,0	115	73	1.855e-08	2.94474e-06	0.241,0.0	1.0,1.0	-0.879	87.9
24877	ENSG00000174306	ZHX3	20	-	41267462	41267612	41202056	41205066	41268989	41269083	24877	3,5	0,0	2,0	2,5	223	73	7.99805e-13	4.30381e-10	1.0,1.0	0.247,0.0	0.877	87.7
9240	ENSG00000128573	FOXP2	7	+	114629591	114629642	114628539	114628677	114629804	114630005	9240	0,5	6,9	1,1	0,0	124	73	1.04643e-07	1.34127e-05	0.0,0.246	1.0,1.0	-0.877	87.7
67199	ENSG00000140511	HAPLN3	15	-	88879417	88879452	88879118	88879269	88881356	88881725	67199	0,1	2,2	3,4	0,0	108	73	2.5285e-08	3.85273e-06	0.0,0.253	1.0,1.0	-0.873	87.3
13317	ENSG00000233215	AP000472.2	21	-	22042944	22043108	22041219	22041435	22096528	22096586	13317	19,15	0,0	1,6	4,8	237	73	2.89224e-12	1.42772e-09	1.0,1.0	0.071,0.188	0.871	87.1
36825	ENSG00000267280	TBX2-AS1	17	-	61394621	61394738	61393457	61393747	61399238	61399370	36825	7,1	13,4	3,4	0,0	190	73	7.30074e-08	9.77743e-06	0.171,0.088	1.0,1.0	-0.871	87.1
77713	ENSG00000272419	RP11-403I13.8	1	-	145170941	145171185	145168404	145169086	145215638	145215850	77713	2,5	0,0	0,3	1,2	317	73	1.2886e-05	0.000723387	1.0,1.0	0.0,0.257	0.871	87.1
7136	ENSG00000235194	PPP1R3E	14	-	23300106	23300139	23299400	23299541	23301397	23301475	7136	0,0	1,3	11,4	0,1	106	73	6.5464e-11	2.39887e-08	0.0,0.0	1.0,0.734	-0.867	86.7
74990	ENSG00000263956	NBPF11	1	-	148135123	148135247	148127140	148127288	148135671	148135813	74990	1,3	0,0	0,1	4,1	197	73	1.25797e-11	5.40566e-09	1.0,1.0	0.0,0.27	0.865	86.5
42473	ENSG00000198626	RYR2	1	+	237726272	237726308	237723127	237723262	237727086	237727199	42473	4,2	1,0	0,0	4,2	109	73	4.17476e-09	8.43197e-07	0.728,1.0	0.0,0.0	0.864	86.4
8850	ENSG00000228315	GUSBP11	22	-	23651411	23651529	23638486	23638942	23652478	23652576	8850	3,0	3,5	3,1	0,0	191	73	1.18233e-11	5.11744e-09	0.277,0.0	1.0,1.0	-0.861	86.1
13315	ENSG00000233215	AP000472.2	21	-	22042944	22043087	22041173	22041435	22096528	22096586	13315	18,18	0,0	1,6	4,8	216	73	2.67197e-12	1.32997e-09	1.0,1.0	0.078,0.202	0.86	86
52648	ENSG00000186496	ZNF396	18	-	35374469	35374823	35374173	35374364	35377277	35377310	52648	3,7	5,5	3,1	0,0	427	73	1.84227e-09	4.33224e-07	0.093,0.193	1.0,1.0	-0.857	85.7
6549	ENSG00000163138	PACRGL	4	+	20701725	20701884	20700459	20700787	20702140	20702196	6549	4,1	4,5	4,1	0,0	232	73	4.06142e-11	1.59598e-08	0.239,0.059	1.0,1.0	-0.851	85.1
36467	ENSG00000198453	ZNF568	19	+	36931552	36931647	36917578	36917648	36936745	36936872	36467	1,2	0,0	0,1	3,1	168	73	3.82384e-09	7.90869e-07	1.0,1.0	0.0,0.303	0.849	84.9
36464	ENSG00000198453	ZNF568	19	+	36931552	36931645	36917578	36917648	36936745	36936824	36464	2,4	0,0	0,1	3,1	166	73	4.07277e-09	8.35968e-07	1.0,1.0	0.0,0.305	0.848	84.8
23236	ENSG00000146776	ATXN7L1	7	-	105612696	105612789	105610528	105610603	105613861	105614816	23236	2,1	0,0	1,0	1,1	166	73	0.000181874	0.00562867	1.0,1.0	0.305,0.0	0.848	84.8
43717	ENSG00000082397	EPB41L3	18	-	5398020	5398143	5397397	5397426	5400968	5401043	43717	1,3	2,6	2,6	0,0	196	73	1.61436e-08	2.61317e-06	0.157,0.157	1.0,1.0	-0.843	84.3
64100	ENSG00000160404	TOR2A	9	-	127734298	127734379	127733384	127733557	127735119	127735313	64100	0,1	1,1	4,2	0,0	154	73	0.000229675	0.00673797	0.0,0.322	1.0,1.0	-0.839	83.9
33356	ENSG00000249306	LINC01411	5	+	174427638	174427750	174336294	174336576	174517758	174517905	33356	3,5	0,0	1,1	2,2	185	73	3.35583e-07	3.59679e-05	1.0,1.0	0.165,0.165	0.835	83.5
58974	ENSG00000177565	TBL1XR1	3	-	177079826	177079945	177053772	177053918	177098465	177098541	58974	9,4	0,0	0,4	4,3	192	73	1.38396e-10	4.59244e-08	1.0,1.0	0.0,0.336	0.832	83.2
60477	ENSG00000119650	IFT43	14	+	75941423	75941494	75902135	75902224	75941689	75941780	60477	0,1	1,1	1,4	0,0	144	73	0.000283173	0.00792637	0.0,0.336	1.0,1.0	-0.832	83.2
8118	ENSG00000183150	GPR19	12	-	12688512	12688932	12684397	12684507	12695458	12695511	8118	6,10	11,4	6,2	0,0	493	73	1.57279e-07	1.86769e-05	0.075,0.27	1.0,1.0	-0.828	82.8
55030	ENSG00000028310	BRD9	5	-	868606	869119	865413	865581	869244	869404	55030	10,10	7,5	2,3	0,0	586	73	9.66488e-07	8.80005e-05	0.151,0.199	1.0,1.0	-0.825	82.5
74234	ENSG00000140367	UBE2Q2	15	+	75877960	75878021	75873427	75873568	75883365	75883424	74234	1,0	1,3	2,1	0,0	134	73	1.39435e-08	2.33945e-06	0.353,0.0	1.0,1.0	-0.824	82.4
56240	ENSG00000028203	VEZT	12	+	95257153	95257239	95251939	95252071	95266356	95266632	56240	6,0	5,6	2,3	0,0	159	73	3.09671e-09	6.62963e-07	0.355,0.0	1.0,1.0	-0.823	82.3
42558	ENSG00000080822	CLDND1	3	-	98521652	98521703	98521132	98521377	98522848	98523066	42558	2,6	0,0	1,0	1,1	124	73	0.000452333	0.0113282	1.0,1.0	0.371,0.0	0.815	81.5
8087	ENSG00000224078	SNHG14	15	+	25100778	25100890	25099144	25099278	25103858	25103970	8087	5,7	0,0	0,3	2,2	185	73	7.23237e-07	7.01282e-05	1.0,1.0	0.0,0.372	0.814	81.4
3242	ENSG00000079819	EPB41L2	6	-	130870327	130870381	130870038	130870126	130876673	130876775	3242	3,3	7,8	1,2	0,0	127	73	7.55452e-07	7.23127e-05	0.198,0.177	1.0,1.0	-0.813	81.3
10989	ENSG00000282851	BISPR	19	+	17413096	17413104	17406076	17406296	17413220	17413305	10989	0,2	1,3	1,3	0,0	81	73	1.45011e-05	0.00079318	0.0,0.375	1.0,1.0	-0.813	81.3
76266	ENSG00000196872	KIAA1211L	2	-	98912747	98912985	98846730	98846810	98935937	98936259	76266	7,5	1,0	0,0	1,1	311	73	2.28979e-08	3.52678e-06	0.622,1.0	0.0,0.0	0.811	81.1
64989	ENSG00000154079	SDHAF4	6	+	70567871	70568025	70566916	70567004	70576819	70576862	64989	2,5	4,5	2,4	0,0	227	73	2.97797e-09	6.4289e-07	0.139,0.243	1.0,1.0	-0.809	80.9
67581	ENSG00000142621	FHAD1	1	+	15391209	15391263	15382027	15382193	15397296	15397516	67581	1,2	0,0	1,2	3,4	127	73	2.73879e-07	3.04067e-05	1.0,1.0	0.161,0.223	0.808	80.8
13815	ENSG00000261801	LOXL1-AS1	15	-	73909636	73909876	73908195	73908548	73912184	73912303	13815	2,6	6,3	4,3	0,0	313	73	4.89955e-11	1.86401e-08	0.072,0.318	1.0,1.0	-0.805	80.5
36273	ENSG00000184465	WDR27	6	-	169667135	169667187	169665485	169665556	169672254	169672396	36273	10,1	0,0	1,1	3,2	125	73	1.68497e-07	1.9734e-05	1.0,1.0	0.163,0.226	0.805	80.5
76620	ENSG00000170949	ZNF160	19	-	53091412	53091497	53086261	53086321	53091636	53091720	76620	2,2	3,5	1,2	0,0	158	73	2.56606e-08	3.88027e-06	0.235,0.156	1.0,1.0	-0.804	80.4
18339	ENSG00000272896	RP11-216L13.17	9	+	136791755	136791777	136791378	136791424	136792250	136792358	18339	2,4	0,2	0,0	3,2	95	73	2.98752e-07	3.28023e-05	1.0,0.606	0.0,0.0	0.803	80.3
80166	ENSG00000095794	CREM	10	+	35137781	35137879	35127459	35127567	35148367	35148491	80166	2,1	3,2	3,5	0,0	171	73	2.5741e-07	2.88463e-05	0.222,0.176	1.0,1.0	-0.801	80.1
55014	ENSG00000103599	IQCH	15	+	67263121	67263216	67261271	67261394	67279394	67279512	55014	2,1	3,2	3,3	0,0	168	73	3.29005e-07	3.5472e-05	0.225,0.178	1.0,1.0	-0.798	79.8
37148	ENSG00000087884	AAMDC	11	+	77884779	77884916	77869721	77869817	77900570	77900785	37148	7,3	0,0	1,2	2,2	210	73	4.89803e-07	5.03544e-05	1.0,1.0	0.148,0.258	0.797	79.7
77396	ENSG00000130816	DNMT1	19	-	10218751	10218869	10182040	10182077	10231203	10231286	77396	1,2	1,5	6,1	0,0	191	73	8.20651e-10	2.21274e-07	0.277,0.133	1.0,1.0	-0.795	79.5
8051	ENSG00000129007	CALML4	15	-	68205120	68205151	68199540	68199681	68205244	68205488	8051	2,0	2,1	5,9	0,0	104	73	0.000311856	0.0085485	0.412,0.0	1.0,1.0	-0.794	79.4
13818	ENSG00000261801	LOXL1-AS1	15	-	73909636	73909850	73908195	73908548	73912184	73912303	13818	2,6	6,3	4,3	0,0	287	73	1.04018e-10	3.63332e-08	0.078,0.337	1.0,1.0	-0.792	79.2
45454	ENSG00000221978	CCNL2	1	-	1388949	1389047	1388625	1388743	1390229	1390371	45454	2,4	0,0	2,4	6,4	171	73	1.0987e-09	2.86574e-07	1.0,1.0	0.125,0.299	0.788	78.8
56494	ENSG00000158483	FAM86C1	11	+	71793379	71793481	71791735	71791819	71796016	71796940	56494	2,1	9,7	6,7	1,0	175	73	1.60251e-08	2.60811e-06	0.085,0.056	0.715,1.0	-0.787	78.7
56777	ENSG00000067842	ATP2B3	X	+	153518431	153518551	153517675	153517875	153536121	153536455	56777	3,1	3,2	2,2	0,0	193	73	6.15228e-08	8.37075e-06	0.274,0.159	1.0,1.0	-0.783	78.3
80702	ENSG00000070444	MNT	17	-	2391402	2391495	2387856	2388049	2393760	2393830	80702	4,3	5,6	1,7	0,0	166	73	2.24474e-08	3.47354e-06	0.26,0.18	1.0,1.0	-0.78	78
71665	ENSG00000166321	NUDT13	10	+	73125397	73125509	73125117	73125243	73126672	73126827	71665	2,0	1,3	5,3	0,0	185	73	1.18668e-07	1.48285e-05	0.441,0.0	1.0,1.0	-0.779	77.9
73129	ENSG00000187672	ERC2	3	-	55606779	55606966	55510775	55511276	55699377	55699512	73129	11,13	0,0	2,2	1,6	260	73	2.98123e-11	1.23659e-08	1.0,1.0	0.36,0.086	0.777	77.7
64992	ENSG00000154079	SDHAF4	6	+	70567868	70568025	70566916	70567004	70576819	70576862	64992	2,7	4,5	2,3	0,0	230	73	1.54706e-09	3.77168e-07	0.137,0.308	1.0,1.0	-0.777	77.7
13318	ENSG00000233215	AP000472.2	21	-	22062008	22062165	22041219	22041435	22096528	22096586	13318	17,19	0,0	5,5	4,8	230	73	2.61446e-11	1.09204e-08	1.0,1.0	0.284,0.166	0.775	77.5
42557	ENSG00000080822	CLDND1	3	-	98521652	98521703	98521132	98521437	98522848	98523066	42557	2,6	0,2	1,0	6,3	124	73	9.4169e-06	0.00056191	1.0,0.638	0.089,0.0	0.774	77.4
17828	ENSG00000172262	ZNF131	5	+	43079899	43079954	43068115	43068217	43099019	43099338	17828	2,15	1,0	0,0	2,3	128	73	1.88513e-10	6.05368e-08	0.533,1.0	0.0,0.0	0.766	76.6
13376	ENSG00000100075	SLC25A1	22	-	19176581	19176633	19176420	19176494	19176845	19176950	13376	3,0	2,5	1,1	0,0	125	73	6.03126e-09	1.13285e-06	0.467,0.0	1.0,1.0	-0.766	76.6
11673	ENSG00000149179	C11orf49	11	+	47137315	47137560	46987207	46987310	47137644	47137729	11673	9,1	5,1	5,6	0,0	318	73	4.31412e-08	6.14993e-06	0.292,0.187	1.0,1.0	-0.76	76
39035	ENSG00000107736	CDH23	10	+	71643860	71643866	71617204	71617393	71645830	71645980	39035	1,1	0,0	0,1	1,1	79	73	0.00188877	0.0323255	1.0,1.0	0.0,0.48	0.76	76
47464	ENSG00000186104	CYP2R1	11	-	14890431	14890469	14885775	14885917	14891363	14891530	47464	0,2	9,5	4,17	1,0	111	73	2.03301e-10	6.49366e-08	0.0,0.208	0.725,1.0	-0.759	75.9
13816	ENSG00000261801	LOXL1-AS1	15	-	73909636	73909821	73908195	73908548	73912184	73912303	13816	2,7	6,3	4,2	0,0	258	73	7.63069e-10	2.07173e-07	0.086,0.398	1.0,1.0	-0.758	75.8
66187	ENSG00000115840	SLC25A12	2	-	171845726	171845858	171844368	171844508	171848172	171848276	66187	1,1	0,0	2,4	2,5	205	73	4.46121e-07	4.62618e-05	1.0,1.0	0.263,0.222	0.758	75.8
36704	ENSG00000226471	CTA-292E10.6	22	+	28844126	28844199	28821971	28822179	28848390	28848559	36704	1,5	0,1	0,2	2,4	146	73	2.42297e-05	0.00118587	1.0,0.714	0.0,0.2	0.757	75.7
3069	ENSG00000144935	TRPC1	3	+	142796122	142796177	142791018	142791158	142802168	142802344	3069	1,1	4,1	4,3	0,0	128	73	8.93103e-09	1.62143e-06	0.125,0.363	1.0,1.0	-0.756	75.6
23988	ENSG00000180071	ANKRD18A	9	-	38604862	38604916	38603158	38603212	38607425	38607493	23988	0,2	6,12	10,5	1,1	127	73	1.71101e-09	4.0555e-07	0.0,0.087	0.852,0.742	-0.753	75.3
20604	ENSG00000143195	ILDR2	1	-	166936590	166936737	166927066	166927180	166956732	166956852	20604	3,6	0,0	3,0	1,2	220	73	4.88813e-05	0.00208438	1.0,1.0	0.499,0.0	0.75	75
20254	ENSG00000196954	CASP4	11	-	104950924	104951098	104949401	104949777	104954746	104955001	20254	10,14	0,0	2,1	1,2	247	73	5.23286e-05	0.00218572	1.0,1.0	0.372,0.129	0.75	75
34499	ENSG00000068024	HDAC4	2	-	239236592	239236664	239189832	239190077	239352677	239352918	34499	4,3	0,0	0,2	2,1	145	73	5.33496e-05	0.00222111	1.0,1.0	0.0,0.502	0.749	74.9
35333	ENSG00000151743	AMN1	12	-	31714440	31714631	31709292	31709425	31714881	31714951	35333	1,5	0,1	0,1	1,3	264	73	1.73333e-05	0.000910571	1.0,0.58	0.0,0.084	0.748	74.8
13819	ENSG00000261801	LOXL1-AS1	15	-	73909636	73909824	73908195	73908548	73912184	73912303	13819	2,8	6,3	4,2	0,0	261	73	1.69922e-09	4.0555e-07	0.085,0.427	1.0,1.0	-0.744	74.4
38760	ENSG00000196295	AC005154.6	7	-	30551317	30551479	30548358	30550781	30552099	30552179	38760	3,6	0,0	1,2	2,1	235	73	6.6926e-05	0.00265614	1.0,1.0	0.134,0.383	0.742	74.2
76617	ENSG00000170949	ZNF160	19	-	53091412	53091529	53084953	53086321	53091636	53091720	76617	5,2	3,5	5,4	0,0	190	73	1.29185e-09	3.28349e-07	0.39,0.133	1.0,1.0	-0.738	73.8
48190	ENSG00000248932	RP11-319G6.1	3	+	139459930	139459985	139423015	139423114	139561652	139561748	48190	1,2	3,2	1,1	0,0	128	73	8.99956e-08	1.16857e-05	0.16,0.363	1.0,1.0	-0.738	73.8
41898	ENSG00000126790	L3HYPDH	14	-	59474434	59474526	59472616	59473090	59475868	59476006	41898	1,3	5,3	7,14	0,1	165	73	2.03995e-07	2.33821e-05	0.081,0.307	1.0,0.861	-0.736	73.6
20607	ENSG00000143195	ILDR2	1	-	166939513	166939570	166927066	166927180	166956732	166956852	20607	6,2	0,0	2,0	1,2	130	73	9.01344e-05	0.00335644	1.0,1.0	0.529,0.0	0.736	73.6
54903	ENSG00000138138	ATAD1	10	-	87789039	87789129	87776320	87776427	87790309	87790430	54903	6,8	0,0	0,5	1,2	163	73	0.00184524	0.0317534	1.0,1.0	0.0,0.528	0.736	73.6
76618	ENSG00000170949	ZNF160	19	-	53091412	53091553	53086261	53086321	53091636	53091720	76618	5,3	3,5	2,2	0,0	214	73	1.70351e-09	4.0555e-07	0.362,0.17	1.0,1.0	-0.734	73.4
67888	ENSG00000069493	CLEC2D	12	+	9693998	9694091	9693033	9693115	9694759	9699555	67888	2,6	0,3	0,0	2,1	166	73	1.55695e-05	0.000840275	1.0,0.468	0.0,0.0	0.734	73.4
43560	ENSG00000055044	NOP58	2	+	202299718	202299769	202297844	202297906	202300085	202300137	43560	1,1	0,0	1,3	3,3	124	73	4.25097e-08	6.08899e-06	1.0,1.0	0.164,0.371	0.732	73.2
47245	ENSG00000141068	KSR1	17	+	27601229	27601401	27597267	27597436	27603833	27603888	47245	4,6	6,3	4,3	0,0	245	73	1.33643e-09	3.35668e-07	0.166,0.373	1.0,1.0	-0.73	73
53843	ENSG00000176222	ZNF404	19	-	43880592	43880674	43880009	43880136	43883955	43883964	53843	9,9	1,1	2,0	5,5	155	73	1.1049e-07	1.38939e-05	0.809,0.809	0.159,0.0	0.73	73
9335	ENSG00000134815	DHX34	19	+	47376914	47376989	47376457	47376560	47377099	47377206	9335	9,8	33,42	22,18	2,2	148	73	0	0	0.119,0.086	0.844,0.816	-0.727	72.7
33131	ENSG00000164031	DNAJB14	4	-	99924759	99924815	99923039	99923185	99927716	99927838	33131	2,2	0,0	1,2	1,5	129	73	1.0425e-08	1.86433e-06	1.0,1.0	0.361,0.185	0.727	72.7
7652	ENSG00000182986	ZNF320	19	-	52866745	52866851	52863789	52864159	52873991	52874072	7652	3,2	2,4	1,1	0,0	179	73	1.15643e-08	2.05576e-06	0.38,0.169	1.0,1.0	-0.726	72.6
61652	ENSG00000090661	CERS4	19	+	8241340	8241457	8210705	8210862	8254498	8254616	61652	1,5	0,0	1,4	3,2	190	73	7.63222e-08	1.01531e-05	1.0,1.0	0.114,0.435	0.726	72.6
2935	ENSG00000187609	EXD3	9	-	137354595	137354773	137354338	137354377	137356267	137356368	2935	5,1	3,1	7,1	0,0	251	73	4.85517e-06	0.000325842	0.326,0.225	1.0,1.0	-0.724	72.4
67201	ENSG00000140511	HAPLN3	15	-	88879417	88880610	88878966	88879269	88881356	88881725	67201	26,5	2,2	40,73	0,0	1266	73	1.64779e-06	0.000134641	0.428,0.126	1.0,1.0	-0.723	72.3
37010	ENSG00000117480	FAAH	1	+	46405870	46405952	46405722	46405794	46406037	46406078	37010	5,0	9,15	4,2	1,0	155	73	2.45294e-05	0.00119408	0.207,0.0	0.653,1.0	-0.723	72.3
57981	ENSG00000134186	PRPF38B	1	+	108697809	108697859	108696276	108696337	108697946	108698017	57981	1,3	7,6	5,9	1,0	123	73	1.2504e-07	1.54951e-05	0.078,0.229	0.748,1.0	-0.721	72.1
56853	ENSG00000162994	CLHC1	2	-	55205604	55205728	55181569	55181744	55206269	55206376	56853	4,6	1,0	0,3	1,6	197	73	1.39879e-05	0.000768627	0.597,1.0	0.0,0.156	0.721	72.1
55486	ENSG00000126804	ZBTB1	14	+	64507473	64507611	64504776	64504946	64511248	64511384	55486	8,3	5,4	2,1	0,0	211	73	1.50727e-08	2.48014e-06	0.356,0.206	1.0,1.0	-0.719	71.9
30939	ENSG00000146963	LUC7L2	7	+	139371386	139371463	139345500	139345621	139376061	139376156	30939	2,10	0,0	1,9	3,6	150	73	2.39825e-08	3.68246e-06	1.0,1.0	0.14,0.422	0.719	71.9
65593	ENSG00000122481	RWDD3	1	+	95244564	95244651	95244212	95244324	95246541	95246657	65593	8,8	16,9	4,22	0,1	160	73	1.45363e-09	3.55842e-07	0.186,0.289	1.0,0.909	-0.717	71.7
57164	ENSG00000179818	PCBP1-AS1	2	-	70085815	70085903	70085546	70085624	70086123	70086282	57164	161137	5,6	1,2	4,2	161	73	3.94118e-07	4.12994e-05	0.936,0.912	0.102,0.312	0.717	71.7
6570	ENSG00000163138	PACRGL	4	+	20701757	20701884	20700670	20700787	20702140	20702221	6570	7,3	4,5	5,1	0,0	200	73	5.30436e-09	1.01875e-06	0.39,0.18	1.0,1.0	-0.715	71.5
77401	ENSG00000240184	PCDHGC3	5	+	141478393	141478546	141476003	141476146	141494806	141494865	77401	5,2	7,1	4,3	0,0	226	73	7.33341e-10	2.00011e-07	0.187,0.392	1.0,1.0	-0.711	71.1
40790	ENSG00000136986	DERL1	8	-	123019195	123019245	123014148	123015585	123021446	123021499	40790	2,0	3,4	4,2	1,0	123	73	1.26086e-05	0.000710484	0.283,0.0	0.704,1.0	-0.711	71.1
8997	ENSG00000172046	USP19	3	-	49109738	49109869	49108752	49109185	49110183	49110362	8997	3,4	6,6	9,7	1,0	204	73	9.03564e-07	8.34156e-05	0.152,0.193	0.763,1.0	-0.709	70.9
41588	ENSG00000229043	AC091729.9	7	+	1162684	1162728	1162351	1162543	1162961	1163217	41588	2,2	6,5	3,6	0,1	117	73	3.75929e-06	0.000264168	0.172,0.2	1.0,0.789	-0.709	70.9
71463	ENSG00000280987	MATR3	5	+	139315696	139315781	139293749	139293805	139316075	139316093	71463	3,0	3,2	4,6	0,1	158	73	3.03762e-05	0.00141748	0.316,0.0	1.0,0.735	-0.709	70.9
62483	ENSG00000138688	KIAA1109	4	+	122275971	122276022	122274342	122274436	122279774	122279981	62483	1,1	8,5	12,17	1,4	124	73	3.5778e-08	5.24392e-06	0.069,0.105	0.876,0.714	-0.708	70.8
77841	ENSG00000158669	GPAT4	8	+	41599233	41599472	41598291	41598476	41609415	41609485	77841	11,20	8,9	4,2	0,0	312	73	1.18619e-05	0.000676061	0.243,0.342	1.0,1.0	-0.708	70.8
57707	ENSG00000114796	KLHL24	3	+	183636220	183636311	183635622	183635793	183650295	183650575	57707	5,16	0,0	2,5	3,4	164	73	1.46706e-08	2.4341e-06	1.0,1.0	0.229,0.357	0.707	70.7
45989	ENSG00000141380	SS18	18	-	26084051	26084175	26082362	26082528	26087500	26087577	45989	1,2	9,2	3,7	0,1	197	73	2.10588e-06	0.000165062	0.04,0.27	1.0,0.722	-0.706	70.6
4664	ENSG00000112851	ERBB2IP	5	+	66068876	66069020	66053405	66054951	66072168	66072294	4664	5,5	1,0	1,2	3,5	217	73	8.12906e-06	0.000497488	0.627,1.0	0.101,0.119	0.704	70.4
1062	ENSG00000007237	GAS7	17	-	9969676	9969762	9959201	9959255	9981803	9981884	1062	1,6	2,4	1,4	0,0	159	73	1.2867e-07	1.59119e-05	0.187,0.408	1.0,1.0	-0.703	70.3
1115	ENSG00000125895	TMEM74B	20	-	1183770	1183885	1181156	1181587	1185137	1185415	1115	3,6	4,12	4,10	0,1	188	73	1.26366e-06	0.000110027	0.226,0.163	1.0,0.795	-0.703	70.3
21206	ENSG00000145147	SLIT2	4	+	20490802	20490814	20488818	20488982	20491760	20491899	21206	7,3	71,51	37,50	4,24	85	73	0	0	0.078,0.048	0.888,0.641	-0.702	70.2
68815	ENSG00000178852	EFCAB13	17	+	47347807	47347951	47345015	47345098	47370436	47370508	68815	0,1	1,3	8,3	0,1	217	73	7.14896e-07	6.95451e-05	0.0,0.101	1.0,0.502	-0.701	70.1
40769	ENSG00000258465	RP11-574F21.3	1	-	160263264	160263462	160243959	160244034	160279800	160279845	40769	7,1	0,0	1,7	1,3	271	73	1.08437e-05	0.000631277	1.0,1.0	0.212,0.386	0.701	70.1
58962	ENSG00000177565	TBL1XR1	3	-	177160870	177160992	177098465	177098541	177196339	177196353	58962	4,0	1,2	1,2	0,0	195	73	0.000196226	0.00594826	0.6,0.0	1.0,1.0	-0.7	70
68964	ENSG00000197381	ADARB1	21	+	45144630	45144701	45134725	45134832	45171609	45171684	68964	2,1	1,0	1,0	4,4	144	73	0.000341664	0.00916783	0.503,1.0	0.112,0.0	0.696	69.6
29888	ENSG00000164898	C7orf55	7	+	139344896	139344990	139340490	139340517	139345500	139345795	29888	2,2	5,1	1,4	0,0	167	73	1.33306e-08	2.29463e-06	0.149,0.466	1.0,1.0	-0.693	69.3
56103	ENSG00000171617	ENC1	5	-	74637564	74637701	74636473	74636498	74640306	74640728	56103	3,1	1,3	1,3	0,0	210	73	2.752e-06	0.000208072	0.51,0.104	1.0,1.0	-0.693	69.3
57029	ENSG00000248508	SRP14-AS1	15	+	40056452	40056641	40045960	40046069	40059132	40059255	57029	5,2	4,1	9,26	0,0	262	73	1.48688e-07	1.77622e-05	0.258,0.358	1.0,1.0	-0.692	69.2
67425	ENSG00000171503	ETFDH	4	+	158681570	158681614	158672315	158672490	158682194	158682383	67425	0,0	1,1	2,3	2,0	117	73	1.78345e-05	0.000931166	0.0,0.0	0.384,1.0	-0.692	69.2
23991	ENSG00000180071	ANKRD18A	9	-	38573083	38573129	38571357	38572059	38575475	38575698	23991	7,2	12,18	4,4	0,1	119	73	4.8687e-06	0.000326383	0.264,0.064	1.0,0.71	-0.691	69.1
4201	ENSG00000100197	CYP2D6	22	-	42129032	42129185	42128783	42128944	42129737	42129909	4201	0,5	2,1	2,2	0,0	226	73	0.000187335	0.00575	0.0,0.618	1.0,1.0	-0.691	69.1
32176	ENSG00000224189	HAGLR	2	-	176177710	176177826	176177331	176177494	176179028	176179098	32176	2,0	2,3	1,5	0,1	189	73	7.015e-05	0.00275244	0.279,0.0	1.0,0.659	-0.69	69
55885	ENSG00000118507	AKAP7	6	+	131245907	131245990	131219660	131219808	131281529	131283532	55885	1,2	5,7	2,3	0,1	156	73	0.000140605	0.00467615	0.086,0.118	1.0,0.584	-0.69	69
10199	ENSG00000143612	C1orf43	1	-	154212285	154212377	154207175	154207648	154212457	154212636	10199	11,2	5,6	4,9	0,0	165	73	5.08147e-08	7.09151e-06	0.493,0.129	1.0,1.0	-0.689	68.9
24503	ENSG00000185269	NOTUM	17	-	81957805	81957908	81956882	81957074	81958334	81958393	24503	2,1	1,2	2,2	0,0	176	73	0.000276184	0.00777037	0.453,0.172	1.0,1.0	-0.688	68.8
74297	ENSG00000139631	CSAD	12	-	53166204	53166327	53164715	53164755	53170071	53170126	74297	0,0	2,2	5,7	1,1	196	73	3.76513e-07	3.95936e-05	0.0,0.0	0.651,0.723	-0.687	68.7
79165	ENSG00000237886	NALT1	9	+	136548743	136548808	136547841	136548101	136549131	136549449	79165	0,0	1,1	6,6	1,2	138	73	5.75733e-07	5.74099e-05	0.0,0.0	0.76,0.613	-0.686	68.6
65517	ENSG00000144306	SCRN3	2	+	174397335	174397404	174395794	174396293	174398274	174398442	65517	3,2	1,0	2,4	8,15	142	73	0.000149275	0.00486959	0.607,1.0	0.114,0.121	0.686	68.6
29194	ENSG00000171097	CCBL1	9	-	128847432	128847643	128846679	128846859	128881896	128882075	29194	10,7	1,0	2,2	3,2	284	73	1.06858e-05	0.000623914	0.72,1.0	0.146,0.204	0.685	68.5
36181	ENSG00000204120	GIGYF2	2	+	232731121	232731234	232724573	232724691	232735154	232735238	36181	1,5	6,6	14,16	0,3	186	73	1.12611e-05	0.000650953	0.061,0.246	1.0,0.677	-0.685	68.5
52353	ENSG00000101266	CSNK2A1	20	-	478573	478760	473590	473950	486375	486462	52353	5,1	2,1	1,3	0,0	260	73	0.000751285	0.0164737	0.412,0.219	1.0,1.0	-0.684	68.4
78232	ENSG00000070081	NUCB2	11	+	17276007	17276203	17269184	17269331	17282788	17282943	78232	4,4	0,0	3,13	4,4	269	73	1.43648e-08	2.39e-06	1.0,1.0	0.169,0.469	0.681	68.1
56146	ENSG00000137601	NEK1	4	-	169598499	169598599	169590725	169590809	169602007	169602104	56146	0,0	1,3	2,4	0,3	173	73	0.000159931	0.00513198	0.0,0.0	1.0,0.36	-0.68	68
70188	ENSG00000112290	WASF1	6	-	110177146	110177186	110160634	110160732	110178597	110178742	70188	0,2	2,5	2,4	1,0	113	73	1.75207e-05	0.0009188	0.0,0.205	0.564,1.0	-0.679	67.9
29397	ENSG00000271816	BMS1P4	10	-	73716118	73716176	73713203	73713332	73718014	73718165	29397	0,0	11,4	1,3	1,0	131	73	2.11384e-05	0.00106548	0.0,0.0	0.358,1.0	-0.679	67.9
44541	ENSG00000176261	ZBTB8OS	1	-	32634767	32634792	32627507	32627544	32650428	32650550	44541	4,0	3,2	4,8	0,1	98	73	9.49877e-05	0.00349146	0.498,0.0	1.0,0.856	-0.679	67.9
79391	ENSG00000245648	RP11-277P12.20	12	+	10373040	10373137	10363768	10364033	10374034	10374136	79391	1,1	3,5	3,1	1,0	170	73	0.000568094	0.0134494	0.125,0.079	0.563,1.0	-0.679	67.9
47590	ENSG00000115459	ELMOD3	2	+	85355554	85355598	85355075	85355170	85356966	85357252	47590	33,16	2,0	0,8	4,4	117	73	1.41675e-05	0.000777064	0.911,1.0	0.0,0.555	0.678	67.8
35999	ENSG00000237489	LINC00959	10	-	130104082	130104230	130079736	130079901	130110703	130110817	35999	1,4	1,2	1,1	0,0	221	73	0.000792524	0.0171388	0.248,0.398	1.0,1.0	-0.677	67.7
79062	ENSG00000141376	BCAS3	17	+	60688931	60689046	60688019	60688195	60689685	60689761	79062	3,2	0,0	2,6	2,4	188	73	6.11599e-07	6.04815e-05	1.0,1.0	0.28,0.368	0.676	67.6
51443	ENSG00000259153	RP6-65G23.3	14	+	70814226	70814359	70810204	70810291	70815110	70815391	51443	5,2	24,14	5,5	0,2	206	73	0.00012466	0.00427192	0.069,0.048	1.0,0.47	-0.676	67.6
15351	ENSG00000005801	ZNF195	11	-	3360719	3360788	3360384	3360565	3370974	3371070	15351	2,3	23,23	14,8	2,2	142	73	7.79687e-12	3.52809e-09	0.043,0.063	0.783,0.673	-0.675	67.5
26092	ENSG00000100731	PCNX	14	+	70988569	70988699	70976941	70978648	71009633	71009724	26092	20,17	2,3	1,1	10,5	203	73	2.05748e-10	6.50228e-08	0.782,0.671	0.035,0.067	0.675	67.5
22176	ENSG00000198939	ZFP2	5	+	178916564	178916710	178912978	178913071	178931236	178931339	22176	6,4	3,4	3,4	0,0	219	73	2.16449e-08	3.37559e-06	0.4,0.25	1.0,1.0	-0.675	67.5
31242	ENSG00000113761	ZNF346	5	+	177023706	177023774	177023159	177023234	177041125	177041229	31242	2,0	3,3	5,3	0,1	141	73	7.65741e-06	0.000473475	0.257,0.0	1.0,0.608	-0.675	67.5
74716	ENSG00000261879	RP11-333E1.1	17	+	5213014	5213216	5192103	5192163	5214049	5214209	74716	2,3	2,1	1,3	0,0	275	73	0.000290569	0.0080837	0.21,0.443	1.0,1.0	-0.673	67.3
68722	ENSG00000169064	ZBBX	3	-	167252125	167252211	167242504	167242643	167282237	167282442	68722	1,2	0,1	2,0	6,3	159	73	0.00137577	0.0256155	1.0,0.479	0.133,0.0	0.673	67.3
75237	ENSG00000127124	HIVEP3	1	-	41524734	41524910	41518401	41518488	41575543	41575689	75237	10,9	0,5	0,0	2,3	249	73	2.02359e-06	0.000159669	1.0,0.345	0.0,0.0	0.672	67.2
75236	ENSG00000127124	HIVEP3	1	-	41918412	41918524	41848870	41849089	42035806	42035925	75236	3,2	0,0	3,1	2,1	185	73	0.000144538	0.00476638	1.0,1.0	0.372,0.283	0.672	67.2
53081	ENSG00000283013	RP11-511P7.5	7	+	150408641	150408784	150407583	150408488	150410159	150410249	53081	4,1	2,1	1,1	0,0	216	73	0.000869443	0.0183497	0.403,0.253	1.0,1.0	-0.672	67.2
49969	ENSG00000119698	PPP4R4	14	+	94227274	94227378	94208463	94208566	94230586	94230714	49969	7,1	0,0	0,14	7,3	177	73	1.66246e-07	1.95086e-05	1.0,1.0	0.0,0.658	0.671	67.1
53260	ENSG00000196636	SDHAF3	7	+	97136387	97136467	97117722	97117897	97160019	97160156	53260	2,9	0,0	3,2	2,3	153	73	3.64618e-07	3.85463e-05	1.0,1.0	0.417,0.241	0.671	67.1
53845	ENSG00000176222	ZNF404	19	-	43881621	43881792	43880009	43880136	43883955	43883964	53845	26,16	1,1	2,6	5,5	244	73	7.37915e-07	7.10898e-05	0.886,0.827	0.107,0.264	0.671	67.1
12416	ENSG00000120662	MTRF1	13	-	41262410	41262481	41260492	41260915	41263484	41263538	12416	3,2	8,13	5,8	0,3	144	73	0.00010096	0.00366585	0.16,0.072	1.0,0.575	-0.671	67.1
69555	ENSG00000138380	CARF	2	+	202924296	202924415	202917876	202918043	202941859	202941980	69555	2,2	5,5	4,3	1,0	192	73	8.86887e-05	0.00331293	0.132,0.132	0.603,1.0	-0.669	66.9
17162	ENSG00000135951	TSGA10	2	-	99118550	99118686	99117566	99117759	99127047	99127176	17162	2,1	4,2	5,1	1,0	209	73	0.000511265	0.0123886	0.149,0.149	0.636,1.0	-0.669	66.9
20966	ENSG00000162910	MRPL55	1	-	228108436	228108474	228108234	228108321	228109260	228109299	20966	3,0	1,2	2,2	0,0	111	73	0.000951234	0.0196396	0.664,0.0	1.0,1.0	-0.668	66.8
62381	ENSG00000166664	CHRFAM7A	15	-	30363194	30363391	30361239	30362811	30367417	30367527	62381	3,15	8,3	5,3	0,0	270	73	1.0675e-07	1.35376e-05	0.092,0.575	1.0,1.0	-0.667	66.7
32708	ENSG00000100614	PPM1A	14	+	60278572	60278702	60277312	60277365	60282683	60282794	32708	7,3	3,4	4,5	0,0	203	73	1.89046e-08	2.97151e-06	0.456,0.212	1.0,1.0	-0.666	66.6
44116	ENSG00000167283	ATP5L	11	+	118405656	118405709	118401609	118401717	118406744	118406976	44116	2,9	0,0	0,7	2,2	126	73	0.000108742	0.00387771	1.0,1.0	0.0,0.67	0.665	66.5
36429	ENSG00000133422	MORC2	22	-	30965058	30965177	30958640	30958694	30967821	30968298	36429	37,21	12,1	9,5	50,51	192	73	1.70708e-11	7.28313e-09	0.54,0.889	0.064,0.036	0.664	66.4
63937	ENSG00000106070	GRB10	7	-	50792460	50792537	50732271	50732368	50793223	50793436	63937	4,2	0,2	0,0	1,1	150	73	1.90554e-05	0.000984584	1.0,0.327	0.0,0.0	0.663	66.3
3637	ENSG00000157578	LCA5L	21	-	39444643	39444745	39444134	39444201	39445724	39445775	3637	2,1	4,4	5,7	0,2	175	73	0.00024158	0.00699108	0.173,0.094	1.0,0.593	-0.663	66.3
8329	ENSG00000249859	PVT1	8	+	128080302	128080430	128070159	128070361	128096517	128096656	8329	2,0	7,6	2,1	1,0	201	73	0.00255672	0.0402405	0.094,0.0	0.421,1.0	-0.663	66.3
43287	ENSG00000152705	CATSPER3	5	+	134975137	134975324	134969938	134970092	134996272	134996512	43287	2,5	0,0	2,3	2,1	260	73	0.000376613	0.00982318	1.0,1.0	0.219,0.457	0.662	66.2
63651	ENSG00000165905	GYLTL1B	11	+	45928006	45928069	45927314	45927593	45928629	45929096	63651	8,0	2,2	1,5	0,0	136	73	0.000109752	0.00390206	0.682,0.0	1.0,1.0	-0.659	65.9
32174	ENSG00000224189	HAGLR	2	-	176177710	176177856	176177331	176177494	176179028	176179098	32174	2,1	2,3	2,6	0,1	219	73	0.00011283	0.00395965	0.25,0.1	1.0,0.667	-0.659	65.9
36727	ENSG00000153391	INO80C	18	-	35487700	35487823	35487385	35487439	35489331	35489385	36727	8,6	1,1	3,0	8,2	196	73	1.65454e-05	0.000881572	0.749,0.691	0.123,0.0	0.658	65.8
37283	ENSG00000170854	MINA	3	-	97951517	97951661	97950785	97950888	97952151	97952252	37283	3,4	0,0	2,6	3,2	217	73	3.36013e-07	3.59679e-05	1.0,1.0	0.183,0.502	0.657	65.7
67133	ENSG00000149262	INTS4	11	-	77918030	77918264	77910969	77911152	77918820	77918978	67133	2,5	0,1	2,5	7,6	307	73	0.000647667	0.0147372	1.0,0.543	0.064,0.165	0.657	65.7
43256	ENSG00000228630	HOTAIR	12	-	53964230	53964283	53963900	53964124	53965963	53966059	43256	2,7	12,13	15,9	0,3	126	73	4.48209e-06	0.000304915	0.088,0.238	1.0,0.635	-0.655	65.5
9637	ENSG00000230303	RP11-213G2.2	9	-	85787883	85788038	85786437	85786551	85791486	85791534	9637	4,9	0,0	0,7	2,1	228	73	0.000361865	0.00955959	1.0,1.0	0.0,0.691	0.655	65.5
7041	ENSG00000253161	LINC01605	8	-	37531311	37531398	37529096	37529187	37554021	37554183	7041	4,3	2,5	4,1	0,0	160	73	2.20606e-08	3.42255e-06	0.477,0.215	1.0,1.0	-0.654	65.4
44971	ENSG00000197647	ZNF433	19	-	12030139	12030198	12018165	12018292	12035536	12035676	44971	1,2	0,1	0,1	2,2	132	73	0.000287195	0.00800475	1.0,0.525	0.0,0.217	0.654	65.4
66210	ENSG00000105298	CACTIN	19	-	3611228	3611364	3610659	3610971	3611903	3612413	66210	21,15	10,14	10,15	0,0	209	73	1.38158e-08	2.32455e-06	0.423,0.272	1.0,1.0	-0.652	65.2
73848	ENSG00000176406	RIMS2	8	+	104041325	104041358	104014505	104014615	104068511	104068612	73848	0,1	7,6	2,1	0,1	106	73	0.000102334	0.00370449	0.0,0.103	1.0,0.408	-0.652	65.2
77733	ENSG00000188130	MAPK12	22	-	50249102	50249198	50248365	50248472	50249634	50249703	77733	7,1	2,4	2,3	0,0	169	73	3.26243e-07	3.52378e-05	0.602,0.097	1.0,1.0	-0.651	65.1
80268	ENSG00000116044	NFE2L2	2	-	177283599	177283804	177234004	177234271	177287610	177287829	80268	12,3	0,0	1,11	1,3	278	73	6.16532e-05	0.00248821	1.0,1.0	0.208,0.491	0.651	65.1
41589	ENSG00000229043	AC091729.9	7	+	1162634	1162728	1162351	1162543	1162961	1163217	41589	2,4	6,5	3,5	0,1	167	73	6.76796e-05	0.00267893	0.127,0.259	1.0,0.686	-0.65	65
67687	ENSG00000213904	LIPE-AS1	19	+	42400564	42400713	42397173	42397224	42408257	42408452	67687	6,6	6,7	2,20	0,2	222	73	0.000124513	0.00426933	0.247,0.22	1.0,0.767	-0.65	65
68836	ENSG00000196220	SRGAP3	3	-	8990511	8990839	8980590	8985932	8992905	8993055	68836	8,2	1,3	2,2	0,0	401	73	4.03516e-06	0.000281237	0.593,0.108	1.0,1.0	-0.649	64.9
54014	ENSG00000137288	UQCC2	6	-	33711307	33711404	33710694	33710851	33711548	33711727	54014	6,4	1,0	3,3	6,4	170	73	2.40312e-05	0.00117848	0.72,1.0	0.177,0.244	0.649	64.9
41545	ENSG00000118412	CASP8AP2	6	+	89831229	89831339	89829940	89830067	89853165	89853234	41545	4,1	7,4	11,17	0,5	183	73	0.000181072	0.00560675	0.186,0.091	1.0,0.576	-0.649	64.9
1424	ENSG00000198496	NBR2	17	+	43132598	43132723	43131207	43131270	43132955	43133137	1424	3,7	0,1	1,5	2,5	198	73	0.000111069	0.0039241	1.0,0.721	0.156,0.269	0.648	64.8
68966	ENSG00000197381	ADARB1	21	+	45160100	45160223	45134725	45134832	45171609	45171684	68966	5,7	1,0	1,4	4,4	196	73	2.17469e-05	0.00108972	0.651,1.0	0.085,0.271	0.647	64.7
31244	ENSG00000113761	ZNF346	5	+	177023159	177023234	177022734	177022913	177023706	177023774	31244	1,1	0,0	0,5	3,1	148	73	2.93328e-05	0.00137579	1.0,1.0	0.0,0.712	0.644	64.4
80692	ENSG00000169379	ARL13B	3	+	93995877	93995944	93980213	93980482	94035330	94035436	80692	0,0	4,2	3,4	1,1	140	73	2.15209e-06	0.000168032	0.0,0.0	0.61,0.676	-0.643	64.3
45619	ENSG00000157890	MEGF11	15	-	65906624	65906670	65906084	65906141	65909033	65909135	45619	0,1	9,6	3,4	3,0	119	73	3.38705e-05	0.00154561	0.0,0.093	0.38,1.0	-0.643	64.3
18330	ENSG00000272896	RP11-216L13.17	9	+	136799712	136799790	136799101	136799223	136800001	136800169	18330	0,1	7,6	8,8	1,3	151	73	8.21774e-08	1.07415e-05	0.0,0.075	0.795,0.563	-0.642	64.2
36604	ENSG00000008226	DLEC1	3	+	38092789	38092880	38088295	38088388	38093604	38093767	36604	1,3	0,0	4,13	5,7	164	73	1.01051e-06	9.10372e-05	1.0,1.0	0.263,0.453	0.642	64.2
52379	ENSG00000060138	YBX3	12	-	10703522	10703619	10701959	10702131	10704050	10704148	52379	1,6	12,22	30,38	2,13	170	73	2.63978e-09	5.86149e-07	0.035,0.105	0.866,0.557	-0.641	64.1
39566	ENSG00000253540	FAM86HP	3	-	130109172	130109407	130105529	130105631	130111278	130111432	39566	15,21	0,0	8,11	4,4	308	73	5.31017e-08	7.3762e-06	1.0,1.0	0.322,0.395	0.641	64.1
70404	ENSG00000278202	RP11-152F13.8	15	+	82432575	82432631	82431829	82431949	82432816	82432897	70404	4,2	9,11	11,8	2,1	129	73	7.18453e-07	6.97775e-05	0.201,0.093	0.757,0.819	-0.641	64.1
68022	ENSG00000102543	CDADC1	13	+	49261177	49261305	49259485	49259523	49265878	49265926	68022	2,5	0,0	7,20	6,10	201	73	5.75233e-06	0.000371847	1.0,1.0	0.298,0.421	0.641	64.1
21909	ENSG00000265479	DTX2P1-UPK3BP1-PMS2P11	7	+	77003288	77003365	77002162	77002321	77004217	77004307	21909	4,5	5,0	0,0	2,1	150	73	2.09917e-05	0.00105898	0.28,1.0	0.0,0.0	0.64	64
51327	ENSG00000179454	KLHL28	14	-	44945029	44945115	44934114	44934558	44945808	44945928	51327	6,8	4,8	8,9	0,0	159	73	3.49558e-08	5.14263e-06	0.408,0.315	1.0,1.0	-0.639	63.9
16477	ENSG00000229358	DPY19L1P1	7	-	32590878	32591004	32585976	32586136	32593183	32593306	16477	4,2	1,5	4,3	0,0	199	73	1.44436e-07	1.73935e-05	0.595,0.128	1.0,1.0	-0.639	63.9
9170	ENSG00000095397	DFNB31	9	-	114420822	114420890	114420036	114420069	114423313	114423523	9170	5,0	1,2	3,1	0,0	141	73	0.00111788	0.0220731	0.721,0.0	1.0,1.0	-0.639	63.9
29736	ENSG00000188283	ZNF383	19	+	37219598	37219749	37217925	37218274	37224817	37224879	29736	6,9	0,0	9,2	6,1	224	73	3.4514e-07	3.6753e-05	1.0,1.0	0.328,0.395	0.638	63.8
35250	ENSG00000256591	RP11-286N22.8	11	+	61481781	61481918	61438003	61438113	61484687	61484727	35250	1,7	0,0	3,5	3,2	210	73	4.56993e-07	4.73071e-05	1.0,1.0	0.258,0.465	0.638	63.8
20103	ENSG00000178821	TMEM52	1	-	1918892	1918934	1918385	1918431	1919044	1919258	20103	2,4	1,1	0,0	3,1	115	73	1.42101e-06	0.000120564	0.559,0.717	0.0,0.0	0.638	63.8
9054	ENSG00000162714	ZNF496	1	-	247311798	247311946	247310323	247310456	247322697	247322805	9054	4,1	4,3	2,5	0,1	221	73	0.000434269	0.0109919	0.248,0.099	1.0,0.623	-0.638	63.8
27566	ENSG00000186231	KLHL32	6	+	97113782	97114509	97085125	97085341	97127403	97127462	27566	6,13	1,2	1,9	0,0	800	73	6.87115e-05	0.00270722	0.354,0.372	1.0,1.0	-0.637	63.7
10366	ENSG00000181638	ZFP41	8	+	143254814	143254900	143249689	143251340	143254993	143255122	10366	0,1	3,3	3,3	0,2	159	73	0.000210393	0.00628026	0.0,0.133	1.0,0.408	-0.637	63.7
20059	ENSG00000149927	DOC2A	16	-	30012073	30012204	30010918	30010989	30013466	30013600	20059	17,13	1,0	9,12	8,10	204	73	8.01144e-08	1.05741e-05	0.859,1.0	0.287,0.3	0.636	63.6
51966	ENSG00000163513	TGFBR2	3	+	30623198	30623273	30606600	30606977	30644746	30644915	51966	2,2	1,0	0,3	3,5	148	73	0.000610568	0.0141408	0.497,1.0	0.0,0.228	0.634	63.4
80726	ENSG00000124523	SIRT5	6	+	13578771	13578833	13574642	13574744	13579450	13579609	80726	0,0	1,3	3,2	0,3	135	73	0.000250239	0.00718595	0.0,0.0	1.0,0.265	-0.633	63.3
72569	ENSG00000089639	GMIP	19	-	19635643	19635721	19635414	19635569	19636706	19636787	72569	3,0	3,1	3,3	0,1	151	73	0.000397712	0.0102482	0.326,0.0	1.0,0.592	-0.633	63.3
44457	ENSG00000151746	BICD1	12	+	32338886	32338979	32337498	32337706	32367669	32367745	44457	1,0	1,2	3,3	0,1	166	73	7.97994e-06	0.000489365	0.305,0.0	1.0,0.569	-0.632	63.2
44782	ENSG00000182389	CACNB4	2	-	151869176	151869235	151860710	151860820	151870530	151870611	44782	1,2	3,4	12,12	2,1	132	73	3.1543e-05	0.00146052	0.156,0.217	0.768,0.869	-0.632	63.2
35503	ENSG00000143228	NUF2	1	+	163322866	163323095	163322309	163322485	163326031	163326174	35503	7,5	3,2	2,7	0,0	302	73	3.547e-06	0.000251319	0.361,0.377	1.0,1.0	-0.631	63.1
37004	ENSG00000100058	CRYBB2P1	22	+	25481115	25481236	25459415	25459515	25509182	25509342	37004	1,0	6,2	3,5	0,4	194	73	0.000250747	0.00719708	0.059,0.0	1.0,0.32	-0.631	63.1
9340	ENSG00000187954	CYHR1	8	-	144453588	144453681	144453221	144453460	144464808	144465096	9340	7,4	4,4	1,15	0,0	166	73	4.65761e-08	6.54586e-06	0.435,0.305	1.0,1.0	-0.63	63
46121	ENSG00000151690	MFSD6	2	+	190415291	190415413	190408354	190408503	190435976	190437561	46121	5,3	0,1	1,1	3,2	195	73	4.52302e-05	0.00195485	1.0,0.529	0.111,0.158	0.63	63
74575	ENSG00000248498	ASNSP1	8	-	46592102	46592209	46591336	46591508	46593463	46593631	74575	2,3	0,2	1,0	3,1	180	73	0.00150616	0.027336	1.0,0.378	0.119,0.0	0.63	63
63825	ENSG00000123636	BAZ2B	2	-	159397067	159397100	159395768	159395834	159397344	159397389	63825	7,4	1,2	2,1	14,10	106	73	3.86728e-06	0.000271118	0.828,0.579	0.09,0.064	0.627	62.7
10476	ENSG00000135365	PHF21A	11	-	46118741	46118800	46092182	46092223	46119723	46119787	10476	9,7	1,0	5,0	2,5	132	73	2.13905e-05	0.00107547	0.833,1.0	0.58,0.0	0.627	62.7
70401	ENSG00000278202	RP11-152F13.8	15	+	82432571	82432631	82431829	82431949	82432816	82432897	70401	1,2	9,11	9,4	2,1	133	73	7.86943e-07	7.48473e-05	0.057,0.091	0.712,0.687	-0.626	62.6
44291	ENSG00000112167	SAYSD1	6	-	39114516	39114689	39113074	39113720	39114882	39115189	44291	2,1	4,3	5,6	0,2	246	73	0.00156624	0.0281105	0.129,0.09	1.0,0.471	-0.626	62.6
6296	ENSG00000176896	TCEANC	X	+	13659651	13659768	13655288	13655373	13662500	13663564	6296	28,8	11,9	1,3	0,0	190	73	2.7778e-05	0.00131577	0.494,0.255	1.0,1.0	-0.625	62.5
78201	ENSG00000111011	RSRC2	12	-	122513768	122513874	122511110	122511188	122514711	122514728	78201	7,5	2,0	5,0	4,7	179	73	0.000687223	0.0153852	0.588,1.0	0.338,0.0	0.625	62.5
29886	ENSG00000164898	C7orf55	7	+	139344896	139345040	139340449	139340517	139345500	139345795	29886	8,2	5,1	2,4	0,0	217	73	1.17625e-06	0.000103624	0.35,0.402	1.0,1.0	-0.624	62.4
26726	ENSG00000080298	RFX3	9	-	3301545	3301620	3293076	3293258	3330258	3330517	26726	3,4	2,4	15,10	0,0	148	73	1.6122e-07	1.91065e-05	0.425,0.33	1.0,1.0	-0.623	62.3
79490	ENSG00000134744	ZCCHC11	1	-	52534986	52535122	52529767	52529873	52552930	52553085	79490	3,4	2,2	1,4	0,0	209	73	2.56149e-05	0.00123421	0.344,0.411	1.0,1.0	-0.623	62.3
76264	ENSG00000196872	KIAA1211L	2	-	98832861	98832997	98832393	98832512	98838118	98838287	76264	15,7	0,0	3,2	2,1	209	73	6.87828e-05	0.00270824	1.0,1.0	0.344,0.411	0.623	62.3
4585	ENSG00000111817	DSE	6	+	116254839	116255007	116254172	116254383	116257215	116257337	4585	2,4	1,2	1,4	0,0	241	73	0.000111538	0.00393511	0.377,0.377	1.0,1.0	-0.623	62.3
29591	ENSG00000115257	PCSK4	19	-	1487602	1487691	1487140	1487313	1487784	1487861	29591	5,4	3,0	2,0	4,2	162	73	0.00193995	0.0329559	0.429,1.0	0.184,0.0	0.623	62.3
26088	ENSG00000100731	PCNX	14	+	70995740	70995843	70976941	70978648	71009633	71009724	26088	13,12	2,3	3,0	10,5	176	73	1.98236e-07	2.29048e-05	0.729,0.624	0.111,0.0	0.621	62.1
16277	ENSG00000225434	LINC01504	9	+	72324988	72325054	72314985	72315090	72335391	72335497	16277	0,0	3,2	3,3	0,5	139	73	0.000164019	0.00523037	0.0,0.0	1.0,0.24	-0.62	62
66399	ENSG00000168283	BMI1	10	+	22326020	22326076	22325669	22325722	22326430	22326831	66399	1,4	1,0	0,1	1,4	129	73	1.36034e-05	0.00075214	0.361,1.0	0.0,0.124	0.619	61.9
18657	ENSG00000262879	RP11-156P1.3	17	-	47072471	47072559	47056608	47056753	47099834	47099949	18657	14,17	0,4	8,1	7,5	161	73	0.000334294	0.00902277	1.0,0.658	0.341,0.083	0.617	61.7
2089	ENSG00000257621	PSMA3-AS1	14	-	58274096	58274135	58273640	58274010	58291634	58291707	2089	9,2	14,11	6,8	0,3	112	73	0.000415007	0.0106024	0.295,0.106	1.0,0.635	-0.617	61.7
3593	ENSG00000025423	HSD17B6	12	+	56781973	56782024	56773833	56774165	56784852	56785016	3593	1,2	2,1	5,15	0,0	124	73	0.00144541	0.0265647	0.227,0.541	1.0,1.0	-0.616	61.6
36608	ENSG00000008226	DLEC1	3	+	38085273	38085447	38084157	38084245	38086240	38086377	36608	2,3	2,2	11,16	1,0	247	73	2.5919e-05	0.00124549	0.228,0.307	0.765,1.0	-0.615	61.5
67671	ENSG00000213904	LIPE-AS1	19	+	42400567	42400713	42397173	42397224	42408257	42408452	67671	9,7	6,7	2,26	0,2	219	73	7.74205e-05	0.00297959	0.333,0.25	1.0,0.813	-0.615	61.5
12997	ENSG00000165983	PTER	10	+	16467131	16467210	16437356	16437490	16486351	16486617	12997	6,2	1,0	2,5	4,5	152	73	0.000166539	0.00528634	0.742,1.0	0.194,0.324	0.612	61.2
46693	ENSG00000024526	DEPDC1	1	-	68482045	68482897	68481439	68481612	68483949	68484090	46693	161150	59,84	7691036	24,20	925	73	0	0	0.177,0.124	0.717,0.803	-0.61	61
53844	ENSG00000176222	ZNF404	19	-	43881621	43881738	43880009	43880136	43883955	43884051	53844	13,11	1,1	1,7	5,5	190	73	8.74102e-05	0.00327747	0.833,0.809	0.071,0.35	0.61	61
2933	ENSG00000187609	EXD3	9	-	137354566	137354773	137354338	137354377	137356267	137356368	2933	9,2	3,1	10,2	0,0	280	73	3.24109e-05	0.0014926	0.439,0.343	1.0,1.0	-0.609	60.9
33122	ENSG00000100023	PPIL2	22	+	21653341	21653530	21652269	21652331	21654012	21654167	33122	3,9	0,0	2,8	1,3	262	73	2.99139e-05	0.00139918	1.0,1.0	0.358,0.426	0.608	60.8
576	ENSG00000124785	NRN1	6	-	6003446	6003551	6002352	6002497	6003702	6004044	576	6,5	12,10	3,5	1,0	178	73	0.000106384	0.00381642	0.17,0.17	0.552,1.0	-0.606	60.6
72454	ENSG00000103202	NME4	16	+	401946	402043	400218	400294	404955	405024	72454	9,12	0,0	2,9	2,4	170	73	5.96326e-07	5.92655e-05	1.0,1.0	0.3,0.491	0.605	60.5
74183	ENSG00000133731	IMPA1	8	-	81678582	81678689	81676233	81676265	81679125	81679230	74183	4,1	3,6	4,4	1,0	180	73	0.000114407	0.00400558	0.351,0.063	0.619,1.0	-0.603	60.3
78128	ENSG00000186704	DTX2P1	7	+	77003288	77003449	77002162	77002321	77004217	77004308	78128	4,7	5,0	0,0	2,1	234	73	5.09335e-05	0.00214697	0.2,1.0	0.0,0.0	0.6	60
24064	ENSG00000070476	ZXDC	3	-	126460248	126460438	126459652	126459737	126461534	126462220	24064	32,46	45,69	68,67	5,7	263	73	0	0	0.165,0.156	0.791,0.727	-0.599	59.9
27396	ENSG00000160408	ST6GALNAC6	9	-	127897825	127898010	127896245	127896332	127905206	127905408	27396	18,17	4,15	2,2	0,0	258	73	1.23582e-05	0.000698351	0.56,0.243	1.0,1.0	-0.599	59.9
20066	ENSG00000149927	DOC2A	16	-	30012126	30012204	30010918	30010989	30013466	30013596	20066	4,2	1,0	6,5	8,10	151	73	0.000371924	0.00975197	0.659,1.0	0.266,0.195	0.599	59.9
53615	ENSG00000141503	MINK1	17	+	4892401	4892512	4892148	4892234	4892655	4892768	53615	13,14	9,7	38,38	0,0	184	73	7.95075e-12	3.57066e-09	0.364,0.442	1.0,1.0	-0.597	59.7
799	ENSG00000126457	PRMT1	19	+	49679871	49680006	49676240	49676439	49680486	49680588	799	9,2	0,0	12,13	6,7	208	73	1.4245e-06	0.000120569	1.0,1.0	0.412,0.395	0.597	59.7
74171	ENSG00000078549	ADCYAP1R1	7	+	31080612	31080633	31077990	31078098	31081712	31081754	74171	1,4	1,1	0,0	2,1	94	73	3.87927e-06	0.00027164	0.437,0.756	0.0,0.0	0.597	59.7
80785	ENSG00000278259	MYO19	17	-	36512873	36513013	36512657	36512779	36513428	36513505	80785	3,4	5,5	4,2	1,0	213	73	0.00101114	0.0205427	0.171,0.215	0.578,1.0	-0.596	59.6
24614	ENSG00000135655	USP15	12	+	62381107	62381219	62374389	62374535	62381489	62381663	24614	2,1	0,1	1,0	4,2	185	73	0.00109369	0.0217318	1.0,0.283	0.09,0.0	0.596	59.6
43409	ENSG00000178209	PLEC	8	-	143922503	143925884	143916176	143922395	143926783	143926882	43409	789629	3,3	128116	7,10	3454	73	1.31675e-10	4.41852e-08	0.848,0.816	0.279,0.197	0.594	59.4
29275	ENSG00000227671	RP11-488L18.4	1	-	247203573	247203675	247202015	247202095	247210690	247210856	29275	2,2	8,4	2,2	0,1	175	73	0.00119825	0.023245	0.094,0.173	1.0,0.455	-0.594	59.4
65428	ENSG00000165240	ATP7A	X	+	77962622	77962814	77910655	77910835	77971620	77971761	65428	5,6	4,4	10,4	1,0	265	73	0.00011516	0.00402251	0.256,0.292	0.734,1.0	-0.593	59.3
3613	ENSG00000242282	AC108488.4	2	-	3536197	3536313	3534112	3534255	3536723	3536869	3613	3,3	3,1	2,2	0,0	189	73	2.36051e-05	0.00116044	0.279,0.537	1.0,1.0	-0.592	59.2
15804	ENSG00000251192	ZNF674	X	-	46522936	46523088	46501301	46501335	46528334	46528445	15804	0,3	4,1	14,18	1,1	225	73	8.11101e-05	0.00309368	0.0,0.493	0.82,0.854	-0.591	59.1
30005	ENSG00000143157	POGK	1	+	166850275	166850341	166848937	166849112	166852584	166856344	30005	1,3	2,1	3,2	0,0	139	73	0.00229018	0.0371048	0.208,0.612	1.0,1.0	-0.59	59
78195	ENSG00000111011	RSRC2	12	-	122526169	122526293	122522798	122522906	122526847	122526940	78195	14,8	0,0	10,5	3,5	197	73	5.35691e-08	7.42386e-06	1.0,1.0	0.553,0.27	0.589	58.9
59450	ENSG00000230189	GS1-124K5.2	7	-	66439134	66439302	66429883	66430017	66450070	66450236	59450	8,14	4,0	1,2	3,5	241	73	0.000712622	0.0158058	0.377,1.0	0.092,0.108	0.589	58.9
21525	ENSG00000167491	GATAD2A	19	+	19457006	19457229	19436130	19436219	19465339	19465614	21525	0,8	2,6	3,3	1,0	296	73	0.00286451	0.0437701	0.0,0.247	0.425,1.0	-0.589	58.9
40569	ENSG00000140470	ADAMTS17	15	-	100341038	100341409	100330888	100331054	100341820	100342005	40569	11,15	3,3	2,1	0,0	444	73	2.96938e-06	0.000220598	0.376,0.451	1.0,1.0	-0.587	58.7
50284	ENSG00000099622	CIRBP	19	+	1264252	1264463	1261381	1261641	1270927	1271016	50284	5,6	2,2	2,1	0,0	284	73	4.08143e-05	0.00179649	0.391,0.435	1.0,1.0	-0.587	58.7
52593	ENSG00000133318	RTN3	11	+	63718701	63721032	63704850	63704907	63749990	63750198	52593	10,24	0,0	90120	4,5	2404	73	2.9078e-06	0.000217376	1.0,1.0	0.406,0.422	0.586	58.6
50661	ENSG00000162572	SCNN1D	1	+	1282010	1282187	1281410	1281610	1282275	1282315	50661	5,9	1,0	0,5	1,2	250	73	0.000486872	0.0119331	0.593,1.0	0.0,0.422	0.586	58.6
65580	ENSG00000134109	EDEM1	3	+	5192269	5192357	5187645	5187684	5195208	5195281	65580	2,3	0,1	0,3	1,2	161	73	0.00105974	0.0212371	1.0,0.576	0.0,0.405	0.586	58.6
60929	ENSG00000099917	MED15	22	+	20497467	20497566	20495912	20496036	20498666	20498791	60929	4,7	1,0	2,0	1,5	172	73	6.67028e-06	0.000423396	0.629,1.0	0.459,0.0	0.585	58.5
2924	ENSG00000187609	EXD3	9	-	137354699	137354773	137354338	137354377	137356267	137356368	2924	3,2	3,1	4,2	0,0	147	73	3.52201e-05	0.00159492	0.332,0.498	1.0,1.0	-0.585	58.5
15362	ENSG00000005801	ZNF195	11	-	3361742	3361889	3360319	3360565	3370974	3371147	15362	30,23	23,23	36,37	2,2	220	73	5.36348e-11	2.0276e-08	0.302,0.249	0.857,0.86	-0.583	58.3
56846	ENSG00000162994	CLHC1	2	-	55205604	55205719	55181569	55181744	55206269	55206376	56846	4,3	1,0	1,3	1,6	188	73	0.000192792	0.00587523	0.608,1.0	0.28,0.163	0.583	58.3
42481	ENSG00000145217	SLC26A1	4	-	992720	992935	991127	991730	993300	993436	42481	5,3	1,2	4,2	0,0	288	73	0.00137444	0.0256057	0.559,0.275	1.0,1.0	-0.583	58.3
65589	ENSG00000122481	RWDD3	1	+	95244564	95244751	95244216	95244324	95246541	95246657	65589	30,24	16,9	24,52	0,1	260	73	1.65309e-10	5.39558e-08	0.345,0.428	1.0,0.936	-0.582	58.2
46794	ENSG00000160752	FDPS	1	+	155310331	155310453	155308862	155308965	155312254	155312279	46794	2,1	1,2	8,9	1,0	195	73	0.000160229	0.00513198	0.428,0.158	0.75,1.0	-0.582	58.2
7913	ENSG00000124588	NQO2	6	+	2989527	2989710	2987986	2988031	2993930	2994053	7913	2,3	0,1	3,0	2,2	256	73	0.00172046	0.0301889	1.0,0.461	0.3,0.0	0.581	58.1
49963	ENSG00000231584	FAHD2CP	2	+	96019200	96019246	96015108	96015325	96019480	96019700	49963	2,1	0,0	2,4	3,2	119	73	3.11929e-06	0.000228888	1.0,1.0	0.29,0.551	0.58	58
11781	ENSG00000188517	COL25A1	4	-	109010357	109010375	108974532	108974559	109048167	109048175	11781	2,8	2,0	0,1	1,2	91	73	0.000127929	0.00435147	0.445,1.0	0.0,0.286	0.58	58
51587	ENSG00000188508	KRTDAP	19	-	35488661	35488703	35488440	35488485	35488801	35488840	51587	2,4	2,3	8,7	0,0	115	73	9.91085e-06	0.000589617	0.388,0.458	1.0,1.0	-0.577	57.7
70603	ENSG00000139531	SUOX	12	+	55999332	55999590	55997614	55997723	56002211	56002271	70603	12,6	9,5	21,15	1,1	331	73	1.21793e-05	0.000689543	0.227,0.209	0.822,0.768	-0.577	57.7
10805	ENSG00000145088	EAF2	3	+	121854686	121854823	121844452	121844547	121857010	121857156	10805	6,11	0,1	10,14	7,11	210	73	1.83406e-05	0.000953422	1.0,0.793	0.332,0.307	0.577	57.7
70701	ENSG00000115204	MPV17	2	-	27316158	27316186	27312993	27313109	27317077	27317173	70701	1,6	4,0	0,0	4,3	101	73	0.00018523	0.00569712	0.153,1.0	0.0,0.0	0.577	57.7
26685	ENSG00000125354	2006-09-01	X	-	119625334	119625379	119618712	119618786	119629317	119629508	26685	10,16	42,48	38,53	10,11	118	73	0	0	0.128,0.171	0.702,0.749	-0.576	57.6
22105	ENSG00000126773	PCNXL4	14	+	60125113	60125251	60124217	60124310	60125636	60126190	22105	24,27	13,11	54104	0,0	211	73	2.22045e-16	2.70668e-13	0.39,0.459	1.0,1.0	-0.576	57.6
11671	ENSG00000149179	C11orf49	11	+	47137315	47137497	46987207	46987310	47137644	47137729	11671	11,3	5,1	11,9	0,0	255	73	5.32403e-07	5.38991e-05	0.386,0.462	1.0,1.0	-0.576	57.6
9681	ENSG00000119636	BBOF1	14	+	74046059	74046130	74040564	74040645	74055583	74055685	9681	5,10	0,1	3,2	2,3	144	73	6.45644e-05	0.00258301	1.0,0.835	0.432,0.253	0.575	57.5
81123	ENSG00000137496	IL18BP	11	+	72002303	72002397	72001783	72001948	72002552	72002697	81123	7,1	1,4	1,4	0,0	167	73	1.12688e-05	0.000650953	0.754,0.099	1.0,1.0	-0.574	57.4
14869	ENSG00000234608	MAPKAPK5-AS1	12	-	111841326	111841398	111839767	111840003	111841683	111841906	14869	2,3	3,1	4,20	0,0	145	73	5.00077e-05	0.00211992	0.251,0.602	1.0,1.0	-0.574	57.4
21654	ENSG00000267419	CTC-559E9.6	19	+	19788949	19789072	19786608	19786691	19789679	19789821	21654	2,3	2,3	6,2	1,0	196	73	0.000482982	0.0118645	0.271,0.271	0.691,1.0	-0.574	57.4
6644	ENSG00000148362	C9orf142	9	+	136992924	136992968	136992462	136992704	136993052	136993243	6644	11,3	25,17	8,8	3,1	117	73	2.65765e-05	0.00127197	0.215,0.099	0.625,0.833	-0.572	57.2
63392	ENSG00000177853	ZNF518A	10	+	96131419	96131599	96130703	96130752	96132585	96132670	63392	1,5	10,2	4,5	0,1	253	73	0.00014038	0.00467126	0.028,0.419	1.0,0.591	-0.572	57.2
15433	ENSG00000170364	SETMAR	3	+	4312897	4313229	4303370	4303526	4313646	4313761	15433	39,36	10,8	22,15	0,0	405	73	3.11027e-07	3.39008e-05	0.413,0.448	1.0,1.0	-0.57	57
5908	ENSG00000231365	RP11-418J17.1	1	+	119146743	119146836	119141746	119141813	119146952	119147033	5908	7,1	3,6	17,27	3,0	166	73	0.000180798	0.00560675	0.506,0.068	0.714,1.0	-0.57	57
59007	ENSG00000138942	RNF185	22	+	31196935	31197157	31192683	31192702	31201497	31201615	59007	8,7	2,3	7,11	0,0	295	73	1.91917e-06	0.000153047	0.497,0.366	1.0,1.0	-0.569	56.9
54858	ENSG00000088986	DYNLL1	12	+	120488577	120488653	120488116	120488177	120496415	120496553	54858	3,3	1,4	4,2	0,0	149	73	1.62909e-06	0.000133661	0.595,0.269	1.0,1.0	-0.568	56.8
78432	ENSG00000107186	MPDZ	9	-	13276573	13276771	13250299	13250372	13279563	13279590	78432	3,7	0,0	7,2	1,2	271	73	0.00203082	0.0340755	1.0,1.0	0.653,0.212	0.568	56.8
44690	ENSG00000196704	AMZ2	17	+	68249010	68249096	68248534	68248705	68250359	68250470	44690	1,3	1,3	7,4	1,0	159	73	0.000144503	0.00476638	0.315,0.315	0.763,1.0	-0.567	56.7
22371	ENSG00000188001	TPRG1	3	+	189150655	189150872	189147583	189147647	189207375	189207594	22371	2,3	1,0	1,0	1,1	290	73	0.000208005	0.00622765	0.335,1.0	0.201,0.0	0.567	56.7
12127	ENSG00000145214	DGKQ	4	-	966063	966301	965490	965529	966465	966527	12127	9,7	2,3	6,11	0,0	311	73	1.58425e-06	0.000131063	0.514,0.354	1.0,1.0	-0.566	56.6
10554	ENSG00000099817	POLR2E	19	-	1092312	1092532	1091791	1091907	1093755	1093903	10554	11,5	2,3	6,11	0,0	293	73	1.68438e-06	0.000137068	0.578,0.293	1.0,1.0	-0.565	56.5
12410	ENSG00000120662	MTRF1	13	-	41261582	41261825	41260492	41260915	41263484	41263538	12410	16,16	8,13	19,26	0,3	316	73	0.000149027	0.00486681	0.316,0.221	1.0,0.667	-0.565	56.5
17203	ENSG00000115234	SNX17	2	+	27373039	27373104	27371268	27371343	27373246	27373311	17203	0,0	6,4	2,3	1,1	138	73	3.55717e-05	0.00160929	0.0,0.0	0.514,0.613	-0.564	56.4
63624	ENSG00000250546	RP11-8L2.1	4	-	84148046	84148130	84012054	84012119	84243110	84243216	63624	2,3	2,0	0,1	1,2	157	73	0.00133991	0.0251202	0.317,1.0	0.0,0.189	0.564	56.4
51125	ENSG00000225470	JPX	X	+	73962730	73962801	73946998	73947374	73994839	73994961	51125	9,9	0,0	2,7	2,3	144	73	5.97444e-06	0.000384126	1.0,1.0	0.336,0.542	0.561	56.1
44243	ENSG00000255624	RP11-564D11.3	10	+	122890745	122890853	122888432	122888723	122897792	122897969	44243	4,2	15,9	8,9	3,1	181	73	1.72917e-05	0.000909185	0.097,0.082	0.518,0.784	-0.561	56.1
69284	ENSG00000128487	SPECC1	17	+	20017986	20018102	20009378	20009424	20096630	20096798	69284	4,3	3,1	2,2	0,0	189	73	4.04479e-05	0.00178431	0.34,0.537	1.0,1.0	-0.561	56.1
52200	ENSG00000215447	BX322557.10	21	+	45288975	45289082	45288051	45288244	45289350	45289438	52200	1,1	8,3	7,10	3,1	180	73	1.52978e-05	0.00082841	0.048,0.119	0.486,0.802	-0.56	56
69869	ENSG00000113552	GNPDA1	5	-	142012287	142012377	142011911	142012041	142012668	142012973	69869	10,3	6,5	13,7	0,1	163	73	1.22507e-05	0.000692933	0.427,0.212	1.0,0.758	-0.559	55.9
74970	ENSG00000175203	DCTN2	12	-	57542945	57543182	57538252	57538347	57546027	57546096	74970	3,7	3,0	0,1	5,3	310	73	0.000592785	0.0138335	0.191,1.0	0.0,0.073	0.559	55.9
20331	ENSG00000228065	LINC01515	10	+	65689502	65689611	65615725	65615761	65768392	65768835	20331	8,5	2,2	0,0	3,2	182	73	7.76901e-07	7.401e-05	0.616,0.501	0.0,0.0	0.558	55.8
19538	ENSG00000157045	NTAN1	16	-	15048077	15048099	15047854	15047920	15055890	15056039	19538	2,2	2,6	4,4	0,1	95	73	4.81478e-05	0.00206271	0.435,0.204	1.0,0.755	-0.558	55.8
77850	ENSG00000145833	DDX46	5	+	134833580	134833623	134828658	134828746	134854897	134855133	77850	1,0	1,2	7,7	1,2	116	73	0.000175986	0.00550781	0.386,0.0	0.815,0.688	-0.558	55.8
69871	ENSG00000113552	GNPDA1	5	-	142012287	142012339	142011911	142012041	142012668	142012996	69871	7,3	6,5	12,6	0,1	125	73	5.98643e-06	0.000384483	0.405,0.259	1.0,0.778	-0.557	55.7
63219	ENSG00000104872	PIH1D1	19	-	49448004	49448059	49447826	49447908	49449474	49449653	63219	1,0	11,5	3,7	3,1	128	73	7.05477e-06	0.000443093	0.049,0.0	0.363,0.8	-0.557	55.7
37012	ENSG00000226686	LINC01535	19	+	37258947	37259069	37257011	37257394	37262541	37262655	37012	1,0	2,1	7,1	0,1	195	73	3.20115e-05	0.00147648	0.158,0.0	1.0,0.272	-0.557	55.7
7007	ENSG00000171813	PWWP2B	10	+	132409761	132409879	132404625	132406289	132417060	132417528	7007	14,14	5,3	0,1	8,8	191	73	1.24961e-09	3.20339e-07	0.517,0.641	0.0,0.046	0.556	55.6
67392	ENSG00000250802	ZBED3-AS1	5	+	77092491	77092533	77087486	77087619	77098654	77098747	67392	0,0	1,1	4,1	0,5	115	73	0.00213295	0.0353108	0.0,0.0	1.0,0.113	-0.556	55.6
80629	ENSG00000149187	CELF1	11	-	47500860	47500932	47488836	47489024	47506857	47506897	80629	9,12	2,2	1,0	1,1	145	73	0.000582865	0.0136843	0.694,0.751	0.335,0.0	0.555	55.5
65404	ENSG00000119661	DNAL1	14	+	73651166	73651296	73645016	73645042	73653169	73653215	65404	4,4	3,5	16,14	3,0	203	73	0.000744719	0.0163718	0.324,0.223	0.657,1.0	-0.555	55.5
79967	ENSG00000117523	PRRC2C	1	+	171591151	171591200	171588378	171588505	171591586	171592223	79967	42,56	138118	93,89	18,20	122	73	0	0	0.154,0.221	0.756,0.727	-0.554	55.4
4205	ENSG00000270580	PKD1P6	16	-	15127145	15127389	15125690	15125807	15127469	15127596	4205	19,20	20,7	53,83	2,4	317	73	1.36231e-08	2.30983e-06	0.18,0.397	0.859,0.827	-0.554	55.4
41900	ENSG00000126790	L3HYPDH	14	-	59474438	59474526	59472970	59473090	59475868	59476006	41900	6,6	5,3	15,33	0,1	161	73	4.6865e-07	4.83462e-05	0.352,0.476	1.0,0.937	-0.554	55.4
74107	ENSG00000104635	SLC39A14	8	+	22393053	22393232	22390729	22390847	22404695	22404870	74107	5,9	3,2	13,11	0,0	252	73	2.08155e-06	0.000163593	0.326,0.566	1.0,1.0	-0.554	55.4
69367	ENSG00000183060	LYSMD4	15	-	99731172	99731198	99727404	99729731	99731717	99732007	69367	2,7	3,4	3,6	0,0	99	73	9.60867e-07	8.76223e-05	0.33,0.563	1.0,1.0	-0.553	55.3
12425	ENSG00000120662	MTRF1	13	-	41261793	41261825	41260492	41260915	41262214	41262335	12425	2,3	5,1	1,7	0,0	105	73	3.03505e-06	0.000223807	0.218,0.676	1.0,1.0	-0.553	55.3
32632	ENSG00000124570	SERPINB6	6	-	2961893	2962029	2959167	2959342	2972096	2972165	32632	8,4	3,2	3,1	0,0	209	73	1.5111e-05	0.00082155	0.482,0.411	1.0,1.0	-0.553	55.3
48534	ENSG00000178917	ZNF852	3	-	44502964	44503056	44502541	44502668	44510552	44510636	48534	15,12	2,2	0,10	3,7	165	73	0.00186332	0.0320092	0.768,0.726	0.0,0.387	0.553	55.3
4832	ENSG00000231074	HCG18	6	-	30314268	30314482	30296131	30296237	30326150	30326207	4832	59,68	1,0	22,13	9,4	287	73	4.15426e-10	1.21041e-07	0.938,1.0	0.383,0.453	0.551	55.1
59745	ENSG00000181790	ADGRB1	8	+	142477113	142477278	142476584	142476695	142477384	142477549	59745	2,4	0,0	6,7	3,2	238	73	3.02225e-06	0.000223139	1.0,1.0	0.38,0.518	0.551	55.1
35395	ENSG00000168876	ANKRD49	11	+	94497901	94497964	94496603	94496951	94498070	94498214	35395	2,0	32,42	18,40	10,12	136	73	0	0	0.032,0.0	0.491,0.641	-0.55	55
63830	ENSG00000123636	BAZ2B	2	-	159430862	159431156	159429199	159429260	159432756	159435553	63830	46,58	0,0	35,20	6,7	367	73	3.19254e-09	6.81037e-07	1.0,1.0	0.537,0.362	0.55	55
19838	ENSG00000144674	GOLGA4	3	+	37289234	37289289	37281957	37282272	37294978	37295077	19838	4,5	0,0	1,6	4,1	128	73	3.13916e-05	0.00145463	1.0,1.0	0.125,0.774	0.55	55
49279	ENSG00000198556	ZNF789	7	+	99483738	99483853	99479660	99479787	99484029	99484143	49279	1,2	2,1	1,6	0,1	188	73	0.000481588	0.0118473	0.163,0.437	1.0,0.7	-0.55	55
36794	ENSG00000068305	MEF2A	15	+	99657412	99657538	99632977	99633173	99671322	99671454	36794	2,5	1,2	5,7	0,0	199	73	0.000257308	0.00733605	0.423,0.478	1.0,1.0	-0.549	54.9
70602	ENSG00000139531	SUOX	12	+	55999332	55999458	55997614	55997723	56002211	56002271	70602	8,7	9,5	20,11	1,1	199	73	9.03487e-06	0.000543457	0.246,0.339	0.88,0.801	-0.548	54.8
58145	ENSG00000197892	KIF13B	8	-	29075280	29075343	29071619	29072316	29092744	29092878	58145	3,6	7,4	5,7	1,0	136	73	4.24138e-05	0.00185324	0.187,0.446	0.729,1.0	-0.548	54.8
19	ENSG00000007372	PAX6	11	-	31811212	31811251	31810827	31811015	31812092	31812183	19	3,8	3,1	0,1	7,4	112	73	1.65173e-05	0.000880873	0.395,0.839	0.0,0.14	0.547	54.7
14085	ENSG00000221923	ZNF880	19	+	52379420	52379540	52374298	52374427	52383848	52383969	14085	10,12	5,5	7,3	0,0	193	73	2.46342e-06	0.000189614	0.431,0.476	1.0,1.0	-0.546	54.6
34685	ENSG00000213024	NUP62	19	-	49918507	49918621	49909699	49909884	49929349	49929409	34685	6,2	1,3	1,2	0,0	187	73	9.37457e-05	0.00346231	0.701,0.207	1.0,1.0	-0.546	54.6
37683	ENSG00000254469	RP11-849H4.2	11	-	71926417	71926510	71923308	71923475	71928364	71928447	37683	1,0	1,2	3,9	2,0	166	73	0.000110029	0.00390494	0.305,0.0	0.397,1.0	-0.546	54.6
39331	ENSG00000119509	INVS	9	+	100215400	100215488	100154363	100154454	100226061	100226234	39331	8,4	0,0	4,4	1,5	161	73	8.64007e-07	8.06361e-05	1.0,1.0	0.645,0.266	0.544	54.4
57855	ENSG00000100429	HDAC10	22	-	50250426	50250591	50249858	50249964	50250770	50250844	57855	20,13	4,9	8,11	0,0	238	73	9.23914e-07	8.47702e-05	0.605,0.307	1.0,1.0	-0.544	54.4
65401	ENSG00000119661	DNAL1	14	+	73651166	73651362	73645016	73645042	73653169	73653215	65401	7,4	3,5	21,14	3,0	269	73	0.00164242	0.0291887	0.388,0.178	0.655,1.0	-0.544	54.4
27310	ENSG00000154710	RABGEF1	7	+	66700768	66700849	66682163	66682258	66712166	66712224	27310	7,4	2,1	0,1	1,2	154	73	0.000206516	0.00620172	0.624,0.655	0.0,0.192	0.543	54.3
6857	ENSG00000183530	PRR14L	22	-	31738773	31738911	31725537	31725610	31749992	31750131	6857	15,30	11,7	14,7	0,0	211	73	1.20817e-06	0.000105812	0.321,0.597	1.0,1.0	-0.541	54.1
80941	ENSG00000183963	SMTN	22	+	31081321	31081456	31080449	31080754	31082909	31083002	80941	9,5	0,0	7,5	2,3	208	73	3.22214e-06	0.000235252	1.0,1.0	0.551,0.369	0.54	54
67166	ENSG00000168491	CCDC110	4	-	185462993	185463049	185462642	185462708	185470944	185471049	67166	2,4	0,0	8,1	1,5	129	73	2.548e-05	0.00122934	1.0,1.0	0.819,0.102	0.54	54
30457	ENSG00000162241	SLC25A45	11	-	65379375	65379481	65376910	65377076	65379866	65379938	30457	23,21	1,7	3,4	4,10	179	73	8.6041e-05	0.00324037	0.904,0.55	0.234,0.14	0.54	54
58059	ENSG00000174652	ZNF266	19	-	9418761	9418895	9418504	9418631	9419216	9419299	58059	27,24	22,22	52,87	2,10	207	73	2.52846e-10	7.82511e-08	0.302,0.278	0.902,0.754	-0.538	53.8
26084	ENSG00000100731	PCNX	14	+	70995740	70995925	70976941	70978648	71009633	71009724	26084	51,50	2,3	9,13	10,5	258	73	1.36529e-06	0.000117386	0.878,0.825	0.203,0.424	0.538	53.8
9507	ENSG00000104691	UBXN8	8	+	30751506	30751518	30744189	30744277	30753034	30753105	9507	3,1	0,0	1,2	1,2	85	73	0.000483081	0.0118645	1.0,1.0	0.462,0.462	0.538	53.8
64984	ENSG00000068650	ATP11A	13	+	112880545	112880754	112875808	112875941	112881812	112887168	64984	10,8	1,8	2,2	0,0	282	73	1.31979e-06	0.000114248	0.721,0.206	1.0,1.0	-0.536	53.6
67363	ENSG00000242574	HLA-DMB	6	-	32935341	32935377	32934628	32934987	32935535	32935652	67363	2,5	0,0	1,13	3,3	109	73	2.15446e-05	0.0010823	1.0,1.0	0.183,0.744	0.536	53.6
53117	ENSG00000148985	PGAP2	11	+	3823612	3823740	3808293	3808315	3823882	3824357	53117	1,1	2,8	4,4	4,0	201	73	0.00338627	0.0491941	0.154,0.043	0.266,1.0	-0.534	53.4
39614	ENSG00000146350	TBC1D32	6	-	121115607	121115747	121115171	121115241	121126377	121126461	39614	13,5	14,5	30,31	2,4	213	73	8.97987e-07	8.32715e-05	0.241,0.255	0.837,0.726	-0.533	53.3
17168	ENSG00000135951	TSGA10	2	-	99154290	99154427	99148263	99148348	99154692	99154861	17168	12,3	2,3	9,26	0,0	210	73	7.14267e-06	0.000446934	0.676,0.258	1.0,1.0	-0.533	53.3
20057	ENSG00000149927	DOC2A	16	-	30012494	30012675	30010918	30010989	30013466	30013596	20057	15,10	1,0	18,19	8,10	254	73	1.35634e-05	0.000750829	0.812,1.0	0.393,0.353	0.533	53.3
13516	ENSG00000154920	EME1	17	+	50378599	50378677	50376065	50376193	50378773	50378895	13516	10,13	15,22	7,13	1,2	151	73	1.51161e-05	0.00082155	0.244,0.222	0.772,0.759	-0.533	53.3
47467	ENSG00000186104	CYP2R1	11	-	14887629	14887829	14885775	14885917	14891363	14891530	47467	10,13	9,5	9,5	1,0	273	73	0.000236824	0.00689351	0.229,0.41	0.706,1.0	-0.533	53.3
77113	ENSG00000172775	FAM192A	16	-	57174168	57174286	57173727	57173869	57185544	57185822	77113	7,3	2,2	9,17	0,0	191	73	0.000121198	0.00417836	0.572,0.364	1.0,1.0	-0.532	53.2
12417	ENSG00000120662	MTRF1	13	-	41262047	41262331	41260492	41260915	41263484	41263569	12417	10,20	8,13	24,15	0,3	357	73	0.00172909	0.0303135	0.204,0.239	1.0,0.506	-0.532	53.2
58610	ENSG00000167065	DUSP18	22	-	30663012	30663260	30652050	30652297	30663403	30663506	58610	15,6	3,2	14,11	0,0	321	73	5.86869e-06	0.000378549	0.532,0.406	1.0,1.0	-0.531	53.1
78613	ENSG00000113407	TARS	5	+	33465256	33465330	33463752	33463825	33465986	33466216	78613	0,2	2,3	3,5	1,1	147	73	0.00124303	0.0238168	0.0,0.249	0.598,0.713	-0.531	53.1
8376	ENSG00000185122	HSF1	8	+	144293461	144293580	144292482	144292619	144308905	144309014	8376	13,4	0,3	0,1	2,1	192	73	0.000182077	0.00563099	1.0,0.336	0.0,0.275	0.53	53
3309	ENSG00000101413	RPRD1B	20	+	38035215	38035405	38033724	38034098	38037458	38037534	3309	6,5	1,3	1,5	0,0	263	73	5.89436e-05	0.00240485	0.625,0.316	1.0,1.0	-0.529	52.9
70909	ENSG00000169814	BTD	3	+	15632590	15632866	15601800	15601894	15635423	15635614	70909	2,5	1,0	3,0	2,8	349	73	0.000583735	0.0136918	0.295,1.0	0.239,0.0	0.528	52.8
51001	ENSG00000138468	SENP7	3	-	101501069	101501119	101493872	101493968	101513090	101513241	51001	10,5	4,8	14,20	0,1	123	73	1.44229e-06	0.000121181	0.597,0.271	1.0,0.922	-0.527	52.7
22099	ENSG00000160336	ZNF761	19	+	53433579	53433750	53431992	53432028	53439827	53439933	22099	2,14	1,1	0,1	1,2	244	73	5.02471e-05	0.00212403	0.374,0.807	0.0,0.13	0.526	52.6
65920	ENSG00000213918	DNASE1	16	+	3651316	3651921	3642891	3643036	3654960	3655044	65920	29,12	8,2	49,48	0,2	678	73	6.47883e-05	0.0025885	0.281,0.392	1.0,0.721	-0.524	52.4
6156	ENSG00000107815	C10orf2	10	+	100989326	100989453	100987549	100987613	100989643	100989884	6156	96103	33,48	60,59	0,0	200	73	0	0	0.515,0.439	1.0,1.0	-0.523	52.3
50059	ENSG00000100354	TNRC6B	22	+	40270121	40270280	40264687	40267036	40273424	40273600	50059	9,25	1,7	3,1	10,2	232	73	2.21324e-05	0.0011044	0.739,0.529	0.086,0.136	0.523	52.3
50659	ENSG00000162572	SCNN1D	1	+	1281225	1281297	1280435	1280666	1281410	1281610	50659	2,1	2,1	2,5	0,1	145	73	0.000553638	0.0132107	0.335,0.335	1.0,0.716	-0.523	52.3
12695	ENSG00000133943	C14orf159	14	+	91147780	91147858	91145220	91145313	91157638	91157690	12695	8,7	0,0	3,7	3,2	151	73	7.07589e-06	0.000443487	1.0,1.0	0.326,0.629	0.522	52.2
65331	ENSG00000149716	ORAOV1	11	-	69674053	69674266	69671748	69671819	69675189	69675323	65331	13,17	1,0	8,11	2,10	286	73	1.27537e-05	0.000717367	0.768,1.0	0.505,0.219	0.522	52.2
5527	ENSG00000110318	CEP126	11	+	101955791	101956943	101948030	101948142	101958167	101958366	5527	13,23	0,0	30,23	1,3	1225	73	3.79301e-05	0.00169198	1.0,1.0	0.641,0.314	0.522	52.2
40526	ENSG00000182901	RGS7	1	-	240813617	240813728	240811917	240812043	240814715	240814777	40526	16,11	0,0	10,15	7,4	184	73	2.09081e-07	2.38328e-05	1.0,1.0	0.362,0.598	0.52	52
30453	ENSG00000162241	SLC25A45	11	-	65379375	65379561	65376817	65377076	65379866	65379938	30453	52,53	1,7	10,7	4,10	259	73	4.9613e-05	0.00210767	0.936,0.681	0.413,0.165	0.52	52
44976	ENSG00000197647	ZNF433	19	-	12021929	12022189	12018190	12018292	12035536	12035741	44976	3,4	0,1	2,3	2,2	333	73	0.00336805	0.0490856	1.0,0.467	0.18,0.247	0.52	52
70607	ENSG00000139531	SUOX	12	+	56001885	56001948	55997329	55997723	56002211	56002271	70607	0,1	9,5	3,2	1,1	136	73	0.000133736	0.00449777	0.0,0.097	0.617,0.518	-0.519	51.9
25282	ENSG00000147854	UHRF2	9	+	6464552	6464598	6460572	6460791	6465743	6465846	25282	4,5	2,2	0,2	2,9	119	73	0.000239823	0.00696386	0.551,0.605	0.0,0.12	0.518	51.8
20058	ENSG00000149927	DOC2A	16	-	30012494	30012677	30010918	30010989	30013466	30013600	20058	19,15	1,0	19,24	8,10	256	73	3.60333e-06	0.000254707	0.844,1.0	0.404,0.406	0.517	51.7
29770	ENSG00000168237	GLYCTK	3	+	52290303	52290719	52287855	52287876	52290959	52291111	29770	15,23	2,2	1,0	1,2	489	73	8.96306e-06	0.000541318	0.528,0.632	0.13,0.0	0.515	51.5
79963	ENSG00000117523	PRRC2C	1	+	171591151	171591204	171588378	171588505	171591586	171592223	79963	91126	138118	193160	18,20	126	73	0	0	0.276,0.382	0.861,0.823	-0.513	51.3
22763	ENSG00000181396	OGFOD3	17	-	82392645	82392771	82392214	82392534	82393165	82393217	22763	4,5	1,3	3,2	0,0	199	73	8.53785e-05	0.00322152	0.595,0.379	1.0,1.0	-0.513	51.3
18855	ENSG00000104728	ARHGEF10	8	+	1843352	1843436	1823987	1824113	1857959	1858115	18855	7,5	0,0	7,9	3,5	157	73	2.96156e-06	0.000220291	1.0,1.0	0.52,0.456	0.512	51.2
4161	ENSG00000010244	ZNF207	17	+	32369999	32370082	32369598	32369782	32373398	32373457	4161	8,13	5,5	22,53	0,0	156	73	5.10285e-09	9.91624e-07	0.428,0.549	1.0,1.0	-0.511	51.1
68997	ENSG00000081665	ZNF506	19	-	19793833	19795660	19791561	19792484	19806030	19806126	68997	39,63	0,0	58,32	3,1	1900	73	4.39916e-05	0.00191099	1.0,1.0	0.426,0.551	0.511	51.1
10016	ENSG00000148773	MKI67	10	-	128114927	128116007	128113426	128113602	128116490	128116536	10016	632716	36,59	695785	0,1	1153	73	0	0	0.526,0.434	1.0,0.98	-0.51	51
15354	ENSG00000005801	ZNF195	11	-	3361796	3362032	3360319	3360565	3370974	3371070	15354	22,21	23,23	17,21	2,2	309	73	8.70115e-07	8.10795e-05	0.184,0.177	0.668,0.713	-0.51	51
17281	ENSG00000116396	KCNC4	1	+	110232220	110232597	110225974	110226178	110232910	110234044	17281	73,47	2,0	13,25	6,3	450	73	3.45125e-05	0.00156644	0.856,1.0	0.26,0.575	0.51	51
10062	ENSG00000184156	KCNQ3	8	-	132172597	132172815	132170333	132170428	132174238	132174349	10062	4,11	1,3	1,1	0,0	291	73	0.000109961	0.00390494	0.501,0.479	1.0,1.0	-0.51	51
39564	ENSG00000253540	FAM86HP	3	-	130105768	130105923	130105529	130105631	130111278	130111432	39564	8,9	0,0	9,16	4,4	228	73	5.3237e-07	5.38991e-05	1.0,1.0	0.419,0.562	0.509	50.9
24631	ENSG00000160305	DIP2A	21	+	46462711	46462825	46459056	46459222	46463065	46463228	24631	3,6	3,1	5,6	0,0	187	73	0.000141923	0.00470947	0.281,0.701	1.0,1.0	-0.509	50.9
63198	ENSG00000137871	ZNF280D	15	-	56654384	56654503	56654197	56654234	56658423	56658486	63198	4,20	4,6	15,12	1,0	192	73	4.72728e-05	0.00202991	0.275,0.559	0.851,1.0	-0.508	50.8
27389	ENSG00000131018	SYNE1	6	-	152145486	152145555	152143622	152143765	152148044	152148378	27389	7,12	6,2	0,1	2,4	142	73	5.99822e-05	0.00243558	0.375,0.755	0.0,0.114	0.508	50.8
5158	ENSG00000268230	CTD-2619J13.8	19	-	58359196	58359323	58358488	58358585	58362676	58362751	5158	4,7	2,2	6,14	0,0	200	73	0.000131761	0.00444387	0.422,0.561	1.0,1.0	-0.508	50.8
56563	ENSG00000259429	UBE2Q2P2	15	+	82419207	82419247	82418638	82418792	82419979	82420075	56563	1,9	0,0	3,3	1,4	113	73	7.94494e-06	0.000487954	1.0,1.0	0.66,0.326	0.507	50.7
61079	ENSG00000188917	TRMT2B	X	-	101051250	101051366	101042041	101042312	101051643	101051733	61079	11,7	4,3	12,12	0,0	189	73	1.4055e-06	0.000119588	0.515,0.474	1.0,1.0	-0.506	50.6
15347	ENSG00000005801	ZNF195	11	-	3361796	3361889	3360319	3360565	3370974	3371070	15347	9,14	23,23	11,9	2,2	166	73	1.18959e-05	0.000676742	0.147,0.211	0.707,0.664	-0.506	50.6
51141	ENSG00000225470	JPX	X	+	73962734	73962801	73946998	73947374	73994839	73994961	51141	9,8	0,0	3,7	2,3	140	73	1.67771e-05	0.000890751	1.0,1.0	0.439,0.549	0.506	50.6
28396	ENSG00000132749	MTL5	11	-	68744990	68745111	68736131	68738788	68747207	68747366	28396	4,18	4,4	12,28	0,1	194	73	3.05381e-05	0.00142392	0.273,0.629	1.0,0.913	-0.506	50.6
76206	ENSG00000172594	SMPDL3A	6	+	122795676	122795890	122789169	122789458	122796823	122796968	76206	7,13	5,4	21,26	2,0	287	73	0.000207539	0.00622305	0.263,0.453	0.728,1.0	-0.506	50.6
71549	ENSG00000110888	CAPRIN2	12	-	30715453	30715503	30714958	30715141	30716507	30716676	71549	4,2	4,3	9,8	1,1	123	73	0.00122036	0.023546	0.372,0.283	0.842,0.826	-0.506	50.6
65431	ENSG00000165240	ATP7A	X	+	77922998	77923042	77910701	77910835	77971620	77971761	65431	2,1	4,4	1,4	1,0	117	73	0.000566532	0.0134228	0.238,0.135	0.384,1.0	-0.505	50.5
13916	ENSG00000240990	HOXA11-AS	7	+	27187332	27187516	27186682	27186845	27188600	27189167	13916	6,4	2,1	3,9	0,0	257	73	0.000503246	0.0122489	0.46,0.532	1.0,1.0	-0.504	50.4
23985	ENSG00000180071	ANKRD18A	9	-	38604862	38604913	38603158	38603212	38607425	38607493	23985	0,0	6,12	3,1	1,1	124	73	0.000656006	0.0148824	0.0,0.0	0.638,0.371	-0.504	50.4
57506	ENSG00000170903	MSANTD4	11	-	106013945	106014041	106010455	106011067	106020961	106022227	57506	3,4	1,0	5,3	4,5	169	73	0.00065806	0.0149081	0.564,1.0	0.351,0.206	0.504	50.4
23199	ENSG00000221926	TRIM16	17	-	15658801	15658876	15654389	15654434	15677175	15677280	23199	3,1	0,0	3,8	3,2	148	73	1.18385e-05	0.000675573	1.0,1.0	0.33,0.664	0.503	50.3
40664	ENSG00000132204	LINC00470	18	-	1273360	1273533	1272441	1272511	1275965	1276077	40664	3,2	2,2	5,4	0,1	246	73	0.000866857	0.0183024	0.308,0.229	1.0,0.543	-0.503	50.3
65411	ENSG00000119661	DNAL1	14	+	73651166	73651327	73645016	73645042	73653169	73653215	65411	7,7	3,5	26,18	3,0	234	73	0.000964101	0.0198093	0.421,0.304	0.73,1.0	-0.502	50.2
15054	ENSG00000130731	C16orf13	16	-	634892	634956	634718	634797	635611	635856	15054	0,2	3,12	10,6	3,4	137	73	1.2759e-05	0.000717367	0.0,0.082	0.64,0.444	-0.501	50.1
10952	ENSG00000104714	ERICH1	8	-	672006	672204	668597	668782	673288	673462	10952	17,20	1,2	7,5	3,7	271	73	0.000283752	0.0079384	0.821,0.729	0.386,0.161	0.501	50.1
51393	ENSG00000048991	R3HDM1	2	+	135616151	135616193	135604805	135605016	135616667	135616757	51393	4,6	2,2	3,0	7,4	115	73	0.00134078	0.0251286	0.559,0.656	0.214,0.0	0.501	50.1
5961	ENSG00000147535	PLPP5	8	-	38268298	38268404	38267896	38267960	38268881	38269140	5961	3,1	2,1	5,1	1,0	179	73	0.00203665	0.0341423	0.38,0.29	0.671,1.0	-0.501	50.1
17649	ENSG00000239665	RP11-295P9.3	10	+	13642027	13642155	13638700	13638923	13644916	13645074	17649	11,5	8,8	2,3	0,1	201	73	0.00296976	0.0448278	0.333,0.185	1.0,0.521	-0.501	50.1
73373	ENSG00000104731	KLHDC4	16	-	87755413	87755512	87755193	87755292	87756421	87756477	73373	0,1	7,1	6,1	0,1	172	73	1.9188e-05	0.000988868	0.0,0.298	1.0,0.298	-0.5	50
37381	ENSG00000156968	MPV17L	16	+	15399430	15399548	15396083	15396207	15400786	15400857	37381	1,5	0,0	0,1	5,0	191	73	3.31397e-05	0.00152264	1.0,1.0	0.0,1.0	0.5	50
491	ENSG00000177479	ARIH2	3	+	48944981	48945181	48922747	48922811	48964918	48964982	491	2,3	0,0	1,0	0,3	273	73	4.20343e-05	0.0018434	1.0,1.0	1.0,0.0	0.5	50
32919	ENSG00000162687	KCNT2	1	-	196317147	196317269	196315891	196316026	196331155	196331261	32919	4,5	0,0	1,0	0,4	195	73	5.19473e-05	0.00217894	1.0,1.0	1.0,0.0	0.5	50
60208	ENSG00000176124	DLEU1	13	+	50492650	50492761	50433412	50433550	50527865	50528064	60208	1,7	0,0	1,0	0,4	184	73	6.10664e-05	0.0024712	1.0,1.0	1.0,0.0	0.5	50
6575	ENSG00000163138	PACRGL	4	+	20701757	20701884	20700412	20700578	20704465	20704533	6575	1,0	0,3	4,2	0,0	200	73	0.000100149	0.00364083	1.0,0.0	1.0,1.0	-0.5	50
3420	ENSG00000230510	PPP5D1	19	-	46576598	46576717	46526924	46527072	46600882	46600932	3420	2,1	0,0	0,1	3,0	192	73	0.000112404	0.00395398	1.0,1.0	0.0,1.0	0.5	50
7745	ENSG00000125462	C1orf61	1	-	156414055	156414298	156407841	156407975	156414653	156414753	7745	0,1	2,0	4,5	0,0	316	73	0.000121139	0.00417836	0.0,1.0	1.0,1.0	-0.5	50
7233	ENSG00000114062	UBE3A	15	-	25408619	25408684	25407066	25407262	25409087	25409207	7233	1,9	7,4	9,3	0,1	138	73	0.000136226	0.00456353	0.07,0.543	1.0,0.613	-0.5	50
12739	ENSG00000135549	PKIB	6	+	122585492	122585553	122581764	122581844	122585920	122586124	12739	1,0	0,4	4,2	0,0	134	73	0.000148971	0.00486681	1.0,0.0	1.0,1.0	-0.5	50
7740	ENSG00000125462	C1orf61	1	-	156414083	156414298	156407853	156407975	156414653	156414753	7740	0,1	2,0	3,4	0,0	288	73	0.000158949	0.00511806	0.0,1.0	1.0,1.0	-0.5	50
40134	ENSG00000224165	DNAJC27-AS1	2	+	25027310	25027517	25001414	25001545	25035272	25035664	40134	1,0	0,2	2,1	0,0	280	73	0.000172652	0.00542764	1.0,0.0	1.0,1.0	-0.5	50
50166	ENSG00000105048	TNNT1	19	-	55141856	55142057	55137960	55138074	55145543	55145565	50166	1,0	0,2	5,2	0,0	274	73	0.000184	0.00567509	1.0,0.0	1.0,1.0	-0.5	50
51706	ENSG00000089847	ANKRD24	19	+	4186389	4186461	4183353	4183477	4199682	4199769	51706	4,1	0,0	0,1	3,0	145	73	0.000251129	0.00720113	1.0,1.0	0.0,1.0	0.5	50
60098	ENSG00000167635	ZNF146	19	+	36218125	36218195	36214601	36215196	36235658	36238774	60098	2,3	0,0	0,1	3,0	143	73	0.000261446	0.00743626	1.0,1.0	0.0,1.0	0.5	50
53318	ENSG00000143748	NVL	1	-	224311799	224311857	224305033	224305166	224330070	224330189	53318	2,5	0,0	1,0	0,3	131	73	0.000337399	0.00908525	1.0,1.0	1.0,0.0	0.5	50
4061	ENSG00000145700	ANKRD31	5	-	75091260	75091401	75084271	75084374	75104227	75105218	4061	4,5	0,0	0,1	2,0	214	73	0.000381855	0.00993421	1.0,1.0	0.0,1.0	0.5	50
43900	ENSG00000135297	MTO1	6	+	73480996	73481116	73480674	73480805	73482448	73482620	43900	3,2	0,0	2,0	0,4	193	73	0.0004571	0.0114189	1.0,1.0	1.0,0.0	0.5	50
55887	ENSG00000118507	AKAP7	6	+	131242040	131242184	131219660	131219808	131245907	131245990	55887	3,1	0,0	2,0	0,3	217	73	0.000654154	0.0148622	1.0,1.0	1.0,0.0	0.5	50
3210	ENSG00000137747	TMPRSS13	11	-	117917169	117917274	117914391	117914514	117918408	117918838	3210	2,1	0,0	0,1	2,0	178	73	0.000660649	0.0149529	1.0,1.0	0.0,1.0	0.5	50
2518	ENSG00000088766	CRLS1	20	+	6023379	6023422	6015360	6015490	6026170	6026238	2518	3,0	1,3	2,3	0,1	116	73	0.000688972	0.0154186	0.654,0.0	1.0,0.654	-0.5	50
14114	ENSG00000119682	AREL1	14	-	74698763	74698856	74692040	74692328	74701668	74701774	14114	2,0	0,4	1,3	0,0	166	73	0.000718678	0.0159164	1.0,0.0	1.0,1.0	-0.5	50
44688	ENSG00000196704	AMZ2	17	+	68249010	68249096	68247929	68248086	68250359	68250470	44688	1,0	0,2	2,2	0,0	159	73	0.000925823	0.0192305	1.0,0.0	1.0,1.0	-0.5	50
38763	ENSG00000196295	AC005154.6	7	-	30552099	30552179	30550635	30550781	30563730	30563998	38763	1,0	0,2	2,1	0,0	153	73	0.00103892	0.0209221	1.0,0.0	1.0,1.0	-0.5	50
71680	ENSG00000119522	DENND1A	9	-	123452275	123452347	123440359	123440491	123557569	123557695	71680	2,2	0,0	1,0	0,2	145	73	0.00122057	0.023546	1.0,1.0	1.0,0.0	0.5	50
51709	ENSG00000089847	ANKRD24	19	+	4186273	4186461	4183353	4183477	4199682	4199769	51709	10,5	0,0	0,5	3,0	261	73	0.00141145	0.0260767	1.0,1.0	0.0,1.0	0.5	50
58726	ENSG00000162669	HFM1	1	-	91323092	91323199	91322949	91322997	91324674	91324766	58726	10,0	0,5	14,20	0,0	180	73	0.00148537	0.0270244	1.0,0.0	1.0,1.0	-0.5	50
56249	ENSG00000181085	MAPK15	8	+	143720229	143720287	143719342	143719482	143720737	143720840	56249	0,1	2,0	1,3	0,0	131	73	0.00165636	0.0293432	0.0,1.0	1.0,1.0	-0.5	50
49619	ENSG00000140538	NTRK3	15	-	88032856	88033045	87981225	87981360	88126270	88126373	49619	0,2	2,0	3,1	0,0	262	73	0.00167359	0.0295279	0.0,1.0	1.0,1.0	-0.5	50
21183	ENSG00000243927	MRPS6	21	+	34102834	34102908	34073223	34073268	34125340	34125480	21183	2,2	0,0	3,0	0,4	147	73	0.00189801	0.0324002	1.0,1.0	1.0,0.0	0.5	50
46649	ENSG00000109323	MANBA	4	-	102690879	102690957	102690595	102690771	102722870	102723041	46649	0,2	3,0	2,10	0,0	151	73	0.00207757	0.0346402	0.0,1.0	1.0,1.0	-0.5	50
41	ENSG00000166012	TAF1D	11	-	93733349	93733397	93732243	93732291	93736140	93736304	41	0,1	2,0	1,4	0,0	121	73	0.00210434	0.0349561	0.0,1.0	1.0,1.0	-0.5	50
14229	ENSG00000143797	MBOAT2	2	-	8974358	8974435	8943186	8943264	9003539	9003665	14229	2,1	0,0	2,0	0,3	150	73	0.00212135	0.0352146	1.0,1.0	1.0,0.0	0.5	50
29817	ENSG00000113845	TIMMDC1	3	+	119500694	119500732	119498546	119498590	119503531	119503620	29817	1,1	0,0	1,0	0,2	111	73	0.0027003	0.0418606	1.0,1.0	1.0,0.0	0.5	50
62907	ENSG00000078304	PPP2R5C	14	+	101889981	101890192	101883438	101883562	101892999	101893108	62907	4,1	0,0	0,3	2,0	284	73	0.00270421	0.0418995	1.0,1.0	0.0,1.0	0.5	50
63797	ENSG00000169519	METTL15	11	+	28123861	28123922	28113317	28113604	28125509	28125587	63797	2,5	0,0	0,2	3,0	134	73	0.00302938	0.0455665	1.0,1.0	0.0,1.0	0.5	50
14480	ENSG00000118292	C1orf54	1	+	150272836	150272863	150272698	150272752	150274086	150274170	14480	7,7	0,1	5,14	6,12	100	73	1.29966e-05	0.000726921	1.0,0.836	0.378,0.46	0.499	49.9
35039	ENSG00000095777	MYO3A	10	+	26176700	26176845	26173662	26174557	26193204	26193311	35039	5,5	0,0	9,4	2,2	218	73	0.000182727	0.0056463	1.0,1.0	0.601,0.401	0.499	49.9
50171	ENSG00000171914	TLN2	15	+	62618350	62618475	62589686	62589762	62647274	62647446	50171	2,5	1,0	2,1	4,1	198	73	0.000466403	0.0115738	0.424,1.0	0.156,0.269	0.499	49.9
46935	ENSG00000188672	RHCE	1	-	25375348	25375428	25370466	25370540	25385710	25385844	46935	3,12	0,0	2,9	4,1	153	73	5.20091e-05	0.00218	1.0,1.0	0.193,0.811	0.498	49.8
12651	ENSG00000160767	FAM189B	1	-	155251094	155251164	155248404	155248473	155253624	155253732	12651	2,3	1,1	0,1	2,4	143	73	0.000507842	0.0123307	0.505,0.605	0.0,0.113	0.498	49.8
79966	ENSG00000117523	PRRC2C	1	+	171591154	171591204	171588378	171588505	171591586	171592223	79966	41,59	138118	80,62	18,20	123	73	0	0	0.15,0.229	0.725,0.648	-0.497	49.7
69266	ENSG00000168970	JMJD7-PLA2G4B	15	+	41843125	41843353	41842553	41842591	41843675	41843811	69266	5,5	4,10	10,15	2,1	301	73	0.000207361	0.00622082	0.233,0.108	0.548,0.784	-0.496	49.6
21333	ENSG00000090539	CHRD	3	+	184386491	184386755	184386045	184386159	184386844	184386938	21333	4,11	1,2	7,7	0,0	337	73	0.000874226	0.0184254	0.464,0.544	1.0,1.0	-0.496	49.6
41101	ENSG00000107290	SETX	9	-	132269402	132269489	132261355	132264985	132269614	132269702	41101	53,53	64,61	83,87	15,8	160	73	2.33147e-15	2.24611e-12	0.274,0.284	0.716,0.832	-0.495	49.5
19466	ENSG00000178104	PDE4DIP	1	+	148953796	148953905	148951936	148952154	148960653	148960785	19466	25,21	7,15	37,50	1,0	182	73	1.65734e-09	4.00217e-07	0.589,0.36	0.937,1.0	-0.494	49.4
31723	ENSG00000147234	FRMPD3	X	+	107533504	107533550	107530408	107530511	107545736	107545841	31723	2,7	1,5	2,3	0,0	119	73	4.84697e-06	0.000325658	0.551,0.462	1.0,1.0	-0.493	49.3
48419	ENSG00000140987	ZSCAN32	16	-	3390009	3390183	3384083	3384941	3393648	3393814	48419	34,40	0,2	18,13	5,7	247	73	5.353e-06	0.000352131	1.0,0.855	0.515,0.354	0.493	49.3
15633	ENSG00000196428	TSC22D2	3	+	150423048	150423120	150411178	150411308	150438197	150438354	15633	8,7	9,10	5,8	2,0	145	73	0.00191573	0.0326467	0.309,0.261	0.557,1.0	-0.493	49.3
67071	ENSG00000270011	ZNF559-ZNF177	19	+	9333014	9333113	9324694	9324780	9338493	9338582	67071	3,6	3,1	1,3	0,0	172	73	0.000204215	0.00615092	0.298,0.718	1.0,1.0	-0.492	49.2
30870	ENSG00000106077	ABHD11	7	-	73737068	73737110	73736093	73736691	73737561	73737735	30870	13,5	5,4	1,0	7,2	115	73	8.33469e-06	0.000507594	0.623,0.442	0.083,0.0	0.491	49.1
8848	ENSG00000228315	GUSBP11	22	-	23640307	23640330	23638486	23638942	23652478	23652576	8848	4,7	3,5	1,4	0,0	96	73	1.14431e-05	0.000659746	0.503,0.516	1.0,1.0	-0.49	49
72560	ENSG00000283050	GTF2IP12	4	-	119450040	119450150	119448827	119448959	119454245	119454638	72560	11,10	0,1	8,9	6,4	183	73	3.36616e-05	0.00153951	1.0,0.8	0.347,0.473	0.49	49
47174	ENSG00000177842	ZNF620	3	+	40507842	40507941	40506303	40506376	40508655	40508774	47174	1,0	1,1	3,6	1,1	172	73	0.000465394	0.0115558	0.298,0.0	0.56,0.718	-0.49	49
2715	ENSG00000145425	RPS3A	4	+	151100974	151101012	151099670	151099714	151102870	151103079	2715	2,0	7,11	2,4	1,2	111	73	0.000258666	0.00736772	0.158,0.0	0.568,0.568	-0.489	48.9
56560	ENSG00000259429	UBE2Q2P2	15	+	82419367	82419465	82418635	82418792	82419979	82420075	56560	14,18	0,0	2,12	1,4	171	73	2.57557e-05	0.00123864	1.0,1.0	0.461,0.562	0.488	48.8
11150	ENSG00000253741	CTD-2292P10.4	8	-	142724657	142724738	142708314	142708418	142726721	142726973	11150	7,5	2,2	0,1	1,2	154	73	0.00034367	0.00921337	0.624,0.542	0.0,0.192	0.487	48.7
72442	ENSG00000136536	2007-03-01	2	+	159715532	159715766	159714556	159714598	159729008	159729175	72442	5,7	2,3	7,10	0,1	307	73	0.00039163	0.0101221	0.373,0.357	1.0,0.704	-0.487	48.7
7236	ENSG00000114062	UBE3A	15	-	25408571	25408684	25407066	25407262	25409087	25409207	7236	3,10	7,4	6,4	0,1	186	73	0.000424156	0.0107946	0.144,0.495	1.0,0.611	-0.486	48.6
69060	ENSG00000275294	RP11-428O18.6	13	-	27207476	27207515	27207294	27207367	27207973	27208050	69060	2,8	2,3	3,5	0,0	112	73	3.12959e-05	0.00145178	0.395,0.635	1.0,1.0	-0.485	48.5
38135	ENSG00000232907	DLGAP4-AS1	20	-	36512484	36512725	36507701	36508274	36525500	36525566	38135	3,5	0,0	7,12	2,2	314	73	0.000159603	0.00513198	1.0,1.0	0.449,0.582	0.485	48.5
28400	ENSG00000184517	ZFP1	16	+	75166811	75166913	75152908	75152966	75169252	75169326	28400	11,8	1,0	3,3	3,1	175	73	0.000292258	0.00811556	0.821,1.0	0.294,0.556	0.485	48.5
72249	ENSG00000164938	TP53INP1	8	-	94945513	94945609	94940829	94941091	94949153	94949411	72249	2,2	18,10	4,2	1,1	169	73	0.00124249	0.0238168	0.046,0.08	0.633,0.463	-0.485	48.5
65797	ENSG00000269891	ARHGAP19-SLIT1	10	-	97266078	97266146	97264825	97264906	97292571	97292637	65797	1,3	1,0	1,2	4,3	141	73	0.00161983	0.0288899	0.341,1.0	0.115,0.257	0.484	48.4
47023	ENSG00000161996	WDR90	16	+	655028	655147	653745	653803	655306	655468	47023	10,8	5,2	13,7	0,0	192	73	6.0372e-07	5.98115e-05	0.432,0.603	1.0,1.0	-0.483	48.3
57999	ENSG00000236850	BMS1P20	22	+	22307532	22307591	22307105	22307245	22308696	22308819	57999	11,3	2,6	26,33	1,0	132	73	1.46127e-05	0.000798549	0.753,0.217	0.935,1.0	-0.483	48.3
65585	ENSG00000122481	RWDD3	1	+	95244210	95244324	95234210	95234315	95246541	95246657	65585	59,28	33,26	15,46	1,4	187	73	2.8868e-07	3.18722e-05	0.411,0.296	0.854,0.818	-0.482	48.2
69117	ENSG00000087302	C14orf166	14	+	52004239	52004242	52001797	52001866	52004361	52004653	69117	1,7	1,2	2,2	11,11	76	73	0.000495091	0.0120849	0.49,0.771	0.149,0.149	0.482	48.2
33121	ENSG00000100023	PPIL2	22	+	21653341	21653466	21652269	21652331	21654012	21654167	33121	3,5	0,0	2,13	1,3	198	73	0.000479792	0.0118286	1.0,1.0	0.424,0.615	0.481	48.1
69182	ENSG00000224043	CCNT2-AS1	2	-	134877519	134877643	134868943	134869041	134918562	134918710	69182	2,1	3,3	1,9	1,0	197	73	0.000755193	0.016523	0.198,0.11	0.27,1.0	-0.481	48.1
79418	ENSG00000088367	EPB41L1	20	+	36209487	36209898	36197858	36198041	36212271	36212376	79418	61,79	5,8	14,25	20,16	484	73	1.2252e-10	4.13454e-08	0.648,0.598	0.095,0.191	0.48	48
69456	ENSG00000130489	SCO2	22	-	50525747	50525918	50523567	50524424	50526245	50526439	69456	10,7	5,13	3,9	1,0	244	73	0.000398225	0.0102526	0.374,0.139	0.473,1.0	-0.48	48
34596	ENSG00000018189	RUFY3	4	+	70799791	70799875	70789494	70789592	70800140	70800205	34596	5,2	1,0	2,3	5,1	157	73	0.000662745	0.0149758	0.699,1.0	0.157,0.582	0.48	48
68315	ENSG00000114120	SLC25A36	3	+	140966933	140967036	140963126	140963227	140970926	140970993	68315	29,26	55,62	72,80	17,18	176	73	0	0	0.179,0.148	0.637,0.648	-0.479	47.9
3267	ENSG00000153006	SREK1IP1	5	-	64765044	64765121	64754577	64754770	64768504	64768627	3267	5,4	2,2	3,9	0,0	150	73	0.000149784	0.00487818	0.549,0.493	1.0,1.0	-0.479	47.9
54853	ENSG00000088986	DYNLL1	12	+	120495283	120495437	120488116	120488177	120496415	120496547	54853	8,6	1,4	1,2	0,0	227	73	8.53705e-06	0.000517683	0.72,0.325	1.0,1.0	-0.478	47.8
51826	ENSG00000116754	SRSF11	1	+	70231863	70231975	70228421	70228555	70232267	70232375	51826	151130	223259	258321	60,54	185	73	0	0	0.211,0.165	0.629,0.701	-0.477	47.7
69457	ENSG00000130489	SCO2	22	-	50526000	50526141	50524001	50524424	50526245	50526439	69457	24,14	5,13	16,12	1,0	214	73	3.26544e-05	0.00150266	0.621,0.269	0.845,1.0	-0.477	47.7
66657	ENSG00000189144	ZNF573	19	-	37770406	37770597	37770004	37770097	37771563	37771696	66657	6,9	4,3	14,34	1,1	264	73	0.000218155	0.00646028	0.293,0.453	0.795,0.904	-0.477	47.7
49552	ENSG00000163354	DCST2	1	-	155024471	155024602	155023831	155023959	155026301	155026402	49552	6,3	5,3	3,3	0,1	204	73	0.00212184	0.0352146	0.3,0.264	1.0,0.518	-0.477	47.7
7907	ENSG00000124588	NQO2	6	+	3004494	3004651	3003668	3003789	3006467	3006559	7907	8,6	2,2	23,9	0,0	230	73	0.000107341	0.0038415	0.559,0.488	1.0,1.0	-0.476	47.6
61355	ENSG00000223960	AC009948.5	2	+	178430548	178430596	178426598	178426680	178430694	178430889	61355	1,0	3,2	9,6	6,2	121	73	0.00016909	0.00534094	0.167,0.0	0.475,0.644	-0.476	47.6
46687	ENSG00000253477	RP11-1C8.4	8	-	103487560	103487681	103483397	103483515	103498175	103498334	46687	7,10	4,2	12,17	0,0	194	73	2.04686e-06	0.000161079	0.397,0.653	1.0,1.0	-0.475	47.5
77864	ENSG00000135953	MFSD9	2	-	102732023	102732138	102731024	102731068	102732321	102732409	77864	2,0	6,7	15,7	3,4	188	73	5.18289e-06	0.000343208	0.115,0.0	0.66,0.405	-0.475	47.5
10704	ENSG00000164713	BRI3	7	+	98252883	98253017	98252378	98252528	98282350	98282453	10704	3,5	1,0	2,1	1,2	207	73	0.000617862	0.0142435	0.514,1.0	0.414,0.15	0.475	47.5
34370	ENSG00000213420	GPC2	7	-	100175571	100175894	100174684	100174765	100176206	100176365	34370	4,6	5,2	12,16	1,1	396	73	0.00130538	0.024643	0.129,0.356	0.689,0.747	-0.475	47.5
14829	ENSG00000107643	MAPK8	10	+	48325896	48325965	48306654	48306821	48401611	48401782	14829	4,4	4,3	9,6	2,0	142	73	0.0027157	0.0420436	0.34,0.407	0.698,1.0	-0.475	47.5
32104	ENSG00000264538	SUZ12P1	17	+	30734864	30735097	30709607	30709811	30759490	30759539	32104	0,4	3,4	17,13	1,6	306	73	0.00312146	0.0465182	0.0,0.193	0.802,0.341	-0.475	47.5
68756	ENSG00000197405	C5AR1	19	+	47316468	47316583	47307724	47307822	47319780	47320186	68756	1,1	0,0	2,1	0,7	188	73	0.000662005	0.0149685	1.0,1.0	1.0,0.053	0.474	47.4
81109	ENSG00000181523	SGSH	17	-	80215032	80215078	80214614	80214765	80217031	80217192	81109	16,6	4,7	5,5	0,0	119	73	4.41294e-06	0.00030193	0.71,0.345	1.0,1.0	-0.473	47.3
71577	ENSG00000111727	HCFC2	12	+	104097647	104097691	104096359	104096433	104098342	104098480	71577	1,1	10,8	5,3	1,4	117	73	0.000773353	0.0168137	0.059,0.072	0.757,0.319	-0.473	47.3
65768	ENSG00000245694	CRNDE	16	-	54920297	54920338	54919065	54919209	54923584	54923650	65768	67,62	3,2	25,26	14,24	114	73	1.47027e-12	7.50591e-10	0.935,0.952	0.533,0.41	0.472	47.2
29731	ENSG00000188283	ZNF383	19	+	37224817	37224939	37219687	37219749	37230408	37230462	29731	18,6	4,3	19,6	0,0	195	73	1.73438e-06	0.000140169	0.628,0.428	1.0,1.0	-0.472	47.2
73246	ENSG00000251669	FAM86EP	4	-	3946768	3946917	3943273	3943372	3947741	3948007	73246	13,5	1,5	10,12	0,0	222	73	1.58035e-05	0.000851164	0.81,0.247	1.0,1.0	-0.472	47.2
50023	ENSG00000228794	LINC01128	1	+	841199	841373	829002	829104	851926	851998	50023	7,10	7,4	6,5	0,1	247	73	0.000658173	0.0149081	0.228,0.425	1.0,0.596	-0.472	47.2
78052	ENSG00000125814	NAPB	20	-	23395138	23395262	23394921	23394999	23397071	23397188	78052	3,3	2,1	13,22	1,0	197	73	0.00217633	0.0358686	0.357,0.526	0.828,1.0	-0.472	47.2
65591	ENSG00000122481	RWDD3	1	+	95244210	95244698	95234154	95234315	95246541	95246657	65591	198172	33,26	139263	1,4	561	73	3.52718e-13	1.98753e-10	0.438,0.463	0.948,0.895	-0.471	47.1
31156	ENSG00000167595	PROSER3	19	+	35765102	35765176	35764853	35764936	35766767	35766955	31156	7,4	5,3	6,8	1,0	147	73	0.000105086	0.00378348	0.41,0.398	0.749,1.0	-0.471	47.1
31786	ENSG00000118518	RNF146	6	+	127285207	127285348	127280230	127280340	127286049	127286097	31786	9,18	23,23	9,25	1,8	214	73	0.000156694	0.00505636	0.118,0.211	0.754,0.516	-0.471	47.1
73169	ENSG00000268400	CTD-3214H19.4	19	+	7636814	7637035	7630623	7630846	7638725	7638775	73169	5,3	0,0	5,2	0,8	294	73	0.000629507	0.0144145	1.0,1.0	1.0,0.058	0.471	47.1
23042	ENSG00000074855	ANO8	19	-	17327437	17327566	17327234	17327345	17327688	17327880	23042	15,23	7,5	6,10	0,0	202	73	2.93887e-06	0.000219423	0.436,0.624	1.0,1.0	-0.47	47
59497	ENSG00000148737	TCF7L2	10	+	113158666	113158717	113158020	113158069	113159919	113159992	59497	7,5	9,1	5,3	0,0	124	73	2.98437e-06	0.000221035	0.314,0.746	1.0,1.0	-0.47	47
20550	ENSG00000154099	DNAAF1	16	+	84169858	84170356	84165782	84165949	84172259	84172375	20550	1,1	0,2	1,1	0,0	571	73	0.000262637	0.0074595	1.0,0.06	1.0,1.0	-0.47	47
8107	ENSG00000118193	KIF14	1	-	200619551	200619674	200617611	200618838	200620410	200620734	8107	12,18	2,4	5,1	4,6	196	73	0.000540906	0.0129804	0.691,0.626	0.318,0.058	0.47	47
7496	ENSG00000164904	ALDH7A1	5	-	126564457	126564592	126561082	126561124	126570781	126570859	7496	2,19	3,1	10,14	0,0	208	73	0.000734606	0.0162031	0.19,0.87	1.0,1.0	-0.47	47
67100	ENSG00000198862	LTN1	21	-	28964576	28964766	28961077	28961192	28965864	28965906	67100	6,9	0,0	6,14	1,5	263	73	1.44249e-06	0.000121181	1.0,1.0	0.625,0.437	0.469	46.9
33115	ENSG00000223482	NUTM2A-AS1	10	-	87246114	87246236	87238666	87238849	87288441	87288495	33115	10,11	4,3	5,3	0,0	195	73	4.76873e-06	0.000321123	0.483,0.579	1.0,1.0	-0.469	46.9
24528	ENSG00000136895	GARNL3	9	+	127365315	127365366	127357218	127357377	127383437	127383545	24528	3,5	1,4	8,9	0,0	124	73	1.01403e-05	0.000600871	0.638,0.424	1.0,1.0	-0.469	46.9
49294	ENSG00000235257	ITGA9-AS1	3	-	37806078	37806185	37790864	37790911	37808703	37808880	49294	8,1	0,6	2,2	0,0	180	73	0.00194934	0.0330591	1.0,0.063	1.0,1.0	-0.469	46.9
73349	ENSG00000172765	TMCC1	3	-	129857253	129857405	129848345	129848412	129880308	129880559	73349	22,18	2,1	17,16	11,9	225	73	6.13471e-05	0.0024792	0.781,0.854	0.334,0.366	0.468	46.8
53024	ENSG00000262919	FAM58A	X	-	153597421	153597706	153596003	153596187	153598290	153598412	53024	16,16	0,0	3,7	9,0	358	73	0.000548673	0.0131228	1.0,1.0	0.064,1.0	0.468	46.8
37072	ENSG00000165238	WNK2	9	+	93306776	93306821	93297852	93298067	93308327	93308551	37072	2,5	6,0	1,0	2,2	118	73	0.00181159	0.031346	0.171,1.0	0.236,0.0	0.468	46.8
61242	ENSG00000135540	NHSL1	6	-	138441982	138442114	138430392	138433680	138447000	138447193	61242	30,68	15,18	33,26	1,0	205	73	6.50156e-08	8.78592e-06	0.416,0.574	0.922,1.0	-0.466	46.6
51467	ENSG00000144395	CCDC150	2	+	196720173	196720234	196719496	196719666	196720574	196720668	51467	4,1	22,14	20,36	13,13	134	73	2.01616e-09	4.64962e-07	0.09,0.037	0.456,0.601	-0.465	46.5
66895	ENSG00000115839	RAB3GAP1	2	+	135169733	135169848	135168544	135168749	135175326	135175590	66895	30,20	4,16	17,31	0,0	188	73	5.55226e-07	5.61144e-05	0.744,0.327	1.0,1.0	-0.465	46.5
31269	ENSG00000155893	PXYLP1	3	+	141234215	141234318	141231860	141231911	141260122	141260254	31269	14,15	8,6	0,0	3,1	176	73	5.05999e-06	0.000336562	0.421,0.509	0.0,0.0	0.465	46.5
33481	ENSG00000196531	NACA	12	-	56715870	56716206	56714601	56714687	56719536	56719596	33481	20,8	1,1	8,6	3,8	409	73	0.000568105	0.0134494	0.781,0.588	0.322,0.118	0.465	46.5
45686	ENSG00000122483	CCDC18	1	+	93220275	93220470	93216635	93216746	93221608	93221743	45686	7,6	2,8	19,33	1,3	268	73	0.000615287	0.0142061	0.488,0.17	0.838,0.75	-0.465	46.5
73726	ENSG00000231551	RP11-495P10.1	1	+	148422064	148422194	148420371	148420607	148424062	148424189	73726	1,0	1,1	2,5	3,0	203	73	0.00306598	0.0459435	0.264,0.0	0.193,1.0	-0.465	46.5
12763	ENSG00000157916	RER1	1	+	2393072	2393157	2391832	2391958	2393269	2393355	12763	8,12	4,2	4,2	10,6	158	73	0.000463326	0.0115118	0.48,0.735	0.156,0.133	0.463	46.3
2520	ENSG00000088766	CRLS1	20	+	6023291	6023422	6015360	6015490	6026170	6026238	2520	8,2	1,3	6,17	0,1	204	73	0.000650372	0.0147819	0.741,0.193	1.0,0.859	-0.463	46.3
20618	ENSG00000173275	ZNF449	X	+	135348753	135348837	135347018	135347472	135349109	135349314	20618	10,11	18,16	15,24	4,4	157	73	2.765e-06	0.000208791	0.205,0.242	0.636,0.736	-0.462	46.2
30822	ENSG00000174628	IQCK	16	+	19763847	19764112	19733697	19733827	19788837	19789238	30822	9,10	3,1	7,14	0,0	338	73	0.000154059	0.00499021	0.393,0.684	1.0,1.0	-0.462	46.2
12175	ENSG00000235109	ZSCAN31	6	-	28329302	28329714	28327382	28327533	28335829	28335936	12175	20,43	0,1	7,10	1,2	485	73	0.00131033	0.0247053	1.0,0.866	0.513,0.429	0.462	46.2
74226	ENSG00000157426	AASDH	4	-	56347617	56347734	56345126	56345290	56349262	56350058	74226	36,34	8,12	2,8	8,18	190	73	1.45845e-07	1.75278e-05	0.634,0.521	0.088,0.146	0.461	46.1
49750	ENSG00000259431	THTPA	14	+	23556484	23556591	23556006	23556343	23556742	23557304	49750	11,12	23,26	10,7	4,1	180	73	0.000692917	0.01549	0.162,0.158	0.503,0.74	-0.461	46.1
13915	ENSG00000240990	HOXA11-AS	7	+	27187332	27187509	27186682	27186845	27188600	27189167	13915	8,4	2,1	2,9	0,0	250	73	0.000697015	0.015552	0.539,0.539	1.0,1.0	-0.461	46.1
53032	ENSG00000262919	FAM58A	X	-	153597421	153597634	153596003	153596187	153598290	153598412	53032	11,16	0,0	3,7	9,0	286	73	0.000763508	0.0166561	1.0,1.0	0.078,1.0	0.461	46.1
34962	ENSG00000177076	ACER2	9	+	19450219	19450355	19446183	19446418	19450449	19452020	34962	1,1	2,3	7,5	1,2	209	73	0.00226177	0.0367807	0.149,0.104	0.71,0.466	-0.461	46.1
55830	ENSG00000137996	RTCA	1	+	100267499	100267538	100266523	100266624	100268136	100268295	55830	3,2	6,13	7,6	1,5	112	73	0.00237181	0.0380011	0.246,0.091	0.82,0.439	-0.461	46.1
13758	ENSG00000204628	GNB2L1	5	-	181238991	181239095	181238098	181238239	181239486	181239582	13758	30,25	1,7	11,30	23,16	177	73	0.000750866	0.0164705	0.925,0.596	0.165,0.436	0.46	46
79359	ENSG00000250903	GMDS-AS1	6	+	2271815	2273417	2269697	2269799	2283498	2283774	79359	4,7	2,0	6,7	0,0	1675	73	0.00270028	0.0418606	0.08,1.0	1.0,1.0	-0.46	46
31740	ENSG00000059588	TARBP1	1	-	234409515	234409573	234405902	234406099	234410444	234410531	31740	8,10	11,26	19,17	4,5	131	73	2.28434e-06	0.000176969	0.288,0.176	0.726,0.655	-0.459	45.9
30953	ENSG00000146963	LUC7L2	7	+	139365208	139365326	139363175	139363259	139376061	139376156	30953	11,21	2,7	7,14	20,25	191	73	7.06808e-06	0.000443462	0.678,0.534	0.118,0.176	0.459	45.9
19150	ENSG00000105640	RPL18A	19	+	17861424	17861563	17859931	17859974	17862093	17862223	19150	6,8	1,4	8,15	0,0	212	73	7.5694e-06	0.000469731	0.674,0.408	1.0,1.0	-0.459	45.9
36426	ENSG00000159733	ZFYVE28	4	-	2335704	2335794	2320169	2320271	2337406	2337496	36426	10,10	0,0	4,1	0,5	163	73	0.00274212	0.0423221	1.0,1.0	1.0,0.082	0.459	45.9
55256	ENSG00000225190	PLEKHM1	17	-	45468208	45468593	45458168	45458439	45475099	45475726	55256	68,81	1,0	25,19	4,3	458	73	3.24208e-06	0.00023587	0.916,1.0	0.499,0.502	0.458	45.8
67678	ENSG00000213904	LIPE-AS1	19	+	42488972	42489045	42485095	42485223	42510896	42510974	67678	5,6	2,5	11,7	1,0	146	73	9.9897e-05	0.00363611	0.556,0.375	0.846,1.0	-0.458	45.8
51828	ENSG00000116754	SRSF11	1	+	70231858	70231975	70228421	70228555	70232267	70232376	51828	202162	223259	288356	60,54	190	73	0	0	0.258,0.194	0.648,0.717	-0.457	45.7
18005	ENSG00000084207	GSTP1	11	+	67584109	67584169	67583594	67583844	67584684	67584772	18005	2,7	1,6	0,0	3,5	133	73	6.06866e-06	0.000389346	0.523,0.39	0.0,0.0	0.457	45.7
15028	ENSG00000130731	C16orf13	16	-	634882	634956	634718	634797	635611	635856	15028	0,3	3,12	9,6	3,4	147	73	0.000164177	0.00523037	0.0,0.11	0.598,0.427	-0.457	45.7
55817	ENSG00000158423	RIBC1	X	+	53428282	53428627	53428002	53428084	53429853	53429972	55817	31,27	0,1	13,7	2,2	418	73	0.000395054	0.0101885	1.0,0.825	0.532,0.379	0.457	45.7
63023	ENSG00000130755	GMFG	19	-	39329543	39329626	39328999	39329073	39333076	39333126	63023	6,1	0,0	1,4	5,0	156	73	0.0029384	0.0444782	1.0,1.0	0.086,1.0	0.457	45.7
66924	ENSG00000115648	MLPH	2	+	237545456	237545645	237542566	237542659	237546605	237546683	66924	26,20	5,7	0,2	9,4	262	73	6.14269e-08	8.37075e-06	0.592,0.443	0.0,0.122	0.456	45.6
69059	ENSG00000275294	RP11-428O18.6	13	-	27207476	27207575	27207294	27207367	27207973	27208050	69059	8,6	2,3	3,8	0,0	172	73	1.63954e-05	0.000877504	0.629,0.459	1.0,1.0	-0.456	45.6
17146	ENSG00000129646	QRICH2	17	-	76291014	76294021	76289991	76290077	76304414	76304525	17146	247220	0,3	88,95	5,3	3080	73	0.00288507	0.0439493	1.0,0.635	0.294,0.429	0.456	45.6
62977	ENSG00000104413	ESRP1	8	+	94692676	94692827	94678202	94678371	94696851	94696961	62977	16,17	5,4	5,5	0,0	224	73	8.36751e-06	0.000508952	0.51,0.581	1.0,1.0	-0.455	45.5
56346	ENSG00000122390	NAA60	16	+	3447481	3447620	3443687	3443893	3448470	3448540	56346	10,4	1,3	6,8	0,0	212	73	0.000362698	0.0095632	0.775,0.315	1.0,1.0	-0.455	45.5
12178	ENSG00000235109	ZSCAN31	6	-	28329302	28329778	28327382	28327533	28335829	28336134	12178	22,50	0,1	8,12	1,2	549	73	0.00121921	0.023546	1.0,0.869	0.515,0.444	0.455	45.5
59853	ENSG00000228486	LINC01125	2	+	97702060	97702167	97701153	97701304	97702668	97702861	59853	3,0	2,2	6,1	0,1	180	73	0.00148629	0.0270328	0.378,0.0	1.0,0.289	-0.455	45.5
73938	ENSG00000150347	ARID5B	10	+	62000090	62000321	61940182	61940408	62050887	62051000	73938	10,10	2,2	13,8	0,0	304	73	0.000161576	0.00517024	0.546,0.546	1.0,1.0	-0.454	45.4
58057	ENSG00000174652	ZNF266	19	-	9419050	9419143	9418504	9418631	9419216	9419299	58057	5,17	22,22	18,19	2,10	166	73	0.000548814	0.0131228	0.091,0.254	0.798,0.455	-0.454	45.4
26096	ENSG00000100731	PCNX	14	+	70988566	70988699	70976941	70978648	71009633	71009724	26096	31,26	2,3	5,17	10,5	206	73	0.000877838	0.0184869	0.846,0.754	0.151,0.546	0.452	45.2
59712	ENSG00000115484	CCT4	2	-	61883486	61883548	61880285	61880394	61888380	61888804	59712	5,1	1,1	2,0	5,3	135	73	0.00243471	0.0387904	0.73,0.351	0.178,0.0	0.452	45.2
23192	ENSG00000221926	TRIM16	17	-	15681050	15681222	15680864	15680953	15683035	15683157	23192	3,0	1,1	4,2	0,1	245	73	0.00234582	0.0377468	0.472,0.0	1.0,0.373	-0.451	45.1
27078	ENSG00000214078	CPNE1	20	-	35658929	35659014	35632794	35632923	35664759	35664900	27078	91,89	15,22	32,31	60,35	158	73	1.19349e-13	7.2742e-11	0.737,0.651	0.198,0.29	0.45	45
3491	ENSG00000106723	SPIN1	9	+	88415606	88415699	88388430	88388538	88418777	88418951	3491	5,5	4,2	8,12	1,0	166	73	0.000135896	0.00455963	0.355,0.524	0.779,1.0	-0.45	45
58075	ENSG00000174652	ZNF266	19	-	9433692	9433786	9420064	9420218	9434797	9434859	58075	26,21	3,0	6,18	4,8	167	73	0.000346187	0.00924766	0.791,1.0	0.396,0.496	0.449	44.9
12153	ENSG00000149196	C11orf73	11	+	86318961	86319059	86306244	86306482	86326512	86326676	12153	7,11	7,1	2,3	5,15	171	73	0.00218906	0.0360199	0.299,0.824	0.146,0.079	0.449	44.9
70403	ENSG00000278202	RP11-152F13.8	15	+	82432575	82432631	82431829	82432004	82432816	82432897	70403	1,2	5,0	9,5	0,0	129	73	0.00338384	0.0491768	0.102,1.0	1.0,1.0	-0.449	44.9
54211	ENSG00000153914	SREK1	5	+	66158808	66158932	66153462	66153596	66159218	66159334	54211	33,14	39,64	27,37	4,14	197	73	8.07427e-07	7.61889e-05	0.239,0.075	0.714,0.495	-0.448	44.8
62562	ENSG00000101003	GINS1	20	+	25420845	25420988	25413792	25413854	25425210	25425327	62562	9,8	0,1	9,2	4,1	216	73	0.000358301	0.00948639	1.0,0.73	0.432,0.403	0.448	44.8
73550	ENSG00000163596	ICA1L	2	-	202869535	202869605	202828847	202829016	202870529	202870876	73550	4,2	1,3	1,9	0,1	143	73	0.00110603	0.0219261	0.671,0.254	1.0,0.821	-0.448	44.8
24055	ENSG00000070476	ZXDC	3	-	126448859	126449106	126439631	126439727	126459652	126459737	24055	7,17	1,4	10,6	0,0	320	73	1.20082e-05	0.00068115	0.615,0.492	1.0,1.0	-0.447	44.7
48300	ENSG00000196313	POM121	7	+	72881430	72881552	72879364	72879885	72890626	72890753	48300	21,12	10,5	11,31	1,0	195	73	1.40178e-06	0.000119442	0.44,0.473	0.805,1.0	-0.446	44.6
40255	ENSG00000138434	SSFA2	2	+	181918322	181918470	181916837	181917005	181918597	181918675	40255	17,10	16,9	17,10	3,1	221	73	0.000534102	0.0128533	0.26,0.268	0.652,0.768	-0.446	44.6
18662	ENSG00000262879	RP11-156P1.3	17	-	47035043	47035126	47033277	47033381	47056459	47056753	18662	8,1	0,1	2,1	3,2	156	73	0.00102093	0.0206631	1.0,0.319	0.238,0.19	0.446	44.6
36644	ENSG00000102904	TSNAXIP1	16	+	67821098	67821225	67814301	67814401	67823625	67823719	36644	3,1	0,0	1,1	0,3	200	73	0.00104488	0.0210207	1.0,1.0	1.0,0.108	0.446	44.6
443	ENSG00000189171	S100A13	1	-	153628120	153628237	153626319	153627598	153631010	153631360	443	62,56	10,19	9,16	19,26	190	73	3.25202e-08	4.83192e-06	0.704,0.531	0.154,0.191	0.445	44.5
80945	ENSG00000183963	SMTN	22	+	31082915	31083002	31081317	31081456	31083178	31083309	80945	10,18	4,6	12,18	0,0	160	73	9.5695e-07	8.73985e-05	0.533,0.578	1.0,1.0	-0.445	44.5
23383	ENSG00000171703	TCEA2	20	+	64064124	64064352	64063157	64063384	64066405	64066538	23383	17,14	3,3	6,14	0,0	301	73	1.46669e-05	0.000800782	0.579,0.531	1.0,1.0	-0.445	44.5
13938	ENSG00000256116	RP11-783K16.14	11	-	64231167	64231290	64229213	64230037	64234193	64234352	13938	2,3	0,0	1,1	3,0	196	73	0.00112204	0.0221291	1.0,1.0	0.11,1.0	0.445	44.5
65076	ENSG00000213020	ZNF611	19	-	52707420	52707542	52706653	52706864	52711206	52711304	65076	1,1	0,3	2,1	0,0	195	73	0.00114262	0.0224428	1.0,0.111	1.0,1.0	-0.445	44.5
2297	ENSG00000141040	ZNF287	17	-	16568042	16568117	16567559	16567929	16568951	16569198	2297	1,1	1,4	1,2	1,0	148	73	0.00194503	0.0329954	0.33,0.11	0.33,1.0	-0.445	44.5
18583	ENSG00000154114	TBCEL	11	+	121053629	121053732	121047527	121047667	121058344	121058460	18583	14,15	0,0	10,22	4,6	176	73	1.13606e-06	0.000100528	1.0,1.0	0.509,0.603	0.444	44.4
46605	ENSG00000176834	VSIG10	12	-	118102988	118103170	118095532	118095814	118103592	118103862	46605	9,9	4,1	21,11	0,0	255	73	1.06805e-05	0.000623914	0.392,0.72	1.0,1.0	-0.444	44.4
31157	ENSG00000167595	PROSER3	19	+	35765066	35765176	35764853	35764936	35766767	35768065	31157	10,7	5,3	11,16	1,0	183	73	3.77257e-05	0.00168599	0.444,0.482	0.814,1.0	-0.444	44.4
7045	ENSG00000253161	LINC01605	8	-	37531311	37531401	37529096	37529187	37554021	37554183	7045	9,9	2,5	6,4	0,0	163	73	1.92297e-06	0.000153146	0.668,0.446	1.0,1.0	-0.443	44.3
45697	ENSG00000122483	CCDC18	1	+	93270346	93270814	93264700	93264901	93278462	93278477	45697	27,9	8,15	36,85	3,6	541	73	3.4708e-06	0.000247683	0.313,0.075	0.618,0.657	-0.443	44.3
6501	ENSG00000164002	EXO5	1	+	40509450	40509560	40508789	40508908	40509732	40509790	6501	12,10	3,4	8,2	0,0	183	73	4.5291e-06	0.000307706	0.615,0.499	1.0,1.0	-0.443	44.3
11669	ENSG00000149179	C11orf49	11	+	46948025	46948164	46936778	46936851	47052387	47052518	11669	7,3	4,1	0,0	6,3	212	73	3.74869e-06	0.000263733	0.376,0.508	0.0,0.0	0.442	44.2
59525	ENSG00000125388	GRK4	4	+	3035385	3035523	3029200	3029409	3037373	3037511	59525	6,7	3,1	1,8	0,0	211	73	0.0002705	0.00764284	0.409,0.708	1.0,1.0	-0.442	44.2
46818	ENSG00000163029	SMC6	2	-	17753001	17753064	17745826	17745951	17753625	17753829	46818	10,5	11,11	30,20	4,7	136	73	0.000122306	0.00421059	0.328,0.196	0.801,0.605	-0.441	44.1
30945	ENSG00000146963	LUC7L2	7	+	139374400	139374471	139363175	139363259	139376061	139376156	30945	4,19	2,7	5,5	20,25	144	73	5.32329e-07	5.38991e-05	0.503,0.579	0.112,0.092	0.439	43.9
64982	ENSG00000068650	ATP11A	13	+	112878216	112878303	112875775	112875941	112881812	112887168	64982	8,9	1,8	12,4	0,0	160	73	4.98806e-06	0.000333636	0.785,0.339	1.0,1.0	-0.438	43.8
64981	ENSG00000068650	ATP11A	13	+	112878216	112878303	112875775	112875941	112881875	112886113	64981	8,9	1,8	10,4	0,0	160	73	5.30351e-06	0.00034926	0.785,0.339	1.0,1.0	-0.438	43.8
47026	ENSG00000161996	WDR90	16	+	660057	660161	659244	659376	660611	660714	47026	9,17	7,9	31,20	1,3	177	73	0.000148678	0.00486337	0.347,0.438	0.927,0.733	-0.438	43.8
7058	ENSG00000041880	PARP3	3	+	51942929	51943046	51942344	51942708	51943348	51943538	7058	7,13	9,5	4,4	1,0	190	73	0.00117132	0.0228413	0.23,0.5	0.606,1.0	-0.438	43.8
56757	ENSG00000004534	RBM6	3	+	49999439	49999513	49962575	49962685	50026998	50027074	56757	4,3	0,0	2,2	0,7	147	73	0.00161875	0.0288793	1.0,1.0	1.0,0.124	0.438	43.8
814	ENSG00000138604	GLCE	15	+	69194435	69194525	69160583	69160757	69196414	69197458	814	5,11	1,3	2,2	2,6	163	73	0.00187453	0.0321555	0.691,0.622	0.309,0.13	0.437	43.7
58943	ENSG00000253710	ALG11	13	+	52024005	52024937	52018912	52019143	52028318	52029664	58943	180163	11,14	320446	1,3	1005	73	5.80054e-10	1.61147e-07	0.543,0.458	0.959,0.915	-0.436	43.6
56248	ENSG00000028203	VEZT	12	+	95257149	95257239	95251939	95252071	95266356	95266632	56248	26,10	5,6	22,24	0,0	163	73	5.62339e-07	5.65463e-05	0.7,0.427	1.0,1.0	-0.436	43.6
37353	ENSG00000100372	SLC25A17	22	-	40794513	40794580	40779008	40779125	40819194	40819382	37353	1,0	3,10	4,3	3,1	140	73	9.35612e-05	0.00346032	0.148,0.0	0.41,0.61	-0.436	43.6
64322	ENSG00000223546	LINC00630	X	+	102843328	102843407	102839787	102839972	102845856	102846020	64322	7,7	2,3	2,4	5,14	152	73	0.000445583	0.011192	0.627,0.528	0.161,0.121	0.436	43.6
12270	ENSG00000133665	DYDC2	10	+	80356296	80356596	80344758	80344815	80362434	80362590	12270	2,8	0,0	2,3	0,4	373	73	0.0010641	0.0212998	1.0,1.0	1.0,0.128	0.436	43.6
27062	ENSG00000214078	CPNE1	20	-	35655201	35655344	35632794	35632923	35664801	35664882	27062	196202	13,15	54,61	29,31	216	73	7.54952e-15	6.26295e-12	0.836,0.82	0.386,0.399	0.435	43.5
65249	ENSG00000067208	EVI5	1	-	92663419	92663452	92636201	92636336	92665938	92665992	65249	25,9	8,4	6,3	11,12	106	73	4.10564e-05	0.00180582	0.683,0.608	0.273,0.147	0.435	43.5
37897	ENSG00000129422	MTUS1	8	-	17723671	17723833	17715766	17715901	17743603	17743799	37897	19,26	5,6	4,1	7,3	235	73	0.000116718	0.00405789	0.541,0.574	0.151,0.094	0.435	43.5
15507	ENSG00000167081	PBX3	9	+	125777981	125778103	125748549	125748623	125785455	125785654	15507	8,3	2,1	3,2	0,0	195	73	0.00166082	0.029384	0.6,0.529	1.0,1.0	-0.435	43.5
26572	ENSG00000198947	DMD	X	-	31177931	31177970	31173538	31173604	31178668	31178805	26572	4,3	4,1	14,19	0,1	112	73	6.96403e-05	0.00273727	0.395,0.662	1.0,0.925	-0.434	43.4
57994	ENSG00000166206	GABRB3	15	-	26625431	26625534	26621313	26621534	26628976	26629178	57994	4,1	1,1	0,1	3,8	176	73	0.000627863	0.0143979	0.624,0.293	0.0,0.049	0.434	43.4
26964	ENSG00000116679	IVNS1ABP	1	-	185306484	185306625	185305535	185305643	185307013	185307139	26964	114110	37,33	42,76	189216	214	73	0	0	0.512,0.532	0.07,0.107	0.433	43.3
22981	ENSG00000137449	CPEB2	4	+	15008337	15008427	15007304	15007586	15017187	15017278	22981	11,18	9,6	0,1	1,7	163	73	1.16011e-05	0.000665288	0.354,0.573	0.0,0.06	0.433	43.3
65594	ENSG00000122481	RWDD3	1	+	95244212	95244324	95234224	95234315	95246541	95246657	65594	43,25	33,26	7,30	1,4	185	73	1.87549e-05	0.000970735	0.34,0.275	0.734,0.747	-0.433	43.3
10782	ENSG00000130723	PRRC2B	9	+	131474453	131474496	131473593	131473724	131477743	131477949	10782	59,92	24,27	12,25	45,40	116	73	8.16027e-11	2.91864e-08	0.607,0.682	0.144,0.282	0.432	43.2
47241	ENSG00000141068	KSR1	17	+	27601359	27601401	27597267	27597436	27603833	27603888	47241	11,7	6,3	10,11	0,0	115	73	1.61497e-06	0.000132685	0.538,0.597	1.0,1.0	-0.432	43.2
65596	ENSG00000122481	RWDD3	1	+	95244216	95244324	95234224	95234315	95246541	95246657	65596	42,25	33,26	7,29	1,4	181	73	2.25249e-05	0.00111758	0.339,0.279	0.738,0.745	-0.432	43.2
29732	ENSG00000188283	ZNF383	19	+	37224817	37224939	37217925	37218274	37230408	37230462	29732	15,6	4,3	19,7	1,0	195	73	0.00019709	0.00596665	0.584,0.428	0.877,1.0	-0.432	43.2
43259	ENSG00000228630	HOTAIR	12	-	53967268	53967394	53966275	53966377	53968616	53968756	43259	28,37	2,2	9,11	5,5	199	73	0.000216716	0.00643044	0.837,0.872	0.398,0.447	0.432	43.2
25581	ENSG00000215045	GRID2IP	7	-	6520577	6520761	6514374	6514529	6521887	6521957	25581	1,6	0,0	12,6	1,3	257	73	0.000394468	0.0101822	1.0,1.0	0.773,0.362	0.432	43.2
28893	ENSG00000162437	RAVER2	1	+	64810314	64810427	64804990	64805105	64812737	64812849	28893	4,2	0,0	4,2	0,5	186	73	0.0025717	0.0404231	1.0,1.0	1.0,0.136	0.432	43.2
5800	ENSG00000164403	SHROOM1	5	-	132826276	132826388	132825162	132826182	132827460	132827588	5800	7,2	3,7	2,4	1,0	185	73	0.00193205	0.0328405	0.479,0.101	0.441,1.0	-0.431	43.1
68321	ENSG00000114120	SLC25A36	3	+	140966999	140967036	140963126	140963227	140970926	140970993	68321	10,6	55,62	31,25	17,18	110	73	2.9865e-14	2.25802e-11	0.108,0.06	0.548,0.48	-0.43	43
26172	ENSG00000186812	ZNF397	18	+	35242390	35242884	35241036	35241109	35243151	35244100	26172	220249	37,32	252302	5,3	567	73	4.76286e-14	3.38673e-11	0.434,0.5	0.866,0.928	-0.43	43
13066	ENSG00000168517	HEXIM2	17	+	45162487	45162635	45161844	45162031	45162749	45162859	13066	40,74	13,14	12,17	0,0	221	73	1.68728e-06	0.000137117	0.504,0.636	1.0,1.0	-0.43	43
56497	ENSG00000158483	FAM86C1	11	+	71791735	71791819	71789782	71789845	71793379	71793481	56497	5,5	2,4	5,7	0,1	157	73	0.000501943	0.0122222	0.538,0.368	1.0,0.765	-0.43	43
76445	ENSG00000196247	ZNF107	7	+	64690398	64690525	64679176	64679336	64691247	64691374	76445	14,17	7,8	7,4	1,0	200	73	0.000706613	0.0157106	0.422,0.437	0.719,1.0	-0.43	43
29928	ENSG00000259495	RP11-210M15.2	15	-	80397943	80398006	80373412	80380153	80403501	80403575	29928	12,13	0,0	7,3	1,3	136	73	0.000708625	0.0157405	1.0,1.0	0.79,0.349	0.43	43
15452	ENSG00000114391	RPL24	3	-	101686537	101686557	101685869	101685928	101686671	101686714	15452	6,7	2,7	2,6	0,0	93	73	2.84849e-06	0.000213841	0.702,0.44	1.0,1.0	-0.429	42.9
47799	ENSG00000128641	MYO1B	2	+	191402631	191402718	191400381	191400468	191408114	191408189	47799	19,28	25,15	25,64	5,4	160	73	8.31158e-06	0.0005071	0.257,0.46	0.695,0.88	-0.429	42.9
45561	ENSG00000234129	RP11-120D5.1	X	-	11055935	11056036	11038538	11038655	11106900	11106990	45561	11,11	4,3	2,8	0,0	174	73	1.72025e-05	0.000907189	0.536,0.606	1.0,1.0	-0.429	42.9
71104	ENSG00000135409	AMHR2	12	+	53430149	53430282	53429452	53429625	53431176	53431473	71104	6,19	2,4	3,2	0,0	206	73	2.42416e-05	0.00118587	0.515,0.627	1.0,1.0	-0.429	42.9
4831	ENSG00000231074	HCG18	6	-	30314268	30314482	30296131	30296237	30326353	30326866	4831	59,67	3,4	23,13	4,14	287	73	0.000496374	0.0121113	0.833,0.81	0.594,0.191	0.429	42.9
78205	ENSG00000111011	RSRC2	12	-	122520503	122520581	122518929	122519029	122521384	122521428	78205	73,61	104115	74110	18,29	151	73	0	0	0.253,0.204	0.665,0.647	-0.428	42.8
77876	ENSG00000143217	PVRL4	1	-	161073224	161073299	161070994	161072885	161073719	161073795	77876	11,14	5,6	1,2	5,8	148	73	6.14266e-05	0.00248074	0.52,0.535	0.09,0.11	0.428	42.8
15357	ENSG00000005801	ZNF195	11	-	3362545	3362602	3359996	3360565	3370974	3371070	15357	7,7	23,23	3,8	2,2	130	73	0.00115157	0.0225633	0.146,0.146	0.457,0.692	-0.428	42.8
42032	ENSG00000131051	RBM39	20	-	35739392	35739547	35738969	35739017	35740823	35740887	42032	96,68	152153	200255	40,72	228	73	0	0	0.168,0.125	0.616,0.531	-0.427	42.7
32259	ENSG00000110851	PRDM4	12	-	107752140	107752209	107746274	107746424	107753923	107754109	32259	55,50	23,48	37,47	3,3	142	73	2.00826e-07	2.31124e-05	0.551,0.349	0.864,0.89	-0.427	42.7
18530	ENSG00000135845	PIGC	1	-	172442751	172442853	172415293	172415374	172443987	172444060	18530	11,6	6,1	5,17	0,0	175	73	1.63314e-06	0.00013381	0.433,0.715	1.0,1.0	-0.426	42.6
69455	ENSG00000130489	SCO2	22	-	50525747	50525918	50523567	50524424	50526000	50526145	69455	13,14	3,3	5,13	0,0	244	73	2.04199e-05	0.0010345	0.565,0.583	1.0,1.0	-0.426	42.6
55818	ENSG00000158423	RIBC1	X	+	53428492	53428627	53428002	53428084	53429853	53429972	55818	8,7	0,1	6,3	2,2	208	73	0.00107535	0.0214961	1.0,0.711	0.513,0.345	0.426	42.6
31528	ENSG00000118961	LDAH	2	-	20739970	20740205	20701569	20701652	20774809	20774979	31528	43,36	1,0	31,41	7,8	308	73	9.12297e-07	8.40918e-05	0.911,1.0	0.512,0.548	0.425	42.5
13429	ENSG00000166578	IQCD	12	-	113207437	113208509	113200044	113200813	113220996	113221027	13429	18,33	2,2	23,42	0,1	1145	73	0.00131531	0.0247835	0.365,0.513	1.0,0.728	-0.425	42.5
80803	ENSG00000278259	MYO19	17	-	36512873	36512883	36512657	36512779	36513428	36513505	80803	0,1	5,5	0,5	1,0	83	73	0.00131918	0.0248163	0.0,0.15	0.0,1.0	-0.425	42.5
69338	ENSG00000157036	EXOG	3	+	38500089	38500164	38496737	38497689	38501354	38501494	69338	5,3	2,1	9,15	0,0	148	73	0.00230383	0.0372517	0.552,0.597	1.0,1.0	-0.425	42.5
48294	ENSG00000196313	POM121	7	+	72881449	72881552	72879364	72879885	72890626	72890753	48294	22,14	10,5	15,32	1,0	176	73	6.93748e-07	6.77085e-05	0.477,0.537	0.862,1.0	-0.424	42.4
46816	ENSG00000163029	SMC6	2	-	17753011	17753064	17745826	17745951	17753625	17753829	46816	6,5	11,11	17,17	4,7	126	73	0.000130751	0.0044248	0.24,0.208	0.711,0.585	-0.424	42.4
41479	ENSG00000151923	TIAL1	10	-	119580777	119580846	119580470	119580538	119581921	119582009	41479	4,5	5,7	47,94	14,14	142	73	0.00016024	0.00513198	0.291,0.269	0.633,0.775	-0.424	42.4
38907	ENSG00000107331	ABCA2	9	-	137023837	137023840	137022940	137023052	137024142	137024236	38907	7,10	4,4	2,2	4,10	76	73	0.000960672	0.0197646	0.627,0.706	0.324,0.161	0.424	42.4
67079	ENSG00000270011	ZNF559-ZNF177	19	+	9354263	9354478	9351792	9352004	9364861	9364909	67079	8,16	5,4	3,7	0,1	288	73	0.00237126	0.0380011	0.289,0.503	1.0,0.64	-0.424	42.4
54212	ENSG00000153914	SREK1	5	+	66156064	66158932	66153462	66153596	66159218	66159334	54212	353237	39,64	284508	4,14	2941	73	7.74811e-11	2.80482e-08	0.183,0.084	0.638,0.474	-0.423	42.3
54280	ENSG00000120699	EXOSC8	13	+	37003494	37003517	37002933	37003007	37004476	37004561	54280	0,0	4,2	1,7	2,4	96	73	5.54911e-06	0.000362239	0.0,0.0	0.275,0.571	-0.423	42.3
61255	ENSG00000130255	RPL36	19	+	5684988	5685119	5684780	5684905	5690030	5690327	61255	1,4	0,0	13,7	2,3	204	73	2.7582e-05	0.0013083	1.0,1.0	0.699,0.455	0.423	42.3
56356	ENSG00000129235	TXNDC17	17	+	6641475	6641642	6640757	6640796	6641752	6641834	56356	8,4	0,0	1,3	0,5	240	73	0.000644333	0.0146731	1.0,1.0	1.0,0.154	0.423	42.3
10785	ENSG00000130723	PRRC2B	9	+	131474453	131474605	131473593	131473724	131477743	131477949	10785	224295	24,27	51,89	45,40	225	73	3.87834e-12	1.86817e-09	0.752,0.78	0.269,0.419	0.422	42.2
3460	ENSG00000111907	TPD52L1	6	+	125257097	125257180	125253716	125253755	125262833	125263062	3460	11,18	5,10	9,29	1,0	156	73	1.41916e-06	0.000120564	0.507,0.457	0.808,1.0	-0.422	42.2
2658	ENSG00000166747	AP1G1	16	-	71807800	71807838	71789319	71789482	71808014	71808150	2658	7,5	4,4	1,0	4,8	111	73	1.27668e-05	0.000717367	0.535,0.451	0.141,0.0	0.422	42.2
6569	ENSG00000163138	PACRGL	4	+	20701757	20701884	20700437	20700706	20704465	20704533	6569	2,0	1,3	4,1	0,1	200	73	0.00112606	0.0221905	0.422,0.0	1.0,0.267	-0.422	42.2
10059	ENSG00000225791	TRAM2-AS1	6	+	52578501	52578594	52578285	52578393	52579374	52579609	10059	0,6	13,1	3,1	1,0	166	73	0.00217141	0.0358183	0.0,0.725	0.569,1.0	-0.422	42.2
6646	ENSG00000148362	C9orf142	9	+	136992924	136992968	136992639	136992700	136993052	136993243	6646	20,17	10,7	18,23	0,0	117	73	1.66761e-08	2.68481e-06	0.555,0.602	1.0,1.0	-0.421	42.1
62163	ENSG00000123815	ADCK4	19	-	40716586	40716703	40714530	40714635	40716861	40716896	62163	19,17	3,8	5,6	0,0	190	73	6.53222e-06	0.000415959	0.709,0.449	1.0,1.0	-0.421	42.1
75349	ENSG00000197771	MCMBP	10	-	119881823	119882011	119859798	119859884	119890784	119890978	75349	2,1	3,0	1,2	0,0	261	73	0.00198054	0.0334552	0.157,1.0	1.0,1.0	-0.421	42.1
27079	ENSG00000214078	CPNE1	20	-	35658929	35659014	35632794	35632923	35664801	35664837	27079	42,40	13,15	11,13	29,31	158	73	3.00423e-10	9.06275e-08	0.599,0.552	0.149,0.162	0.42	42
23041	ENSG00000074855	ANO8	19	-	17327437	17327569	17327234	17327345	17327688	17327880	23041	18,30	7,5	7,18	0,0	205	73	3.37226e-06	0.000242974	0.478,0.681	1.0,1.0	-0.42	42
20617	ENSG00000173275	ZNF449	X	+	135348753	135348884	135347018	135347472	135349109	135349314	20617	17,18	18,16	27,23	4,4	204	73	1.08542e-05	0.000631277	0.253,0.287	0.707,0.673	-0.42	42
25643	ENSG00000144893	MED12L	3	+	151409242	151409332	151394655	151394867	151411277	151411507	25643	11,6	0,0	7,6	1,4	163	73	2.73864e-05	0.00130134	1.0,1.0	0.758,0.402	0.42	42
54684	ENSG00000103326	CAPN15	16	+	536028	536142	533945	533998	546816	548287	54684	60,57	11,21	3,6	6,10	187	73	3.63351e-05	0.00163323	0.68,0.514	0.163,0.19	0.42	42
48653	ENSG00000156253	RWDD2B	21	-	29008239	29008261	29007760	29008123	29008394	29008621	48653	0,4	12,10	16,10	10,7	95	73	9.64342e-05	0.00353592	0.0,0.235	0.551,0.523	-0.42	42
43881	ENSG00000163517	HDAC11	3	+	13496735	13496852	13483463	13483564	13500712	13500789	43881	31,18	0,2	4,10	4,2	190	73	0.000997835	0.0203138	1.0,0.776	0.278,0.658	0.42	42
63206	ENSG00000104872	PIH1D1	19	-	49446744	49446794	49446550	49446595	49447023	49447099	63206	1,8	1,4	0,1	2,7	123	73	5.64176e-05	0.00232081	0.372,0.543	0.0,0.078	0.419	41.9
65337	ENSG00000174720	LARP7	4	+	112637643	112637787	112637164	112637239	112644424	112644488	65337	3,2	0,0	6,4	0,7	217	73	0.00137115	0.0255734	1.0,1.0	1.0,0.161	0.419	41.9
22100	ENSG00000160336	ZNF761	19	+	53434313	53434466	53433579	53433750	53439827	53439933	22100	8,3	0,5	2,3	0,0	226	73	0.00244012	0.0388558	1.0,0.162	1.0,1.0	-0.419	41.9
45644	ENSG00000235437	LINC01278	X	-	63509943	63510079	63432363	63432491	63516909	63517082	45644	9,18	2,1	5,6	6,3	209	73	0.00319477	0.0472803	0.611,0.863	0.225,0.411	0.419	41.9
64807	ENSG00000150995	ITPR1	3	+	4653841	4653886	4652122	4652218	4658123	4658278	64807	4,4	0,0	4,4	3,1	118	73	0.00050753	0.0123281	1.0,1.0	0.452,0.712	0.418	41.8
38481	ENSG00000100523	DDHD1	14	-	53096116	53096218	53093315	53093444	53103682	53103856	38481	13,14	11,13	16,33	1,9	175	73	0.00181864	0.0314043	0.33,0.31	0.87,0.605	-0.418	41.8
36697	ENSG00000226471	CTA-292E10.6	22	+	28846317	28846512	28821971	28822179	28848390	28848559	36697	4,5	0,1	6,6	2,4	268	73	0.00208013	0.0346521	1.0,0.577	0.45,0.29	0.418	41.8
582	ENSG00000124785	NRN1	6	-	6003168	6003273	6002352	6002497	6003702	6004044	582	30,33	12,10	26,13	1,0	178	73	2.10853e-06	0.000165062	0.506,0.575	0.914,1.0	-0.417	41.7
66609	ENSG00000168916	ZNF608	5	-	124638781	124638823	124637277	124637906	124639132	124639214	66609	12,8	21,11	6,10	2,2	115	73	0.000741799	0.0163274	0.266,0.316	0.656,0.76	-0.417	41.7
57116	ENSG00000214279	SCART1	10	+	133493286	133493490	133491221	133491319	133497828	133498005	57116	1,3	0,4	2,7	0,0	277	73	0.000869712	0.0183497	1.0,0.165	1.0,1.0	-0.417	41.7
67946	ENSG00000087076	HSD17B14	19	-	48831667	48831759	48815036	48815141	48832665	48832732	67946	8,6	3,5	25,32	2,2	165	73	0.00101704	0.0206134	0.541,0.347	0.847,0.876	-0.417	41.7
76717	ENSG00000258388	PPT2-EGFL8	6	+	32164586	32164657	32162567	32162622	32166137	32166252	76717	3,1	2,1	5,3	0,1	144	73	0.0014379	0.0264672	0.432,0.336	1.0,0.603	-0.417	41.7
21227	ENSG00000166398	KIAA0355	19	+	34300754	34300968	34299678	34299923	34319906	34320016	21227	50,61	9,11	45,63	0,0	287	73	2.93798e-09	6.42805e-07	0.586,0.585	1.0,1.0	-0.415	41.5
30813	ENSG00000148660	CAMK2G	10	-	73825320	73825347	73824039	73824084	73837467	73837511	30813	11,21	0,1	6,9	2,9	100	73	5.07877e-06	0.000337436	1.0,0.939	0.687,0.422	0.415	41.5
14571	ENSG00000186866	POFUT2	21	-	45282803	45283046	45282348	45282459	45283351	45283527	14571	16,7	4,3	0,0	1,2	316	73	9.11983e-06	0.000546915	0.48,0.35	0.0,0.0	0.415	41.5
47466	ENSG00000186104	CYP2R1	11	-	14887629	14887829	14885775	14885917	14890431	14890469	47466	10,12	1,4	9,6	6,25	273	73	0.00122006	0.023546	0.728,0.445	0.286,0.06	0.414	41.4
32119	ENSG00000214827	MTCP1	X	-	155065905	155066057	155065618	155065789	155070693	155071226	32119	17,20	19,16	24,25	3,5	225	73	2.75985e-05	0.0013083	0.225,0.289	0.722,0.619	-0.413	41.3
65598	ENSG00000122481	RWDD3	1	+	95239776	95239909	95234220	95234315	95244210	95244698	65598	37,30	15,2	6,18	8,17	206	73	0.00321955	0.0475881	0.466,0.842	0.21,0.273	0.413	41.3
47018	ENSG00000161996	WDR90	16	+	659613	659859	659244	659376	660057	660161	47018	9,19	3,5	0,2	11,9	319	73	2.30599e-09	5.2159e-07	0.407,0.465	0.0,0.048	0.412	41.2
37155	ENSG00000087884	AAMDC	11	+	77841018	77841060	77821186	77821237	77842478	77842628	37155	8,4	6,1	7,4	0,0	115	73	3.27523e-06	0.000237041	0.458,0.717	1.0,1.0	-0.412	41.2
50228	ENSG00000272556	GTF2IP13	7	+	45806912	45807112	45805098	45805289	45807339	45807397	50228	8,5	2,3	0,0	5,2	273	73	3.33313e-06	0.000240444	0.517,0.308	0.0,0.0	0.412	41.2
44868	ENSG00000099330	OCEL1	19	+	17228802	17228915	17228253	17228309	17229008	17229215	44868	13,21	8,10	24,27	2,2	186	73	0.000109999	0.00390494	0.389,0.452	0.825,0.841	-0.412	41.2
26019	ENSG00000171853	TRAPPC12	2	+	3466253	3466393	3465596	3465695	3478845	3478871	26019	5,7	1,2	7,4	0,0	213	73	0.00235125	0.0377833	0.631,0.545	1.0,1.0	-0.412	41.2
65688	ENSG00000171962	DRC3	17	+	17997451	17997634	17995606	17995759	18004362	18004451	65688	10,6	0,0	6,3	0,4	256	73	0.00337451	0.0491188	1.0,1.0	1.0,0.176	0.412	41.2
42106	ENSG00000104331	IMPAD1	8	-	56967935	56967998	56967109	56967218	56978049	56978145	42106	4,6	2,4	0,3	2,10	136	73	0.00337877	0.049151	0.518,0.446	0.0,0.139	0.412	41.2
50919	ENSG00000164306	PRIMPOL	4	+	184694209	184694370	184691665	184691712	184694521	184694952	50919	8,12	36,30	50,92	15,30	234	73	1.33227e-15	1.34875e-12	0.065,0.111	0.51,0.489	-0.411	41.1
78190	ENSG00000242086	LINC00969	3	+	195699029	195699207	195689397	195689438	195708133	195708435	78190	19,24	6,3	1,13	0,0	251	73	3.49414e-06	0.000248459	0.479,0.699	1.0,1.0	-0.411	41.1
252	ENSG00000035115	SH3YL1	2	-	260084	260702	253004	253115	262630	262786	252	45,33	4,2	59,49	0,0	691	73	3.81566e-06	0.000267813	0.543,0.635	1.0,1.0	-0.411	41.1
51036	ENSG00000083097	DOPEY1	6	+	83113322	83113421	83110124	83110314	83118887	83118987	51036	8,12	4,2	12,19	0,0	172	73	7.49934e-06	0.000467007	0.459,0.718	1.0,1.0	-0.411	41.1
68633	ENSG00000071243	ING3	7	+	120964745	120964838	120955558	120955624	120966625	120966697	68633	42,35	5,2	28,28	10,29	166	73	4.2809e-05	0.00186914	0.787,0.885	0.552,0.298	0.411	41.1
22332	ENSG00000157445	CACNA2D3	3	+	54879349	54879537	54879017	54879089	54880795	54880863	22332	4,9	2,1	3,1	3,8	261	73	0.00237129	0.0380011	0.359,0.716	0.219,0.034	0.411	41.1
29999	ENSG00000126214	KLC1	14	+	103684985	103685036	103679407	103679545	103687080	103687211	29999	8,13	33,33	26,24	14,9	124	73	3.74836e-08	5.44743e-06	0.125,0.188	0.522,0.611	-0.41	41
70588	ENSG00000144559	TAMM41	3	-	11844890	11845096	11844028	11844211	11846501	11846885	70588	6,9	15,16	26,28	6,7	279	73	1.49089e-07	1.77746e-05	0.095,0.128	0.531,0.511	-0.41	41
33969	ENSG00000185842	DNAH14	1	+	225153749	225153826	225152696	225152883	225159313	225159485	33969	2,2	0,0	6,9	3,2	150	73	3.84074e-05	0.00170817	1.0,1.0	0.493,0.687	0.41	41
5304	ENSG00000167232	ZNF91	19	-	23373741	23373820	23357695	23362725	23374637	23374764	5304	6,11	0,0	6,6	2,2	152	73	0.000294511	0.00817433	1.0,1.0	0.59,0.59	0.41	41
44458	ENSG00000151746	BICD1	12	+	32338785	32338979	32337498	32337706	32367669	32367745	44458	6,3	1,2	2,10	0,1	267	73	0.0032621	0.0480207	0.621,0.291	1.0,0.732	-0.41	41
65760	ENSG00000170776	AKAP13	15	+	85658536	85658590	85655416	85655787	85664562	85664755	65760	16,18	4,11	10,8	0,0	127	73	3.12362e-06	0.000228925	0.697,0.485	1.0,1.0	-0.409	40.9
15657	ENSG00000067836	ROGDI	16	-	4802207	4802453	4801502	4801585	4802526	4802627	15657	12,15	4,1	16,7	0,0	319	73	2.24857e-05	0.00111736	0.407,0.774	1.0,1.0	-0.409	40.9
15662	ENSG00000067836	ROGDI	16	-	4802215	4802453	4801502	4801585	4802526	4802880	15662	11,16	4,1	16,7	0,0	311	73	2.73228e-05	0.0013013	0.392,0.79	1.0,1.0	-0.409	40.9
79164	ENSG00000237886	NALT1	9	+	136548743	136548821	136547841	136548101	136549131	136549449	79164	0,0	1,1	2,2	1,2	151	73	0.00261884	0.0409292	0.0,0.0	0.492,0.326	-0.409	40.9
75316	ENSG00000197077	KIAA1671	22	+	25015891	25015944	25014429	25014566	25025632	25025784	75316	2,4	3,2	0,0	1,1	126	73	5.48563e-05	0.00226942	0.279,0.537	0.0,0.0	0.408	40.8
7731	ENSG00000026559	KCNG1	20	-	51013728	51013844	51009796	51010364	51022869	51023094	7731	25,38	11,13	34,20	3,0	189	73	0.00011747	0.00407699	0.467,0.53	0.814,1.0	-0.408	40.8
71948	ENSG00000140993	TIGD7	16	-	3304763	3304944	3301841	3302009	3305511	3305727	71948	6,10	0,1	6,3	2,1	254	73	0.00131955	0.0248163	1.0,0.742	0.463,0.463	0.408	40.8
10979	ENSG00000075413	MARK3	14	+	103498501	103498528	103491776	103492034	103500155	103500200	10979	44,62	6,2	10,16	6,15	100	73	2.81182e-07	3.11018e-05	0.843,0.958	0.549,0.438	0.407	40.7
42293	ENSG00000214293	APTR	7	-	77661197	77661333	77659092	77659318	77685201	77685328	42293	2,2	0,0	7,5	2,1	209	73	0.00268563	0.0416873	1.0,1.0	0.55,0.636	0.407	40.7
49213	ENSG00000168906	MAT2A	2	+	85541411	85541531	85541082	85541160	85541632	85541745	49213	14,3	0,5	14,8	0,0	193	73	0.00326248	0.0480207	1.0,0.185	1.0,1.0	-0.407	40.7
54683	ENSG00000103326	CAPN15	16	+	536028	536091	533945	533998	546816	547392	54683	27,34	11,21	1,3	6,10	136	73	3.2952e-05	0.00151518	0.569,0.465	0.082,0.139	0.406	40.6
15432	ENSG00000170364	SETMAR	3	+	4313646	4313761	4303336	4303526	4316211	4317265	15432	34,46	2,2	16,12	5,7	188	73	9.85757e-05	0.00360118	0.868,0.899	0.554,0.4	0.406	40.6
74615	ENSG00000124459	ZNF45	19	-	43931246	43931365	43925324	43925458	43932607	43932690	74615	10,6	2,2	3,8	0,0	192	73	0.000554948	0.0132218	0.655,0.533	1.0,1.0	-0.406	40.6
10783	ENSG00000130723	PRRC2B	9	+	131474382	131474605	131473507	131473724	131477743	131477949	10783	151179	24,27	36,55	45,40	296	73	2.9643e-14	2.25802e-11	0.608,0.62	0.165,0.253	0.405	40.5
22469	ENSG00000101596	SMCHD1	18	+	2799280	2799383	2796406	2796521	2800522	2801263	22469	6,10	4,1	7,5	0,0	176	73	5.18619e-05	0.00217842	0.384,0.806	1.0,1.0	-0.405	40.5
2452	ENSG00000002330	BAD	11	-	64272718	64272898	64271612	64271803	64276903	64277043	2452	12,7	6,5	13,3	0,1	253	73	0.000700041	0.015602	0.366,0.288	1.0,0.464	-0.405	40.5
75406	ENSG00000179943	FIZ1	19	-	55595619	55595734	55593432	55593646	55597571	55597842	75406	0,2	19,12	1,8	3,1	188	73	0.00149039	0.0270909	0.0,0.061	0.115,0.756	-0.405	40.5
72581	ENSG00000196440	ARMCX4	X	+	101437129	101437291	101418909	101419000	101444051	101444155	72581	1,4	0,0	3,2	4,0	235	73	0.00289971	0.0441161	1.0,1.0	0.189,1.0	0.405	40.5
29077	ENSG00000075292	ZNF638	2	+	71348752	71350271	71331763	71331875	71355718	71355780	29077	487524	18,25	10051380	7,1	1592	73	1.77525e-13	1.04986e-10	0.554,0.49	0.868,0.984	-0.404	40.4
50074	ENSG00000196652	ZKSCAN5	7	+	99520168	99520304	99519826	99519909	99525812	99526418	50074	43,74	4,0	17,8	3,6	209	73	0.000594057	0.0138389	0.79,1.0	0.664,0.318	0.404	40.4
18907	ENSG00000104549	SQLE	8	+	124999899	125000071	124998543	124998646	125003175	125003428	18907	4,5	5,0	3,1	0,0	245	73	0.00197458	0.0334024	0.192,1.0	1.0,1.0	-0.404	40.4
72582	ENSG00000196440	ARMCX4	X	+	101437129	101437287	101418909	101419000	101444051	101444155	72582	1,2	0,0	3,2	4,0	231	73	0.00298961	0.0450819	1.0,1.0	0.192,1.0	0.404	40.4
24624	ENSG00000160305	DIP2A	21	+	46462711	46462763	46459056	46459222	46463065	46463228	24624	5,4	3,1	2,5	0,0	125	73	0.000529605	0.0127708	0.493,0.7	1.0,1.0	-0.403	40.3
14088	ENSG00000214960	ISPD	7	-	16376091	16376241	16308522	16308627	16406060	16406337	14088	7,6	0,0	12,6	1,3	223	73	0.000649498	0.0147676	1.0,1.0	0.797,0.396	0.403	40.3
1979	ENSG00000172954	LCLAT1	2	+	30459551	30459722	30447256	30447404	30525586	30525755	1979	4,9	5,0	5,2	0,0	244	73	0.00226531	0.0367926	0.193,1.0	1.0,1.0	-0.403	40.3
23368	ENSG00000111554	MDM1	12	-	68325171	68325247	68323072	68323240	68326656	68327021	23368	8,3	0,1	3,7	3,4	149	73	0.000622652	0.0143208	1.0,0.595	0.329,0.462	0.402	40.2
42039	ENSG00000131051	RBM39	20	-	35740524	35740597	35738967	35739017	35740823	35740887	42039	177200	152153	356427	40,72	146	73	0	0	0.368,0.395	0.817,0.748	-0.401	40.1
43742	ENSG00000148700	ADD3	10	+	110132304	110132400	110130362	110130486	110133325	110134211	43742	46,46	15,39	80100	7,6	169	73	3.84822e-07	4.03961e-05	0.57,0.338	0.832,0.878	-0.401	40.1
31878	ENSG00000080802	CNOT4	7	-	135363853	135364066	135362998	135363186	135393917	135394415	31878	52,65	11,6	12,6	8,6	286	73	0.000317919	0.00866395	0.547,0.734	0.277,0.203	0.401	40.1
7730	ENSG00000026559	KCNG1	20	-	51013728	51013849	51010194	51010364	51022869	51023129	7730	26,37	11,13	30,19	3,0	194	73	0.000317941	0.00866395	0.471,0.517	0.79,1.0	-0.401	40.1
48807	ENSG00000140474	ULK3	15	-	74838269	74838366	74838151	74838192	74838439	74838504	48807	10,10	5,6	6,5	0,1	170	73	0.000528776	0.012756	0.462,0.417	1.0,0.682	-0.401	40.1
75216	ENSG00000259146	RP1-261D10.2	14	-	71294036	71294217	71292728	71292902	71295262	71295456	75216	3,6	1,0	8,1	2,2	254	73	0.00296596	0.0448044	0.463,1.0	0.535,0.126	0.401	40.1
18133	ENSG00000104723	TUSC3	8	+	15757790	15757855	15748374	15748465	15764202	15764459	18133	51,55	79,69	113167	31,39	138	73	0	0	0.255,0.297	0.658,0.694	-0.4	40
8411	ENSG00000110422	HIPK3	11	+	33348165	33348228	33347851	33348013	33348521	33348818	8411	9,6	18,23	15,12	6,5	136	73	1.90508e-05	0.000984584	0.212,0.123	0.573,0.563	-0.4	40
73341	ENSG00000172765	TMCC1	3	-	129857249	129857405	129848345	129848412	129880308	129880559	73341	22,21	2,1	21,25	11,9	229	73	0.000387748	0.0100609	0.778,0.87	0.378,0.47	0.4	40
41481	ENSG00000151923	TIAL1	10	-	119580780	119580846	119580470	119580538	119581921	119582009	41481	4,5	5,7	42,83	14,14	139	73	0.000390541	0.0101026	0.296,0.273	0.612,0.757	-0.4	40
6859	ENSG00000183530	PRR14L	22	-	31738386	31738911	31725537	31725610	31749992	31750131	6859	90135	11,7	70,79	0,0	598	73	2.49665e-07	2.80838e-05	0.5,0.702	1.0,1.0	-0.399	39.9
56751	ENSG00000004534	RBM6	3	+	50047159	50047326	49975322	49975392	50048244	50048319	56751	48,37	14,6	12,18	17,24	240	73	1.16472e-06	0.000102912	0.51,0.652	0.177,0.186	0.399	39.9
29446	ENSG00000185485	SDHAP1	3	-	195986518	195986604	195985626	195985789	195990189	195990275	29446	14,7	4,5	2,9	0,1	159	73	0.00101562	0.0206134	0.616,0.391	1.0,0.805	-0.399	39.9
75773	ENSG00000132953	XPO4	13	-	20862968	20863123	20862716	20862858	20868595	20868701	75773	9,2	6,14	13,15	2,5	228	73	0.00104455	0.0210207	0.324,0.044	0.675,0.49	-0.399	39.9
8822	ENSG00000240498	CDKN2B-AS1	9	+	22046316	22046449	22029432	22029594	22046750	22046900	8822	9,4	2,1	8,2	0,0	206	73	0.0015251	0.0276294	0.615,0.586	1.0,1.0	-0.399	39.9
42981	ENSG00000001497	LAS1L	X	-	65524563	65524614	65524055	65524262	65524964	65525050	42981	43,58	51,57	126142	28,24	124	73	7.32747e-15	6.16436e-12	0.332,0.375	0.726,0.777	-0.398	39.8
57836	ENSG00000100429	HDAC10	22	-	50250426	50250523	50249858	50249964	50250770	50250905	57836	18,25	4,9	18,14	0,0	170	73	9.40417e-07	8.60201e-05	0.659,0.544	1.0,1.0	-0.398	39.8
29791	ENSG00000110675	ELMOD1	11	+	107625396	107625532	107618104	107618206	107630416	107630562	29791	11,14	5,4	2,0	3,11	209	73	2.23915e-06	0.00017392	0.435,0.55	0.189,0.0	0.398	39.8
24260	ENSG00000154479	CCDC173	2	-	169681006	169681233	169674866	169675040	169694260	169694433	24260	22,14	1,0	1,1	5,0	300	73	0.000234624	0.00685285	0.843,1.0	0.046,1.0	0.398	39.8
36380	ENSG00000127511	SIN3B	19	+	16863168	16863362	16862883	16862979	16863679	16863796	36380	31,13	11,12	21,50	4,2	267	73	0.00139145	0.0258351	0.435,0.229	0.589,0.872	-0.398	39.8
13380	ENSG00000100075	SLC25A1	22	-	19177941	19178024	19177119	19177204	19178132	19178480	13380	30,30	7,12	20,14	0,0	156	73	4.13605e-07	4.31145e-05	0.667,0.539	1.0,1.0	-0.397	39.7
41879	ENSG00000105997	HOXA3	7	-	27124433	27124549	27122558	27122642	27126885	27127070	41879	4,19	9,4	0,0	7,2	189	73	1.31064e-05	0.000730265	0.147,0.647	0.0,0.0	0.397	39.7
40617	ENSG00000108021	FAM208B	10	+	5709529	5709663	5684941	5685175	5712822	5712918	40617	16,54	11,11	21,22	1,1	207	73	0.000566332	0.0134228	0.339,0.634	0.881,0.886	-0.397	39.7
74983	ENSG00000263956	NBPF11	1	-	148127140	148127288	148126828	148127038	148135671	148135813	74983	1,2	7,17	4,4	1,3	221	73	0.000627288	0.0143979	0.045,0.037	0.569,0.306	-0.397	39.7
11752	ENSG00000242073	AC006014.7	7	-	75484197	75484300	75475061	75475188	75485863	75486108	11752	9,13	5,7	27,20	2,2	176	73	0.000695421	0.0155292	0.427,0.435	0.848,0.806	-0.396	39.6
40607	ENSG00000108021	FAM208B	10	+	5720259	5720397	5717658	5717750	5720543	5720668	40607	18,18	7,20	30,37	6,2	211	73	0.000777747	0.0168728	0.471,0.237	0.634,0.865	-0.396	39.6
53118	ENSG00000148985	PGAP2	11	+	3823612	3823740	3808593	3808651	3823882	3824357	53118	1,1	4,8	4,4	3,1	201	73	0.00136475	0.0254737	0.083,0.043	0.326,0.592	-0.396	39.6
27448	ENSG00000121931	LRIF1	1	-	110951287	110952815	110949850	110950123	110963620	110964079	27448	415455	90100	475563	26,12	1601	73	9.50592e-09	1.72057e-06	0.174,0.172	0.454,0.681	-0.395	39.5
81363	ENSG00000186272	ZNF17	19	+	57413595	57413636	57411180	57411406	57417911	57418038	81363	3,5	0,0	6,4	4,1	114	73	3.61634e-05	0.00162776	1.0,1.0	0.49,0.719	0.395	39.5
2666	ENSG00000166747	AP1G1	16	-	71807800	71807847	71789319	71789482	71808014	71808294	2666	6,7	4,4	1,1	4,8	120	73	0.000401848	0.0103325	0.477,0.516	0.132,0.071	0.395	39.5
5803	ENSG00000164403	SHROOM1	5	-	132826276	132826587	132825162	132826182	132827460	132827607	5803	11,11	3,7	4,7	1,0	384	73	0.00322604	0.0476251	0.411,0.23	0.432,1.0	-0.395	39.5
62235	ENSG00000133678	TMEM254	10	+	80081639	80081734	80079272	80079307	80081840	80081944	62235	17,17	2,10	10,10	0,0	168	73	6.7712e-06	0.000428891	0.787,0.425	1.0,1.0	-0.394	39.4
51217	ENSG00000185522	LMNTD2	11	-	555995	556115	555304	555930	556191	556420	51217	16,9	2,4	4,3	0,0	193	73	1.64127e-05	0.000877644	0.752,0.46	1.0,1.0	-0.394	39.4
24917	ENSG00000165626	BEND7	10	-	13446484	13446541	13441354	13441551	13447265	13447316	24917	5,9	2,3	2,3	0,0	130	73	0.000194948	0.00592583	0.584,0.628	1.0,1.0	-0.394	39.4
20864	ENSG00000246273	SBF2-AS1	11	+	9780375	9780575	9758295	9758503	9807847	9808038	20864	32,28	0,3	29,40	8,14	273	73	0.00069787	0.0155653	1.0,0.714	0.492,0.433	0.394	39.4
51822	ENSG00000116754	SRSF11	1	+	70231094	70231203	70228421	70228555	70232267	70232377	51822	71,75	223259	123165	60,54	182	73	0	0	0.113,0.104	0.451,0.551	-0.393	39.3
3324	ENSG00000111788	RP11-22B23.1	12	+	9309947	9310020	9307201	9307314	9311549	9311642	3324	6,5	3,1	6,6	0,0	146	73	0.000550818	0.0131549	0.5,0.714	1.0,1.0	-0.393	39.3
81696	ENSG00000113119	TMCO6	5	+	140641869	140642053	140641664	140641780	140642314	140642419	81696	13,25	7,6	50,39	3,2	257	73	0.000590489	0.0138043	0.345,0.542	0.826,0.847	-0.393	39.3
28440	ENSG00000102547	CAB39L	13	-	49401132	49401270	49382506	49382941	49401394	49401587	28440	10,7	1,0	6,4	3,1	211	73	0.00117538	0.0229056	0.776,1.0	0.409,0.581	0.393	39.3
22095	ENSG00000160336	ZNF761	19	+	53439827	53439933	53431992	53432028	53446226	53446337	22095	8,2	1,3	4,8	0,1	179	73	0.00226664	0.0367997	0.765,0.214	1.0,0.765	-0.393	39.3
56830	ENSG00000247092	SNHG10	14	-	95533692	95533748	95532633	95533061	95534592	95534872	56830	7,9	4,2	12,19	0,0	129	73	7.57326e-06	0.000469731	0.498,0.718	1.0,1.0	-0.392	39.2
50356	ENSG00000160813	PPP1R35	7	-	100435630	100435651	100435281	100435533	100435847	100436423	50356	4,8	43,76	8,14	7,13	94	73	1.85864e-08	2.94474e-06	0.067,0.076	0.47,0.455	-0.391	39.1
70182	ENSG00000164077	MON1A	3	-	49911525	49912011	49910118	49910884	49913219	49913359	70182	244357	4,2	49,65	6,7	559	73	5.6395e-07	5.6613e-05	0.888,0.959	0.516,0.548	0.391	39.1
30317	ENSG00000008311	AASS	7	-	122082787	122082891	122081499	122081595	122086011	122086179	30317	5,10	13,18	17,37	5,14	177	73	5.27182e-06	0.00034794	0.137,0.186	0.584,0.522	-0.391	39.1
58927	ENSG00000066468	FGFR2	10	-	121565437	121565704	121564501	121564579	121593708	121593829	58927	118132	4,2	41,27	8,6	340	73	5.6474e-06	0.00036745	0.864,0.934	0.524,0.491	0.391	39.1
70707	ENSG00000116353	MECR	1	-	29230354	29230406	29220833	29220921	29230730	29230891	70707	0,0	6,3	2,10	5,4	125	73	1.19072e-05	0.000676742	0.0,0.0	0.189,0.593	-0.391	39.1
31736	ENSG00000059588	TARBP1	1	-	234409476	234409573	234405902	234406099	234410444	234410531	31736	14,14	11,26	16,26	4,5	170	73	5.85191e-05	0.00239243	0.353,0.188	0.632,0.691	-0.391	39.1
21393	ENSG00000094841	UPRT	X	+	75294562	75294620	75293471	75293514	75296341	75296411	21393	7,13	5,14	0,0	9,7	131	73	1.63075e-07	1.92499e-05	0.438,0.341	0.0,0.0	0.39	39
80932	ENSG00000183963	SMTN	22	+	31082909	31083002	31081321	31081456	31083178	31083309	80932	11,28	4,6	11,17	0,0	166	73	3.507e-06	0.000249076	0.547,0.672	1.0,1.0	-0.39	39
30941	ENSG00000146963	LUC7L2	7	+	139371386	139371463	139363175	139363259	139376061	139376156	30941	5,13	2,7	3,11	20,25	150	73	0.000215183	0.00639129	0.549,0.475	0.068,0.176	0.39	39
1879	ENSG00000064933	PMS1	2	+	189785345	189785471	189784488	189784770	189791789	189791941	1879	5,13	2,5	13,8	0,1	199	73	0.000251376	0.00720474	0.478,0.488	1.0,0.746	-0.39	39
60768	ENSG00000239523	MYLK-AS1	3	+	123611234	123611355	123585555	123585794	123629490	123629681	60768	15,11	0,0	1,3	0,4	194	73	0.0020509	0.0343022	1.0,1.0	1.0,0.22	0.39	39
45226	ENSG00000244026	FAM86DP	3	-	75427774	75427908	75426449	75426599	75429135	75429237	45226	1,4	2,1	5,3	0,1	207	73	0.00222289	0.0364461	0.15,0.585	1.0,0.514	-0.39	39
52158	ENSG00000069424	KCNAB2	1	+	6041830	6041872	6040516	6040645	6072754	6072798	52158	7,4	5,2	2,1	8,5	115	73	0.00303852	0.0456122	0.471,0.559	0.137,0.113	0.39	39
49493	ENSG00000175029	CTBP2	10	-	125133511	125133612	125003337	125003492	125160318	125160499	49493	11,8	11,7	18,7	4,1	174	73	0.00327981	0.0481636	0.296,0.324	0.654,0.746	-0.39	39
13098	ENSG00000161533	ACOX1	17	-	75960214	75960375	75957458	75957566	75973624	75973785	13098	28,13	8,4	20,26	0,2	234	73	0.000477634	0.0117889	0.522,0.503	1.0,0.802	-0.389	38.9
10739	ENSG00000033627	ATP6V0A1	17	+	42516771	42516858	42513860	42513978	42521026	42522582	10739	5,1	1,5	0,0	1,3	160	73	0.00155799	0.0280128	0.695,0.084	0.0,0.0	0.389	38.9
62086	ENSG00000100239	PPP6R2	22	+	50389033	50389111	50372019	50372150	50391866	50392015	62086	7,3	2,1	3,4	0,0	151	73	0.00190484	0.0324981	0.629,0.592	1.0,1.0	-0.389	38.9
75215	ENSG00000259146	RP1-261D10.2	14	-	71294036	71294280	71292728	71292902	71295262	71295456	75215	4,8	1,0	13,1	2,2	317	73	0.00306315	0.0459127	0.479,1.0	0.599,0.103	0.389	38.9
60007	ENSG00000140525	FANCI	15	+	89245194	89245311	89244016	89244067	89245606	89245839	60007	10,4	5,9	17,22	4,3	190	73	0.00306898	0.0459729	0.435,0.146	0.62,0.738	-0.389	38.9
10851	ENSG00000234741	GAS5	1	-	173864674	173864704	173863900	173864304	173865470	173865565	10851	67,60	3,1	57134	32,68	103	73	6.77236e-15	5.86251e-12	0.941,0.977	0.558,0.583	0.388	38.8
22254	ENSG00000055950	MRPL43	10	-	100983947	100984074	100983754	100983817	100986748	100986975	22254	17,12	2,5	11,8	0,0	200	73	6.15836e-06	0.000394254	0.756,0.467	1.0,1.0	-0.388	38.8
31783	ENSG00000118518	RNF146	6	+	127282286	127282395	127280515	127280604	127286049	127286084	31783	5,5	0,7	14,6	0,0	182	73	0.0012473	0.0238252	1.0,0.223	1.0,1.0	-0.388	38.8
74862	ENSG00000185158	LRRC37B	17	+	32016924	32017095	32008035	32008132	32017971	32018054	74862	8,1	1,2	1,1	13,8	244	73	0.00193071	0.0328271	0.705,0.13	0.022,0.036	0.388	38.8
966	ENSG00000151239	TWF1	12	-	43805523	43805637	43804494	43804572	43806220	43806296	966	8,4	1,19	2,0	13,14	187	73	0.00210451	0.0349561	0.757,0.076	0.057,0.0	0.388	38.8
26965	ENSG00000116679	IVNS1ABP	1	-	185306512	185306625	185305535	185305643	185307013	185307139	26965	66,82	37,33	23,51	189216	186	73	0	0	0.412,0.494	0.046,0.085	0.387	38.7
36607	ENSG00000008226	DLEC1	3	+	38122070	38122194	38121627	38121781	38122288	38123549	36607	7,3	0,0	21,7	4,2	197	73	2.25275e-05	0.00111758	1.0,1.0	0.66,0.565	0.387	38.7
52487	ENSG00000126106	TMEM53	1	-	44654939	44655209	44645359	44645464	44660173	44660295	52487	14,25	3,2	26,22	0,0	343	73	3.93782e-05	0.00174485	0.498,0.727	1.0,1.0	-0.387	38.7
11	ENSG00000007372	PAX6	11	-	31811114	31811251	31810827	31811015	31812092	31812183	11	47,44	3,1	11,22	7,4	210	73	0.0007358	0.0162235	0.845,0.939	0.353,0.657	0.387	38.7
2298	ENSG00000205771	CATSPER2P1	15	-	43744150	43744219	43736835	43737008	43744394	43744568	2298	2,5	6,1	1,0	5,3	142	73	0.00162731	0.0289715	0.146,0.72	0.093,0.0	0.387	38.7
55595	ENSG00000129691	ASH2L	8	+	38105988	38106139	38105241	38105738	38106377	38106444	55595	41,35	13,18	7,13	38,59	224	73	5.81757e-14	4.0405e-11	0.507,0.388	0.057,0.067	0.386	38.6
30871	ENSG00000106077	ABHD11	7	-	73737220	73737360	73737068	73737110	73737561	73737735	30871	57,28	21,12	47,51	3,3	213	73	3.27098e-06	0.000237041	0.482,0.444	0.843,0.854	-0.386	38.6
78131	ENSG00000186001	LRCH3	3	+	197858833	197858905	197854391	197854445	197865422	197865471	78131	22,16	13,7	33,23	3,1	145	73	3.4824e-05	0.00157818	0.46,0.535	0.847,0.921	-0.386	38.6
6741	ENSG00000166762	CATSPER2	15	-	43649726	43649900	43647419	43647467	43664417	43664543	6741	13,9	0,0	6,6	0,6	247	73	0.00128042	0.02431	1.0,1.0	1.0,0.228	0.386	38.6
47021	ENSG00000161996	WDR90	16	+	651826	652039	651643	651747	652466	652535	47021	27,27	8,8	18,18	2,0	286	73	0.00230037	0.0372159	0.463,0.463	0.697,1.0	-0.386	38.6
19249	ENSG00000175455	CCDC14	3	-	123949383	123949487	123948895	123949132	123955842	123955965	19249	85,55	14,18	23,34	28,42	177	73	1.04382e-07	1.34081e-05	0.715,0.558	0.253,0.25	0.385	38.5
4102	ENSG00000010626	LRRC23	12	+	6882179	6882327	6873568	6873781	6883703	6883919	4102	15,8	1,4	9,11	0,0	221	73	7.13407e-05	0.00278509	0.832,0.398	1.0,1.0	-0.385	38.5
68698	ENSG00000168502	MTCL1	18	+	8809447	8809561	8806892	8807060	8812978	8813233	68698	22,23	3,0	13,19	6,7	187	73	0.00140446	0.0259797	0.741,1.0	0.458,0.514	0.385	38.5
31155	ENSG00000167595	PROSER3	19	+	35765033	35765176	35764853	35764936	35766767	35766955	31155	14,15	5,3	22,21	1,0	216	73	5.51316e-05	0.00227575	0.486,0.628	0.881,1.0	-0.384	38.4
64387	ENSG00000187605	TET3	2	+	74046277	74048411	74003109	74003166	74073548	74073639	64387	415434	0,1	112,96	3,2	2207	73	6.17225e-05	0.00248932	1.0,0.935	0.553,0.614	0.384	38.4
35263	ENSG00000156113	KCNMA1	10	-	77001406	77001580	76969973	76970067	77011966	77012043	35263	6,2	1,4	0,0	5,5	247	73	0.000159745	0.00513198	0.639,0.129	0.0,0.0	0.384	38.4
2012	ENSG00000112837	TBX18	6	-	84742435	84742548	84738496	84738591	84744260	84744325	2012	6,1	36,48	26,8	4,23	186	73	0.000211064	0.00629398	0.061,0.008	0.718,0.12	-0.384	38.4
49284	ENSG00000076770	MBNL3	X	-	132381358	132381432	132379307	132379677	132382177	132382272	49284	0,0	3,5	5,5	4,4	147	73	7.22735e-06	0.000451558	0.0,0.0	0.383,0.383	-0.383	38.3
15427	ENSG00000170364	SETMAR	3	+	4313666	4313761	4303331	4303526	4316211	4317265	15427	24,35	2,2	13,12	5,7	168	73	0.000315173	0.00861892	0.839,0.884	0.53,0.427	0.383	38.3
24931	ENSG00000196922	ZNF252P	8	-	144996506	144996607	144978138	144978553	144999602	144999769	24931	43,26	3,0	12,10	2,7	174	73	0.00111084	0.0219923	0.857,1.0	0.716,0.375	0.383	38.3
47020	ENSG00000161996	WDR90	16	+	651823	652039	651643	651747	652466	652535	47020	29,26	8,8	18,18	2,0	289	73	0.00250232	0.039614	0.478,0.451	0.695,1.0	-0.383	38.3
65767	ENSG00000245694	CRNDE	16	-	54920297	54920327	54918862	54919209	54923584	54923650	65767	81,96	3,2	28,45	14,24	103	73	7.21645e-14	4.89817e-11	0.95,0.971	0.586,0.571	0.382	38.2
81243	ENSG00000173715	C11orf80	11	+	66756352	66756505	66748378	66748517	66759042	66759096	81243	5,8	0,0	18,12	2,4	226	73	1.52436e-05	0.000826978	1.0,1.0	0.744,0.492	0.382	38.2
13428	ENSG00000166578	IQCD	12	-	113207437	113208259	113200579	113200813	113220996	113221094	13428	18,33	2,2	20,39	0,1	895	73	0.00189113	0.0323475	0.423,0.574	1.0,0.761	-0.382	38.2
80076	ENSG00000112511	PHF1	6	+	33413717	33413831	33413408	33413557	33414040	33414109	80076	29,23	4,9	21,39	0,0	187	73	4.65427e-07	4.80968e-05	0.739,0.499	1.0,1.0	-0.381	38.1
44599	ENSG00000143630	HCN3	1	+	155283950	155284135	155282410	155282840	155284538	155284757	44599	12,17	3,2	24,42	0,0	258	73	4.29291e-05	0.00187165	0.531,0.706	1.0,1.0	-0.381	38.1
21623	ENSG00000131373	HACL1	3	-	15585247	15585342	15582876	15582989	15589539	15589612	21623	11,17	5,5	43,41	1,2	168	73	8.61711e-05	0.00324323	0.489,0.596	0.949,0.899	-0.381	38.1
24259	ENSG00000154479	CCDC173	2	-	169681006	169681173	169674936	169675040	169694260	169694350	24259	15,14	1,0	1,1	5,0	240	73	0.000447319	0.0112309	0.82,1.0	0.057,1.0	0.381	38.1
27547	ENSG00000139350	NEDD1	12	+	96924832	96924937	96919984	96920125	96936610	96936654	27547	12,5	1,3	6,7	0,0	178	73	0.00116194	0.0226933	0.831,0.406	1.0,1.0	-0.381	38.1
76313	ENSG00000226562	CYP4F26P	9	+	33602811	33602919	33602500	33602625	33603271	33603550	76313	8,4	1,0	2,0	0,3	181	73	0.0031562	0.0468744	0.763,1.0	1.0,0.0	0.381	38.1
6688	ENSG00000138759	FRAS1	4	+	78466207	78466435	78464442	78464583	78469977	78470091	6688	8,15	0,0	24,26	1,10	301	73	1.69421e-05	0.000896314	1.0,1.0	0.853,0.387	0.38	38
9704	ENSG00000135541	AHI1	6	-	135297431	135297492	135285294	135285647	135300499	135300532	9704	4,6	3,3	1,2	5,12	134	73	0.000935361	0.0193788	0.421,0.521	0.098,0.083	0.38	38
17231	ENSG00000178295	GEN1	2	+	17770995	17771098	17768737	17768811	17772633	17772784	17231	8,9	4,1	12,14	0,0	176	73	4.81747e-05	0.00206271	0.453,0.789	1.0,1.0	-0.379	37.9
76472	ENSG00000159708	LRRC36	16	+	67367016	67367457	67365303	67365355	67370943	67371242	76472	2,9	0,4	7,2	0,0	514	73	0.00115379	0.0225805	1.0,0.242	1.0,1.0	-0.379	37.9
53498	ENSG00000132639	SNAP25	20	+	10292881	10292999	10277684	10277726	10296924	10297050	53498	5,16	2,2	4,4	0,0	191	73	0.00139733	0.0258944	0.489,0.754	1.0,1.0	-0.379	37.9
22429	ENSG00000223891	OSER1-AS1	20	+	44214906	44215003	44210959	44211077	44224820	44226027	22429	11,10	2,8	9,20	0,2	170	73	0.00291649	0.0442691	0.703,0.349	1.0,0.811	-0.379	37.9
11750	ENSG00000267080	ASB16-AS1	17	-	44182929	44183093	44181622	44181720	44186564	44186671	11750	23,13	14,3	33,53	3,2	237	73	0.000219912	0.00649299	0.336,0.572	0.772,0.891	-0.378	37.8
6750	ENSG00000166762	CATSPER2	15	-	43649726	43649879	43647419	43647467	43664417	43664543	6750	11,8	0,0	3,6	0,6	226	73	0.00109315	0.0217283	1.0,1.0	1.0,0.244	0.378	37.8
47674	ENSG00000204463	BAG6	6	-	31644306	31644414	31644081	31644194	31644524	31644602	47674	66,94	63100	168151	42,25	181	73	3.05311e-14	2.27953e-11	0.297,0.275	0.617,0.709	-0.377	37.7
48303	ENSG00000196313	POM121	7	+	72881493	72881552	72879364	72879885	72890626	72890753	48303	14,9	10,5	4,32	1,0	132	73	4.34567e-06	0.000297668	0.436,0.499	0.689,1.0	-0.377	37.7
10061	ENSG00000184156	KCNQ3	8	-	132172597	132172693	132170333	132170428	132174238	132174349	10061	4,11	1,3	1,1	0,0	169	73	0.000678483	0.0152295	0.633,0.613	1.0,1.0	-0.377	37.7
65073	ENSG00000213020	ZNF611	19	-	52728729	52728831	52715831	52715913	52735000	52735054	65073	23,9	0,0	3,16	1,3	175	73	0.00120989	0.0234404	1.0,1.0	0.556,0.69	0.377	37.7
31773	ENSG00000198276	UCKL1	20	-	63942469	63942489	63941135	63941208	63944396	63944458	31773	1,0	13,6	1,3	1,4	93	73	0.00161153	0.0287676	0.057,0.0	0.44,0.371	-0.377	37.7
49215	ENSG00000168906	MAT2A	2	+	85541411	85541517	85541082	85541160	85541632	85541745	49215	8,4	0,5	10,7	0,0	179	73	0.00271903	0.0420636	1.0,0.246	1.0,1.0	-0.377	37.7
12490	ENSG00000160570	DEDD2	19	-	42216679	42217045	42215132	42215252	42217631	42217716	12490	149157	12,14	31,37	14,14	439	73	5.25194e-07	5.35321e-05	0.674,0.651	0.269,0.305	0.376	37.6
65286	ENSG00000111237	VPS29	12	-	110498819	110498859	110496011	110496203	110499456	110499575	65286	14,19	7,11	31,42	0,5	113	73	2.20475e-05	0.00110109	0.564,0.527	1.0,0.844	-0.376	37.6
64810	ENSG00000198081	ZBTB14	18	-	5293971	5294001	5293243	5293327	5295812	5296040	64810	8,10	8,14	0,0	1,2	103	73	6.55032e-05	0.00260812	0.415,0.336	0.0,0.0	0.376	37.6
15430	ENSG00000170364	SETMAR	3	+	4312897	4313761	4303303	4303526	4316211	4317567	15430	105118	2,2	54,64	5,7	937	73	0.000662092	0.0149685	0.804,0.821	0.457,0.416	0.376	37.6
54261	ENSG00000272645	GTF2IP20	1	-	223971573	223971763	223962076	223962273	223973981	223974046	54261	7,6	1,0	6,18	2,6	263	73	0.00133958	0.0251202	0.66,1.0	0.454,0.454	0.376	37.6
24331	ENSG00000022976	ZNF839	14	+	102322749	102322842	102319957	102320053	102325984	102326887	24331	18,10	7,11	3,3	1,0	166	73	0.00253261	0.0399452	0.531,0.286	0.569,1.0	-0.376	37.6
69922	ENSG00000006715	VPS41	7	-	38728340	38728434	38726908	38726988	38728541	38728586	69922	12,0	23,29	24,15	7,13	167	73	2.28612e-05	0.00113319	0.186,0.0	0.6,0.335	-0.375	37.5
73859	ENSG00000176406	RIMS2	8	+	104013441	104013621	103989304	103989421	104014505	104014615	73859	8,17	1,4	3,4	0,0	253	73	3.56452e-05	0.00160929	0.698,0.551	1.0,1.0	-0.375	37.5
59129	ENSG00000196535	MYO18A	17	-	29116443	29116455	29115663	29115840	29118044	29118189	59129	3,12	5,4	5,6	1,0	85	73	0.000613553	0.014177	0.34,0.72	0.811,1.0	-0.375	37.5
55775	ENSG00000181555	SETD2	3	-	47079511	47079611	47067069	47067118	47080800	47081083	55775	9,6	1,3	1,4	0,0	173	73	0.000889587	0.0186701	0.792,0.458	1.0,1.0	-0.375	37.5
22988	ENSG00000143889	HNRNPLL	2	-	38577919	38578002	38577460	38577532	38581912	38581985	22988	8,14	14,5	2,3	72,81	156	73	4.13199e-09	8.42333e-07	0.211,0.567	0.013,0.017	0.374	37.4
33995	ENSG00000185842	DNAH14	1	+	225381382	225381579	225380158	225380322	225388378	225388491	33995	10,14	1,0	11,8	7,1	270	73	0.000389708	0.01009	0.73,1.0	0.298,0.684	0.374	37.4
64308	ENSG00000223546	LINC00630	X	+	102843331	102843407	102839787	102839972	102845856	102846020	64308	5,4	2,3	2,1	5,14	149	73	0.000739932	0.0163025	0.551,0.395	0.164,0.034	0.374	37.4
7750	ENSG00000159884	CCDC107	9	+	35658971	35659180	35658575	35658727	35660400	35660461	7750	24,14	31,20	27,43	3,19	282	73	0.000887221	0.018627	0.167,0.153	0.7,0.369	-0.374	37.4
26730	ENSG00000099904	ZDHHC8	22	+	20139719	20139815	20139477	20139635	20140616	20140708	26730	60,43	12,14	23,39	0,0	169	73	1.92008e-08	3.01013e-06	0.684,0.57	1.0,1.0	-0.373	37.3
60873	ENSG00000066427	ATXN3	14	-	92096092	92096134	92093745	92093831	92096673	92096838	60873	5,13	0,0	9,5	2,3	115	73	8.75086e-05	0.0032791	1.0,1.0	0.741,0.514	0.373	37.3
67473	ENSG00000198901	PRC1	15	-	90969078	90969120	90966663	90966721	90969523	90969623	67473	6,7	2,3	5,4	0,0	115	73	0.000193012	0.00587593	0.656,0.597	1.0,1.0	-0.373	37.3
1431	ENSG00000198496	NBR2	17	+	43132955	43133137	43131207	43131270	43138656	43138922	1431	11,14	13,8	24,29	3,6	255	73	0.000591247	0.0138134	0.195,0.334	0.696,0.58	-0.373	37.3
24094	ENSG00000125454	SLC25A19	17	-	75288501	75288591	75286632	75286802	75289353	75289390	24094	10,13	16,11	12,19	4,3	163	73	0.00111198	0.021994	0.219,0.346	0.573,0.739	-0.373	37.3
23015	ENSG00000268895	A1BG-AS1	19	+	58353320	58353461	58347752	58347844	58353713	58354039	23015	5,4	0,0	2,4	0,4	214	73	0.00328026	0.0481636	1.0,1.0	1.0,0.254	0.373	37.3
80399	ENSG00000138600	SPPL2A	15	-	50726072	50726126	50725220	50725323	50726320	50726377	80399	9,9	23,43	53,41	25,25	127	73	4.55472e-10	1.30169e-07	0.184,0.107	0.549,0.485	-0.372	37.2
66613	ENSG00000137135	ARHGEF39	9	-	35662945	35663074	35662511	35662741	35663321	35663392	66613	17,32	4,8	38,44	0,1	202	73	7.46261e-07	7.16626e-05	0.606,0.591	1.0,0.941	-0.372	37.2
20907	ENSG00000152439	ZNF773	19	+	57506361	57506593	57505301	57505400	57513021	57518404	20907	42,29	0,0	24,25	4,3	305	73	3.42375e-06	0.000245205	1.0,1.0	0.59,0.666	0.372	37.2
10461	ENSG00000135365	PHF21A	11	-	46117921	46118064	46092182	46092223	46119723	46119853	10461	11,14	1,0	7,15	2,5	216	73	0.000251043	0.00720113	0.788,1.0	0.542,0.503	0.372	37.2
9964	ENSG00000133627	ACTR3B	7	+	152783186	152783242	152759748	152759926	152800530	152800655	9964	13,21	1,2	20,20	7,19	129	73	0.000458491	0.011425	0.88,0.856	0.618,0.373	0.372	37.2
74627	ENSG00000189077	TMEM120A	7	-	75987537	75987591	75986982	75987428	75987717	75987810	74627	6,12	2,12	10,15	2,0	127	73	0.000558516	0.0132769	0.633,0.365	0.742,1.0	-0.372	37.2
49276	ENSG00000198556	ZNF789	7	+	99485207	99485368	99484029	99484143	99486475	99486800	49276	7,6	3,2	2,1	5,6	234	73	0.000825105	0.0176138	0.421,0.483	0.111,0.049	0.372	37.2
18463	ENSG00000188313	PLSCR1	3	-	146528613	146528831	146525604	146525647	146533469	146533550	18463	111112	2,1	74,82	10,20	291	73	1.01699e-08	1.83519e-06	0.933,0.966	0.65,0.507	0.371	37.1
79477	ENSG00000116497	S100PBP	1	+	32832333	32832379	32829963	32830067	32834033	32834061	79477	6,8	6,5	0,1	3,4	119	73	0.000156187	0.00504546	0.38,0.495	0.0,0.133	0.371	37.1
55790	ENSG00000099899	TRMT2A	22	-	20115474	20115554	20114964	20115079	20115671	20115780	55790	16,5	1,4	6,2	0,0	153	73	0.000257768	0.00734564	0.884,0.374	1.0,1.0	-0.371	37.1
27538	ENSG00000139350	NEDD1	12	+	96924832	96924942	96919984	96920125	96936610	96936718	27538	11,6	1,3	6,7	0,0	183	73	0.00106254	0.0212829	0.814,0.444	1.0,1.0	-0.371	37.1
806	ENSG00000138641	HERC3	4	+	88676217	88676241	88670138	88670252	88676333	88676423	806	8,10	16,2	11,10	2,0	97	73	0.00259335	0.0406896	0.273,0.79	0.805,1.0	-0.371	37.1
50560	ENSG00000125676	THOC2	X	-	123623643	123623709	123623104	123623283	123623786	123623971	50560	32,33	85104	141213	77,89	139	73	0	0	0.165,0.143	0.49,0.557	-0.37	37
40609	ENSG00000108021	FAM208B	10	+	5712393	5712539	5684941	5685175	5712822	5712872	40609	34,42	11,11	34,24	1,1	219	73	3.58892e-05	0.00161908	0.507,0.56	0.919,0.889	-0.37	37
38034	ENSG00000104059	FAM189A1	15	-	29196429	29196564	29151733	29151841	29252367	29252478	38034	3,5	0,5	14,2	0,0	208	73	0.00174228	0.0304522	1.0,0.26	1.0,1.0	-0.37	37
28719	ENSG00000135722	FBXL8	16	+	67163511	67163852	67161734	67161937	67164018	67164065	28719	27,21	3,2	15,20	0,0	414	73	0.000128196	0.00435808	0.613,0.649	1.0,1.0	-0.369	36.9
35321	ENSG00000163608	C3orf17	3	-	113013948	113014031	113008170	113008430	113019541	113019603	35321	9,6	2,2	3,6	0,0	156	73	0.000879702	0.0185081	0.678,0.584	1.0,1.0	-0.369	36.9
27520	ENSG00000172915	NBEA	13	+	35168986	35168995	35164355	35164509	35171271	35171452	27520	2,2	1,0	2,2	1,5	82	73	0.0014777	0.026934	0.64,1.0	0.64,0.263	0.369	36.9
69267	ENSG00000168970	JMJD7-PLA2G4B	15	+	41843125	41843223	41842192	41842591	41843675	41843811	69267	14,9	4,10	11,25	2,1	171	73	0.00255122	0.0401751	0.599,0.278	0.701,0.914	-0.369	36.9
19683	ENSG00000100211	CBY1	22	+	38656955	38657143	38656675	38656750	38670883	38670989	19683	46,52	0,0	43,34	3,11	261	73	8.04535e-07	7.61889e-05	1.0,1.0	0.8,0.464	0.368	36.8
67720	ENSG00000075711	DLG1	3	-	197076585	197076685	197075836	197075870	197081050	197081117	67720	40,49	14,3	23,47	16,45	173	73	0.000674162	0.0151496	0.547,0.873	0.378,0.306	0.368	36.8
60125	ENSG00000130158	DOCK6	19	-	11232184	11232289	11228939	11229035	11233202	11233366	60125	10,27	0,0	7,17	3,2	178	73	9.5763e-05	0.00351563	1.0,1.0	0.489,0.777	0.367	36.7
80135	ENSG00000041982	TNC	9	-	115057152	115057425	115042218	115042341	115073602	115073866	80135	23,19	0,1	29,31	10,3	346	73	0.000168735	0.00533539	1.0,0.8	0.38,0.686	0.367	36.7
47341	ENSG00000166689	PLEKHA7	11	-	16787109	16787237	16786292	16786387	16789095	16789296	47341	7,6	2,3	1,2	2,7	201	73	0.00225794	0.0367521	0.56,0.421	0.154,0.094	0.367	36.7
51945	ENSG00000116001	TIA1	2	-	70228343	70228462	70227734	70227822	70229058	70229091	51945	30,23	18,25	75,82	12,15	192	73	1.29898e-06	0.00011261	0.388,0.259	0.704,0.675	-0.366	36.6
12520	ENSG00000226688	ENTPD1-AS1	10	-	95921485	95921597	95904655	95904938	96089265	96089307	12520	9,10	4,1	3,3	0,0	185	73	5.75629e-05	0.00236054	0.47,0.798	1.0,1.0	-0.366	36.6
2823	ENSG00000171603	CLSTN1	1	-	9737497	9737554	9735884	9736042	9741093	9741256	2823	108,89	57,71	15,11	70,62	130	73	6.66134e-16	7.23421e-13	0.515,0.413	0.107,0.091	0.365	36.5
56759	ENSG00000004534	RBM6	3	+	49999439	49999513	49975322	49975392	50048244	50048319	56759	131,75	14,6	32,43	17,24	147	73	1.30581e-08	2.25423e-06	0.823,0.861	0.483,0.471	0.365	36.5
54265	ENSG00000272645	GTF2IP20	1	-	223952384	223952442	223951478	223952291	223952667	223952870	54265	9,9	2,4	15,16	0,0	131	73	8.49292e-06	0.00051553	0.715,0.556	1.0,1.0	-0.365	36.5
61087	ENSG00000188917	TRMT2B	X	-	101051250	101051733	101037916	101038051	101051816	101052083	61087	25,39	0,0	48,32	2,4	556	73	1.39787e-05	0.000768627	1.0,1.0	0.759,0.512	0.365	36.5
36893	ENSG00000110455	ACCS	11	+	44073446	44073535	44071255	44071315	44074611	44074681	36893	7,7	3,2	5,13	0,1	162	73	0.00101671	0.0206134	0.513,0.612	1.0,0.854	-0.365	36.5
64903	ENSG00000166579	NDEL1	17	+	8463319	8463354	8460008	8460160	8466929	8467658	64903	22,24	29,20	1,1	23,22	108	73	5.26651e-10	1.47685e-07	0.339,0.448	0.029,0.03	0.364	36.4
32541	ENSG00000144785	RP11-977G19.10	12	-	56308303	56308446	56300159	56300220	56309965	56310029	32541	20,17	6,2	10,4	0,0	216	73	5.84748e-06	0.000377589	0.53,0.742	1.0,1.0	-0.364	36.4
37198	ENSG00000100258	LMF2	22	-	50505228	50505317	50504801	50504984	50505402	50505537	37198	33,29	8,13	15,16	0,1	162	73	2.02947e-05	0.00102903	0.65,0.501	1.0,0.878	-0.364	36.4
26479	ENSG00000144724	PTPRG	3	+	62231224	62231311	62218850	62218983	62243806	62243898	26479	14,12	10,5	0,2	8,4	160	73	5.12999e-05	0.00215937	0.39,0.523	0.0,0.186	0.364	36.4
79745	ENSG00000215548	FRG1JP	9	-	63844210	63844381	63842823	63842949	63857199	63857268	79745	7,4	0,0	5,3	4,0	244	73	0.00311496	0.0464711	1.0,1.0	0.272,1.0	0.364	36.4
68631	ENSG00000071243	ING3	7	+	120964741	120964838	120955558	120955624	120966625	120966697	68631	70,66	5,2	44,47	10,29	170	73	6.9665e-06	0.000438699	0.857,0.934	0.654,0.41	0.363	36.3
187	ENSG00000120690	ELF1	13	-	41019227	41019432	40981982	40982282	41060837	41061440	187	25,24	5,4	8,12	6,13	278	73	0.000284941	0.00795306	0.568,0.612	0.259,0.195	0.363	36.3
70222	ENSG00000278540	ACACA	17	-	37328838	37328986	37289417	37289528	37330172	37330425	70222	20,30	2,1	14,19	9,4	221	73	0.00178625	0.0310279	0.768,0.908	0.339,0.611	0.363	36.3
65747	ENSG00000221817	PPP3CB-AS1	10	+	73498732	73498867	73496609	73496906	73499594	73499687	65747	45,37	0,0	25,22	7,3	208	73	3.24194e-07	3.52075e-05	1.0,1.0	0.556,0.72	0.362	36.2
46685	ENSG00000253477	RP11-1C8.4	8	-	103489696	103489849	103483397	103483515	103498175	103498254	46685	13,20	4,2	12,19	0,0	226	73	1.87474e-05	0.000970735	0.512,0.764	1.0,1.0	-0.362	36.2
12996	ENSG00000165983	PTER	10	+	16467131	16467210	16437356	16437490	16484336	16484816	12996	13,20	6,4	5,5	5,12	152	73	0.00174362	0.0304522	0.51,0.706	0.324,0.167	0.362	36.2
52156	ENSG00000069424	KCNAB2	1	+	6018634	6018835	5992710	5992788	6040516	6040645	52156	14,6	3,8	0,0	12,5	274	73	1.169e-06	0.000103138	0.554,0.167	0.0,0.0	0.361	36.1
30456	ENSG00000162241	SLC25A45	11	-	65381914	65381969	65380131	65380175	65382485	65382671	30456	7,8	1,5	5,1	0,0	128	73	2.91669e-05	0.00136961	0.8,0.477	1.0,1.0	-0.361	36.1
27132	ENSG00000144802	NFKBIZ	3	+	101857072	101857183	101855732	101855902	101857291	101857459	27132	14,17	0,0	5,12	1,3	184	73	0.000340459	0.00915195	1.0,1.0	0.665,0.613	0.361	36.1
14601	ENSG00000267757	EML2-AS1	19	+	45641878	45642072	45641690	45641766	45642224	45642840	14601	12,14	2,2	12,9	0,0	267	73	0.000558338	0.0132769	0.621,0.657	1.0,1.0	-0.361	36.1
24955	ENSG00000151849	CENPJ	13	-	24886268	24886385	24885605	24885670	24892642	24892867	24955	14,4	1,0	6,11	2,3	190	73	0.00111203	0.021994	0.843,1.0	0.535,0.585	0.361	36.1
80315	ENSG00000267213	AC007773.2	19	-	32399750	32399868	32391115	32391186	32404990	32405560	80315	5,10	5,0	3,10	0,0	191	73	0.00248844	0.0394465	0.277,1.0	1.0,1.0	-0.361	36.1
16233	ENSG00000197343	ZNF655	7	+	99562348	99562494	99561887	99561973	99571687	99571717	16233	40,36	8,11	30,70	1,1	219	73	1.42537e-06	0.000120569	0.625,0.522	0.909,0.959	-0.36	36
30931	ENSG00000146963	LUC7L2	7	+	139365208	139365290	139363175	139363259	139376061	139376156	30931	5,7	2,7	1,7	20,25	155	73	0.00105099	0.0211153	0.541,0.32	0.023,0.117	0.36	36
445	ENSG00000189171	S100A13	1	-	153628120	153628233	153627482	153627598	153631010	153631360	445	41,35	10,19	9,13	19,26	186	73	1.29055e-05	0.000723797	0.617,0.42	0.157,0.164	0.358	35.8
19148	ENSG00000104883	PEX11G	19	-	7478313	7478376	7476874	7477436	7482032	7482211	19148	11,7	1,5	4,4	0,0	136	73	6.9243e-05	0.00272456	0.855,0.429	1.0,1.0	-0.358	35.8
24515	ENSG00000136895	GARNL3	9	+	127365299	127365366	127357218	127357377	127383437	127383545	24515	8,7	1,4	24,36	0,0	140	73	7.81335e-05	0.00300316	0.807,0.477	1.0,1.0	-0.358	35.8
62105	ENSG00000161999	JMJD8	16	-	683166	683252	682657	682874	683321	683598	62105	13,11	5,5	2,7	0,1	159	73	0.00159811	0.0285793	0.544,0.503	1.0,0.763	-0.358	35.8
38814	ENSG00000152359	POC5	5	-	75707736	75707875	75705703	75705787	75712853	75712951	38814	20,35	5,5	38,60	0,0	212	73	3.45194e-07	3.6753e-05	0.579,0.707	1.0,1.0	-0.357	35.7
41383	ENSG00000197905	TEAD4	12	+	2959947	2960353	2959405	2959481	2994737	2994833	41383	44,41	6,2	28,24	0,0	479	73	4.15607e-06	0.000285993	0.528,0.758	1.0,1.0	-0.357	35.7
3066	ENSG00000144935	TRPC1	3	+	142736378	142736533	142724168	142724731	142748257	142748460	3066	82,62	6,6	22,39	10,15	228	73	1.65599e-05	0.000881572	0.814,0.768	0.413,0.454	0.357	35.7
50025	ENSG00000228794	LINC01128	1	+	829002	829104	826831	826923	851926	852515	50025	13,9	2,3	5,5	0,0	175	73	8.53195e-05	0.00322132	0.731,0.556	1.0,1.0	-0.357	35.7
30096	ENSG00000142303	ADAMTS10	19	-	8608133	8608248	8604935	8605358	8610643	8610735	30096	8,9	3,1	3,1	0,0	188	73	0.000908537	0.0189413	0.509,0.778	1.0,1.0	-0.357	35.7
67099	ENSG00000198862	LTN1	21	-	28964576	28964766	28961316	28961533	28965864	28965906	67099	5,9	0,0	6,14	1,2	263	73	0.00232109	0.0374699	1.0,1.0	0.625,0.66	0.357	35.7
58942	ENSG00000253710	ALG11	13	+	52024005	52024937	52012413	52012462	52028318	52029664	58942	177160	46,73	308426	22,24	1005	73	2.22045e-16	2.70668e-13	0.218,0.137	0.504,0.563	-0.356	35.6
1579	ENSG00000101294	HM13	20	+	31568077	31568280	31561633	31561736	31569119	31569567	1579	57,60	37,27	24,17	3,2	276	73	0.000611654	0.014155	0.29,0.37	0.679,0.692	-0.356	35.6
4545	ENSG00000163467	TSACC	1	+	156339757	156339791	156338502	156338605	156344579	156344708	4545	5,8	0,1	3,5	1,4	107	73	0.000806527	0.0173287	1.0,0.845	0.672,0.46	0.356	35.6
77928	ENSG00000178177	LCORL	4	-	17886067	17886161	17841198	17845901	17961902	17962032	77928	10,12	0,1	5,11	3,2	167	73	0.00107986	0.0215647	1.0,0.84	0.421,0.706	0.356	35.6
6475	ENSG00000106853	PTGR1	9	-	111564156	111564262	111562576	111563231	111570090	111570209	6475	0,0	6,2	8,4	3,7	179	73	2.09115e-05	0.00105583	0.0,0.0	0.521,0.189	-0.355	35.5
44992	ENSG00000163053	SLC16A14	2	-	230041841	230041959	230034973	230037531	230045744	230046722	44992	0,1	1,10	4,7	4,3	191	73	4.34373e-05	0.00189104	0.0,0.037	0.277,0.471	-0.355	35.5
57616	ENSG00000006071	ABCC8	11	-	17395171	17395470	17394265	17394399	17395609	17395718	57616	14,23	3,4	13,6	1,0	372	73	0.00174332	0.0304522	0.478,0.53	0.718,1.0	-0.355	35.5
75777	ENSG00000132953	XPO4	13	-	20862968	20863139	20862716	20862858	20868595	20868701	75777	8,2	6,14	10,13	2,5	244	73	0.00180047	0.0312078	0.285,0.041	0.599,0.438	-0.355	35.5
47350	ENSG00000151914	DST	6	-	56468981	56468999	56466077	56466195	56469882	56469957	47350	114112	31,35	31,23	35,35	91	73	1.34492e-09	3.35668e-07	0.747,0.72	0.415,0.345	0.354	35.4
14043	ENSG00000146910	CNPY1	7	-	155506616	155506758	155503020	155503105	155507019	155507116	14043	8,12	37,38	7,13	2,9	215	73	0.000167856	0.0053199	0.068,0.097	0.543,0.329	-0.354	35.4
69005	ENSG00000112541	PDE10A	6	-	165576411	165576449	165543439	165543568	165661946	165662100	69005	1,4	4,2	0,0	3,2	111	73	0.000598319	0.0139166	0.141,0.568	0.0,0.0	0.354	35.4
16319	ENSG00000110274	CEP164	11	+	117382795	117382942	117381700	117381868	117387202	117387412	16319	22,22	5,2	19,32	12,22	220	73	0.00183956	0.0316984	0.593,0.785	0.344,0.326	0.354	35.4
19712	ENSG00000135597	REPS1	6	-	138926400	138926478	138921036	138921124	138929976	138929997	19712	66,72	27,30	144165	9,9	151	73	2.32614e-12	1.16757e-09	0.542,0.537	0.886,0.899	-0.353	35.3
40893	ENSG00000132781	MUTYH	1	-	45332917	45332959	45332762	45332834	45333284	45333324	40893	7,12	2,5	15,10	0,0	115	73	7.69509e-06	0.000474822	0.69,0.604	1.0,1.0	-0.353	35.3
50354	ENSG00000160813	PPP1R35	7	-	100435630	100435767	100435281	100435533	100435847	100436423	50354	118102	43,76	100,79	7,13	210	73	7.8674e-06	0.000484254	0.488,0.318	0.832,0.679	-0.353	35.3
62926	ENSG00000229729	RP11-159G9.5	3	+	88128808	88129011	88126133	88126269	88129686	88129826	62926	24,21	5,2	9,5	0,0	276	73	9.78944e-06	0.000582975	0.559,0.735	1.0,1.0	-0.353	35.3
8530	ENSG00000204138	PHACTR4	1	+	28457831	28457859	28407409	28407463	28459084	28459239	8530	17,16	15,6	2,9	5,30	101	73	0.000435541	0.0109953	0.45,0.658	0.224,0.178	0.353	35.3
69491	ENSG00000134086	VHL	3	+	10142960	10143021	10141007	10142187	10149786	10150145	69491	0,0	12,18	2,2	2,2	134	73	0.000643037	0.0146598	0.0,0.0	0.353,0.353	-0.353	35.3
22529	ENSG00000131797	CLUHP3	16	+	31702534	31702681	31700634	31700738	31703155	31703367	22529	19,11	0,0	10,10	3,1	220	73	0.000823575	0.0176001	1.0,1.0	0.525,0.768	0.353	35.3
26598	ENSG00000153310	FAM49B	8	-	129970942	129970995	129904498	129904585	130016369	130016405	26598	3,10	1,3	5,5	0,0	126	73	0.000841339	0.0178837	0.635,0.659	1.0,1.0	-0.353	35.3
27102	ENSG00000156504	FAM122B	X	-	134789579	134789636	134789222	134789266	134793814	134793893	27102	77,56	71,69	85130	17,38	130	73	6.38387e-11	2.35376e-08	0.378,0.313	0.737,0.658	-0.352	35.2
20952	ENSG00000162910	MRPL55	1	-	228108436	228109021	228108234	228108318	228109148	228109299	20952	382291	38,37	225369	3,10	658	73	1.03147e-08	1.85571e-06	0.527,0.466	0.893,0.804	-0.352	35.2
78170	ENSG00000242086	LINC00969	3	+	195696360	195696589	195689338	195689438	195699029	195699207	78170	20,28	4,7	12,12	0,1	302	73	0.000505156	0.0122854	0.547,0.492	1.0,0.744	-0.352	35.2
64397	ENSG00000123179	EBPL	13	-	49686474	49686595	49660722	49661208	49691253	49691463	64397	7,4	7,2	0,0	3,6	194	73	1.1842e-05	0.000675573	0.273,0.429	0.0,0.0	0.351	35.1
21355	ENSG00000186020	ZNF529	19	-	36587401	36587457	36582397	36582704	36589614	36589701	21355	0,1	3,1	8,4	4,2	129	73	0.000413279	0.0105641	0.0,0.361	0.531,0.531	-0.351	35.1
4408	ENSG00000114126	TFDP2	3	-	142054114	142054149	142005440	142005544	142101734	142101841	4408	0,1	1,5	13,2	5,6	108	73	0.000847853	0.0179774	0.0,0.119	0.637,0.184	-0.351	35.1
26000	ENSG00000151917	BEND6	6	+	57014461	57014525	56992377	56992555	57015132	57015160	26000	2,4	0,5	3,2	0,0	137	73	0.00218598	0.0359792	1.0,0.299	1.0,1.0	-0.351	35.1
9688	ENSG00000119636	BBOF1	14	+	74047929	74048074	74040564	74040645	74055583	74055685	9688	9,10	0,1	4,18	2,3	218	73	0.00235099	0.0377833	1.0,0.77	0.401,0.668	0.351	35.1
79685	ENSG00000197976	AKAP17A	X	+	1600137	1600207	1599191	1599432	1600658	1602502	79685	68,46	137155	35,53	22,19	143	73	6.60482e-10	1.818e-07	0.202,0.132	0.448,0.587	-0.35	35
52017	ENSG00000103227	LMF1	16	-	931641	931793	910930	911079	934243	934254	52017	1,0	15,12	3,2	2,1	225	73	0.000543597	0.0130345	0.021,0.0	0.327,0.394	-0.35	35
58272	ENSG00000112972	HMGCS1	5	-	43297528	43297673	43297001	43297166	43298517	43298975	58272	2,5	0,0	3,9	0,7	218	73	0.000655601	0.0148824	1.0,1.0	1.0,0.301	0.35	35
49302	ENSG00000258743	RP11-406A9.2	14	+	82685379	82685431	82650923	82650996	82687313	82687369	49302	1,0	1,2	1,4	1,1	125	73	0.00166596	0.0294459	0.369,0.0	0.369,0.7	-0.35	35
52611	ENSG00000134755	DSC2	18	-	31068298	31068344	31065973	31068212	31068893	31069151	52611	34,29	38,48	32,38	10,12	119	73	1.01595e-06	9.13413e-05	0.354,0.27	0.663,0.66	-0.349	34.9
71105	ENSG00000135409	AMHR2	12	+	53430145	53430282	53429452	53429625	53431176	53431534	71105	9,26	2,4	5,2	0,0	210	73	5.98496e-05	0.00243185	0.61,0.693	1.0,1.0	-0.349	34.9
4106	ENSG00000010626	LRRC23	12	+	6882195	6882327	6873681	6873781	6883703	6883919	4106	17,9	1,4	10,14	0,0	205	73	0.000135555	0.00455127	0.858,0.445	1.0,1.0	-0.349	34.9
36679	ENSG00000128881	TTBK2	15	-	42872610	42872758	42840359	42840433	42878548	42878684	36679	32,24	0,1	12,29	7,2	221	73	0.000204774	0.00615867	1.0,0.888	0.362,0.827	0.349	34.9
66622	ENSG00000156500	FAM122C	X	+	134847382	134847475	134845346	134845401	134852799	134852896	66622	3,8	1,0	9,8	8,3	166	73	0.000811675	0.0174143	0.569,1.0	0.331,0.54	0.349	34.9
17509	ENSG00000205339	IPO7	11	+	9392197	9392320	9384651	9384847	9408485	9408639	17509	2,1	0,0	5,7	0,6	196	73	0.00104958	0.021094	1.0,1.0	1.0,0.303	0.349	34.9
55452	ENSG00000128563	PRKRIP1	7	+	102395976	102396537	102376211	102376322	102397619	102397698	55452	248255	22,22	129101	32,82	634	73	1.3651e-08	2.30983e-06	0.565,0.572	0.317,0.124	0.348	34.8
50355	ENSG00000160813	PPP1R35	7	-	100435714	100435767	100435281	100435533	100435847	100436423	50355	10,13	43,76	14,13	7,13	126	73	2.85197e-06	0.000213841	0.119,0.09	0.537,0.367	-0.348	34.8
71329	ENSG00000197121	PGAP1	2	-	196892345	196892401	196890827	196890911	196893139	196893245	71329	11,2	4,1	9,20	1,0	129	73	0.000546113	0.0130791	0.609,0.531	0.836,1.0	-0.348	34.8
53150	ENSG00000171574	ZNF584	19	+	58415818	58415940	58415523	58415646	58416810	58417091	53150	1,3	25,32	13,20	12,9	195	73	3.28598e-10	9.81357e-08	0.015,0.034	0.289,0.454	-0.347	34.7
49947	ENSG00000196387	ZNF140	12	+	133100986	133101053	133083465	133083561	133105509	133107428	49947	19,26	25,26	42,29	11,8	140	73	8.07457e-06	0.00049466	0.284,0.343	0.666,0.654	-0.347	34.7
53456	ENSG00000106603	COA1	7	-	43633278	43633408	43608818	43609641	43639448	43639681	53456	7,10	9,8	31,35	5,11	203	73	0.0015837	0.0283764	0.219,0.31	0.69,0.534	-0.347	34.7
40606	ENSG00000108021	FAM208B	10	+	5720259	5720397	5714134	5714207	5720543	5720668	40606	17,13	4,10	34,35	3,3	211	73	0.00322208	0.0476021	0.595,0.31	0.797,0.801	-0.347	34.7
60246	ENSG00000179409	GEMIN4	17	-	749813	749909	747166	748032	752132	752185	60246	21,13	47,44	24,25	16,8	169	73	4.13096e-06	0.000284922	0.162,0.113	0.393,0.574	-0.346	34.6
81101	ENSG00000181523	SGSH	17	-	80211868	80211950	80210396	80211011	80212070	80212274	81101	5,0	32,14	8,5	8,3	155	73	3.85988e-05	0.00171413	0.069,0.0	0.32,0.44	-0.346	34.6
53538	ENSG00000089022	MAPKAPK5	12	+	111870348	111870360	111866155	111866231	111871084	111871180	53538	3,5	1,3	9,4	0,0	85	73	0.00118782	0.0230878	0.72,0.589	1.0,1.0	-0.346	34.6
31779	ENSG00000118518	RNF146	6	+	127280515	127280604	127280230	127280340	127282286	127282395	31779	0,1	4,5	2,4	6,1	162	73	0.00260508	0.0408082	0.0,0.083	0.131,0.643	-0.346	34.6
6006	ENSG00000133226	SRRM1	1	+	24663182	24663224	24662659	24662804	24666814	24666925	6006	79,62	56,53	85102	13,18	115	73	7.52073e-11	2.7391e-08	0.472,0.426	0.806,0.782	-0.345	34.5
59896	ENSG00000198780	FAM169A	5	-	74834425	74834597	74813984	74814019	74838964	74839050	59896	93,79	0,1	42,50	10,6	245	73	2.63243e-08	3.96058e-06	1.0,0.959	0.556,0.713	0.345	34.5
62917	ENSG00000196839	ADA	20	-	44623033	44623078	44622828	44622930	44624201	44624329	62917	8,20	4,4	8,19	0,0	118	73	1.03329e-05	0.00060979	0.553,0.756	1.0,1.0	-0.345	34.5
40035	ENSG00000102078	SLC25A14	X	+	130349823	130349867	130349250	130349345	130350645	130350731	40035	27,18	35,29	28,30	8,12	117	73	1.15271e-05	0.000662668	0.325,0.279	0.686,0.609	-0.345	34.5
1751	ENSG00000198522	GPN1	2	+	27631026	27631200	27629868	27629952	27632632	27632670	1751	29,31	1,0	23,28	6,4	247	73	3.33633e-05	0.00153082	0.896,1.0	0.531,0.674	0.345	34.5
11399	ENSG00000185246	PRPF39	14	+	45109895	45109993	45109615	45109780	45110093	45110220	11399	40,47	53,59	57,80	12,32	171	73	5.60249e-07	5.64312e-05	0.244,0.254	0.67,0.516	-0.344	34.4
25335	ENSG00000063241	ISOC2	19	-	55455635	55455845	55455259	55455330	55456348	55456489	25335	183170	13,7	85,48	17,19	283	73	4.73246e-06	0.000319401	0.784,0.862	0.563,0.395	0.344	34.4
67298	ENSG00000138778	CENPE	4	-	103163478	103163553	103163136	103163256	103174735	103174903	67298	23,45	10,30	46,47	4,6	148	73	5.28686e-06	0.000348547	0.531,0.425	0.85,0.794	-0.344	34.4
29373	ENSG00000105662	CRTC1	19	+	18771441	18771546	18768484	18768793	18775640	18775821	29373	12,11	2,3	16,3	0,0	178	73	0.000129791	0.00439979	0.711,0.601	1.0,1.0	-0.344	34.4
30605	ENSG00000108848	LUC7L3	17	+	50749223	50749344	50746541	50746702	50750746	50751013	30605	11,6	2,3	6,10	0,1	194	73	0.00181506	0.0313611	0.674,0.429	1.0,0.79	-0.344	34.4
46698	ENSG00000024526	DEPDC1	1	-	68482640	68482764	68481439	68481612	68483949	68484090	46698	5,9	59,84	22,54	24,20	197	73	1.0325e-11	4.56822e-09	0.03,0.038	0.254,0.5	-0.343	34.3
50017	ENSG00000228794	LINC01128	1	+	847653	847806	829002	829104	851926	852110	50017	20,21	7,4	26,12	0,1	226	73	7.48407e-05	0.00289428	0.48,0.629	1.0,0.795	-0.343	34.3
80403	ENSG00000151778	SERP2	13	+	44395783	44396083	44379640	44379713	44397271	44397441	80403	8,16	0,1	1,2	0,5	373	73	0.000726532	0.0160565	1.0,0.758	1.0,0.073	0.343	34.3
3432	ENSG00000117569	PTBP2	1	+	96806418	96806452	96804784	96804939	96806865	96806958	3432	3,5	13,11	18,23	8,19	107	73	0.000794782	0.017169	0.136,0.237	0.606,0.452	-0.343	34.3
1593	ENSG00000101294	HM13	20	+	31568077	31568224	31561633	31561736	31569119	31571606	1593	30,45	37,27	14,11	3,2	220	73	0.00328714	0.048241	0.212,0.356	0.608,0.646	-0.343	34.3
68320	ENSG00000114120	SLC25A36	3	+	140966347	140966427	140963126	140963227	140970926	140970993	68320	15,8	55,62	28,27	17,18	153	73	1.87709e-11	7.95166e-09	0.115,0.058	0.44,0.417	-0.342	34.2
42359	ENSG00000224699	LAMTOR5-AS1	1	+	110413320	110413410	110412172	110412293	110416008	110416186	42359	0,0	4,2	1,4	1,3	163	73	0.000465483	0.0115558	0.0,0.0	0.309,0.374	-0.342	34.2
43778	ENSG00000135362	PRR5L	11	+	36393845	36394011	36376380	36376704	36400996	36401285	43778	3,7	1,0	2,7	1,3	239	73	0.00247995	0.0393433	0.478,1.0	0.379,0.416	0.342	34.2
81312	ENSG00000214765	SEPT7P2	7	-	45726183	45726236	45724352	45724480	45728177	45728313	81312	4,7	5,0	16,18	0,0	126	73	0.0031664	0.0469601	0.317,1.0	1.0,1.0	-0.342	34.2
67749	ENSG00000100888	CHD8	14	-	21391462	21391501	21390946	21391063	21391832	21391946	67749	67,66	0,3	32,25	7,16	112	73	1.05551e-07	1.34426e-05	1.0,0.935	0.749,0.505	0.341	34.1
6175	ENSG00000064489	BORCS8-MEF2B	19	-	19186892	19187005	19182572	19182683	19192080	19192147	6175	59,94	13,15	24,30	17,26	186	73	8.4791e-07	7.96315e-05	0.64,0.711	0.357,0.312	0.341	34.1
46812	ENSG00000163029	SMC6	2	-	17752977	17753064	17745826	17745951	17753625	17753803	46812	26,24	11,11	73,64	4,7	160	73	1.72169e-05	0.000907189	0.519,0.499	0.893,0.807	-0.341	34.1
60978	ENSG00000255152	MSH5-SAPCD1	6	+	31763093	31763168	31762443	31762570	31763414	31763555	60978	16,11	3,5	16,26	0,1	148	73	7.05798e-05	0.00276079	0.725,0.52	1.0,0.928	-0.341	34.1
30619	ENSG00000108848	LUC7L3	17	+	50751296	50751362	50750746	50750852	50752199	50752585	30619	21,21	16,26	58,67	7,26	139	73	0.000438513	0.0110516	0.408,0.298	0.813,0.575	-0.341	34.1
57605	ENSG00000215039	CD27-AS1	12	-	6450340	6450980	6448639	6448737	6451468	6451512	57605	41,42	3,5	26,8	1,0	713	73	0.00225816	0.0367521	0.583,0.462	0.727,1.0	-0.341	34.1
2466	ENSG00000163009	C2orf48	2	+	10142254	10142375	10141853	10141954	10198591	10198694	2466	40,48	0,0	23,13	9,1	194	73	1.61015e-06	0.000132472	1.0,1.0	0.49,0.83	0.34	34
19884	ENSG00000133119	RFC3	13	+	33837463	33837503	33835147	33835217	33942252	33942298	19884	2,1	0,0	12,3	4,1	113	73	0.000416468	0.0106352	1.0,1.0	0.66,0.66	0.34	34
24969	ENSG00000131115	ZNF227	19	+	44229753	44229816	44228445	44228572	44234701	44237268	24969	37,43	2,0	7,15	5,2	136	73	0.000416669	0.0106358	0.909,1.0	0.429,0.801	0.34	34
46855	ENSG00000162814	SPATA17	1	+	217669032	217669083	217651096	217651178	217683257	217683361	46855	9,5	2,2	6,10	0,0	124	73	0.00153082	0.027691	0.726,0.595	1.0,1.0	-0.34	34
12521	ENSG00000226688	ENTPD1-AS1	10	-	95921485	95921597	95904829	95904935	96089265	96089307	12521	7,4	0,0	4,6	0,5	185	73	0.00169266	0.0298061	1.0,1.0	1.0,0.321	0.34	34
62946	ENSG00000162601	MYSM1	1	-	58689293	58689367	58689037	58689116	58690225	58690249	62946	9,9	5,14	25,44	8,6	147	73	0.00205337	0.0343166	0.472,0.242	0.608,0.785	-0.34	34
38574	ENSG00000166130	IKBIP	12	-	98634295	98634413	98613404	98614340	98644522	98645113	38574	226272	14,7	56111	18,31	191	73	5.01255e-12	2.39519e-09	0.861,0.937	0.543,0.578	0.339	33.9
60918	ENSG00000137955	RABGGTB	1	+	75786699	75786797	75786227	75786274	75787496	75787604	60918	6,2	23,14	57,82	30,56	171	73	1.20279e-08	2.10682e-06	0.1,0.057	0.448,0.385	-0.338	33.8
42439	ENSG00000146267	FAXC	6	-	99323443	99323667	99291703	99291820	99333350	99333547	42439	103,84	5,3	52,64	8,22	297	73	3.90194e-05	0.00173152	0.835,0.873	0.615,0.417	0.338	33.8
56045	ENSG00000197535	MYO5A	15	-	52348817	52348826	52346360	52346461	52351253	52351481	56045	5,6	3,2	15,9	0,0	82	73	0.000176285	0.00550995	0.597,0.728	1.0,1.0	-0.338	33.8
51265	ENSG00000119004	CYP20A1	2	+	203246856	203246921	203245845	203245895	203251966	203252109	51265	13,20	0,0	15,17	3,6	138	73	3.62694e-06	0.000256072	1.0,1.0	0.726,0.6	0.337	33.7
55348	ENSG00000196663	TECPR2	14	+	102431795	102432128	102428249	102428382	102434234	102435211	55348	57,66	0,0	29,34	2,4	406	73	9.06872e-06	0.000544944	1.0,1.0	0.723,0.604	0.337	33.7
33667	ENSG00000175224	ATG13	11	+	46621041	46621157	46618324	46618375	46644278	46644360	33667	4,1	9,11	8,11	6,4	189	73	0.000411954	0.0105424	0.147,0.034	0.34,0.515	-0.337	33.7
8267	ENSG00000124120	TTPAL	20	+	44478623	44478647	44475887	44475991	44479984	44480444	8267	3,0	15,12	6,4	6,5	97	73	0.000666553	0.0150151	0.131,0.0	0.429,0.376	-0.337	33.7
45918	ENSG00000228106	RP11-452F19.3	1	+	222836922	222837090	222835118	222835215	222837218	222837384	45918	13,13	2,2	2,9	0,0	241	73	0.000904644	0.0188799	0.663,0.663	1.0,1.0	-0.337	33.7
72446	ENSG00000136536	2007-03-01	2	+	159715680	159715766	159714556	159714598	159729008	159729175	72446	5,11	2,3	6,11	0,1	159	73	0.00158977	0.0284557	0.534,0.627	1.0,0.835	-0.337	33.7
44634	ENSG00000169203	RP11-231C14.4	16	-	29488022	29488091	29487338	29487399	29491466	29491662	44634	1,0	1,1	1,4	1,1	142	73	0.00323423	0.0476988	0.34,0.0	0.34,0.673	-0.337	33.7
10973	ENSG00000075413	MARK3	14	+	103500155	103500200	103498501	103498528	103502881	103503282	10973	66,66	32,33	23,37	1,4	118	73	5.67287e-06	0.000368305	0.561,0.553	0.934,0.851	-0.336	33.6
41874	ENSG00000124762	CDKN1A	6	+	36677901	36677933	36676489	36676524	36684096	36684546	41874	4,7	3,8	2,0	6,6	105	73	0.00186977	0.0320923	0.481,0.378	0.188,0.0	0.336	33.6
51939	ENSG00000116001	TIA1	2	-	70229058	70229091	70227734	70227822	70229263	70229318	51939	29,39	14,21	41,45	5,1	106	73	1.01694e-06	9.13413e-05	0.588,0.561	0.85,0.969	-0.335	33.5
4105	ENSG00000010626	LRRC23	12	+	6912831	6913027	6909889	6910026	6913890	6914229	4105	61,45	4,11	17,48	0,0	269	73	4.15361e-06	0.000285993	0.805,0.526	1.0,1.0	-0.335	33.5
75697	ENSG00000166348	USP54	10	-	73576135	73576361	73575511	73575675	73625936	73625953	75697	101,91	0,0	23,26	3,3	299	73	7.50588e-06	0.000467007	1.0,1.0	0.652,0.679	0.335	33.5
10926	ENSG00000159247	TUBBP5	9	+	138175362	138175471	138150112	138150308	138176206	138176508	10926	16,23	2,7	9,5	0,0	182	73	1.06181e-05	0.000621173	0.762,0.569	1.0,1.0	-0.335	33.5
5785	ENSG00000179873	NLRP11	19	-	55807852	55808014	55801571	55801739	55808768	55810338	5785	24,19	2,5	2,3	0,0	235	73	2.01392e-05	0.00102375	0.788,0.541	1.0,1.0	-0.335	33.5
74881	ENSG00000088448	ANKRD10	13	-	110900529	110900694	110893196	110893263	110906032	110906124	74881	48,32	18,11	45,55	3,5	238	73	8.71475e-05	0.00326967	0.45,0.472	0.821,0.771	-0.335	33.5
81119	ENSG00000137496	IL18BP	11	+	72002244	72002397	72001783	72001948	72002552	72002697	81119	19,11	1,4	7,10	0,0	226	73	0.000142442	0.00471892	0.86,0.47	1.0,1.0	-0.335	33.5
57710	ENSG00000114796	KLHL24	3	+	183636220	183636311	183635622	183635747	183643479	183643542	57710	5,16	1,4	4,4	0,0	164	73	0.000271957	0.00768036	0.69,0.64	1.0,1.0	-0.335	33.5
55190	ENSG00000196391	ZNF774	15	+	90355350	90355416	90354641	90354764	90358850	90358957	55190	0,2	6,7	5,8	5,5	139	73	0.000344132	0.00921513	0.0,0.13	0.344,0.457	-0.335	33.5
30962	ENSG00000146963	LUC7L2	7	+	139375505	139375579	139374400	139374471	139376061	139376156	30962	3,4	4,18	12,8	4,5	147	73	0.000902257	0.018852	0.271,0.099	0.598,0.443	-0.335	33.5
34940	ENSG00000123485	HJURP	2	-	233849762	233849844	233845727	233845820	233852564	233852620	34940	13,15	0,0	5,16	2,2	155	73	0.00257397	0.0404482	1.0,1.0	0.541,0.79	0.335	33.5
52389	ENSG00000060138	YBX3	12	-	10702411	10702512	10701959	10702134	10704059	10704148	52389	9,9	43,58	60,57	36,36	174	73	1.9984e-15	1.9568e-12	0.081,0.061	0.411,0.399	-0.334	33.4
19022	ENSG00000171204	TMEM126B	11	+	85629131	85629203	85628596	85628688	85631686	85631808	19022	13,6	17,21	55,64	24,28	145	73	1.33314e-05	0.000740729	0.278,0.126	0.536,0.535	-0.334	33.4
43749	ENSG00000229415	SFTA3	14	-	36474669	36474873	36473593	36473881	36476970	36477098	43749	9,9	0,0	21,23	4,2	277	73	3.19881e-05	0.00147648	1.0,1.0	0.58,0.752	0.334	33.4
72565	ENSG00000089639	GMIP	19	-	19640295	19640360	19640084	19640192	19640445	19640571	72565	13,9	2,5	11,25	0,1	138	73	0.00018107	0.00560675	0.775,0.488	1.0,0.93	-0.334	33.4
49147	ENSG00000105641	SLC5A5	19	+	17875951	17876106	17874663	17874731	17877722	17877863	49147	1,1	0,0	1,14	0,9	228	73	0.00031949	0.00869788	1.0,1.0	1.0,0.332	0.334	33.4
65245	ENSG00000067208	EVI5	1	-	92662718	92662865	92636201	92636336	92663419	92663452	65245	0,6	16,9	4,9	4,2	220	73	0.00316102	0.0469321	0.0,0.181	0.249,0.599	-0.334	33.4
65740	ENSG00000221817	PPP3CB-AS1	10	+	73498649	73498867	73496514	73496906	73499594	73499638	65740	101103	0,0	41,34	7,3	291	73	7.44093e-08	9.92069e-06	1.0,1.0	0.595,0.74	0.333	33.3
3472	ENSG00000259399	TGIF2-C20orf24	20	+	36607868	36608000	36607714	36607818	36612009	36612384	3472	15,8	6,1	15,20	0,1	205	73	0.000234376	0.00684897	0.471,0.74	1.0,0.877	-0.333	33.3
10473	ENSG00000135365	PHF21A	11	-	46117921	46118114	46092182	46092223	46119723	46119862	10473	12,16	1,0	10,20	2,5	266	73	0.000456642	0.0114122	0.767,1.0	0.578,0.523	0.333	33.3
62080	ENSG00000100239	PPP6R2	22	+	50436987	50437068	50436366	50436452	50437505	50437603	62080	41,35	13,36	46,59	8,5	154	73	0.000627329	0.0143979	0.599,0.315	0.732,0.848	-0.333	33.3
24336	ENSG00000022976	ZNF839	14	+	102341519	102341717	102339093	102339223	102342102	102342367	24336	22,15	42,57	23,23	7,10	271	73	1.17995e-08	2.09134e-06	0.124,0.066	0.47,0.383	-0.332	33.2
68344	ENSG00000169972	PUSL1	1	+	1308914	1308972	1308566	1308720	1309085	1309273	68344	66,56	32,36	35,40	1,9	131	73	0.00032296	0.00877092	0.535,0.464	0.951,0.712	-0.332	33.2
30198	ENSG00000196792	STRN3	14	-	30913627	30913657	30912006	30912182	30918965	30919106	30198	1,6	0,0	4,5	0,7	103	73	0.00114558	0.0224789	1.0,1.0	1.0,0.336	0.332	33.2
68314	ENSG00000114120	SLC25A36	3	+	140966347	140966434	140963126	140963227	140970926	140970993	68314	28,16	55,62	33,37	17,18	160	73	4.20681e-09	8.43197e-07	0.188,0.105	0.47,0.484	-0.331	33.1
75181	ENSG00000169660	HEXDC	17	+	82439630	82440334	82437167	82437363	82440996	82441075	75181	71,53	4,2	212222	0,0	777	73	8.97357e-06	0.000541405	0.625,0.713	1.0,1.0	-0.331	33.1
28189	ENSG00000119397	CNTRL	9	+	121080305	121080478	121075011	121075067	121088295	121088543	28189	8,12	1,5	22,12	0,1	246	73	0.000368389	0.00968908	0.704,0.416	1.0,0.781	-0.331	33.1
65000	ENSG00000184949	FAM227A	22	-	38639654	38639724	38638745	38638822	38645562	38645645	65000	3,5	0,5	5,10	0,0	143	73	0.00195157	0.0330843	1.0,0.338	1.0,1.0	-0.331	33.1
42252	ENSG00000206562	METTL6	3	-	15417329	15417443	15415771	15415942	15426286	15426635	42252	0,1	1,1	1,5	1,1	187	73	0.00238042	0.0381084	0.0,0.281	0.281,0.661	-0.331	33.1
30865	ENSG00000106077	ABHD11	7	-	73737220	73737391	73736928	73737110	73737561	73737735	30865	86,50	21,12	69,83	3,3	244	73	2.55917e-06	0.000195472	0.551,0.555	0.873,0.892	-0.33	33
4868	ENSG00000087448	KLHL42	12	+	27797250	27797349	27791707	27791901	27797714	27798156	4868	47,45	38,34	33,42	6,9	172	73	1.20319e-05	0.000681847	0.344,0.36	0.7,0.664	-0.33	33
31847	ENSG00000126746	ZNF384	12	-	6678662	6678819	6678200	6678460	6678945	6679183	31847	44,31	27,19	36,48	6,7	230	73	4.2887e-05	0.00187118	0.341,0.341	0.656,0.685	-0.33	33
56564	ENSG00000259429	UBE2Q2P2	15	+	82419207	82419247	82418638	82418792	82419367	82419391	56564	4,27	2,5	13,6	0,0	113	73	8.46476e-05	0.00320203	0.564,0.777	1.0,1.0	-0.33	33
41083	ENSG00000106692	FKTN	9	+	105574197	105574278	105573654	105573746	105574944	105575018	41083	16,26	11,23	31,43	5,10	154	73	0.000109467	0.00389424	0.408,0.349	0.746,0.671	-0.33	33
26500	ENSG00000169964	TMEM42	3	+	44862357	44862527	44861868	44862116	44864196	44864343	26500	21,30	30,13	24,40	4,8	243	73	0.000822653	0.0175866	0.174,0.409	0.643,0.6	-0.33	33
74719	ENSG00000144445	KANSL1L	2	-	210155193	210155404	210153494	210154611	210171184	210171327	74719	1,1	0,0	3,8	0,4	284	73	0.00267823	0.0415941	1.0,1.0	1.0,0.34	0.33	33
75770	ENSG00000116871	MAP7D1	1	+	36174897	36175008	36173363	36173478	36176198	36176321	75770	333401	47,56	131130	71,78	184	73	1.22125e-15	1.25767e-12	0.738,0.74	0.423,0.398	0.329	32.9
32256	ENSG00000110851	PRDM4	12	-	107751646	107752209	107746274	107746424	107753923	107754109	32256	490469	23,48	446518	3,3	636	73	1.60057e-10	5.28079e-08	0.71,0.529	0.945,0.952	-0.329	32.9
60920	ENSG00000137955	RABGGTB	1	+	75786699	75786854	75786227	75786274	75787496	75787604	60920	6,2	23,14	78,84	30,56	228	73	4.15209e-09	8.43197e-07	0.077,0.044	0.454,0.324	-0.329	32.9
32036	ENSG00000250151	ARPC4-TTLL3	3	+	9819669	9819801	9818774	9818920	9820545	9820741	32036	32,18	7,4	10,15	12,10	205	73	0.00133081	0.0250045	0.619,0.616	0.229,0.348	0.329	32.9
50176	ENSG00000112787	FBRSL1	12	+	132571067	132571136	132570334	132570540	132571306	132571524	50176	21,21	12,14	22,27	5,2	142	73	0.00133055	0.0250045	0.474,0.435	0.693,0.874	-0.329	32.9
6559	ENSG00000163138	PACRGL	4	+	20702140	20702221	20700458	20700706	20704465	20704533	6559	4,7	1,3	10,11	0,1	154	73	0.00191758	0.0326689	0.655,0.525	1.0,0.839	-0.329	32.9
48104	ENSG00000163528	CHCHD4	3	-	14121916	14122086	14116425	14116524	14124654	14124870	48104	17,11	31,47	45,87	25,25	243	73	1.35436e-09	3.35668e-07	0.141,0.066	0.351,0.511	-0.328	32.8
12716	ENSG00000087206	UIMC1	5	-	176969052	176969291	176958092	176958154	176969600	176969706	12716	148192	8,12	58,64	14,18	312	73	1.37321e-06	0.000117678	0.812,0.789	0.492,0.454	0.328	32.8
14060	ENSG00000215883	CYB5RL	1	-	54186180	54186286	54184160	54184265	54187651	54187739	14060	3,2	13,11	26,36	23,15	179	73	1.05637e-05	0.000619206	0.086,0.069	0.316,0.495	-0.328	32.8
51868	ENSG00000090905	TNRC6A	16	+	24758338	24758360	24730252	24730300	24776932	24777358	51868	9,11	6,2	2,6	0,0	95	73	2.43986e-05	0.00119063	0.535,0.809	1.0,1.0	-0.328	32.8
12409	ENSG00000120662	MTRF1	13	-	41261582	41261825	41260492	41260915	41262214	41262335	12409	23,21	5,1	20,35	0,0	316	73	2.47665e-05	0.00119976	0.515,0.829	1.0,1.0	-0.328	32.8
77674	ENSG00000105613	MAST1	19	+	12855724	12855767	12852327	12852395	12858361	12858441	77674	2,0	8,11	6,11	9,7	116	73	8.43996e-05	0.00319467	0.136,0.0	0.296,0.497	-0.328	32.8
5141	ENSG00000163312	HELQ	4	-	83446834	83447035	83446013	83446086	83448782	83448961	5141	44,69	4,1	19,38	4,11	274	73	0.000578707	0.0136248	0.746,0.948	0.559,0.479	0.328	32.8
32255	ENSG00000110851	PRDM4	12	-	107751414	107752209	107746274	107746424	107753923	107754109	32255	675663	23,48	682734	3,3	868	73	3.28727e-11	1.32668e-08	0.712,0.537	0.95,0.954	-0.327	32.7
13563	ENSG00000140859	KIFC3	16	-	57759124	57759153	57758719	57758909	57759727	57759836	13563	14,13	5,6	18,10	1,0	102	73	3.13057e-05	0.00145178	0.667,0.608	0.928,1.0	-0.327	32.7
1330	ENSG00000186815	TPCN1	12	+	113225243	113225336	113221459	113221626	113226727	113226964	1330	4,6	8,14	22,10	11,4	166	73	0.000706854	0.0157106	0.18,0.159	0.468,0.524	-0.327	32.7
26498	ENSG00000169964	TMEM42	3	+	44862352	44862527	44861868	44862116	44864196	44864343	26498	17,31	30,13	21,41	4,8	248	73	0.00112934	0.0222404	0.143,0.412	0.607,0.601	-0.327	32.7
34080	ENSG00000273045	C2orf15	2	+	99147026	99147122	99142284	99142401	99147401	99147493	34080	1,0	8,6	6,16	7,9	169	73	3.29686e-06	0.000238115	0.051,0.0	0.27,0.434	-0.326	32.6
74046	ENSG00000147601	TERF1	8	+	73030335	73030376	73026943	73027052	73032041	73032133	74046	35,39	34,28	36,33	8,6	114	73	1.32189e-05	0.000735847	0.397,0.471	0.742,0.779	-0.326	32.6
61552	ENSG00000150967	ABCB9	12	-	122940806	122940995	122940110	122940284	122944390	122944519	61552	31,29	2,7	9,9	0,0	262	73	1.82351e-05	0.000949592	0.812,0.536	1.0,1.0	-0.326	32.6
69723	ENSG00000165288	BRWD3	X	-	80731087	80731211	80729915	80730020	80733455	80733496	69723	3,0	6,8	5,10	3,5	197	73	0.000386075	0.0100219	0.156,0.0	0.382,0.426	-0.326	32.6
22267	ENSG00000204920	ZNF155	19	+	43990023	43990112	43988458	43988558	43991547	43991674	22267	9,14	2,3	3,5	0,0	162	73	0.000388129	0.0100664	0.67,0.678	1.0,1.0	-0.326	32.6
65651	ENSG00000034677	RNF19A	8	-	100287939	100288091	100274952	100275161	100288206	100288267	65651	24,23	2,6	17,18	0,0	225	73	8.99841e-06	0.000542211	0.796,0.554	1.0,1.0	-0.325	32.5
27090	ENSG00000227354	RBM26-AS1	13	+	79415148	79415364	79412681	79412907	79417834	79417916	27090	16,37	5,1	10,8	0,0	289	73	0.000118205	0.00409297	0.447,0.903	1.0,1.0	-0.325	32.5
56160	ENSG00000008300	CELSR3	3	-	48644215	48644295	48643553	48643680	48644715	48644828	56160	5,26	2,3	3,10	0,0	153	73	0.00048216	0.0118565	0.544,0.805	1.0,1.0	-0.325	32.5
52790	ENSG00000164199	ADGRV1	5	+	90805283	90805458	90802738	90802882	90807601	90807737	52790	20,10	1,3	4,22	0,0	248	73	0.00189758	0.0324002	0.855,0.495	1.0,1.0	-0.325	32.5
30114	ENSG00000070540	WIPI1	17	-	68434419	68434626	68433467	68433575	68435619	68435712	30114	22,30	0,0	32,43	3,7	280	73	4.79145e-06	0.00032229	1.0,1.0	0.736,0.616	0.324	32.4
31849	ENSG00000126746	ZNF384	12	-	6678662	6678801	6678200	6678460	6678945	6679183	31849	41,36	27,19	36,50	6,7	212	73	4.17859e-05	0.0018352	0.343,0.395	0.674,0.711	-0.324	32.4
1735	ENSG00000273036	FAM95C	9	-	38541455	38541533	38540566	38540849	38542311	38544638	1735	12,9	4,6	4,8	1,0	151	73	0.000883349	0.0185587	0.592,0.42	0.659,1.0	-0.324	32.4
47587	ENSG00000115459	ELMOD3	2	+	85355075	85355170	85354752	85354829	85355554	85355716	47587	58,49	8,7	11,20	8,9	168	73	0.00117239	0.0228547	0.759,0.753	0.374,0.491	0.324	32.4
30595	ENSG00000085276	MECOM	3	-	169107925	169107952	169102059	169102226	169112786	169112874	30595	2,0	6,12	5,2	5,2	100	73	0.00124999	0.0238613	0.196,0.0	0.422,0.422	-0.324	32.4
26316	ENSG00000259024	TVP23C-CDRT4	17	-	15503097	15503232	15437887	15438200	15540432	15540561	26316	18,16	9,2	16,11	0,1	208	73	0.000323487	0.0087747	0.412,0.737	1.0,0.794	-0.323	32.3
41231	ENSG00000102362	SYTL4	X	-	100703092	100703185	100701927	100702107	100704810	100704886	41231	4,8	1,0	2,5	1,2	166	73	0.00242347	0.0386319	0.638,1.0	0.468,0.524	0.323	32.3
11392	ENSG00000185246	PRPF39	14	+	45109893	45109993	45109615	45109780	45110093	45110176	11392	84,80	53,59	91139	12,32	173	73	1.23186e-07	1.52971e-05	0.401,0.364	0.762,0.647	-0.322	32.2
54227	ENSG00000133612	AGAP3	7	+	151122724	151122921	151120519	151120745	151123793	151123876	54227	26,38	4,4	29,69	0,0	270	73	3.40628e-06	0.000244682	0.637,0.72	1.0,1.0	-0.322	32.2
70619	ENSG00000183765	CHEK2	22	-	28696900	28697129	28695709	28695873	28699837	28699937	70619	37,32	3,5	37,54	0,0	302	73	4.11781e-06	0.000284343	0.749,0.607	1.0,1.0	-0.322	32.2
17170	ENSG00000135951	TSGA10	2	-	99020279	99020482	99018535	99018640	99035229	99035439	17170	22,30	2,5	6,11	0,0	276	73	2.20136e-05	0.00110031	0.744,0.613	1.0,1.0	-0.322	32.2
56689	ENSG00000224843	LINC00240	6	+	27022433	27022568	27020635	27020655	27023253	27023924	56689	2,6	1,7	0,0	2,9	208	73	6.74845e-05	0.00267298	0.412,0.231	0.0,0.0	0.322	32.2
29989	ENSG00000126214	KLC1	14	+	103693552	103693634	103692358	103692425	103700654	103700727	29989	30,24	1,1	19,16	4,7	155	73	0.000316581	0.00864627	0.934,0.919	0.691,0.518	0.322	32.2
2798	ENSG00000156381	ANKRD9	14	-	102508735	102508852	102508474	102508549	102509528	102509791	2798	18,13	33,23	14,17	9,4	190	73	0.00189746	0.0324002	0.173,0.178	0.374,0.62	-0.322	32.2
62034	ENSG00000205593	DENND6B	22	-	50316565	50316626	50316369	50316475	50317292	50317373	62034	1,3	1,4	0,0	2,2	134	73	0.00246326	0.0391305	0.353,0.29	0.0,0.0	0.322	32.2
57031	ENSG00000248508	SRP14-AS1	15	+	40056452	40056641	40045960	40046069	40064460	40064601	57031	4,2	4,5	11,24	4,6	262	73	0.00264913	0.0412308	0.218,0.1	0.434,0.527	-0.322	32.2
68505	ENSG00000143147	GPR161	1	-	168134905	168135036	168104476	168104894	168137164	168137667	68505	15,19	2,4	8,2	0,0	204	73	3.59197e-05	0.00161923	0.729,0.63	1.0,1.0	-0.321	32.1
15874	ENSG00000159267	HLCS	21	-	36946008	36946154	36936448	36937392	36962035	36962170	15874	27,16	3,6	16,19	0,1	219	73	0.000354852	0.00941594	0.75,0.471	1.0,0.864	-0.321	32.1
49864	ENSG00000149577	SIDT2	11	+	117186989	117187001	117186583	117186636	117187377	117187449	49864	5,4	6,12	0,0	21,17	85	73	2.83358e-06	0.000213346	0.417,0.223	0.0,0.0	0.32	32
70035	ENSG00000147044	CASK	X	-	41555599	41555635	41553718	41553915	41557031	41557100	70035	19,50	3,4	33,35	21,19	109	73	6.73093e-06	0.000426792	0.809,0.893	0.513,0.552	0.319	31.9
20910	ENSG00000152439	ZNF773	19	+	57506357	57506593	57504888	57505400	57513021	57518404	20910	54,32	0,0	28,36	4,3	309	73	1.0618e-05	0.000621173	1.0,1.0	0.623,0.739	0.319	31.9
46043	ENSG00000180769	WDFY3-AS2	4	+	85000690	85000765	84969724	84969876	85004229	85004327	46043	17,11	6,7	1,2	9,2	148	73	0.00118062	0.0229735	0.583,0.437	0.052,0.33	0.319	31.9
10309	ENSG00000148180	GSN	9	+	121300055	121300126	121281469	121281562	121301962	121302167	10309	3,2	2,3	1,0	10,6	144	73	0.00128592	0.0243835	0.432,0.253	0.048,0.0	0.319	31.9
31247	ENSG00000168228	ZCCHC4	4	+	25365217	25365398	25365021	25365072	25369028	25370383	31247	15,12	0,0	24,15	2,3	254	73	0.000146934	0.00481954	1.0,1.0	0.775,0.59	0.318	31.8
74081	ENSG00000197818	SLC9A8	20	+	49862928	49862969	49855437	49855581	49864727	49864844	74081	7,7	4,3	5,7	1,0	114	73	0.000754977	0.016523	0.528,0.599	0.762,1.0	-0.318	31.8
64474	ENSG00000144554	FANCD2	3	+	10045622	10045728	10043828	10043864	10052386	10052497	64474	10,8	0,0	11,8	3,1	179	73	0.00125676	0.0239446	1.0,1.0	0.599,0.765	0.318	31.8
62920	ENSG00000197763	TXNRD3	3	-	126615354	126615462	126611036	126611132	126621741	126621898	62920	22,4	3,1	13,28	0,0	181	73	0.00245402	0.0390355	0.747,0.617	1.0,1.0	-0.318	31.8
36337	ENSG00000154723	ATP5J	21	-	25734852	25735014	25729630	25729801	25735314	25735389	36337	214237	89,84	295446	38,30	235	73	1.16168e-11	5.06476e-09	0.428,0.467	0.707,0.822	-0.317	31.7
36331	ENSG00000154723	ATP5J	21	-	25734852	25735030	25729630	25729801	25735314	25735389	36331	225239	89,84	300450	38,30	251	73	2.52748e-11	1.06314e-08	0.424,0.453	0.697,0.814	-0.317	31.7
24539	ENSG00000182795	C1orf116	1	-	207027493	207027679	207024886	207025064	207032578	207032747	24539	14,42	3,3	22,18	0,0	259	73	6.23929e-05	0.00250998	0.568,0.798	1.0,1.0	-0.317	31.7
45531	ENSG00000177150	FAM210A	18	-	13671861	13671973	13663350	13666713	13681604	13682105	45531	65,53	6,2	26,30	12,7	185	73	0.000424125	0.0107946	0.81,0.913	0.461,0.628	0.317	31.7
52891	ENSG00000100577	GSTZ1	14	+	77327914	77327989	77327471	77327552	77329122	77329497	52891	1,1	8,5	3,5	3,3	148	73	0.00258285	0.0405566	0.058,0.09	0.33,0.451	-0.317	31.7
41010	ENSG00000122085	MTERF4	2	-	241096392	241096438	241094276	241094432	241097242	241097427	41010	40,35	16,23	15,29	2,2	119	73	0.000124186	0.00426056	0.605,0.483	0.821,0.899	-0.316	31.6
44920	ENSG00000141127	PRPSAP2	17	+	18859339	18859475	18856341	18856476	18865468	18865564	44920	10,14	6,0	24,55	0,0	209	73	0.000952012	0.019642	0.368,1.0	1.0,1.0	-0.316	31.6
51275	ENSG00000215908	CROCCP2	1	-	16633113	16633346	16632274	16632371	16635026	16635168	51275	47,46	1,0	11,34	4,1	306	73	0.000960932	0.0197646	0.918,1.0	0.396,0.89	0.316	31.6
5216	ENSG00000106733	NMRK1	9	-	75080814	75080941	75078325	75078582	75083086	75083150	5216	11,8	0,5	9,15	0,0	200	73	0.00181509	0.0313611	1.0,0.369	1.0,1.0	-0.316	31.6
8809	ENSG00000241370	RPP21	6	+	30345321	30345398	30345154	30345228	30346431	30346557	8809	7,5	0,0	8,6	0,5	150	73	0.00222543	0.0364477	1.0,1.0	1.0,0.369	0.316	31.6
41285	ENSG00000152683	SLC30A6	2	+	32197317	32197392	32193888	32193983	32197706	32197826	41285	21,29	13,9	23,34	1,5	148	73	0.00264932	0.0412308	0.443,0.614	0.919,0.77	-0.316	31.6
80469	ENSG00000241472	PTPRG-AS1	3	-	62273690	62273826	62264041	62264142	62294699	62294778	80469	18,18	2,4	20,29	0,0	209	73	1.53578e-05	0.000830154	0.759,0.611	1.0,1.0	-0.315	31.5
32275	ENSG00000183647	ZNF530	19	+	57605685	57607827	57604279	57604406	57612502	57612722	32275	347277	29,19	241326	4,8	2215	73	5.40533e-05	0.00224209	0.283,0.325	0.665,0.573	-0.315	31.5
14392	ENSG00000196705	ZNF431	19	+	21151078	21151198	21143550	21143643	21161545	21161637	14392	1,0	2,4	9,1	2,2	193	73	0.000972881	0.0199509	0.159,0.0	0.63,0.159	-0.315	31.5
50714	ENSG00000130803	ZNF317	19	+	9157979	9158075	9156611	9157394	9158825	9158908	50714	106116	3,7	56,26	6,18	169	73	0.00145265	0.0266155	0.939,0.877	0.801,0.384	0.315	31.5
48403	ENSG00000254995	STX16-NPEPL1	20	+	58691404	58691562	58673630	58673711	58691723	58691780	48403	13,10	2,3	8,14	0,1	231	73	0.00201479	0.0339186	0.673,0.513	1.0,0.816	-0.315	31.5
51452	ENSG00000113966	ARL6	3	+	97765990	97766089	97764520	97764977	97768080	97768230	51452	4,10	7,11	25,26	11,7	172	73	0.00316513	0.0469601	0.195,0.278	0.491,0.612	-0.315	31.5
49168	ENSG00000100503	NIN	14	-	50756491	50758630	50754741	50754867	50759856	50760359	49168	13091437	4,5	492617	18,8	2212	73	9.24536e-06	0.000553332	0.915,0.905	0.474,0.718	0.314	31.4
60569	ENSG00000135945	REV1	2	-	99431740	99431940	99429839	99429945	99434331	99434448	60569	9,17	15,16	15,22	5,5	273	73	0.000685722	0.0153632	0.138,0.221	0.445,0.541	-0.314	31.4
62644	ENSG00000171824	EXOSC10	1	-	11082533	11082768	11081081	11081238	11087447	11087591	62644	19,18	2,2	28,22	0,0	308	73	0.000707018	0.0157106	0.692,0.681	1.0,1.0	-0.314	31.4
80760	ENSG00000258728	RP11-195F19.29	9	+	34647540	34647705	34647088	34647258	34647831	34647961	80760	34,20	6,8	52,55	2,4	238	73	0.00229136	0.0371048	0.635,0.434	0.889,0.808	-0.314	31.4
65288	ENSG00000111237	VPS29	12	-	110498819	110498859	110496011	110496203	110499534	110499575	65288	55,42	120113	113136	69,77	113	73	1.52101e-14	1.19539e-11	0.228,0.194	0.514,0.533	-0.313	31.3
62491	ENSG00000137504	CREBZF	11	-	85661636	85661749	85660334	85660597	85662388	85662457	62491	44,44	10,10	86148	1,5	186	73	3.29906e-07	3.5505e-05	0.633,0.633	0.971,0.921	-0.313	31.3
63290	ENSG00000167700	MFSD3	8	+	144510424	144510507	144509079	144510015	144510597	144510722	63290	59,51	21,27	47,57	4,6	156	73	1.40327e-05	0.000770382	0.568,0.469	0.846,0.816	-0.313	31.3
44003	ENSG00000251474	RPL32P3	3	-	129385295	129385372	129382921	129384218	129393634	129393795	44003	0,0	4,3	7,3	8,3	150	73	3.11719e-05	0.00144782	0.0,0.0	0.299,0.327	-0.313	31.3
27100	ENSG00000227354	RBM26-AS1	13	+	79415110	79415364	79412681	79412907	79417834	79417916	27100	20,41	5,1	11,9	0,0	327	73	0.000123353	0.00423685	0.472,0.902	1.0,1.0	-0.313	31.3
10784	ENSG00000130723	PRRC2B	9	+	131474453	131476535	131473507	131473724	131477743	131477949	10784	55536046	24,27	17221643	45,40	2155	73	0	0	0.887,0.884	0.565,0.582	0.312	31.2
73439	ENSG00000117054	ACADM	1	+	75786699	75786865	75786032	75786274	75787496	75787575	73439	9,5	23,14	91,98	30,56	239	73	1.78012e-07	2.07264e-05	0.107,0.098	0.481,0.348	-0.312	31.2
4304	ENSG00000137343	ATAT1	6	+	30641787	30641870	30640376	30640422	30642175	30642247	4304	3,7	4,4	1,0	5,1	156	73	0.000531256	0.0128003	0.26,0.45	0.086,0.0	0.312	31.2
75064	ENSG00000204406	MBD5	2	+	148054390	148054449	148021436	148021684	148178699	148178793	75064	0,0	4,4	0,9	2,3	132	73	0.00135041	0.0252535	0.0,0.0	0.0,0.624	-0.312	31.2
51143	ENSG00000198625	MDM4	1	+	204537458	204537497	204532190	204532246	204538208	204538308	51143	13,10	15,4	31,36	4,7	112	73	0.00263805	0.0411044	0.361,0.62	0.835,0.77	-0.312	31.2
45854	ENSG00000050426	LETMD1	12	+	51053777	51053860	51049033	51049185	51056349	51056428	45854	10,20	21,24	27,28	13,9	156	73	0.000226572	0.00666002	0.182,0.281	0.493,0.593	-0.311	31.1
45628	ENSG00000157890	MEGF11	15	-	65916597	65916956	65916147	65916276	65917965	65918094	45628	5,13	1,2	10,9	0,1	432	73	0.00299385	0.0451255	0.458,0.523	1.0,0.603	-0.311	31.1
46650	ENSG00000109323	MANBA	4	-	102690879	102690957	102690595	102690771	102714437	102714561	46650	1,0	21,18	4,13	5,11	151	73	1.47996e-08	2.44869e-06	0.023,0.0	0.279,0.364	-0.31	31
12419	ENSG00000120662	MTRF1	13	-	41261690	41261825	41260492	41260915	41262214	41262335	12419	19,12	5,1	12,32	0,0	208	73	1.98801e-05	0.00101317	0.571,0.808	1.0,1.0	-0.31	31
4297	ENSG00000137343	ATAT1	6	+	30645894	30645974	30642767	30643011	30646066	30646109	4297	17,24	6,6	12,20	1,0	153	73	7.7181e-05	0.00297229	0.575,0.656	0.851,1.0	-0.31	31
44598	ENSG00000143630	HCN3	1	+	155283973	155284135	155282410	155282840	155284538	155284757	44598	14,24	3,2	30,52	0,0	235	73	0.000164792	0.00524402	0.592,0.788	1.0,1.0	-0.31	31
26318	ENSG00000259024	TVP23C-CDRT4	17	-	15440207	15440285	15438140	15438200	15540432	15540561	26318	13,36	9,2	33,27	0,1	151	73	0.00020942	0.00625747	0.411,0.897	1.0,0.929	-0.31	31
21613	ENSG00000131373	HACL1	3	-	15586524	15586602	15582876	15582989	15589539	15589612	21613	15,16	5,5	26,34	1,2	151	73	0.00124223	0.0238168	0.592,0.607	0.926,0.892	-0.31	31
7642	ENSG00000213865	C8orf44	8	+	66676744	66676902	66667651	66667701	66677641	66677954	7642	9,24	2,4	7,20	0,1	231	73	0.00125321	0.0238998	0.587,0.655	1.0,0.863	-0.31	31
2875	ENSG00000261732	LA16c-431H6.6	16	+	1666072	1666177	1665056	1665138	1666421	1666600	2875	25,28	12,14	19,34	2,5	178	73	0.00166665	0.0294459	0.461,0.451	0.796,0.736	-0.31	31
74049	ENSG00000147601	TERF1	8	+	73030341	73030395	73026939	73027052	73032041	73032133	74049	44,44	34,28	35,43	8,6	127	73	2.59604e-05	0.00124648	0.427,0.475	0.715,0.805	-0.309	30.9
2032	ENSG00000133193	FAM104A	17	-	73227164	73227182	73209604	73209768	73232085	73232320	2032	9,13	2,7	1,3	0,0	91	73	3.18606e-05	0.0014718	0.783,0.598	1.0,1.0	-0.309	30.9
34387	ENSG00000259753	RP11-290H9.2	17	+	47341390	47341499	47335195	47335356	47341920	47342032	34387	1,0	6,2	4,5	3,4	182	73	0.000275426	0.00775665	0.063,0.0	0.348,0.334	-0.309	30.9
30628	ENSG00000167291	TBC1D16	17	-	79992798	79992864	79952656	79952818	79993595	79993634	30628	8,10	5,9	1,0	2,2	139	73	0.000798928	0.0172373	0.457,0.369	0.208,0.0	0.309	30.9
10988	ENSG00000282851	BISPR	19	+	17413220	17413305	17406076	17406296	17414390	17414954	10988	8,15	6,0	8,10	0,0	158	73	0.00142425	0.0262887	0.381,1.0	1.0,1.0	-0.309	30.9
68430	ENSG00000138640	FAM13A	4	-	89008950	89009078	88938087	88938241	89020459	89020669	68430	4,10	4,3	4,1	7,14	201	73	0.00208172	0.0346589	0.266,0.548	0.172,0.025	0.309	30.9
41017	ENSG00000122085	MTERF4	2	-	241095129	241096438	241094276	241094432	241097242	241097427	41017	722586	16,23	599790	2,2	1382	73	1.03809e-08	1.86202e-06	0.704,0.574	0.941,0.954	-0.308	30.8
52154	ENSG00000069424	KCNAB2	1	+	6018636	6018835	5992362	5992788	6040516	6040645	52154	10,5	3,8	0,0	12,5	272	73	4.09138e-06	0.000283831	0.472,0.144	0.0,0.0	0.308	30.8
21204	ENSG00000145147	SLIT2	4	+	20525148	20525172	20524013	20524177	20528948	20529099	21204	109134	22,15	32,49	32,23	97	73	5.38534e-06	0.000353479	0.789,0.871	0.429,0.616	0.308	30.8
47276	ENSG00000275111	ZNF2	2	+	95176187	95176259	95165816	95165860	95177482	95177609	47276	18,17	5,3	19,6	0,0	145	73	2.0103e-05	0.00102279	0.644,0.74	1.0,1.0	-0.308	30.8
36694	ENSG00000162775	RBM15	1	+	110345538	110345649	110339322	110342268	110346307	110346681	36694	155151	7,6	22,25	5,8	184	73	5.22307e-05	0.00218316	0.898,0.909	0.636,0.554	0.308	30.8
33935	ENSG00000106477	CEP41	7	-	130426645	130426759	130416918	130416966	130427954	130428018	33935	1,0	20,23	13,10	8,12	187	73	1.2114e-09	3.13234e-07	0.019,0.0	0.388,0.245	-0.307	30.7
68366	ENSG00000140153	WDR20	14	+	102194937	102195120	102139851	102140172	102208602	102208852	68366	65,56	1,0	28,45	5,5	256	73	7.14586e-06	0.000446934	0.949,1.0	0.615,0.72	0.307	30.7
11498	ENSG00000198690	FAN1	15	+	30905202	30905353	30904509	30904590	30908117	30908258	11498	40,45	11,8	43,41	1,2	224	73	0.000195832	0.0059406	0.542,0.647	0.933,0.87	-0.307	30.7
79663	ENSG00000104177	MYEF2	15	-	48152046	48152284	48151873	48151942	48153791	48154076	79663	37,44	13,18	62,61	7,6	311	73	0.000209974	0.00627087	0.401,0.365	0.675,0.705	-0.307	30.7
74877	ENSG00000088448	ANKRD10	13	-	110900529	110900661	110892956	110893263	110906032	110906124	74877	42,31	18,11	37,43	3,5	205	73	0.000399983	0.010289	0.454,0.501	0.815,0.754	-0.307	30.7
18086	ENSG00000101017	CD40	20	+	46126639	46126741	46123125	46123219	46128137	46128224	18086	14,13	0,0	1,6	0,4	175	73	0.00327941	0.0481636	1.0,1.0	1.0,0.385	0.307	30.7
50290	ENSG00000099622	CIRBP	19	+	1272426	1272518	1271980	1272051	1274306	1274444	50290	400385	187176	519722	82,55	165	73	5.21805e-15	4.65185e-12	0.486,0.492	0.737,0.853	-0.306	30.6
19473	ENSG00000102225	CDK16	X	+	47222260	47222342	47218709	47219105	47223551	47223759	19473	86128	71,60	25,16	60,79	155	73	1.0897e-10	3.74066e-08	0.363,0.501	0.164,0.087	0.306	30.6
16765	ENSG00000197989	SNHG12	1	-	28579682	28579837	28579532	28579587	28579911	28579981	16765	46,21	46,35	93158	33,43	228	73	3.75801e-09	7.84845e-07	0.243,0.161	0.474,0.541	-0.306	30.6
16318	ENSG00000110274	CEP164	11	+	117382795	117382942	117381700	117381868	117390776	117390908	16318	19,21	0,0	17,25	3,3	220	73	6.78856e-05	0.00268375	1.0,1.0	0.653,0.734	0.306	30.6
73350	ENSG00000172765	TMCC1	3	-	129857253	129857405	129848345	129848412	129860939	129861012	73350	17,13	0,0	17,13	4,1	225	73	0.000106816	0.00382729	1.0,1.0	0.58,0.808	0.306	30.6
57448	ENSG00000100242	SUN2	22	-	38754641	38754706	38752506	38752665	38755762	38756000	57448	37,26	17,13	9,6	15,13	138	73	0.000237956	0.00691971	0.535,0.514	0.241,0.196	0.306	30.6
43858	ENSG00000198000	NOL8	9	-	92323235	92323351	92321667	92321746	92323440	92323503	43858	20,11	46,57	87101	45,60	189	73	2.76001e-13	1.58142e-10	0.144,0.069	0.428,0.394	-0.305	30.5
20544	ENSG00000023191	RNH1	11	-	504823	505001	502061	502181	507112	507264	20544	64,67	15,7	121172	3,1	251	73	1.98255e-07	2.29048e-05	0.554,0.736	0.921,0.98	-0.305	30.5
56379	ENSG00000178904	DPY19L3	19	+	32438942	32439010	32437193	32437339	32439111	32439235	56379	0,1	8,13	12,6	14,6	141	73	1.80292e-06	0.000144743	0.0,0.038	0.307,0.341	-0.305	30.5
6641	ENSG00000148362	C9orf142	9	+	136992924	136992974	136992639	136992704	136993052	136993243	6641	65,44	25,17	37,28	3,1	123	73	1.19192e-05	0.000676742	0.607,0.606	0.88,0.943	-0.305	30.5
44866	ENSG00000099330	OCEL1	19	+	17227839	17228005	17226993	17227199	17228255	17228309	44866	62,58	12,7	21,27	12,14	239	73	0.000554556	0.0132177	0.612,0.717	0.348,0.371	0.305	30.5
65007	ENSG00000184949	FAM227A	22	-	38639614	38639724	38638745	38638822	38645562	38645645	65007	5,8	0,5	9,6	0,0	183	73	0.00140059	0.0259242	1.0,0.39	1.0,1.0	-0.305	30.5
67000	ENSG00000039319	ZFYVE16	5	+	80427491	80427545	80408025	80408153	80434108	80434217	67000	3,0	8,13	4,21	10,8	127	73	0.00173646	0.0303982	0.177,0.0	0.187,0.601	-0.305	30.5
66816	ENSG00000136891	TEX10	9	-	100310298	100310375	100303631	100303842	100320264	100320398	66816	7,13	2,2	5,3	0,0	150	73	0.00233663	0.0376328	0.63,0.76	1.0,1.0	-0.305	30.5
49833	ENSG00000107372	ZFAND5	9	-	72363469	72363631	72360627	72360787	72364695	72365235	49833	186210	47,57	193218	11,12	235	73	5.66741e-11	2.12902e-08	0.551,0.534	0.845,0.849	-0.304	30.4
4864	ENSG00000087448	KLHL42	12	+	27797246	27797349	27791707	27791901	27797714	27798156	4864	68,59	38,34	37,60	6,9	176	73	1.58224e-05	0.000851414	0.426,0.419	0.719,0.734	-0.304	30.4
81711	ENSG00000143507	DUSP10	1	-	221738933	221739787	221706094	221706466	221741980	221742176	81711	38,49	0,6	13,17	0,0	927	73	0.000641755	0.0146417	1.0,0.391	1.0,1.0	-0.304	30.4
6663	ENSG00000129566	TEP1	14	-	20372732	20372857	20371488	20371632	20373010	20373100	6663	10,14	3,2	20,24	1,0	198	73	0.000925773	0.0192305	0.551,0.721	0.881,1.0	-0.304	30.4
50292	ENSG00000099622	CIRBP	19	+	1272426	1272523	1271980	1272051	1274306	1274444	50292	432405	187176	562751	82,55	170	73	5.55112e-16	6.14015e-13	0.498,0.497	0.746,0.854	-0.303	30.3
79303	ENSG00000256566	RP4-734P14.4	20	-	2486640	2486763	2467606	2467758	2492698	2492825	79303	21,24	7,10	9,6	9,16	196	73	0.000640984	0.0146409	0.528,0.472	0.271,0.123	0.303	30.3
41258	ENSG00000145439	CBR4	4	-	168998201	168998285	168987589	168990328	169002070	169002205	41258	6,5	20,37	8,14	13,5	157	73	0.00109013	0.0217149	0.122,0.059	0.222,0.566	-0.303	30.3
10072	ENSG00000115504	EHBP1	2	+	62987930	62988038	62979187	62979335	62990715	62990840	10072	35,53	7,8	87,73	0,0	181	73	4.26147e-09	8.51296e-07	0.668,0.728	1.0,1.0	-0.302	30.2
41041	ENSG00000122033	MTIF3	13	-	27441016	27441077	27439988	27440449	27445087	27445137	41041	13,11	67,42	19,22	14,18	134	73	8.61783e-08	1.12145e-05	0.096,0.125	0.425,0.4	-0.302	30.2
20538	ENSG00000023191	RNH1	11	-	504823	504996	502061	502181	507112	507218	20538	64,66	15,7	114172	3,1	246	73	2.17746e-07	2.46792e-05	0.559,0.737	0.919,0.981	-0.302	30.2
78376	ENSG00000173914	RBM4B	11	-	66666271	66666493	66665547	66665578	66668614	66668685	78376	102,86	42,50	51,73	8,9	295	73	8.26154e-06	0.000504562	0.375,0.299	0.612,0.667	-0.302	30.2
81112	ENSG00000181523	SGSH	17	-	80215032	80215132	80214614	80214765	80217031	80217192	81112	30,29	4,7	14,17	0,0	173	73	1.15413e-05	0.000662851	0.76,0.636	1.0,1.0	-0.302	30.2
34350	ENSG00000179532	DNHD1	11	+	6566240	6566393	6565694	6565991	6566586	6566765	34350	23,24	2,5	5,5	0,0	226	73	3.16255e-05	0.0014632	0.788,0.608	1.0,1.0	-0.302	30.2
15248	ENSG00000215067	ALOX12-AS1	17	-	7009795	7009889	7002483	7002620	7012195	7012338	15248	8,7	0,0	29,13	3,4	167	73	5.45879e-05	0.00226112	1.0,1.0	0.809,0.587	0.302	30.2
74482	ENSG00000231607	DLEU2	13	-	50045105	50045232	50044650	50044768	50049583	50049662	74482	4,5	16,15	14,18	6,13	200	73	8.69676e-05	0.00326498	0.084,0.108	0.46,0.336	-0.302	30.2
341	ENSG00000021826	CPS1	2	+	210519550	210519784	210477681	210477766	210556718	210556859	341	49,44	2,0	54,46	12,4	307	73	0.000262185	0.0074502	0.853,1.0	0.517,0.732	0.302	30.2
6740	ENSG00000166762	CATSPER2	15	-	43647916	43648066	43647293	43647467	43664417	43664543	6740	8,5	0,0	7,12	0,6	223	73	0.000765472	0.0166806	1.0,1.0	1.0,0.396	0.302	30.2
36188	ENSG00000204120	GIGYF2	2	+	232722553	232722658	232697304	232697392	232724573	232724691	36188	7,8	0,5	15,30	0,0	178	73	0.0015677	0.0281282	1.0,0.396	1.0,1.0	-0.302	30.2
47671	ENSG00000204463	BAG6	6	-	31644306	31644352	31644081	31644194	31644524	31644602	47671	19,30	63100	48,41	42,25	119	73	3.61823e-09	7.58305e-07	0.156,0.155	0.412,0.502	-0.301	30.1
38957	ENSG00000114956	DGUOK	2	+	73950626	73950732	73946718	73946906	73958145	73958245	38957	52,45	23,15	30,30	41,50	179	73	3.24789e-07	3.52081e-05	0.48,0.55	0.23,0.197	0.301	30.1
2864	ENSG00000146067	FAM193B	5	-	177553496	177553630	177553167	177553350	177554248	177554347	2864	31,14	2,4	19,33	0,0	207	73	4.9178e-05	0.00209515	0.845,0.552	1.0,1.0	-0.301	30.1
14836	ENSG00000177463	NR2C2	3	+	14966964	14967006	14962408	14962492	15003875	15003986	14836	1,0	7,6	3,4	3,6	115	73	0.000503599	0.0122525	0.083,0.0	0.388,0.297	-0.301	30.1
62593	ENSG00000040341	STAU2	8	-	73739755	73739868	73738283	73738349	73746782	73746840	62593	38,73	0,2	55,56	9,13	186	73	1.64708e-06	0.000134641	1.0,0.935	0.706,0.628	0.3	30
56012	ENSG00000132837	DMGDH	5	-	79223807	79223926	79123345	79123463	79235810	79236005	56012	7,13	7,6	1,1	9,4	192	73	0.000138507	0.00462957	0.275,0.452	0.041,0.087	0.3	30
20951	ENSG00000162910	MRPL55	1	-	228108436	228108604	228108058	228108321	228108954	228109025	20951	64,30	28,16	40,65	5,10	241	73	0.00021391	0.00635664	0.409,0.362	0.708,0.663	-0.3	30
49928	ENSG00000049769	PPP1R3F	X	+	49285833	49285873	49281983	49282063	49299275	49299435	49928	0,7	1,3	0,0	1,1	113	73	0.00149125	0.0270983	0.0,0.601	0.0,0.0	0.3	30
48402	ENSG00000254995	STX16-NPEPL1	20	+	58691421	58691562	58673630	58673711	58691723	58691830	48402	10,8	2,3	5,7	0,1	214	73	0.00331121	0.0484989	0.63,0.476	1.0,0.705	-0.3	30
9750	ENSG00000117868	ESYT2	7	-	158752780	158752843	158749648	158749723	158759485	158759581	9750	37,50	88,84	68106	37,51	136	73	3.42003e-11	1.36186e-08	0.184,0.242	0.497,0.527	-0.299	29.9
11398	ENSG00000185246	PRPF39	14	+	45096595	45096758	45096197	45096228	45096886	45097005	11398	98,72	37,39	93105	10,16	236	73	3.45799e-06	0.000247065	0.45,0.363	0.742,0.67	-0.299	29.9
56756	ENSG00000004534	RBM6	3	+	49999439	49999513	49962575	49962685	50048244	50048319	56756	54,32	20,21	14,13	21,35	147	73	2.07667e-05	0.00105029	0.573,0.431	0.249,0.156	0.299	29.9
71214	ENSG00000122376	FAM35A	10	+	87175888	87176095	87170839	87170974	87180074	87180303	71214	107,97	15,30	76105	2,7	280	73	0.000253867	0.00726002	0.65,0.457	0.908,0.796	-0.299	29.9
4507	ENSG00000109534	GAR1	4	+	109816156	109816255	109815634	109815804	109817935	109818090	4507	35,15	0,2	23,23	7,7	172	73	0.000298302	0.00824889	1.0,0.761	0.582,0.582	0.299	29.9
3470	ENSG00000259399	TGIF2-C20orf24	20	+	36607889	36608000	36607714	36607818	36612009	36612384	3470	15,8	6,1	18,15	0,1	184	73	0.000323054	0.00877092	0.498,0.76	1.0,0.856	-0.299	29.9
35798	ENSG00000139163	ETNK1	12	+	22668597	22668722	22661062	22661205	22671271	22671355	35798	4,2	29,32	5,9	11,3	198	73	0.00041848	0.0106755	0.048,0.023	0.144,0.525	-0.299	29.9
21668	ENSG00000196670	ZFP62	5	-	180850581	180850784	180847927	180848082	180851380	180851493	21668	212188	74,56	66107	5,11	276	73	2.17968e-06	0.000169742	0.431,0.47	0.777,0.72	-0.298	29.8
12067	ENSG00000083093	PALB2	16	-	23607863	23608077	23603167	23603669	23614003	23614091	12067	54,68	0,3	27,45	3,9	287	73	0.000484358	0.0118861	1.0,0.852	0.696,0.56	0.298	29.8
34505	ENSG00000165138	ANKS6	9	-	98791482	98791597	98790103	98790606	98796132	98796539	34505	11,4	18,16	8,15	5,6	188	73	0.00122086	0.023546	0.192,0.088	0.383,0.493	-0.298	29.8
25698	ENSG00000078043	PIAS2	18	-	46818277	46818447	46815311	46815349	46820932	46821072	25698	30,29	5,8	20,28	17,19	243	73	0.00134892	0.0252356	0.643,0.521	0.261,0.307	0.298	29.8
39414	ENSG00000130751	NPAS1	19	+	47021611	47021847	47020885	47021169	47032277	47032351	39414	20,16	3,1	16,15	0,0	309	73	0.00144686	0.0265647	0.612,0.791	1.0,1.0	-0.298	29.8
60572	ENSG00000135945	REV1	2	-	99464921	99464985	99449335	99449504	99489816	99490035	60572	21,20	0,0	7,9	1,3	137	73	0.00169873	0.0298778	1.0,1.0	0.789,0.615	0.298	29.8
41485	ENSG00000151923	TIAL1	10	-	119580470	119580846	119579934	119580010	119581921	119582009	41485	52,43	139166	205356	80,88	449	73	0	0	0.057,0.04	0.294,0.397	-0.297	29.7
46899	ENSG00000197694	SPTAN1	9	+	128592982	128593042	128591476	128591625	128594174	128594373	46899	70101	20,19	79,68	62,57	133	73	1.08178e-07	1.36606e-05	0.658,0.745	0.412,0.396	0.297	29.7
66504	ENSG00000166169	POLL	10	-	101584877	101584919	101583517	101583681	101585315	101585478	66504	23,24	0,0	12,10	2,4	115	73	2.3353e-05	0.0011547	1.0,1.0	0.792,0.613	0.297	29.7
28392	ENSG00000212694	LINC01089	12	-	121802630	121802806	121801706	121801808	121802878	121802945	28392	20,21	1,5	9,17	0,0	249	73	5.78259e-05	0.00236733	0.854,0.552	1.0,1.0	-0.297	29.7
42177	ENSG00000273066	RP11-216L13.19	9	+	136805356	136805457	136804761	136804816	136806077	136806672	42177	11,9	0,0	11,19	3,2	174	73	0.000247344	0.00711771	1.0,1.0	0.606,0.799	0.297	29.7
41761	ENSG00000105173	CCNE1	19	+	29821995	29822130	29821721	29821817	29822239	29822351	41761	149136	8,7	32,26	5,11	208	73	0.000544228	0.0130392	0.867,0.872	0.692,0.453	0.297	29.7
12491	ENSG00000160570	DEDD2	19	-	42216679	42217045	42215132	42215252	42220073	42220123	12491	126133	10,14	23,25	7,8	439	73	0.00133286	0.0250273	0.677,0.612	0.353,0.342	0.297	29.7
10980	ENSG00000075413	MARK3	14	+	103498501	103498528	103491776	103492034	103502881	103503252	10980	47,53	79,59	4,9	72,90	100	73	3.80806e-14	2.77385e-11	0.303,0.396	0.039,0.068	0.296	29.6
79103	ENSG00000117308	GALE	1	-	23796508	23796586	23796150	23796265	23796696	23796782	79103	28,31	6,6	17,24	0,0	151	73	4.27576e-06	0.000293891	0.693,0.714	1.0,1.0	-0.296	29.6
30597	ENSG00000085276	MECOM	3	-	169116503	169116739	169115382	169115767	169121055	169121212	30597	29,15	3,5	14,10	0,1	309	73	0.00156163	0.028053	0.695,0.415	1.0,0.703	-0.296	29.6
70361	ENSG00000164616	FBXL21	5	+	135935622	135935724	135935319	135935439	135936593	135936960	70361	0,0	1,3	0,7	1,2	175	73	0.00288917	0.0439836	0.0,0.0	0.0,0.593	-0.296	29.6
18814	ENSG00000008130	NADK	1	-	1754050	1754208	1753566	1753649	1754283	1754383	18814	104,99	21,20	136122	7,2	231	73	2.89745e-07	3.19307e-05	0.61,0.61	0.86,0.951	-0.295	29.5
8851	ENSG00000228315	GUSBP11	22	-	23640307	23640426	23638486	23638942	23652478	23652576	8851	18,33	3,5	9,10	0,0	192	73	6.01482e-05	0.002439	0.695,0.715	1.0,1.0	-0.295	29.5
39467	ENSG00000138303	ASCC1	10	-	72215781	72216109	72213186	72213331	72216206	72216275	39467	32,10	13,2	15,12	25,20	401	73	0.000277796	0.00780835	0.309,0.477	0.098,0.098	0.295	29.5
36820	ENSG00000109920	FNBP4	11	-	47725736	47725836	47724471	47724778	47731373	47731561	36820	29,28	66,49	68,70	28,39	173	73	2.0746e-09	4.74774e-07	0.156,0.194	0.506,0.431	-0.294	29.4
14	ENSG00000007372	PAX6	11	-	31801870	31801912	31801560	31801776	31802703	31802834	14	7,18	37,31	21,18	16,11	115	73	0.000249425	0.00716603	0.107,0.269	0.454,0.509	-0.294	29.4
50639	ENSG00000156026	MCU	10	+	72715853	72715902	72692142	72692301	72834358	72834428	50639	0,0	7,4	1,5	1,11	122	73	0.000290518	0.0080837	0.0,0.0	0.374,0.214	-0.294	29.4
62871	ENSG00000264107	RP11-848P1.5	17	-	31091024	31091118	31090786	31090935	31093372	31093491	62871	17,13	3,4	16,18	0,1	167	73	0.000376394	0.00982318	0.712,0.587	1.0,0.887	-0.294	29.4
60123	ENSG00000130158	DOCK6	19	-	11229297	11229390	11229000	11229035	11233202	11233366	60123	10,8	0,0	15,12	3,2	166	73	0.000448505	0.0112512	1.0,1.0	0.687,0.725	0.294	29.4
69817	ENSG00000151338	MIPOL1	14	+	37220146	37220226	37219551	37219691	37227725	37227838	69817	0,1	4,0	3,2	1,0	153	73	0.00045184	0.0113254	0.0,1.0	0.589,1.0	-0.294	29.4
21670	ENSG00000196670	ZFP62	5	-	180849153	180849278	180847927	180848082	180851380	180851493	21670	131,90	74,56	60,35	5,11	198	73	0.00256266	0.0403128	0.395,0.372	0.816,0.54	-0.294	29.4
36016	ENSG00000168137	SETD5	3	+	9434044	9434181	9433844	9433950	9434276	9434485	36016	8,2	44,31	10,12	5,12	210	73	1.38907e-06	0.000118697	0.059,0.022	0.41,0.258	-0.293	29.3
57998	ENSG00000236850	BMS1P20	22	+	22307532	22307706	22307105	22307245	22308696	22308819	57998	25,27	2,6	57,60	1,0	247	73	2.43522e-05	0.00118933	0.787,0.571	0.944,1.0	-0.293	29.3
69337	ENSG00000157036	EXOG	3	+	38500089	38500164	38497628	38497778	38501354	38501494	69337	3,3	13,15	13,18	10,14	148	73	7.0182e-05	0.00275244	0.102,0.09	0.391,0.388	-0.293	29.3
48628	ENSG00000134490	TMEM241	18	-	23365633	23365668	23356593	23356663	23373711	23373763	48628	3,4	0,0	19,9	2,5	108	73	0.000104343	0.00376579	1.0,1.0	0.865,0.549	0.293	29.3
20948	ENSG00000162910	MRPL55	1	-	228108436	228108597	228108246	228108321	228108954	228109025	20948	64,30	28,16	39,63	5,10	234	73	0.00031032	0.00851812	0.416,0.369	0.709,0.663	-0.293	29.3
40212	ENSG00000173653	RCE1	11	+	66845520	66845562	66845165	66845237	66845859	66846528	40212	32,20	13,14	29,27	3,4	115	73	0.000896274	0.0187577	0.61,0.476	0.86,0.811	-0.293	29.3
73962	ENSG00000005889	ZFX	X	+	24177713	24177866	24175388	24175443	24179182	24179550	73962	8,8	4,6	0,3	3,8	226	73	0.00200542	0.0337895	0.392,0.301	0.0,0.108	0.293	29.3
6241	ENSG00000134910	STT3A	11	+	125593637	125593725	125592835	125592958	125595880	125596003	6241	18,26	5,10	13,14	2,0	161	73	0.00316981	0.0469809	0.62,0.541	0.747,1.0	-0.293	29.3
80756	ENSG00000198198	SZT2	1	+	43432061	43432180	43431715	43431901	43432271	43432439	80756	0,0	8,17	11,7	7,10	192	73	8.23499e-08	1.07415e-05	0.0,0.0	0.374,0.21	-0.292	29.2
63413	ENSG00000138674	SEC31A	4	-	82861630	82861708	82857688	82857764	82863317	82863392	63413	44,34	24,32	79,64	12,18	151	73	0.000154291	0.00499232	0.47,0.339	0.761,0.632	-0.292	29.2
71240	ENSG00000137101	CD72	9	-	35610601	35610753	35609532	35610300	35611803	35611919	71240	5,14	0,0	19,18	2,3	225	73	0.000337471	0.00908525	1.0,1.0	0.755,0.661	0.292	29.2
12226	ENSG00000137411	VARS2	6	+	30920094	30920216	30919723	30919848	30920332	30920436	12226	123103	30,9	53,85	0,0	195	73	4.33124e-09	8.59484e-07	0.606,0.811	1.0,1.0	-0.291	29.1
36571	ENSG00000198231	DDX42	17	+	63799479	63799523	63798037	63798099	63800467	63800617	36571	0,0	17,15	8,8	10,15	117	73	1.11768e-07	1.4025e-05	0.0,0.0	0.333,0.25	-0.291	29.1
56688	ENSG00000171570	RAB4B-EGLN2	19	+	40783777	40783840	40780378	40780499	40783920	40784075	56688	20,13	3,4	10,7	0,0	136	73	5.18442e-05	0.00217842	0.782,0.636	1.0,1.0	-0.291	29.1
28318	ENSG00000261556	SMG1P7	16	-	70235312	70235443	70234996	70235158	70241035	70241156	28318	31,30	4,5	1,4	0,0	204	73	0.000154207	0.0049923	0.735,0.682	1.0,1.0	-0.291	29.1
48809	ENSG00000140474	ULK3	15	-	74838151	74838173	74837750	74837798	74838265	74838344	48809	16,19	0,0	9,7	2,3	95	73	0.00030434	0.0083848	1.0,1.0	0.776,0.642	0.291	29.1
6753	ENSG00000166762	CATSPER2	15	-	43647916	43648063	43647293	43647467	43664417	43664543	6753	7,3	0,0	6,13	0,6	220	73	0.000683011	0.0153197	1.0,1.0	1.0,0.418	0.291	29.1
8518	ENSG00000187522	HSPA14	10	+	14842750	14842846	14840074	14840157	14843370	14844737	8518	61,47	6,4	45,26	11,15	169	73	0.00123478	0.0237379	0.815,0.835	0.639,0.428	0.291	29.1
55931	ENSG00000079215	SLC1A3	5	+	36607223	36607311	36606438	36606735	36608328	36608604	55931	5,4	5,3	4,0	15,16	161	73	0.00127462	0.024223	0.312,0.377	0.108,0.0	0.291	29.1
47025	ENSG00000161996	WDR90	16	+	653745	655147	653524	653670	655306	655468	47025	94,60	1,4	96100	0,1	1475	73	0.00145445	0.0266404	0.823,0.426	1.0,0.832	-0.291	29.1
5083	ENSG00000234420	ZNF37BP	10	-	42551399	42551462	42550556	42550615	42551576	42552596	5083	1,2	4,12	12,10	18,5	136	73	0.00265378	0.0412894	0.118,0.082	0.264,0.518	-0.291	29.1
66382	ENSG00000122203	KIAA1191	5	-	176359461	176359570	176355570	176355749	176359810	176359918	66382	57,59	38,32	86,98	16,17	182	73	1.42915e-06	0.000120569	0.376,0.425	0.683,0.698	-0.29	29
41390	ENSG00000197905	TEAD4	12	+	2959947	2960196	2959406	2959481	2994737	2994983	41390	40,40	6,2	27,20	0,0	322	73	1.77448e-05	0.000929333	0.602,0.819	1.0,1.0	-0.29	29
46196	ENSG00000104450	SPAG1	8	+	100213818	100213918	100213089	100213428	100220278	100220431	46196	16,18	4,2	9,17	0,0	173	73	4.56244e-05	0.00197046	0.628,0.792	1.0,1.0	-0.29	29
13070	ENSG00000042088	TDP1	14	+	89956577	89956800	89955901	89955970	89963107	89963673	13070	76,73	9,11	47,52	24,20	296	73	6.36401e-05	0.00255459	0.676,0.621	0.326,0.391	0.29	29
2800	ENSG00000156381	ANKRD9	14	-	102508642	102508852	102508474	102508549	102509528	102509791	2800	111,71	33,23	65,79	9,4	283	73	0.000702698	0.0156554	0.465,0.443	0.651,0.836	-0.29	29
47258	ENSG00000214783	POLR2J4	7	-	43986600	43986677	43973209	43973323	43987677	43987888	47258	27,16	0,0	8,26	4,1	150	73	0.000821245	0.0175628	1.0,1.0	0.493,0.927	0.29	29
5914	ENSG00000253352	TUG1	22	+	30972047	30972172	30971438	30971779	30972923	30973601	5914	38,31	7,5	28,25	13,18	198	73	0.00139861	0.0259005	0.667,0.696	0.443,0.339	0.29	29
12857	ENSG00000148950	IMMP1L	11	-	31473723	31473786	31469739	31469797	31509518	31509632	12857	9,5	1,0	10,6	2,3	136	73	0.00273412	0.0422423	0.828,1.0	0.729,0.518	0.29	29
63652	ENSG00000165905	GYLTL1B	11	+	45926038	45926151	45924784	45924889	45926221	45926347	63652	35,29	9,4	30,29	1,0	186	73	1.9836e-05	0.00101278	0.604,0.74	0.922,1.0	-0.289	28.9
51006	ENSG00000138468	SENP7	3	-	101507923	101508044	101501069	101501119	101513090	101513184	51006	2,4	2,3	0,1	12,13	194	73	0.00018796	0.00576031	0.273,0.334	0.0,0.028	0.289	28.9
67681	ENSG00000213904	LIPE-AS1	19	+	42424979	42425142	42397173	42397224	42485134	42485226	67681	1,0	3,4	5,2	2,2	236	73	0.000745893	0.0163864	0.093,0.0	0.436,0.236	-0.289	28.9
54231	ENSG00000133612	AGAP3	7	+	151120519	151120745	151119986	151120145	151122724	151122878	54231	32,54	10,8	23,23	14,23	299	73	0.000762214	0.0166339	0.439,0.622	0.286,0.196	0.289	28.9
35046	ENSG00000095777	MYO3A	10	+	26193204	26193311	26176700	26176845	26201264	26201305	35046	6,9	0,5	12,8	0,0	180	73	0.00133804	0.0251009	1.0,0.422	1.0,1.0	-0.289	28.9
51365	ENSG00000106100	NOD1	7	-	30437572	30437656	30436000	30436081	30446140	30446224	51365	25,18	13,3	20,16	1,1	157	73	0.00206172	0.034408	0.472,0.736	0.903,0.882	-0.289	28.9
33669	ENSG00000175224	ATG13	11	+	46621041	46621157	46617556	46617890	46644278	46644360	33669	4,1	16,13	8,9	3,15	189	73	0.00248465	0.0394074	0.088,0.029	0.507,0.188	-0.289	28.9
43721	ENSG00000082397	EPB41L3	18	-	5400968	5401043	5397397	5397426	5406764	5406968	43721	2,6	3,6	0,0	2,4	148	73	6.23266e-05	0.00250998	0.247,0.33	0.0,0.0	0.288	28.8
71763	ENSG00000135926	TMBIM1	2	-	218285762	218285938	218281939	218282181	218287206	218287291	71763	5,4	0,0	1,10	0,4	249	73	0.00243018	0.0387285	1.0,1.0	1.0,0.423	0.288	28.8
3334	ENSG00000111788	RP11-22B23.1	12	+	9310338	9310441	9307201	9307314	9311549	9311642	3334	10,13	3,1	6,11	0,0	176	73	0.00250757	0.039655	0.58,0.844	1.0,1.0	-0.288	28.8
11616	ENSG00000171984	C20orf196	20	+	5756711	5756848	5750452	5750479	5772861	5773043	11616	0,0	9,17	2,4	2,3	210	73	8.50989e-05	0.00321503	0.0,0.0	0.258,0.317	-0.287	28.7
58827	ENSG00000204580	DDR1	6	+	30885624	30885680	30882954	30882983	30888687	30888814	58827	14,17	4,3	5,1	0,0	129	73	0.000117701	0.00408146	0.664,0.762	1.0,1.0	-0.287	28.7
62749	ENSG00000111445	RFC5	12	+	118017994	118018053	118017691	118017815	118019071	118019136	62749	22,22	25,43	58,81	39,22	132	73	0.000440568	0.0110941	0.327,0.221	0.451,0.671	-0.287	28.7
1767	ENSG00000149257	SERPINH1	11	+	75563726	75563770	75562832	75562884	75566315	75566959	1767	10,16	7,3	9,7	0,1	117	73	0.00072499	0.0160384	0.471,0.769	1.0,0.814	-0.287	28.7
35346	ENSG00000125846	ZNF133	20	+	18289898	18289929	18288282	18288604	18297984	18298062	35346	4,1	3,7	0,0	1,1	104	73	0.00129589	0.024518	0.483,0.091	0.0,0.0	0.287	28.7
32393	ENSG00000153162	BMP6	6	+	7845139	7845332	7726796	7727619	7861450	7861599	32393	14,24	2,2	8,24	0,0	266	73	0.00221964	0.0364028	0.658,0.767	1.0,1.0	-0.287	28.7
15474	ENSG00000188878	FBF1	17	-	75937565	75937593	75932994	75933088	75938146	75938232	15474	9,5	4,2	7,11	1,0	101	73	0.000678463	0.0152295	0.619,0.644	0.835,1.0	-0.286	28.6
46064	ENSG00000196873	CBWD3	9	+	68266219	68266306	68264467	68264514	68268933	68268978	46064	17,12	1,0	19,11	2,5	160	73	0.000840458	0.0178713	0.886,1.0	0.813,0.501	0.286	28.6
77209	ENSG00000073331	ALPK1	4	+	112382397	112382552	112377677	112377898	112411826	112412025	77209	35,25	0,0	14,15	3,1	228	73	0.00203503	0.0341247	1.0,1.0	0.599,0.828	0.286	28.6
59413	ENSG00000162222	TTC9C	11	+	62729061	62729086	62728822	62728929	62733117	62733199	59413	10,7	0,0	5,6	5,0	98	73	0.00276339	0.0426174	1.0,1.0	0.427,1.0	0.286	28.6
74231	ENSG00000157426	AASDH	4	-	56382476	56382597	56371450	56371643	56387361	56387423	74231	18,10	1,3	16,19	0,0	194	73	0.00316665	0.0469601	0.871,0.556	1.0,1.0	-0.286	28.6
76125	ENSG00000235823	OLMALINC	10	+	100380982	100381109	100373614	100374012	100381215	100383368	76125	12,9	16,20	39,63	17,26	200	73	1.64459e-05	0.000878633	0.215,0.141	0.456,0.469	-0.285	28.5
68552	ENSG00000130349	C6orf203	6	+	107040380	107040524	107039991	107040230	107044259	107044332	68552	23,39	45,27	45,70	12,25	217	73	8.65774e-05	0.00325647	0.147,0.327	0.558,0.485	-0.285	28.5
68740	ENSG00000142453	CARM1	19	+	10921374	10921443	10921049	10921127	10921614	10921900	68740	52,74	139127	87,82	48,46	142	73	6.10612e-12	2.84936e-09	0.161,0.231	0.482,0.478	-0.284	28.4
51825	ENSG00000116754	SRSF11	1	+	70231094	70231257	70228464	70228555	70231858	70231975	51825	122,91	31,30	183286	13,24	236	73	6.81021e-08	9.16157e-06	0.549,0.484	0.813,0.787	-0.284	28.4
16328	ENSG00000088451	TGDS	13	-	94590856	94590971	94583093	94583236	94592240	94592309	16328	32,35	0,1	35,40	5,9	188	73	1.07072e-05	0.000624551	1.0,0.931	0.731,0.633	0.284	28.4
37311	ENSG00000184110	EIF3C	16	+	28720914	28721032	28715306	28715434	28723163	28723217	37311	10,3	22,7	19,20	9,11	191	73	0.000321329	0.00873998	0.148,0.141	0.447,0.41	-0.284	28.4
52750	ENSG00000172671	ZFAND4	10	-	45624582	45624637	45618139	45618260	45625950	45627105	52750	17,8	2,3	14,23	0,0	128	73	0.000395038	0.0101885	0.829,0.603	1.0,1.0	-0.284	28.4
43734	ENSG00000166479	TMX3	18	-	68700404	68700485	68697931	68698031	68710020	68710144	43734	45,32	0,4	27,36	8,11	154	73	0.000479844	0.0118286	1.0,0.791	0.615,0.608	0.284	28.4
54105	ENSG00000247828	TMEM161B-AS1	5	+	88269467	88269687	88269043	88269119	88270525	88270585	54105	19,28	11,14	3,2	14,30	293	73	7.96083e-11	2.86446e-08	0.301,0.333	0.051,0.016	0.283	28.3
59218	ENSG00000168958	MFF	2	+	227342744	227342819	227340291	227340380	227355676	227355761	59218	12,15	49,34	48,84	38,47	148	73	1.18452e-08	2.09324e-06	0.108,0.179	0.384,0.469	-0.283	28.3
62647	ENSG00000171824	EXOSC10	1	-	11077329	11077466	11076841	11076948	11077600	11077651	62647	33,16	2,4	41,45	0,0	210	73	3.65733e-05	0.00164126	0.852,0.582	1.0,1.0	-0.283	28.3
15449	ENSG00000114391	RPL24	3	-	101686533	101686557	101685869	101685928	101686671	101686695	15449	18,12	2,7	2,14	0,0	97	73	5.02921e-05	0.00212443	0.871,0.563	1.0,1.0	-0.283	28.3
58833	ENSG00000204580	DDR1	6	+	30884537	30884710	30882927	30882983	30888687	30888814	58833	35,25	4,3	14,6	0,0	246	73	7.84628e-05	0.00301388	0.722,0.712	1.0,1.0	-0.283	28.3
37154	ENSG00000087884	AAMDC	11	+	77841018	77841060	77821128	77821241	77842478	77842628	37154	16,14	41,34	20,8	12,6	115	73	0.00031801	0.00866395	0.199,0.207	0.514,0.458	-0.283	28.3
80581	ENSG00000143224	PPOX	1	+	161167367	161167486	161167099	161167234	161168992	161169183	80581	16,17	3,2	20,17	0,0	192	73	0.000346073	0.00924766	0.67,0.764	1.0,1.0	-0.283	28.3
19152	ENSG00000105640	RPL18A	19	+	17861292	17861314	17859952	17859974	17862093	17862223	19152	4,11	1,4	3,10	0,0	95	73	0.000431928	0.0109457	0.755,0.679	1.0,1.0	-0.283	28.3
73956	ENSG00000005889	ZFX	X	+	24177683	24177866	24175388	24175443	24179182	24179550	73956	8,9	4,6	0,3	3,8	256	73	0.00148139	0.0269849	0.363,0.3	0.0,0.097	0.283	28.3
4284	ENSG00000172780	RAB43	3	-	129092501	129092593	129090493	129091346	129094985	129095163	4284	1,1	8,18	1,8	4,3	165	73	0.00154229	0.0278059	0.052,0.024	0.1,0.541	-0.283	28.3
47824	ENSG00000223509	RP11-632K20.7	15	-	32524470	32524600	32522692	32523213	32526812	32526978	47824	23,32	5,9	27,45	1,3	203	73	0.00226422	0.0367926	0.623,0.561	0.907,0.844	-0.283	28.3
30088	ENSG00000106459	NRF1	7	+	129744172	129744229	129727240	129727365	129755017	129756015	30088	1,0	36,24	2,11	4,11	130	73	4.35369e-08	6.19156e-06	0.015,0.0	0.219,0.36	-0.282	28.2
34997	ENSG00000267106	ZNF561-AS1	19	+	9633459	9633592	9632227	9632417	9645073	9645489	34997	37,37	0,0	30,48	4,7	206	73	2.45672e-06	0.000189342	1.0,1.0	0.727,0.708	0.282	28.2
29529	ENSG00000223705	NSUN5P1	7	+	75414639	75414798	75412788	75412932	75414884	75415024	29529	41,36	22,28	74101	15,20	232	73	1.97022e-05	0.00100927	0.37,0.288	0.608,0.614	-0.282	28.2
67157	ENSG00000165501	LRR1	14	+	49603551	49603618	49602369	49602468	49607955	49608121	67157	16,18	3,4	9,13	0,0	140	73	6.82481e-05	0.00269429	0.736,0.701	1.0,1.0	-0.282	28.2
1629	ENSG00000187741	FANCA	16	-	89764806	89764963	89761948	89762022	89767140	89767244	1629	12,4	0,0	11,17	0,7	230	73	0.000564703	0.0133901	1.0,1.0	1.0,0.435	0.282	28.2
59736	ENSG00000181790	ADGRB1	8	+	142521964	142522115	142520822	142520925	142522640	142522710	59736	74,56	12,15	22,19	2,0	224	73	0.00231841	0.0374469	0.668,0.549	0.782,1.0	-0.282	28.2
52532	ENSG00000137070	IL11RA	9	+	34660803	34660936	34660503	34660600	34661481	34661655	52532	59,39	3,0	21,21	3,5	206	73	0.00244561	0.0389226	0.875,1.0	0.713,0.598	0.282	28.2
16094	ENSG00000133059	DSTYK	1	-	205187417	205187806	205169162	205169832	205211270	205211566	16094	96125	0,0	48,71	7,1	462	73	2.79538e-05	0.001322	1.0,1.0	0.52,0.918	0.281	28.1
37537	ENSG00000272647	GS1-259H13.13	7	+	99562367	99562494	99560532	99560695	99571687	99571792	37537	37,30	25,18	36,71	10,10	200	73	0.000517827	0.0125374	0.351,0.378	0.568,0.722	-0.281	28.1
60041	ENSG00000126215	XRCC3	14	-	103713869	103714007	103712874	103712941	103715423	103715459	60041	49,41	3,17	15,19	0,1	211	73	0.000557289	0.013267	0.85,0.455	1.0,0.868	-0.281	28.1
10987	ENSG00000282851	BISPR	19	+	17413096	17413305	17406076	17406296	17414390	17414740	10987	18,17	6,0	13,20	0,0	282	73	0.000760362	0.0166056	0.437,1.0	1.0,1.0	-0.281	28.1
75370	ENSG00000165219	GAPVD1	9	+	125287761	125287883	125261830	125261959	125295457	125295522	75370	9,8	8,4	1,1	7,3	195	73	0.000951221	0.0196396	0.296,0.428	0.051,0.111	0.281	28.1
74932	ENSG00000158373	HIST1H2BD	6	+	26159277	26159490	26158145	26158559	26170974	26171349	74932	25,16	5,11	1,2	1,7	286	73	0.00120487	0.0233584	0.561,0.271	0.203,0.068	0.281	28.1
33665	ENSG00000175224	ATG13	11	+	46621059	46621157	46617534	46617890	46644278	46644360	33665	2,1	16,13	7,6	3,15	171	73	0.00159284	0.0285023	0.051,0.032	0.499,0.146	-0.281	28.1
19723	ENSG00000135597	REPS1	6	-	138926400	138926481	138921036	138921124	138929976	138930098	19723	116111	27,30	254290	9,9	154	73	9.71445e-14	6.17281e-11	0.671,0.637	0.93,0.939	-0.28	28
69225	ENSG00000111087	GLI1	12	+	57467993	57468224	57467332	57467497	57469430	57469698	69225	33,43	4,3	22,22	0,0	304	73	5.34802e-05	0.00222449	0.665,0.775	1.0,1.0	-0.28	28
16968	ENSG00000116793	PHTF1	1	-	113739552	113739610	113738729	113738799	113749505	113749589	16968	0,0	7,3	2,5	2,11	131	73	0.00017067	0.00537664	0.0,0.0	0.358,0.202	-0.28	28
28335	ENSG00000150527	CTAGE5	14	+	39276933	39276955	39267410	39267522	39279336	39279358	28335	7,11	0,0	5,14	2,3	95	73	0.000629276	0.0144145	1.0,1.0	0.658,0.782	0.28	28
51121	ENSG00000225470	JPX	X	+	73962730	73962801	73944583	73944662	73998767	73998844	51121	8,4	10,2	3,0	5,17	144	73	0.00252988	0.0399128	0.289,0.503	0.233,0.0	0.28	28
72510	ENSG00000233184	RP11-421L21.3	1	+	101085051	101085157	101083460	101083574	101086851	101087268	72510	2,0	7,1	11,12	7,13	179	73	0.00263844	0.0411044	0.104,0.0	0.391,0.273	-0.28	28
29070	ENSG00000075292	ZNF638	2	+	71348426	71350271	71331763	71331865	71355718	71355780	29070	483517	16,19	10041371	11,11	1918	73	2.96137e-06	0.000220291	0.535,0.509	0.776,0.826	-0.279	27.9
63291	ENSG00000167700	MFSD3	8	+	144510367	144510507	144509079	144510015	144510597	144510722	63291	94,91	21,27	77,86	4,6	213	73	1.16061e-05	0.000665288	0.605,0.536	0.868,0.831	-0.279	27.9
34354	ENSG00000179532	DNHD1	11	+	6566100	6566393	6565694	6565991	6566586	6566765	34354	39,46	2,5	19,9	0,0	366	73	4.22346e-05	0.00184947	0.795,0.647	1.0,1.0	-0.279	27.9
56327	ENSG00000162734	PEA15	1	+	160208463	160208665	160207027	160207237	160211542	160211716	56327	39,41	7,2	6,8	0,0	275	73	5.08719e-05	0.00214589	0.597,0.845	1.0,1.0	-0.279	27.9
81273	ENSG00000062598	ELMO2	20	-	46393528	46393557	46393092	46393143	46394048	46394089	81273	18,17	1,0	6,8	4,1	102	73	0.00102916	0.0207886	0.928,1.0	0.518,0.851	0.279	27.9
58514	ENSG00000197857	ZNF44	19	-	12293231	12293375	12275955	12276082	12294691	12294851	58514	7,6	3,7	2,1	9,9	217	73	0.00114457	0.0224738	0.44,0.224	0.07,0.036	0.279	27.9
37530	ENSG00000106591	MRPL32	7	+	42937163	42937241	42935020	42935136	42937321	42937857	37530	14,9	123124	64,83	74,76	151	73	0	0	0.052,0.034	0.295,0.346	-0.278	27.8
51282	ENSG00000215908	CROCCP2	1	-	16632606	16632769	16632274	16632371	16633094	16633346	51282	2,0	14,12	3,11	3,6	236	73	3.41236e-06	0.000244682	0.042,0.0	0.236,0.362	-0.278	27.8
5913	ENSG00000253352	TUG1	22	+	30972047	30972172	30971438	30971779	30972854	30973356	5913	37,36	15,8	37,34	36,34	198	73	0.000521427	0.0126092	0.476,0.624	0.275,0.269	0.278	27.8
15972	ENSG00000147889	CDKN2A	9	-	21993881	21994053	21970901	21971208	21994546	21994624	15972	29,41	6,6	11,15	0,1	245	73	0.000880751	0.0185237	0.59,0.671	1.0,0.817	-0.278	27.8
56447	ENSG00000152465	NMT2	10	-	15104936	15105035	15102583	15103683	15109701	15109828	56447	12,11	1,3	1,6	0,0	172	73	0.00262207	0.0409454	0.836,0.609	1.0,1.0	-0.278	27.8
29443	ENSG00000185485	SDHAP1	3	-	195972655	195972747	195971322	195971444	195974396	195974566	29443	3,2	11,6	8,11	5,8	165	73	0.0027972	0.0429723	0.108,0.129	0.414,0.378	-0.278	27.8
44655	ENSG00000011143	MKS1	17	-	58206464	58206547	58206282	58206380	58207084	58207218	44655	49,59	8,16	55,59	2,0	156	73	4.182e-07	4.34419e-05	0.741,0.633	0.928,1.0	-0.277	27.7
866	ENSG00000245680	ZNF585B	19	-	37198938	37199054	37190023	37190150	37207039	37207254	866	19,20	2,4	9,10	0,0	189	73	5.87204e-05	0.00239902	0.786,0.659	1.0,1.0	-0.277	27.7
8854	ENSG00000228315	GUSBP11	22	-	23640307	23640423	23638486	23638942	23652478	23652576	8854	19,36	3,5	9,12	0,0	189	73	6.96577e-05	0.00273727	0.71,0.736	1.0,1.0	-0.277	27.7
60263	ENSG00000196437	ZNF569	19	-	37466738	37466804	37465312	37465473	37467083	37467290	60263	7,8	8,3	0,1	9,1	139	73	0.000188403	0.00577093	0.315,0.583	0.0,0.344	0.277	27.7
65287	ENSG00000111237	VPS29	12	-	110498819	110498859	110496011	110496203	110502048	110502078	65287	14,19	27,16	31,40	16,12	113	73	0.00249183	0.0394827	0.251,0.434	0.556,0.683	-0.277	27.7
54260	ENSG00000272645	GTF2IP20	1	-	223964326	223964539	223962076	223962273	223973981	223974046	54260	8,7	1,0	21,15	2,6	286	73	0.00303549	0.0456025	0.671,1.0	0.728,0.39	0.277	27.7
28793	ENSG00000117335	CD46	1	+	207790252	207790345	207785655	207785682	207793518	207793873	28793	129135	65,67	233330	34,52	166	73	1.02294e-10	3.59414e-08	0.466,0.47	0.751,0.736	-0.276	27.6
37832	ENSG00000183323	CCDC125	5	-	69313984	69314046	69311117	69311204	69320236	69320580	37832	30,20	0,0	26,44	6,8	135	73	2.01046e-06	0.000158842	1.0,1.0	0.701,0.748	0.276	27.6
16242	ENSG00000197343	ZNF655	7	+	99571259	99571379	99560532	99560695	99571687	99571792	16242	24,19	25,18	32,33	10,10	193	73	0.000398158	0.0102526	0.266,0.285	0.548,0.555	-0.276	27.6
48497	ENSG00000230487	PSMG3-AS1	7	+	1579286	1579404	1575786	1575888	1583161	1583269	48497	15,19	2,3	3,6	0,0	191	73	0.000727567	0.0160716	0.741,0.708	1.0,1.0	-0.276	27.6
51976	ENSG00000131943	C19orf12	19	-	29708253	29708423	29702402	29702977	29715124	29715224	51976	48,67	3,0	36,24	4,6	243	73	0.00148224	0.0269883	0.828,1.0	0.73,0.546	0.276	27.6
19698	ENSG00000149483	TMEM138	11	+	61364432	61364527	61364249	61364315	61366044	61366216	19698	10,12	1,3	16,10	0,0	168	73	0.00229164	0.0371048	0.813,0.635	1.0,1.0	-0.276	27.6
62060	ENSG00000267248	CTD-2319I12.4	17	-	60128540	60128659	60126534	60126865	60132435	60132512	62060	6,15	4,2	5,8	1,0	192	73	0.00297428	0.0448848	0.363,0.74	0.655,1.0	-0.276	27.6
41486	ENSG00000151923	TIAL1	10	-	119580470	119580538	119579934	119580010	119581921	119582009	41486	24,15	139166	67102	80,88	141	73	0	0	0.082,0.045	0.302,0.375	-0.275	27.5
63500	ENSG00000204842	ATXN2	12	-	111516153	111516363	111513356	111513539	111518248	111518427	63500	104161	17,10	118,96	1,0	283	73	9.4344e-08	1.22238e-05	0.612,0.806	0.968,1.0	-0.275	27.5
51823	ENSG00000116754	SRSF11	1	+	70231094	70231203	70228421	70228555	70231858	70231975	51823	80,77	31,30	139184	13,24	182	73	5.19877e-07	5.30808e-05	0.509,0.507	0.811,0.755	-0.275	27.5
33109	ENSG00000223482	NUTM2A-AS1	10	-	87246114	87246212	87238666	87238849	87288441	87288495	33109	22,21	4,3	16,18	0,0	171	73	6.08596e-05	0.00246451	0.701,0.749	1.0,1.0	-0.275	27.5
4508	ENSG00000109534	GAR1	4	+	109816156	109816371	109815552	109815804	109817935	109818090	4508	72,47	0,2	49,55	7,7	288	73	7.12951e-05	0.00278509	1.0,0.856	0.64,0.666	0.275	27.5
53499	ENSG00000132639	SNAP25	20	+	10227286	10227438	10218832	10218977	10275428	10275563	53499	4,4	7,2	0,0	2,4	225	73	0.000231022	0.0067642	0.156,0.394	0.0,0.0	0.275	27.5
28720	ENSG00000135722	FBXL8	16	+	67162847	67163852	67161734	67161937	67164018	67164174	28720	102,90	3,2	71,75	0,0	1078	73	0.000413154	0.0105641	0.697,0.753	1.0,1.0	-0.275	27.5
50283	ENSG00000099622	CIRBP	19	+	1273493	1273715	1271981	1272051	1274306	1274440	50283	138100	187176	190190	82,55	295	73	8.88178e-16	9.30717e-13	0.154,0.123	0.364,0.461	-0.274	27.4
23030	ENSG00000168066	SF1	11	-	64765950	64766155	64764605	64765518	64766899	64767079	23030	427534	106130	126133	109104	278	73	3.33067e-15	3.06063e-12	0.514,0.519	0.233,0.251	0.274	27.4
28790	ENSG00000117335	CD46	1	+	207790229	207790345	207785655	207785682	207793518	207795513	28790	57,59	65,67	102144	34,52	189	73	3.88638e-09	8.0046e-07	0.253,0.254	0.537,0.517	-0.274	27.4
28775	ENSG00000162929	KIAA1841	2	+	61090478	61090694	61088357	61088468	61092463	61092587	28775	9,9	5,6	0,1	6,6	289	73	5.74882e-06	0.000371847	0.313,0.275	0.0,0.04	0.274	27.4
54594	ENSG00000163378	EOGT	3	-	68991821	68991872	68988505	68989017	68998010	68998114	54594	5,4	10,5	0,0	10,8	124	73	1.74794e-05	0.00091744	0.227,0.32	0.0,0.0	0.274	27.4
2095	ENSG00000257621	PSMA3-AS1	14	-	58286639	58286827	58285585	58285756	58291634	58291707	2095	2,9	1,9	0,1	4,9	261	73	0.000131442	0.00444064	0.359,0.219	0.0,0.03	0.274	27.4
56262	ENSG00000176840	MIR7-3HG	19	+	4770282	4770449	4769577	4769757	4772163	4772533	56262	6,4	3,6	0,0	1,3	240	73	0.000131642	0.00444237	0.378,0.169	0.0,0.0	0.274	27.4
30851	ENSG00000164073	MFSD8	4	-	127921117	127921198	127920341	127920836	127921523	127921771	30851	2,5	15,23	8,14	10,9	154	73	0.000184132	0.00567509	0.059,0.093	0.275,0.424	-0.274	27.4
72780	ENSG00000080823	MOK	14	-	102276578	102276613	102265822	102265912	102283477	102283592	72780	4,2	3,8	0,1	4,9	108	73	0.00154531	0.0278402	0.474,0.145	0.0,0.07	0.274	27.4
5269	ENSG00000122008	POLK	5	+	75593965	75594049	75590343	75590440	75596221	75597178	5269	23,28	7,5	12,30	0,2	157	73	0.00194252	0.0329808	0.604,0.723	1.0,0.875	-0.274	27.4
50288	ENSG00000099622	CIRBP	19	+	1273488	1273715	1271980	1272051	1274306	1274444	50288	140100	187176	190192	82,55	300	73	1.66533e-15	1.65784e-12	0.154,0.121	0.361,0.459	-0.273	27.3
51938	ENSG00000116001	TIA1	2	-	70225327	70225568	70224553	70224629	70227734	70227822	51938	33,17	56,70	77,93	30,41	314	73	6.32827e-15	5.55864e-12	0.12,0.053	0.374,0.345	-0.273	27.3
33961	ENSG00000054654	SYNE2	14	+	64215285	64215354	64214193	64214470	64216247	64216387	33961	7,12	5,10	2,0	3,6	142	73	0.00154796	0.0278744	0.419,0.382	0.255,0.0	0.273	27.3
56496	ENSG00000158483	FAM86C1	11	+	71791738	71791819	71789782	71789845	71796016	71796166	56496	10,8	7,8	1,1	4,6	154	73	0.00165333	0.0293211	0.404,0.322	0.106,0.073	0.273	27.3
14611	ENSG00000185697	MYBL1	8	-	66566063	66566243	66564671	66564825	66566683	66566788	14611	26,20	19,24	30,29	6,11	253	73	0.0022009	0.0361677	0.283,0.194	0.591,0.432	-0.273	27.3
20510	ENSG00000007392	LUC7L	16	-	208600	208664	208077	208188	220648	220747	20510	27,18	53,40	60,83	28,62	137	73	3.48187e-06	0.000247881	0.213,0.193	0.533,0.416	-0.272	27.2
80447	ENSG00000197355	UAP1L1	9	+	137078049	137078220	137077500	137077821	137078501	137078677	80447	31,23	5,3	27,12	1,0	244	73	0.000667094	0.0150151	0.65,0.696	0.89,1.0	-0.272	27.2
68927	ENSG00000169760	NLGN1	3	+	173604955	173605091	173604278	173604494	173807679	173807832	68927	12,15	5,0	5,12	0,0	209	73	0.00153489	0.02773	0.456,1.0	1.0,1.0	-0.272	27.2
21987	ENSG00000173209	AHSA2	2	+	61183939	61184022	61183546	61183662	61184711	61184800	21987	1,0	37,26	0,8	3,3	156	73	0.0016222	0.0289063	0.012,0.0	0.0,0.555	-0.272	27.2
47583	ENSG00000115459	ELMOD3	2	+	85355554	85355716	85355075	85355170	85356966	85357578	47583	47,29	2,0	28,24	4,4	235	73	0.00174126	0.0304465	0.88,1.0	0.685,0.651	0.272	27.2
76735	ENSG00000143786	CNIH3	1	+	224439633	224439774	224434924	224435187	224515740	224515876	76735	1,0	3,1	2,5	3,2	214	73	0.00264002	0.0411105	0.102,0.0	0.185,0.46	-0.272	27.2
78519	ENSG00000116641	DOCK7	1	-	62544946	62545039	62543655	62543745	62552731	62552901	78519	15,19	56,45	53,37	35,24	166	73	1.25689e-08	2.18238e-06	0.105,0.157	0.4,0.404	-0.271	27.1
58045	ENSG00000181450	ZNF678	1	+	227646543	227646670	227582513	227582606	227654335	227654768	58045	32,34	0,1	33,38	3,10	200	73	3.64312e-05	0.00163612	1.0,0.925	0.801,0.581	0.271	27.1
5205	ENSG00000117620	SLC35A3	1	+	99974970	99975069	99970452	99970644	99993536	99993741	5205	11,17	4,2	15,9	1,0	172	73	0.00164439	0.0292059	0.539,0.783	0.864,1.0	-0.271	27.1
18358	ENSG00000227398	KIF9-AS1	3	+	47238403	47238569	47236056	47236186	47239614	47240194	18358	13,5	0,0	11,4	4,0	239	73	0.00336419	0.0490703	1.0,1.0	0.457,1.0	0.271	27.1
43687	ENSG00000244754	N4BP2L2	13	-	32535870	32536028	32527457	32527532	32536932	32537027	43687	83109	13,10	111204	0,1	231	73	2.40333e-10	7.51575e-08	0.669,0.775	1.0,0.985	-0.27	27
75278	ENSG00000149743	TRPT1	11	-	64224800	64225580	64224284	64224717	64225785	64225869	75278	181173	3,9	192188	0,0	853	73	1.94163e-06	0.000154425	0.838,0.622	1.0,1.0	-0.27	27
11395	ENSG00000185246	PRPF39	14	+	45096423	45096758	45096102	45096228	45096886	45097005	11395	166145	37,39	145176	10,16	408	73	6.64955e-06	0.000422529	0.445,0.399	0.722,0.663	-0.27	27
46759	ENSG00000135723	FHOD1	16	-	67231187	67231344	67230600	67230791	67231429	67231549	46759	39,28	5,3	24,39	0,0	230	73	1.66506e-05	0.00088561	0.712,0.748	1.0,1.0	-0.27	27
41856	ENSG00000100813	ACIN1	14	-	23089981	23090101	23081747	23081836	23090521	23090633	41856	56,52	23,34	69111	12,18	193	73	5.49829e-05	0.00227275	0.479,0.366	0.685,0.7	-0.27	27
27085	ENSG00000227354	RBM26-AS1	13	+	79415261	79415364	79412681	79412907	79417834	79417916	27085	14,29	5,1	10,12	0,0	176	73	0.000179472	0.00558034	0.537,0.923	1.0,1.0	-0.27	27
23958	ENSG00000138795	LEF1	4	-	108063622	108063657	108048596	108048751	108064335	108064384	23958	27,28	15,18	19,28	3,5	108	73	0.00147573	0.0269064	0.549,0.513	0.811,0.791	-0.27	27
27320	ENSG00000154710	RABGEF1	7	+	66770322	66770467	66768830	66769025	66771882	66772035	27320	9,5	6,2	0,1	1,1	218	73	0.0022332	0.0365049	0.334,0.456	0.0,0.251	0.27	27
8393	ENSG00000197056	ZMYM1	1	+	35080746	35080797	35079366	35079442	35093319	35093441	8393	0,1	2,0	1,2	0,1	124	73	0.00263159	0.0410511	0.0,1.0	1.0,0.541	-0.27	27
42412	ENSG00000269609	RPARP-AS1	10	+	102452065	102452187	102450186	102450330	102455336	102456293	42412	29,31	124110	27,34	20,21	195	73	3.09335e-11	1.27425e-08	0.081,0.095	0.336,0.377	-0.269	26.9
51829	ENSG00000116754	SRSF11	1	+	70231094	70231194	70228464	70228555	70231858	70231975	51829	63,68	31,30	116133	13,24	173	73	8.19882e-06	0.000501244	0.462,0.489	0.79,0.7	-0.269	26.9
65464	ENSG00000076826	CAMSAP3	19	+	7607820	7607868	7606475	7606571	7608125	7608264	65464	7,7	22,7	0,0	18,2	121	73	1.14831e-05	0.000660778	0.161,0.376	0.0,0.0	0.269	26.9
12722	ENSG00000087206	UIMC1	5	-	176968554	176968755	176958092	176958154	176969600	176969706	12722	150128	8,12	59,69	14,18	274	73	9.17782e-05	0.00340703	0.833,0.74	0.529,0.505	0.269	26.9
9886	ENSG00000108423	TUBD1	17	-	59890830	59890928	59886082	59886230	59892696	59892943	9886	26,21	5,6	23,26	1,1	171	73	0.0017091	0.0300161	0.689,0.599	0.908,0.917	-0.269	26.9
17232	ENSG00000178295	GEN1	2	+	17770995	17771098	17768737	17768811	17771195	17771287	17232	7,9	26,15	28,11	9,12	176	73	0.00282185	0.0432843	0.1,0.199	0.563,0.275	-0.269	26.9
52950	ENSG00000159714	ZDHHC1	16	-	67398572	67398731	67398211	67398324	67398819	67398944	52950	43,24	3,8	32,34	0,2	232	73	0.00283375	0.0434	0.819,0.486	1.0,0.842	-0.269	26.9
21849	ENSG00000073921	PICALM	11	-	85990249	85990399	85983865	85983973	85996825	85996929	21849	36,57	69,59	148193	75,56	223	73	2.6272e-07	2.93314e-05	0.146,0.24	0.392,0.53	-0.268	26.8
17780	ENSG00000169641	LUZP1	1	-	23109584	23109650	23109021	23109127	23168765	23168845	17780	12,8	13,16	0,0	7,8	139	73	2.83604e-06	0.000213346	0.327,0.208	0.0,0.0	0.268	26.8
38661	ENSG00000186868	MAPT	17	+	45989877	45990075	45987039	45987095	45991459	45991586	38661	14,1	20,9	28,26	15,11	271	73	0.000305513	0.00841137	0.159,0.029	0.335,0.389	-0.268	26.8
2802	ENSG00000156381	ANKRD9	14	-	102508642	102508846	102508474	102508549	102509528	102509791	2802	116,86	33,23	69,82	9,4	277	73	0.000966102	0.0198312	0.481,0.496	0.669,0.844	-0.268	26.8
22439	ENSG00000223891	OSER1-AS1	20	+	44217366	44217682	44214906	44215003	44224820	44224978	22439	27,26	6,6	9,6	4,14	389	73	0.00110473	0.0219076	0.458,0.448	0.297,0.074	0.268	26.8
42479	ENSG00000198626	RYR2	1	+	237655820	237655984	237654273	237654414	237657943	237658022	42479	6,11	0,0	14,11	5,0	237	73	0.00115624	0.0226138	1.0,1.0	0.463,1.0	0.268	26.8
18054	ENSG00000184381	PLA2G6	22	-	38127406	38127458	38126370	38126449	38128268	38128430	18054	8,9	6,6	1,0	1,1	125	73	0.00283876	0.0434545	0.438,0.467	0.369,0.0	0.268	26.8
80213	ENSG00000171421	MRPL36	5	-	1799809	1800021	1798389	1798947	1801237	1801366	80213	3,3	38,49	17,8	7,9	285	73	1.70678e-09	4.0555e-07	0.02,0.015	0.383,0.185	-0.267	26.7
77805	ENSG00000136933	RABEPK	9	+	125220326	125220397	125213369	125213522	125220538	125220700	77805	3,0	31,25	16,12	12,28	144	73	7.43747e-07	7.15362e-05	0.047,0.0	0.403,0.178	-0.267	26.7
43488	ENSG00000064607	SUGP2	19	-	18993647	18993799	18990889	18991149	18994365	18994486	43488	89,62	15,20	62,77	5,3	225	73	0.000434606	0.0109919	0.658,0.501	0.801,0.893	-0.267	26.7
28025	ENSG00000130669	PAK4	19	+	39168229	39168312	39125797	39125919	39169531	39169757	28025	53,73	5,8	32,33	15,10	156	73	0.000487154	0.0119351	0.832,0.81	0.5,0.607	0.267	26.7
58182	ENSG00000154358	OBSCN	1	+	228216420	228216702	228215562	228215829	228217012	228217288	58182	13,9	0,0	17,8	4,0	355	73	0.00315207	0.0468342	1.0,1.0	0.466,1.0	0.267	26.7
52282	ENSG00000148187	MRRF	9	+	122286038	122286166	122285168	122285287	122291748	122291798	52282	44,41	22,32	55125	16,18	201	73	0.000351709	0.00934916	0.421,0.318	0.555,0.716	-0.266	26.6
8787	ENSG00000188629	ZNF177	19	+	9380056	9380139	9379526	9379619	9380667	9382185	8787	39,30	0,0	11,22	3,2	156	73	0.000462395	0.0114983	1.0,1.0	0.632,0.837	0.266	26.6
63429	ENSG00000171517	LPAR3	1	-	84887041	84887201	84865384	84866138	84893015	84893213	63429	1,0	7,2	4,3	2,4	233	73	0.000835251	0.0177859	0.043,0.0	0.385,0.19	-0.266	26.6
46789	ENSG00000160752	FDPS	1	+	155309752	155309965	155308958	155309076	155310042	155310205	46789	64,81	12,17	94,87	2,8	286	73	0.00121107	0.0234481	0.577,0.549	0.923,0.735	-0.266	26.6
37302	ENSG00000183087	GAS6	13	-	113846526	113846589	113839727	113839850	113863574	113863741	37302	35,32	7,6	12,12	0,0	136	73	2.73592e-05	0.0013013	0.729,0.741	1.0,1.0	-0.265	26.5
57713	ENSG00000114796	KLHL24	3	+	183643479	183643542	183635618	183635793	183650295	183650733	57713	22,42	0,0	18,18	3,4	136	73	2.97547e-05	0.00139283	1.0,1.0	0.763,0.707	0.265	26.5
36067	ENSG00000183011	NAA38	17	-	7857505	7857722	7857014	7857198	7858248	7858496	36067	22,33	2,3	33,29	0,0	290	73	0.000435223	0.0109919	0.735,0.735	1.0,1.0	-0.265	26.5
18994	ENSG00000172731	LRRC20	10	-	70323862	70324030	70298975	70301508	70340552	70340702	18994	34,57	0,1	23,21	0,9	241	73	0.0016477	0.0292385	1.0,0.945	1.0,0.414	0.265	26.5
77158	ENSG00000180385	EMC3-AS1	3	+	9997256	9997389	9988711	9988747	10002716	10003106	77158	2,9	1,0	5,6	2,3	206	73	0.00309432	0.0462523	0.415,1.0	0.47,0.415	0.265	26.5
12714	ENSG00000087206	UIMC1	5	-	176968554	176969291	176958092	176958154	176969600	176969706	12714	570543	8,12	213256	14,18	810	73	7.62693e-06	0.000472569	0.865,0.803	0.578,0.562	0.264	26.4
492	ENSG00000177479	ARIH2	3	+	48944981	48945181	48922747	48922811	48961611	48961679	492	48,41	1,0	41,28	7,2	273	73	7.17425e-05	0.00279711	0.928,1.0	0.61,0.789	0.264	26.4
22387	ENSG00000176155	CCDC57	17	-	82207846	82208048	82201537	82201952	82212784	82212813	22387	5,2	8,13	15,2	7,1	275	73	0.00116259	0.0226933	0.142,0.039	0.363,0.347	-0.264	26.4
42682	ENSG00000072518	MARK2	11	+	63903985	63904147	63903060	63903158	63904785	63905043	42682	76,78	24,35	47,59	8,5	235	73	0.00115603	0.0226138	0.496,0.409	0.646,0.786	-0.263	26.3
7117	ENSG00000137312	FLOT1	6	-	30741791	30741799	30741189	30741333	30742146	30742197	7117	4,2	6,5	1,0	7,4	81	73	0.00178916	0.0310568	0.375,0.265	0.114,0.0	0.263	26.3
6673	ENSG00000256594	RP11-705C15.2	12	+	9648864	9648933	9648101	9648376	9653682	9653808	6673	7,9	4,1	9,9	0,1	142	73	0.002229	0.0364737	0.474,0.822	1.0,0.822	-0.263	26.3
29153	ENSG00000115825	PRKD3	2	-	37316236	37317179	37293132	37293271	37324680	37324808	29153	434472	10,16	647767	1,1	1016	73	1.84937e-10	5.97096e-08	0.757,0.679	0.979,0.982	-0.262	26.2
80078	ENSG00000112511	PHF1	6	+	33413735	33413831	33413408	33413557	33414040	33414109	80078	35,45	4,9	28,53	0,0	169	73	9.16379e-07	8.42704e-05	0.791,0.684	1.0,1.0	-0.262	26.2
38979	ENSG00000114956	DGUOK	2	+	73950600	73950732	73946718	73946906	73958145	73958245	38979	66,65	23,15	51,55	41,50	205	73	3.08054e-05	0.00143303	0.505,0.607	0.307,0.281	0.262	26.2
81601	ENSG00000119231	SENP5	3	+	196923413	196923551	196903532	196903610	196927795	196927879	81601	92127	1,1	29,57	8,3	211	73	3.38238e-05	0.00154561	0.97,0.978	0.556,0.868	0.262	26.2
40619	ENSG00000108021	FAM208B	10	+	5717658	5717750	5714134	5714207	5720259	5720397	40619	26,40	0,0	20,25	7,1	165	73	4.46035e-05	0.00193056	1.0,1.0	0.558,0.917	0.262	26.2
37009	ENSG00000117480	FAAH	1	+	46409100	46409198	46408458	46408584	46410397	46410497	37009	49,18	2,6	21,13	0,0	171	73	0.000126166	0.0043087	0.913,0.562	1.0,1.0	-0.262	26.2
80159	ENSG00000095794	CREM	10	+	35201450	35201486	35188199	35188388	35206894	35207051	80159	0,0	4,2	6,1	5,8	109	73	0.000345848	0.00924687	0.0,0.0	0.446,0.077	-0.262	26.2
1750	ENSG00000108001	EBF3	10	-	129839082	129839300	129837699	129837960	129840244	129840442	1750	21,7	26,30	16,19	5,11	291	73	0.000374668	0.00980242	0.168,0.055	0.445,0.302	-0.262	26.2
11339	ENSG00000188747	NOXA1	9	+	137429275	137429383	137428881	137429016	137430621	137430843	11339	14,14	2,2	19,14	0,0	181	73	0.00152706	0.0276566	0.738,0.738	1.0,1.0	-0.262	26.2
35830	ENSG00000106976	DNM1	9	+	128253100	128253137	128250801	128250940	128254008	128254055	35830	4,4	4,6	0,1	2,3	110	73	0.00215278	0.0355406	0.399,0.307	0.0,0.181	0.262	26.2
35547	ENSG00000119640	ACYP1	14	-	75056446	75056560	75053220	75053659	75063953	75064049	35547	13,11	1,0	12,12	2,3	187	73	0.00223613	0.0365229	0.835,1.0	0.701,0.61	0.262	26.2
56981	ENSG00000181666	HKR1	19	+	37357961	37358039	37347776	37347872	37362105	37362296	56981	0,2	7,9	5,2	4,3	151	73	0.00292897	0.0443579	0.0,0.097	0.377,0.244	-0.262	26.2
71267	ENSG00000159128	IFNGR2	21	+	33411444	33411571	33410835	33410892	33414887	33415020	71267	5,5	4,2	0,1	1,1	200	73	0.00303289	0.0455964	0.313,0.477	0.0,0.267	0.262	26.2
60934	ENSG00000099917	MED15	22	+	20575112	20575232	20568520	20568631	20582610	20582747	60934	37,51	25,32	58,38	8,13	193	73	0.00339542	0.0492851	0.359,0.376	0.733,0.525	-0.262	26.2
66547	ENSG00000067365	METTL22	16	+	8644528	8644725	8642462	8642565	8646107	8646218	66547	61,45	1,0	36,45	6,3	270	73	6.78912e-05	0.00268375	0.943,1.0	0.619,0.802	0.261	26.1
28393	ENSG00000212694	LINC01089	12	-	121802630	121802784	121801706	121801808	121802878	121802933	28393	21,24	1,5	9,17	0,0	227	73	9.38395e-05	0.00346231	0.871,0.607	1.0,1.0	-0.261	26.1
75830	ENSG00000111785	RIC8B	12	+	106870822	106870942	106860267	106860412	106885903	106889316	75830	24,31	13,19	5,9	14,19	193	73	0.000133049	0.00448223	0.411,0.382	0.119,0.152	0.261	26.1
47253	ENSG00000015171	ZMYND11	10	+	221194	221356	209888	210048	236837	236915	47253	138,99	5,7	67,93	12,23	235	73	1.71946e-05	0.000907189	0.896,0.815	0.634,0.557	0.26	26
21536	ENSG00000006042	TMEM98	17	+	32931326	32931398	32928044	32928237	32931474	32931659	21536	51,57	22,16	40,39	3,4	145	73	0.000383703	0.00996893	0.539,0.642	0.87,0.831	-0.26	26
12844	ENSG00000130363	RSPH3	6	-	158986279	158986443	158982484	158982688	158993838	158993926	12844	29,39	0,0	22,18	0,6	237	73	0.000754295	0.016523	1.0,1.0	1.0,0.48	0.26	26
48655	ENSG00000156253	RWDD2B	21	-	29008239	29008307	29008063	29008123	29008394	29008621	48655	24,23	12,10	57,64	10,7	141	73	0.00124438	0.0238168	0.509,0.544	0.747,0.826	-0.26	26
47569	ENSG00000115459	ELMOD3	2	+	85355554	85355784	85355074	85355170	85356966	85357252	47569	65,41	2,0	39,33	4,4	303	73	0.00164293	0.0291887	0.887,1.0	0.701,0.665	0.26	26
27868	ENSG00000151276	MAGI1	3	-	65429519	65429711	65401438	65401470	65430023	65430140	27868	29,56	3,5	51,21	0,0	265	73	2.67645e-05	0.00127891	0.727,0.755	1.0,1.0	-0.259	25.9
71556	ENSG00000110888	CAPRIN2	12	-	30733628	30733711	30731342	30731510	30734967	30735206	71556	6,7	25,23	11,17	9,13	156	73	0.000149776	0.00487818	0.101,0.125	0.364,0.38	-0.259	25.9
1061	ENSG00000162769	FLVCR1	1	+	212864392	212864519	212863630	212863869	212870053	212870166	1061	14,12	0,1	15,7	4,1	200	73	0.00174317	0.0304522	1.0,0.814	0.578,0.719	0.259	25.9
57441	ENSG00000109686	SH3D19	4	-	151144219	151144288	151143909	151144050	151147921	151148186	57441	35,50	18,17	34,38	3,6	142	73	0.00177251	0.0308935	0.5,0.602	0.854,0.765	-0.259	25.9
66703	ENSG00000133315	MACROD1	11	-	63998837	63998872	63998559	63998687	63998954	63999222	66703	12,35	6,9	34,27	1,3	108	73	0.00177583	0.0309334	0.575,0.724	0.958,0.859	-0.259	25.9
45530	ENSG00000177150	FAM210A	18	-	13670870	13670968	13666230	13666713	13671861	13671939	45530	11,10	31,18	10,13	5,9	171	73	0.00202306	0.0340195	0.132,0.192	0.461,0.381	-0.259	25.9
695	ENSG00000083937	CHMP2B	3	+	87240322	87240453	87227308	87227556	87240698	87240790	695	18,8	64,86	34,55	34,33	204	73	1.08458e-12	5.7329e-10	0.091,0.032	0.264,0.374	-0.258	25.8
68670	ENSG00000187984	ANKRD19P	9	+	92828937	92829163	92826530	92826578	92836776	92837740	68670	226177	62,49	33,57	26,61	299	73	1.93029e-09	4.50376e-07	0.471,0.469	0.237,0.186	0.258	25.8
6632	ENSG00000165506	DNAAF2	14	-	49628011	49628155	49625173	49626048	49633286	49635230	6632	105123	5,2	79134	12,27	217	73	7.92011e-07	7.52096e-05	0.876,0.954	0.689,0.625	0.258	25.8
60245	ENSG00000179409	GEMIN4	17	-	749996	750191	747544	748032	752132	752174	60245	12,15	47,44	22,19	16,8	268	73	1.07869e-06	9.61644e-05	0.065,0.085	0.272,0.393	-0.258	25.8
22388	ENSG00000176155	CCDC57	17	-	82207730	82208048	82201537	82201952	82212784	82212813	22388	3,2	8,13	19,2	7,1	391	73	2.4705e-05	0.00119775	0.065,0.028	0.336,0.272	-0.258	25.8
30627	ENSG00000167291	TBC1D16	17	-	79992798	79992858	79952656	79952818	79993595	79993634	30627	3,6	5,9	0,0	2,2	133	73	0.000149928	0.00488022	0.248,0.268	0.0,0.0	0.258	25.8
18655	ENSG00000262879	RP11-156P1.3	17	-	47060051	47060147	47056459	47056753	47072471	47072559	18655	1,5	4,3	0,0	5,1	169	73	0.000326994	0.00884573	0.097,0.419	0.0,0.0	0.258	25.8
51963	ENSG00000214022	REPIN1	7	+	150370759	150370884	150368811	150368941	150371227	150374044	51963	58,50	41,26	38,43	8,9	198	73	0.000433504	0.010981	0.343,0.415	0.637,0.638	-0.258	25.8
78203	ENSG00000111011	RSRC2	12	-	122522798	122522906	122522142	122522299	122526169	122526293	78203	14,5	6,0	11,21	0,0	181	73	0.000497156	0.0121205	0.485,1.0	1.0,1.0	-0.258	25.8
69242	ENSG00000106804	C5	9	-	121032112	121032195	121030396	121030487	121034802	121034894	69242	5,12	0,6	4,3	0,0	156	73	0.00064173	0.0146417	1.0,0.483	1.0,1.0	-0.258	25.8
14087	ENSG00000151532	VTI1A	10	+	112448381	112448489	112446997	112447467	112448881	112450726	14087	7,14	1,5	9,15	1,0	181	73	0.000979731	0.0200203	0.738,0.53	0.784,1.0	-0.258	25.8
73395	ENSG00000276141	WHAMMP3	15	+	22672306	22672465	22671456	22671607	22672689	22672859	73395	7,5	5,5	0,1	3,10	232	73	3.82366e-05	0.00170438	0.306,0.239	0.0,0.031	0.257	25.7
27101	ENSG00000156504	FAM122B	X	-	134789579	134789636	134789222	134789266	134793802	134793880	27101	42,44	10,19	44,69	6,1	130	73	0.000160239	0.00513198	0.702,0.565	0.805,0.975	-0.257	25.7
51421	ENSG00000282508	LINC01002	19	-	214307	214451	211251	211715	221140	221504	51421	2,0	1,9	10,6	2,5	217	73	0.00170137	0.0298979	0.402,0.0	0.627,0.288	-0.257	25.7
73809	ENSG00000105327	BBC3	19	-	47228157	47228446	47226563	47226754	47232514	47232766	73809	166235	1,9	57,52	5,7	362	73	0.00178866	0.0310568	0.971,0.84	0.697,0.6	0.257	25.7
54359	ENSG00000138162	TACC2	10	+	122143571	122143706	122132608	122132734	122195039	122195176	54359	8,7	3,6	0,1	1,1	208	73	0.00233613	0.0376328	0.483,0.291	0.0,0.26	0.257	25.7
62927	ENSG00000229729	RP11-159G9.5	3	+	88126133	88126303	88113114	88113196	88129686	88129826	62927	16,14	2,5	7,7	1,0	243	73	0.00308878	0.0461918	0.706,0.457	0.678,1.0	-0.257	25.7
76698	ENSG00000109046	WSB1	17	+	27308603	27308748	27306781	27306882	27309099	27309272	76698	24,28	46,84	80152	47,77	218	73	7.8193e-13	4.24588e-10	0.149,0.1	0.363,0.398	-0.256	25.6
344	ENSG00000021826	CPS1	2	+	210519550	210519670	210477681	210477766	210556718	210556859	344	36,39	2,0	47,34	12,4	193	73	0.00017749	0.00553025	0.872,1.0	0.597,0.763	0.256	25.6
71489	ENSG00000138709	LARP1B	4	+	128162197	128162317	128122116	128122188	128178430	128178642	71489	16,18	1,4	9,16	0,0	193	73	0.000299378	0.00827097	0.858,0.63	1.0,1.0	-0.256	25.6
2801	ENSG00000156381	ANKRD9	14	-	102508640	102508852	102508474	102508549	102509528	102509791	2801	156102	33,23	89109	9,4	285	73	0.00043484	0.0109919	0.548,0.532	0.717,0.875	-0.256	25.6
42989	ENSG00000184922	FMNL1	17	+	45234831	45234849	45234071	45234200	45236135	45236244	42989	3,2	5,7	0,0	4,4	91	73	0.000864	0.0182664	0.325,0.186	0.0,0.0	0.256	25.6
24377	ENSG00000158691	ZSCAN12	6	-	28386154	28386236	28378954	28382609	28390595	28391742	24377	6,15	3,10	1,2	1,13	155	73	0.00100042	0.0203596	0.485,0.414	0.32,0.068	0.256	25.6
48649	ENSG00000173227	SYT12	11	+	67010822	67010877	67009878	67010122	67021868	67021913	48649	4,2	1,0	3,8	3,1	128	73	0.00153299	0.0277051	0.695,1.0	0.363,0.82	0.256	25.6
55276	ENSG00000134884	ARGLU1	13	-	106557558	106557616	106557105	106557131	106559431	106559657	55276	11,13	120132	36,37	36,61	131	73	9.09273e-14	5.83988e-11	0.049,0.052	0.358,0.253	-0.255	25.5
43475	ENSG00000064607	SUGP2	19	-	18993637	18993799	18990887	18991149	18994365	18994486	43475	97,77	15,20	71,97	5,3	235	73	0.000166565	0.00528634	0.668,0.545	0.815,0.909	-0.255	25.5
39615	ENSG00000146350	TBC1D32	6	-	121256083	121256277	121255327	121255410	121279120	121279245	39615	48,24	1,0	23,31	4,2	267	73	0.00058748	0.0137555	0.929,1.0	0.611,0.809	0.255	25.5
2865	ENSG00000146067	FAM193B	5	-	177532155	177532200	177531337	177531521	177532442	177532612	2865	8,3	19,25	15,12	15,11	118	73	0.000902357	0.018852	0.207,0.069	0.382,0.403	-0.255	25.5
75189	ENSG00000169660	HEXDC	17	+	82440472	82440613	82439999	82440334	82440996	82441075	75189	19,3	1,0	44,56	8,8	214	73	0.00122168	0.023553	0.866,1.0	0.652,0.705	0.255	25.5
61468	ENSG00000165533	TTC8	14	+	88841424	88841514	88841036	88841196	88843805	88843850	61468	29,24	4,8	63,69	5,0	163	73	0.00124601	0.0238221	0.765,0.573	0.849,1.0	-0.255	25.5
42957	ENSG00000183474	GTF2H2C	5	+	69567726	69567777	69566966	69567053	69568152	69568207	42957	37,35	6,1	12,44	4,18	124	73	0.00169802	0.0298778	0.784,0.954	0.638,0.59	0.255	25.5
22667	ENSG00000242588	RP11-274B21.14	7	+	128578889	128578933	128574750	128574791	128591849	128592017	22667	6,3	0,1	4,6	1,5	117	73	0.00202133	0.0340192	1.0,0.652	0.714,0.428	0.255	25.5
75282	ENSG00000149743	TRPT1	11	-	64224794	64224970	64224542	64224717	64225785	64225869	75282	50,60	3,9	82,69	0,0	249	73	7.47737e-07	7.16891e-05	0.83,0.662	1.0,1.0	-0.254	25.4
26347	ENSG00000082258	CCNT2	2	+	134945888	134945975	134942611	134942674	134946100	134946146	26347	5,5	31,30	13,32	19,21	160	73	4.07972e-06	0.000283351	0.069,0.071	0.238,0.41	-0.254	25.4
19023	ENSG00000171204	TMEM126B	11	+	85629131	85629262	85628592	85628688	85631686	85631808	19023	35,27	17,21	112128	24,28	204	73	0.000312223	0.00855463	0.424,0.315	0.625,0.621	-0.254	25.4
18217	ENSG00000158636	C11orf30	11	+	76459935	76460085	76458182	76458358	76463820	76464080	18217	19,40	4,3	24,42	0,1	223	73	0.000482995	0.0118645	0.609,0.814	1.0,0.932	-0.254	25.4
4543	ENSG00000163467	TSACC	1	+	156339633	156339791	156338506	156338605	156344579	156344708	4543	23,26	0,1	15,16	1,4	231	73	0.00126804	0.0241211	1.0,0.891	0.826,0.558	0.254	25.4
69096	ENSG00000250337	LINC01021	5	+	27489281	27489386	27477638	27477801	27494234	27494318	69096	16,15	8,1	11,9	1,0	178	73	0.0017765	0.030936	0.451,0.86	0.819,1.0	-0.254	25.4
30824	ENSG00000174628	IQCK	16	+	19735352	19735450	19733697	19733827	19788837	19788922	30824	15,10	3,1	16,13	0,0	171	73	0.00272632	0.0421545	0.681,0.81	1.0,1.0	-0.254	25.4
16439	ENSG00000157657	ZNF618	9	+	114028732	114028972	114016694	114016784	114032644	114032728	16439	35,31	13,2	9,8	1,0	313	73	0.00303153	0.0455874	0.386,0.783	0.677,1.0	-0.254	25.4
71096	ENSG00000168802	CHTF8	16	-	69121052	69121170	69119810	69120649	69121435	69121493	71096	322349	35,38	92117	33,39	191	73	3.90951e-08	5.62687e-06	0.779,0.778	0.516,0.534	0.253	25.3
80921	ENSG00000125386	FAM193A	4	+	2655027	2655129	2646684	2646832	2657802	2657880	80921	5,6	26,29	9,16	8,13	175	73	2.79867e-05	0.00132251	0.074,0.079	0.319,0.339	-0.253	25.3
5823	ENSG00000261771	DYX1C1-CCPG1	15	-	55466929	55467161	55450221	55450367	55491122	55491256	5823	41,56	0,0	48,30	2,4	305	73	5.40219e-05	0.00224209	1.0,1.0	0.852,0.642	0.253	25.3
17410	ENSG00000099625	CBARP	19	-	1235311	1235390	1235000	1235145	1235500	1235565	17410	1,0	11,11	3,2	5,2	152	73	0.00191476	0.0326395	0.042,0.0	0.224,0.324	-0.253	25.3
74324	ENSG00000126883	NUP214	9	+	131198874	131199015	131197337	131197416	131201646	131201717	74324	125152	14,18	96,78	0,0	214	73	1.35121e-09	3.35668e-07	0.753,0.742	1.0,1.0	-0.252	25.2
53146	ENSG00000171574	ZNF584	19	+	58415881	58415940	58415523	58415646	58416810	58418327	53146	0,0	25,32	8,5	12,9	132	73	3.61688e-08	5.28206e-06	0.0,0.0	0.269,0.235	-0.252	25.2
10644	ENSG00000104517	UBR5	8	-	102302270	102302481	102299999	102300151	102304042	102304169	10644	22,18	12,11	6,3	17,26	284	73	2.04344e-07	2.33821e-05	0.32,0.296	0.083,0.029	0.252	25.2
50970	ENSG00000116213	WRAP73	1	-	3635159	3635294	3634996	3635074	3635943	3636030	50970	83,80	9,15	55,88	1,1	208	73	2.26806e-06	0.000175937	0.764,0.652	0.951,0.969	-0.252	25.2
33085	ENSG00000197256	KANK2	19	-	11196049	11196227	11195555	11195820	11197484	11197530	33085	13,20	13,10	2,1	9,10	251	73	2.45906e-05	0.00119609	0.225,0.368	0.061,0.028	0.252	25.2
74628	ENSG00000189077	TMEM120A	7	-	75987537	75987602	75987149	75987428	75987717	75987810	74628	21,26	2,12	29,34	2,0	138	73	0.000428219	0.0108656	0.847,0.534	0.885,1.0	-0.252	25.2
77148	ENSG00000180385	EMC3-AS1	3	+	10004555	10004766	9988711	9988747	10006806	10006990	77148	37,18	20,24	33,35	10,8	284	73	0.0023573	0.0378601	0.322,0.162	0.459,0.529	-0.252	25.2
74050	ENSG00000147601	TERF1	8	+	73030335	73030395	73026939	73027052	73032041	73032133	74050	87,99	34,28	81,98	8,6	133	73	1.00206e-06	9.04127e-05	0.584,0.66	0.847,0.9	-0.251	25.1
76697	ENSG00000109046	WSB1	17	+	27307743	27307907	27306781	27306882	27309099	27309272	76697	96,76	46,84	193308	47,77	237	73	1.91465e-05	0.000987581	0.391,0.218	0.558,0.552	-0.251	25.1
75683	ENSG00000166348	USP54	10	-	73534599	73534770	73530703	73530835	73536268	73536437	75683	18,26	26,37	22,22	10,8	244	73	0.00030163	0.00832842	0.172,0.174	0.397,0.451	-0.251	25.1
9372	ENSG00000152942	RAD17	5	+	69371453	69371557	69371038	69371171	69373829	69374087	9372	15,17	1,4	27,19	0,0	177	73	0.000325871	0.00883042	0.861,0.637	1.0,1.0	-0.251	25.1
5082	ENSG00000234420	ZNF37BP	10	-	42551399	42551462	42550556	42550615	42551572	42551814	5082	1,2	12,6	10,9	10,9	136	73	0.000765396	0.0166806	0.043,0.152	0.349,0.349	-0.251	25.1
33559	ENSG00000162194	LBHD1	11	-	62671239	62671388	62669881	62670015	62671563	62671633	33559	41,29	7,5	31,27	0,2	222	73	0.00164574	0.0292125	0.658,0.656	1.0,0.816	-0.251	25.1
27154	ENSG00000133619	KRBA1	7	+	149729187	149729370	149728522	149728675	149730146	149730341	27154	69,48	14,6	28,25	0,2	256	73	0.00208197	0.0346589	0.584,0.695	1.0,0.781	-0.251	25.1
3933	ENSG00000116237	ICMT	1	-	6233508	6233643	6231901	6232119	6234885	6234970	3933	188174	3,5	109126	17,20	208	73	1.49065e-08	2.45957e-06	0.957,0.924	0.692,0.689	0.25	25
73449	ENSG00000117054	ACADM	1	+	75786699	75786916	75786032	75786274	75787496	75787575	73449	16,11	23,14	98127	30,56	290	73	1.03785e-05	0.000610745	0.149,0.165	0.451,0.363	-0.25	25
57158	ENSG00000179818	PCBP1-AS1	2	-	70055655	70055910	70051202	70051305	70077300	70077381	57158	64,66	7,3	6,4	0,0	328	73	0.000139882	0.00466248	0.67,0.83	1.0,1.0	-0.25	25
74292	ENSG00000139631	CSAD	12	-	53161272	53161389	53160762	53160844	53170071	53170126	74292	33,27	0,0	8,13	0,5	190	73	0.00111526	0.02203	1.0,1.0	1.0,0.5	0.25	25
5300	ENSG00000167232	ZNF91	19	-	23373741	23373837	23357695	23362725	23374637	23374764	5300	21,22	0,0	13,15	2,2	169	73	0.00157295	0.0282139	1.0,1.0	0.737,0.764	0.25	25
59451	ENSG00000230189	GS1-124K5.2	7	-	66476258	66476327	66450070	66450236	66479008	66479096	59451	6,7	1,5	4,5	1,0	142	73	0.00297928	0.0449374	0.755,0.419	0.673,1.0	-0.25	25
693	ENSG00000083937	CHMP2B	3	+	87240326	87240453	87227284	87227556	87240698	87240790	693	14,6	64,86	31,48	34,33	200	73	1.09024e-13	6.78333e-11	0.074,0.025	0.25,0.347	-0.249	24.9
53148	ENSG00000171574	ZNF584	19	+	58415792	58415940	58415523	58415646	58416810	58417011	53148	0,2	25,32	8,14	12,9	221	73	4.29287e-09	8.5471e-07	0.0,0.02	0.18,0.339	-0.249	24.9
67146	ENSG00000165501	LRR1	14	+	49607399	49608121	49602369	49602468	49614255	49614672	67146	612714	63104	576795	27,32	795	73	2.57973e-08	3.89109e-06	0.471,0.387	0.662,0.695	-0.249	24.9
48223	ENSG00000141959	PFKL	21	+	44305799	44305935	44305256	44305417	44306680	44306754	48223	7,3	6,4	0,0	1,1	209	73	0.00023714	0.00689934	0.29,0.208	0.0,0.0	0.249	24.9
80215	ENSG00000171421	MRPL36	5	-	1799791	1800021	1798385	1798947	1801237	1801366	80215	106103	38,49	49,58	7,9	303	73	0.000459689	0.0114469	0.402,0.336	0.628,0.608	-0.249	24.9
46797	ENSG00000160752	FDPS	1	+	155309788	155309965	155308915	155309076	155310042	155310205	46797	67,81	12,17	88,93	2,8	250	73	0.000904449	0.0188799	0.62,0.582	0.928,0.772	-0.249	24.9
38311	ENSG00000168476	REEP4	8	-	22138925	22139130	22138638	22138793	22139415	22139529	38311	100,84	9,7	65,47	0,0	278	73	1.51884e-06	0.000126528	0.745,0.759	1.0,1.0	-0.248	24.8
18568	ENSG00000118600	TMEM5	12	+	63780321	63780462	63779802	63780129	63781018	63781174	18568	34,35	24,23	55,73	17,14	214	73	0.000666404	0.0150151	0.326,0.342	0.525,0.64	-0.248	24.8
74164	ENSG00000236609	ZNF853	7	+	6617584	6617662	6617184	6617307	6621121	6624290	74164	6,7	41,26	7,7	5,9	151	73	0.00176257	0.0307561	0.066,0.115	0.404,0.273	-0.248	24.8
13496	ENSG00000258643	BCL2L2-PABPN1	14	+	23308815	23308932	23307759	23308199	23319734	23319816	13496	34,47	16,14	12,15	13,17	190	73	0.00192145	0.0327162	0.449,0.563	0.262,0.253	0.248	24.8
44041	ENSG00000183570	PCBP3	21	+	45732674	45732756	45643693	45643868	45735391	45735429	44041	1,0	7,5	3,2	3,3	155	73	0.00278891	0.0429002	0.063,0.0	0.32,0.239	-0.248	24.8
79632	ENSG00000196204	RNF216P1	7	+	4995474	4995582	4984961	4985075	4996609	4998169	79632	33,37	0,0	14,14	1,3	181	73	0.00333081	0.0487404	1.0,1.0	0.85,0.653	0.248	24.8
42677	ENSG00000072518	MARK2	11	+	63906087	63906114	63904785	63905043	63908259	63908304	42677	16,11	25,31	0,1	27,24	100	73	4.38656e-08	6.2235e-06	0.318,0.206	0.0,0.03	0.247	24.7
4099	ENSG00000010626	LRRC23	12	+	6912729	6913027	6909889	6910026	6913890	6914243	4099	138,97	4,11	29,71	0,0	371	73	1.93732e-05	0.000995838	0.872,0.634	1.0,1.0	-0.247	24.7
70241	ENSG00000083457	ITGAE	17	-	3723287	3723383	3720306	3720402	3723687	3723744	70241	54,90	29,35	97162	11,34	169	73	0.000270312	0.00764284	0.446,0.526	0.792,0.673	-0.247	24.7
41310	ENSG00000089820	ARHGAP4	X	-	153919566	153919686	153919154	153919283	153920625	153920808	41310	4,3	4,4	0,0	1,4	193	73	0.000418586	0.0106755	0.274,0.221	0.0,0.0	0.247	24.7
71368	ENSG00000113240	CLK4	5	-	178619837	178619896	178616881	178618778	178623255	178623416	71368	22,17	25,17	20,51	8,19	132	73	0.00122041	0.023546	0.327,0.356	0.58,0.597	-0.247	24.7
12761	ENSG00000157916	RER1	1	+	2393207	2393355	2391832	2391958	2395783	2395871	12761	111129	46,48	31,46	43,51	221	73	1.20414e-07	1.50153e-05	0.444,0.47	0.192,0.23	0.246	24.6
21852	ENSG00000073921	PICALM	11	-	85990249	85990378	85983865	85983973	85996825	85996929	21852	20,31	69,59	87128	75,56	202	73	1.33739e-07	1.63401e-05	0.095,0.16	0.295,0.452	-0.246	24.6
25276	ENSG00000147854	UHRF2	9	+	6496959	6497103	6493825	6493932	6497197	6497360	25276	30,21	42,52	44,52	21,27	217	73	6.64003e-07	6.50179e-05	0.194,0.12	0.413,0.393	-0.246	24.6
19299	ENSG00000075234	TTC38	22	+	46269141	46269289	46268513	46268591	46272334	46272416	19299	27,22	17,14	4,5	10,20	221	73	3.03502e-05	0.00141737	0.344,0.342	0.117,0.076	0.246	24.6
50082	ENSG00000105072	C19orf44	19	+	16513013	16513109	16509498	16509988	16514496	16514663	50082	37,41	5,6	12,7	0,0	169	73	0.000101519	0.00368168	0.762,0.747	1.0,1.0	-0.246	24.6
71701	ENSG00000136699	SMPD4	2	-	130161185	130161272	130157250	130157396	130164373	130164445	71701	72100	34,33	34,28	28,45	160	73	0.000113229	0.00396901	0.491,0.58	0.357,0.221	0.246	24.6
26533	ENSG00000147121	KRBOX4	X	+	46472024	46472143	46471141	46471185	46472752	46473594	26533	14,21	1,4	6,6	0,0	192	73	0.000340993	0.00916217	0.842,0.666	1.0,1.0	-0.246	24.6
78923	ENSG00000143469	SYT14	1	+	209965892	209966013	209952708	209952756	210013632	210013797	78923	3,2	4,2	0,0	4,1	194	73	0.00222926	0.0364737	0.22,0.273	0.0,0.0	0.246	24.6
30353	ENSG00000104824	HNRNPL	19	-	38841612	38841682	38840487	38840559	38843841	38843914	30353	100114	113135	36,42	274341	143	73	0	0	0.311,0.301	0.063,0.059	0.245	24.5
21986	ENSG00000173209	AHSA2	2	+	61185979	61186081	61185501	61185618	61186445	61186497	21986	11,14	71,83	17,29	14,31	175	73	1.95142e-09	4.53535e-07	0.061,0.066	0.336,0.281	-0.245	24.5
76693	ENSG00000109046	WSB1	17	+	27307743	27307919	27306781	27306882	27309099	27309272	76693	101,83	46,84	198325	47,77	249	73	1.92767e-05	0.000992586	0.392,0.225	0.553,0.553	-0.245	24.5
49829	ENSG00000107372	ZFAND5	9	-	72363469	72363606	72360627	72360787	72364695	72365197	49829	231282	47,57	213250	11,12	210	73	2.0321e-09	4.66836e-07	0.631,0.632	0.871,0.879	-0.244	24.4
27066	ENSG00000214078	CPNE1	20	-	35630740	35630795	35630438	35630490	35630900	35631034	27066	76,51	14,18	182238	10,7	128	73	1.21104e-07	1.50699e-05	0.756,0.618	0.912,0.951	-0.244	24.4
43292	ENSG00000183048	SLC25A10	17	+	81713261	81713506	81712263	81712519	81714952	81715072	43292	30,38	17,14	12,7	19,27	318	73	1.59442e-06	0.00013154	0.288,0.384	0.127,0.056	0.244	24.4
13517	ENSG00000154920	EME1	17	+	50378594	50378677	50376108	50376193	50378773	50378895	13517	84,92	15,22	47,47	1,2	156	73	1.55732e-05	0.000840275	0.724,0.662	0.957,0.917	-0.244	24.4
12933	ENSG00000214941	ZSWIM7	17	-	15977799	15977913	15976559	15977092	15978043	15978163	12933	27,21	30,24	45,73	19,26	187	73	8.23044e-05	0.00313124	0.26,0.255	0.48,0.523	-0.244	24.4
15034	ENSG00000130731	C16orf13	16	-	635280	635340	634718	634797	636093	636351	15034	80,66	40,22	24,34	27,38	133	73	0.000199199	0.00601701	0.523,0.622	0.328,0.329	0.244	24.4
19476	ENSG00000102225	CDK16	X	+	47222272	47222342	47218310	47218664	47223551	47223728	19476	56,76	34,22	19,10	30,9	143	73	0.0020563	0.0343492	0.457,0.638	0.244,0.362	0.244	24.4
68983	ENSG00000100461	RBM23	14	-	22908332	22908380	22906194	22906368	22911327	22911403	68983	32,29	3,0	15,23	5,5	121	73	0.00277914	0.042805	0.866,1.0	0.644,0.735	0.244	24.4
8797	ENSG00000180776	ZDHHC20	13	-	21378660	21378738	21375106	21376655	21381433	21381455	8797	7,14	33,39	19,43	35,19	151	73	0.0029991	0.0451794	0.093,0.148	0.208,0.522	-0.244	24.4
20075	ENSG00000007264	MATK	19	-	3785063	3785286	3784824	3784884	3786168	3786282	20075	47,46	1,0	35,37	4,3	296	73	0.000362255	0.0095632	0.921,1.0	0.683,0.753	0.243	24.3
80137	ENSG00000041982	TNC	9	-	115057152	115057425	115046409	115046682	115073602	115073866	80137	27,22	0,0	37,36	3,2	346	73	0.000768609	0.0167343	1.0,1.0	0.722,0.792	0.243	24.3
75959	ENSG00000170802	FOXN2	2	+	48362642	48362707	48346532	48346751	48373291	48373360	75959	12,21	6,0	8,18	0,0	138	73	0.00131215	0.0247316	0.514,1.0	1.0,1.0	-0.243	24.3
49071	ENSG00000111731	C2CD5	12	-	22458483	22458555	22456970	22457161	22459491	22459542	49071	12,33	6,3	10,12	1,0	145	73	0.00169484	0.0298358	0.502,0.847	0.834,1.0	-0.243	24.3
9141	ENSG00000171862	PTEN	10	+	87942610	87942769	87933012	87933251	87951068	87951185	9141	3,0	0,6	8,3	0,1	232	73	0.00231685	0.0374318	1.0,0.0	1.0,0.486	-0.243	24.3
19418	ENSG00000205707	LYRM5	12	+	25203724	25203832	25195269	25195337	25203919	25204172	19418	4,3	44,52	16,61	34,40	181	73	2.98142e-09	6.4289e-07	0.035,0.023	0.16,0.381	-0.242	24.2
49654	ENSG00000123130	ACOT9	X	-	23713134	23713208	23707876	23707944	23721880	23721984	49654	51,63	13,10	93145	1,6	147	73	2.17425e-06	0.00016954	0.661,0.758	0.979,0.923	-0.242	24.2
500	ENSG00000177479	ARIH2	3	+	48945135	48945181	48926717	48927813	48964918	48964982	500	44,50	0,0	15,21	3,4	119	73	1.95872e-05	0.0010051	1.0,1.0	0.754,0.763	0.242	24.2
20637	ENSG00000111271	ACAD10	12	+	111712497	111712657	111709525	111709684	111715820	111715962	20637	72,86	0,1	37,57	7,3	233	73	2.23356e-05	0.00111268	1.0,0.964	0.623,0.856	0.242	24.2
3459	ENSG00000111907	TPD52L1	6	+	125253716	125253760	125248281	125248383	125257097	125257158	3459	19,21	5,3	19,18	0,0	117	73	3.69809e-05	0.00165582	0.703,0.814	1.0,1.0	-0.242	24.2
56951	ENSG00000271147	ARMCX5-GPRASP2	X	+	102639404	102639533	102605481	102605653	102649953	102650145	56951	41,72	0,0	21,17	4,1	202	73	0.000325985	0.00883042	1.0,1.0	0.655,0.86	0.242	24.2
31425	ENSG00000144468	RHBDD1	2	+	226838072	226838154	226837547	226837770	226839408	226839627	31425	43,16	5,3	4,2	0,0	155	73	0.000329672	0.00891412	0.802,0.715	1.0,1.0	-0.242	24.2
63415	ENSG00000138674	SEC31A	4	-	82862533	82862572	82857688	82857764	82863317	82863392	63415	30,33	24,32	45,46	12,18	112	73	0.000684617	0.0153499	0.449,0.402	0.71,0.625	-0.242	24.2
29370	ENSG00000105662	CRTC1	19	+	18774899	18774986	18768484	18768793	18775640	18775821	29370	14,20	2,3	16,3	0,0	160	73	0.000992849	0.020233	0.762,0.753	1.0,1.0	-0.242	24.2
80695	ENSG00000169379	ARL13B	3	+	93996562	93996684	93995873	93995944	94003658	94003908	80695	11,2	20,16	10,16	7,11	195	73	0.00153529	0.02773	0.171,0.045	0.348,0.353	-0.242	24.2
9769	ENSG00000055955	ITIH4	3	-	52819753	52819990	52819392	52819518	52820290	52820310	9769	24,14	0,0	16,34	1,3	310	73	0.00192374	0.0327458	1.0,1.0	0.79,0.727	0.242	24.2
52499	ENSG00000140365	COMMD4	15	+	75339265	75339344	75339036	75339104	75339964	75340273	52499	20,32	5,5	18,27	1,0	152	73	0.000159188	0.005123	0.658,0.755	0.896,1.0	-0.241	24.1
63498	ENSG00000204842	ATXN2	12	-	111464661	111464715	111457213	111457359	111470107	111470240	63498	22,32	24,33	35,41	14,16	127	73	0.000800239	0.017244	0.345,0.358	0.59,0.596	-0.241	24.1
63292	ENSG00000167700	MFSD3	8	+	144510359	144510507	144509073	144510015	144510597	144510722	63292	137120	21,27	105112	4,6	221	73	2.05076e-05	0.00103807	0.683,0.595	0.897,0.86	-0.24	24
3057	ENSG00000144935	TRPC1	3	+	142784973	142785040	142784703	142784785	142791018	142791158	3057	41,22	1,0	18,18	5,2	140	73	0.000182138	0.00563099	0.955,1.0	0.652,0.824	0.24	24
947	ENSG00000181264	TMEM136	11	+	120327126	120327326	120325128	120325368	120327440	120327644	947	12,8	21,28	8,19	6,7	273	73	0.000490332	0.0119933	0.133,0.071	0.263,0.421	-0.24	24
52533	ENSG00000137070	IL11RA	9	+	34660853	34660936	34660503	34660600	34661481	34661887	52533	57,44	3,0	20,21	3,5	156	73	0.00208491	0.0346885	0.899,1.0	0.757,0.663	0.24	24
42808	ENSG00000143537	ADAM15	1	+	155061903	155062117	155060767	155060832	155062244	155062369	42808	50,40	64,71	44,34	19,13	287	73	8.74529e-07	8.13639e-05	0.166,0.125	0.371,0.399	-0.239	23.9
60174	ENSG00000130733	YIPF2	19	-	10927629	10927716	10925685	10925773	10927798	10927959	60174	103129	18,38	127105	4,7	160	73	8.79517e-07	8.17007e-05	0.723,0.608	0.935,0.873	-0.239	23.9
69926	ENSG00000006715	VPS41	7	-	38728340	38728468	38726908	38726988	38728541	38728586	69926	6,0	23,29	11,9	7,13	201	73	2.02911e-05	0.00102903	0.087,0.0	0.363,0.201	-0.239	23.9
56058	ENSG00000113712	CSNK1A1	5	-	149504680	149504735	149501014	149501222	149505446	149505595	56058	4,4	9,6	0,0	3,1	128	73	0.000254481	0.0072728	0.202,0.275	0.0,0.0	0.239	23.9
2799	ENSG00000156381	ANKRD9	14	-	102508640	102508846	102508474	102508549	102509528	102509791	2799	161117	33,23	93112	9,4	279	73	0.000557888	0.013276	0.561,0.571	0.73,0.88	-0.239	23.9
80216	ENSG00000171421	MRPL36	5	-	1799791	1800019	1798385	1798947	1801237	1801366	80216	106104	38,49	48,55	7,9	301	73	0.000816065	0.0174833	0.404,0.34	0.624,0.597	-0.239	23.9
58064	ENSG00000174652	ZNF266	19	-	9434064	9434235	9420064	9420218	9434797	9434859	58064	57,64	3,0	38,46	4,8	244	73	0.00110126	0.0218459	0.85,1.0	0.74,0.632	0.239	23.9
71388	ENSG00000160323	ADAMTS13	9	+	133443375	133443561	133440423	133440525	133444862	133445052	71388	29,31	17,14	2,3	6,5	259	73	0.00196296	0.0332428	0.325,0.384	0.086,0.145	0.239	23.9
31975	ENSG00000163075	CFAP221	2	+	119549084	119549185	119546084	119546270	119559688	119559775	31975	7,5	0,0	20,13	0,5	174	73	0.00204301	0.0342255	1.0,1.0	1.0,0.522	0.239	23.9
67466	ENSG00000198901	PRC1	15	-	90969078	90969117	90966464	90966653	90969523	90969623	67466	8,4	6,23	1,1	13,15	112	73	0.00287288	0.0438419	0.465,0.102	0.048,0.042	0.239	23.9
32612	ENSG00000111605	CPSF6	12	+	69258034	69258145	69257731	69257905	69258589	69258661	32612	31,40	151189	59,63	57,49	184	73	1.11022e-16	1.4416e-13	0.075,0.077	0.291,0.338	-0.238	23.8
3236	ENSG00000079819	EPB41L2	6	-	130878103	130878250	130869562	130870126	130885095	130885268	3236	199230	73,66	75119	86,87	220	73	3.3868e-08	5.00727e-06	0.475,0.536	0.224,0.312	0.238	23.8
10853	ENSG00000234741	GAS5	1	-	173864674	173864704	173863900	173864304	173865509	173865547	10853	71,63	6,3	56133	19,45	103	73	5.58366e-07	5.63365e-05	0.893,0.937	0.676,0.677	0.238	23.8
69753	ENSG00000151689	INPP1	2	+	190365112	190365202	190362626	190362687	190366694	190366858	69753	2,1	15,26	8,12	9,15	163	73	2.73898e-06	0.00020735	0.056,0.017	0.285,0.264	-0.238	23.8
75272	ENSG00000149743	TRPT1	11	-	64225498	64225580	64224542	64224717	64225785	64225870	75272	46,35	3,9	48,41	0,0	155	73	4.57666e-06	0.000309936	0.878,0.647	1.0,1.0	-0.238	23.8
51876	ENSG00000090905	TNRC6A	16	+	24793472	24793649	24789231	24791817	24794543	24794719	51876	74,55	34,27	15,9	19,24	250	73	1.0421e-05	0.000612646	0.389,0.373	0.187,0.099	0.238	23.8
73467	ENSG00000140543	DET1	15	-	88531370	88531473	88527598	88527786	88531612	88531715	73467	23,32	9,3	10,11	1,0	176	73	0.00134861	0.0252356	0.515,0.816	0.806,1.0	-0.238	23.8
73123	ENSG00000173120	KDM2A	11	+	67131951	67132073	67121268	67121358	67180078	67180217	73123	29,25	29,34	0,1	31,29	195	73	2.78e-13	1.58142e-10	0.272,0.216	0.0,0.013	0.237	23.7
74013	ENSG00000196696	PDXDC2P	16	-	69976810	69978003	69976296	69976732	69978076	69978112	74013	151101	20,24	144204	10,11	1266	73	0.000341454	0.00916631	0.303,0.195	0.454,0.517	-0.237	23.7
65496	ENSG00000168259	DNAJC7	17	-	42003358	42003557	42000481	42000570	42018437	42018518	65496	37,19	12,14	8,15	19,24	272	73	0.00053522	0.0128698	0.453,0.267	0.102,0.144	0.237	23.7
41904	ENSG00000175606	TMEM70	8	+	73979078	73979171	73978755	73978861	73981154	73981586	41904	12,9	62,64	30,31	27,35	166	73	1.2563e-09	3.20678e-07	0.078,0.058	0.328,0.28	-0.236	23.6
9739	ENSG00000129351	ILF3	19	+	10684415	10684476	10683916	10683970	10687345	10687708	9739	160129	233242	106174	84,74	134	73	2.7009e-06	0.000204727	0.272,0.225	0.407,0.562	-0.236	23.6
23316	ENSG00000116337	AMPD2	1	+	109620913	109621266	109619884	109620278	109625302	109625433	23316	40,32	11,23	8,2	16,13	426	73	1.41861e-05	0.000777373	0.384,0.193	0.079,0.026	0.236	23.6
18166	ENSG00000108799	EZH1	17	-	42722791	42722915	42720272	42720449	42724304	42724414	18166	18,26	1,5	20,25	0,0	197	73	6.48505e-05	0.00258925	0.87,0.658	1.0,1.0	-0.236	23.6
394	ENSG00000198121	LPAR1	9	-	111036113	111036201	110973480	110973558	111038166	111038458	394	4,4	7,5	0,0	4,3	161	73	0.000195748	0.0059406	0.206,0.266	0.0,0.0	0.236	23.6
9896	ENSG00000104047	DTWD1	15	+	49631000	49631058	49625112	49625431	49632158	49632302	9896	7,11	23,32	19,23	14,24	131	73	0.00047008	0.0116361	0.145,0.161	0.431,0.348	-0.236	23.6
58071	ENSG00000174652	ZNF266	19	-	9434074	9434235	9420064	9420218	9434797	9434859	58071	55,67	3,0	37,45	4,8	234	73	0.000937485	0.0194026	0.851,1.0	0.743,0.637	0.236	23.6
20536	ENSG00000023191	RNH1	11	-	504823	504972	502061	502249	506608	506785	20536	55,73	2,7	125153	36,25	222	73	0.00186166	0.0319983	0.9,0.774	0.533,0.668	0.236	23.6
9700	ENSG00000135541	AHI1	6	-	135290422	135290525	135283985	135285647	135300499	135300558	9700	51,47	3,3	22,48	5,12	176	73	0.00220106	0.0361677	0.876,0.867	0.646,0.624	0.236	23.6
61082	ENSG00000188917	TRMT2B	X	-	101041316	101041371	101037916	101038051	101051816	101052083	61082	18,7	0,0	14,19	2,4	128	73	0.0002954	0.00817676	1.0,1.0	0.8,0.73	0.235	23.5
15678	ENSG00000180008	SOCS4	14	+	55031862	55031991	55027247	55027471	55042951	55046708	15678	85,71	20,14	27,35	13,23	202	73	0.000988687	0.0201688	0.606,0.647	0.429,0.355	0.235	23.5
51779	ENSG00000174516	PELI3	11	+	66468832	66468904	66466868	66467027	66471241	66471371	51779	14,18	2,3	10,8	0,0	145	73	0.00110793	0.0219565	0.779,0.751	1.0,1.0	-0.235	23.5
62490	ENSG00000137504	CREBZF	11	-	85663178	85663293	85662362	85662457	85663523	85665102	62490	86,57	93,89	114157	44,81	188	73	3.81042e-08	5.4975e-06	0.264,0.199	0.502,0.429	-0.234	23.4
25271	ENSG00000147854	UHRF2	9	+	6496962	6497103	6493825	6493932	6497197	6497268	25271	26,19	42,52	43,41	21,27	214	73	1.37209e-06	0.000117678	0.174,0.111	0.411,0.341	-0.234	23.4
52304	ENSG00000148187	MRRF	9	+	122265461	122265780	122264886	122264938	122270863	122271075	52304	57,56	35,32	106197	23,39	392	73	3.06337e-06	0.000225617	0.233,0.246	0.462,0.485	-0.234	23.4
53182	ENSG00000112234	FBXL4	6	-	98926476	98926586	98905425	98905670	98927704	98927822	53182	30,18	4,2	15,14	0,0	183	73	0.00035762	0.00947676	0.749,0.782	1.0,1.0	-0.234	23.4
33645	ENSG00000122515	ZMIZ2	7	+	44765966	44766056	44765334	44765579	44766163	44766333	33645	3,0	8,18	14,4	7,11	163	73	0.000976959	0.0199842	0.144,0.0	0.472,0.14	-0.234	23.4
73505	ENSG00000185252	ZNF74	22	+	20399594	20399690	20394402	20394662	20400631	20400758	73505	4,4	9,3	1,0	7,1	169	73	0.00177752	0.0309446	0.161,0.365	0.058,0.0	0.234	23.4
41269	ENSG00000123219	CENPK	5	-	65528918	65529049	65528451	65528578	65529116	65529199	41269	61,81	4,13	106151	0,0	204	73	5.90047e-09	1.11884e-06	0.845,0.69	1.0,1.0	-0.233	23.3
66380	ENSG00000122203	KIAA1191	5	-	176359461	176359567	176355570	176355749	176359810	176359918	66380	141147	38,32	236262	16,17	179	73	3.129e-08	4.67237e-06	0.602,0.652	0.857,0.863	-0.233	23.3
24290	ENSG00000112200	ZNF451	6	+	57099468	57099568	57099060	57099141	57124733	57124859	24290	15,14	16,18	2,2	27,23	173	73	2.43238e-07	2.74125e-05	0.283,0.247	0.03,0.035	0.233	23.3
56224	ENSG00000028203	VEZT	12	+	95256549	95256622	95251966	95252071	95266356	95266633	56224	48,29	5,6	71,90	0,0	146	73	4.1446e-07	4.31284e-05	0.828,0.707	1.0,1.0	-0.233	23.3
4238	ENSG00000166796	LDHC	11	+	18438527	18438645	18434739	18434913	18450962	18451127	4238	52,68	7,10	33,33	0,1	191	73	3.1849e-05	0.0014718	0.74,0.722	1.0,0.927	-0.233	23.3
38960	ENSG00000114956	DGUOK	2	+	73957124	73957240	73946718	73946906	73958145	73958245	38960	115126	23,15	110105	41,50	189	73	5.94933e-05	0.00242377	0.659,0.764	0.509,0.448	0.233	23.3
68016	ENSG00000102543	CDADC1	13	+	49265878	49266003	49259345	49259523	49267489	49267620	68016	8,3	22,17	26,37	15,40	198	73	0.000123688	0.00424592	0.118,0.061	0.39,0.254	-0.233	23.3
33564	ENSG00000162194	LBHD1	11	-	62671239	62671391	62669881	62670015	62671563	62671765	33564	41,34	7,5	27,26	0,2	225	73	0.00334625	0.0488683	0.655,0.688	1.0,0.808	-0.233	23.3
10641	ENSG00000104517	UBR5	8	-	102302312	102302481	102299999	102300151	102304042	102304169	10641	13,13	12,11	2,1	17,26	242	73	2.92268e-08	4.37523e-06	0.246,0.263	0.034,0.011	0.232	23.2
80818	ENSG00000137404	NRM	6	-	30689275	30689452	30688046	30688942	30690046	30690243	80818	42,57	0,0	48,61	8,2	250	73	2.35034e-05	0.0011583	1.0,1.0	0.637,0.899	0.232	23.2
50039	ENSG00000008710	PKD1	16	-	2116832	2117016	2116528	2116644	2117488	2117672	50039	34,48	3,4	15,11	0,0	257	73	0.000199683	0.00602683	0.763,0.773	1.0,1.0	-0.232	23.2
4496	ENSG00000172006	ZNF554	19	+	2827616	2827748	2823039	2823112	2832302	2832494	4496	23,23	3,2	6,20	0,0	205	73	0.00104822	0.0210808	0.732,0.804	1.0,1.0	-0.232	23.2
48332	ENSG00000120860	CCDC53	12	-	102050188	102050291	102046053	102046119	102061911	102062034	48332	7,10	0,0	14,14	0,5	176	73	0.00155569	0.0279823	1.0,1.0	1.0,0.537	0.232	23.2
35613	ENSG00000276087	RP11-507M3.1	2	+	24139369	24139450	24135118	24135187	24146747	24146826	35613	10,31	0,1	16,12	1,4	154	73	0.00179643	0.0311467	1.0,0.936	0.884,0.587	0.232	23.2
70429	ENSG00000168785	TSPAN5	4	-	98486737	98486884	98482004	98482175	98507677	98507728	70429	58,42	1,1	22,43	5,3	220	73	0.00287731	0.0438641	0.951,0.933	0.593,0.826	0.232	23.2
37221	ENSG00000235531	MSC-AS1	8	+	71965408	71965534	71962922	71963048	72052538	72053047	37221	11,7	2,3	4,13	1,0	199	73	0.00316684	0.0469601	0.669,0.461	0.595,1.0	-0.232	23.2
37077	ENSG00000165238	WNK2	9	+	93299069	93299261	93297852	93298067	93306776	93306821	37077	21,28	2,2	9,14	0,0	265	73	0.00330606	0.0484472	0.743,0.794	1.0,1.0	-0.232	23.2
12229	ENSG00000137411	VARS2	6	+	30920088	30920216	30919723	30919848	30920332	30920436	12229	186136	30,9	73119	0,0	201	73	2.0898e-09	4.76426e-07	0.692,0.846	1.0,1.0	-0.231	23.1
51923	ENSG00000110497	AMBRA1	11	-	46508190	46508370	46494123	46494204	46541944	46542981	51923	123125	1,0	39,47	4,4	253	73	1.36549e-05	0.000752629	0.973,1.0	0.738,0.772	0.231	23.1
5990	ENSG00000213397	HAUS7	X	-	153454876	153455053	153454393	153454508	153455541	153455766	5990	48,29	52,53	58,79	34,25	250	73	3.55972e-05	0.00160929	0.212,0.138	0.332,0.48	-0.231	23.1
51855	ENSG00000102898	NUTF2	16	+	67847277	67847456	67846934	67846985	67868339	67868411	51855	50,40	2,6	13,9	0,0	252	73	0.000116363	0.00405268	0.879,0.659	1.0,1.0	-0.231	23.1
43972	ENSG00000173264	GPR137	11	+	64288064	64288214	64287720	64287946	64288339	64288468	43972	74,78	14,12	45,54	3,1	223	73	0.000984197	0.0200978	0.634,0.68	0.831,0.946	-0.231	23.1
12358	ENSG00000170954	ZNF415	19	-	53115209	53115307	53107897	53109908	53116312	53116433	12358	1,2	0,1	1,0	0,2	171	73	0.00121983	0.023546	1.0,0.461	1.0,0.0	0.231	23.1
80099	ENSG00000082458	DLG3	X	+	70495407	70495453	70493375	70493475	70498519	70498570	80099	0,7	7,5	0,0	7,7	119	73	0.00148264	0.0269883	0.0,0.462	0.0,0.0	0.231	23.1
74138	ENSG00000107771	CCSER2	10	+	84499874	84499959	84477574	84477664	84513448	84518517	74138	7,10	19,10	0,0	20,7	158	73	1.39846e-06	0.000119329	0.145,0.316	0.0,0.0	0.23	23
16410	ENSG00000080345	RIF1	2	+	151468473	151468551	151467999	151468146	151468640	151468756	16410	91,96	33,28	95131	9,14	151	73	1.08929e-05	0.000631681	0.571,0.624	0.836,0.819	-0.23	23
56394	ENSG00000143643	TTC13	1	-	230945388	230945454	230940439	230940556	230954332	230954403	56394	19,25	0,1	35,24	6,5	139	73	0.00013474	0.00452644	1.0,0.929	0.754,0.716	0.23	23
80589	ENSG00000143224	PPOX	1	+	161167338	161167486	161167099	161167234	161168992	161169183	80589	26,24	3,2	31,21	0,0	221	73	0.000745933	0.0163864	0.741,0.799	1.0,1.0	-0.23	23
3332	ENSG00000111788	RP11-22B23.1	12	+	9294029	9294246	9293661	9293910	9294431	9294518	3332	11,11	18,28	16,14	6,9	290	73	0.000775365	0.0168352	0.133,0.09	0.402,0.281	-0.23	23
78686	ENSG00000123600	METTL8	2	-	171414602	171414726	171392042	171392197	171433882	171434087	78686	3,3	2,7	0,1	1,11	197	73	0.00223863	0.0365437	0.357,0.137	0.0,0.033	0.23	23
15599	ENSG00000107625	DDX50	10	+	68906225	68906337	68901316	68901471	68906710	68907007	15599	65,44	41,37	213201	65,53	185	73	7.64423e-06	0.00047315	0.385,0.319	0.564,0.599	-0.229	22.9
32496	ENSG00000066933	MYO9A	15	-	72019038	72019095	72010377	72010447	72020917	72021017	32496	8,15	0,0	34,26	1,10	130	73	0.000176697	0.00551993	1.0,1.0	0.95,0.593	0.229	22.9
20543	ENSG00000023191	RNH1	11	-	504823	505001	502213	502249	506608	506785	20543	67,90	2,7	147197	36,25	251	73	0.00202267	0.0340195	0.907,0.789	0.543,0.696	0.229	22.9
50280	ENSG00000099622	CIRBP	19	+	1273600	1273715	1271980	1272051	1274306	1274440	50280	47,42	187176	82,76	82,55	188	73	7.77156e-16	8.2892e-13	0.089,0.085	0.28,0.349	-0.228	22.8
36296	ENSG00000136100	VPS36	13	-	52429235	52429432	52427186	52427219	52433661	52433744	36296	55,42	42,25	16,23	77,93	270	73	7.54952e-14	5.01036e-11	0.261,0.312	0.053,0.063	0.228	22.8
17348	ENSG00000117625	RCOR3	1	+	211312354	211312487	211304010	211304140	211312719	211313025	17348	60,63	57,87	90128	38,50	206	73	1.43237e-07	1.73189e-05	0.272,0.204	0.456,0.476	-0.228	22.8
80212	ENSG00000171421	MRPL36	5	-	1799809	1800019	1798389	1798947	1801237	1801366	80212	3,4	38,49	16,5	7,9	283	73	7.32965e-07	7.08415e-05	0.02,0.021	0.371,0.125	-0.228	22.8
1815	ENSG00000163702	IL17RC	3	+	9930027	9930149	9929851	9929897	9930894	9930943	1815	33,21	0,1	17,24	4,2	195	73	0.000921489	0.0191645	1.0,0.887	0.614,0.818	0.228	22.8
8138	ENSG00000203995	ZYG11A	1	+	52885829	52885894	52881470	52881665	52886955	52887053	8138	10,3	6,0	14,23	0,1	138	73	0.00259465	0.0406981	0.469,1.0	1.0,0.924	-0.228	22.8
15903	ENSG00000197568	HHLA3	1	+	70366145	70366328	70354854	70355107	70366443	70366532	15903	9,30	33,34	39,39	18,21	256	73	4.92181e-05	0.00209536	0.072,0.201	0.382,0.346	-0.227	22.7
12936	ENSG00000214941	ZSWIM7	17	-	15977578	15977913	15976568	15977092	15978043	15978163	12936	70,64	30,24	114180	19,26	408	73	7.60783e-05	0.0029355	0.295,0.323	0.518,0.553	-0.227	22.7
29424	ENSG00000101972	STAG2	X	+	124021366	124021431	123961725	123961856	124022530	124022671	29424	113152	49,47	79161	102110	138	73	9.49341e-05	0.00349146	0.55,0.631	0.291,0.436	0.227	22.7
4128	ENSG00000170581	STAT2	12	-	56348923	56349059	56348751	56348804	56349425	56349509	4128	38,23	1,5	37,43	0,0	209	73	0.000141411	0.00469509	0.93,0.616	1.0,1.0	-0.227	22.7
18137	ENSG00000104723	TUSC3	8	+	15743537	15743612	15673746	15673836	15764202	15764613	18137	18,22	2,4	9,7	0,0	148	73	0.000284643	0.00795216	0.816,0.731	1.0,1.0	-0.227	22.7
30812	ENSG00000148660	CAMK2G	10	-	73825278	73825341	73824039	73824084	73837467	73837511	30812	16,8	0,1	15,21	2,9	136	73	0.000497139	0.0121205	1.0,0.811	0.801,0.556	0.227	22.7
61669	ENSG00000090661	CERS4	19	+	8251114	8251249	8210705	8210862	8254498	8254602	61669	40,24	0,0	19,34	3,2	208	73	0.000856237	0.0181235	1.0,1.0	0.69,0.856	0.227	22.7
65573	ENSG00000169592	INO80E	16	+	30001464	30001530	30000993	30001040	30005220	30005577	65573	70,64	16,19	31,30	23,18	139	73	0.00103835	0.0209177	0.697,0.639	0.414,0.467	0.227	22.7
19574	ENSG00000107833	NPM3	10	-	101782702	101782924	101782477	101782597	101783272	101783413	19574	94,99	6,9	76,89	14,22	295	73	0.00123454	0.0237379	0.795,0.731	0.573,0.5	0.227	22.7
27433	ENSG00000092871	RFFL	17	-	35021370	35021781	35017522	35017606	35026373	35026561	27433	100100	8,7	49,67	1,1	484	73	0.00338193	0.0491642	0.653,0.683	0.881,0.91	-0.227	22.7
55277	ENSG00000134884	ARGLU1	13	-	106557504	106557616	106557047	106557131	106559431	106559657	55277	62,43	120132	68,69	36,61	185	73	6.91051e-08	9.27561e-06	0.169,0.114	0.427,0.309	-0.226	22.6
33738	ENSG00000110172	CHORDC1	11	-	90206747	90206810	90206201	90206272	90210535	90210594	33738	18,10	51,76	33,37	41,33	136	73	3.60104e-07	3.81365e-05	0.159,0.066	0.302,0.376	-0.226	22.6
36334	ENSG00000154723	ATP5J	21	-	25734988	25735223	25729630	25729801	25735314	25735389	36334	148154	89,84	160148	38,30	308	73	3.98535e-07	4.16891e-05	0.283,0.303	0.499,0.539	-0.226	22.6
16095	ENSG00000133059	DSTYK	1	-	205148204	205148339	205142504	205147745	205150679	205150794	16095	53,64	1,0	39,52	4,7	208	73	1.3481e-05	0.00074696	0.949,1.0	0.774,0.723	0.226	22.6
57508	ENSG00000170903	MSANTD4	11	-	106020961	106021142	106010455	106011067	106022194	106022403	57508	2,2	15,11	6,18	7,10	254	73	3.46262e-05	0.00157041	0.037,0.05	0.198,0.341	-0.226	22.6
5222	ENSG00000101574	METTL4	18	-	2547354	2547529	2537530	2539145	2552694	2552760	5222	29,32	1,5	64,67	0,0	248	73	6.00716e-05	0.00243755	0.895,0.653	1.0,1.0	-0.226	22.6
27684	ENSG00000135373	EHF	11	+	34651736	34651805	34651541	34651610	34656907	34656970	27684	19,31	5,2	32,16	0,0	142	73	0.000110292	0.00390964	0.661,0.888	1.0,1.0	-0.226	22.6
59801	ENSG00000163684	RPP14	3	+	58310289	58310406	58306309	58306417	58310506	58310591	59801	87,74	13,17	64106	2,6	190	73	0.000222945	0.00657281	0.72,0.626	0.925,0.872	-0.226	22.6
66302	ENSG00000134762	DSC3	18	-	30994453	30994524	30990085	30994372	30996790	30997048	66302	24,23	48,46	20,26	16,15	144	73	0.000458469	0.011425	0.202,0.202	0.388,0.468	-0.226	22.6
60947	ENSG00000197008	ZNF138	7	+	64815575	64815653	64814917	64815044	64830939	64831076	60947	14,15	0,6	5,8	0,0	151	73	0.000833616	0.0177638	1.0,0.547	1.0,1.0	-0.226	22.6
34268	ENSG00000156170	NDUFAF6	8	+	94975317	94975415	94957994	94958179	94980858	94980973	34268	10,15	0,0	20,17	0,6	171	73	0.000889957	0.0186713	1.0,1.0	1.0,0.547	0.226	22.6
12128	ENSG00000145214	DGKQ	4	-	965927	966078	965490	965529	966465	966527	12128	29,24	2,3	16,8	0,0	224	73	0.000978843	0.020009	0.825,0.723	1.0,1.0	-0.226	22.6
8736	ENSG00000163644	PPM1K	4	-	88278143	88278642	88277142	88277243	88284405	88284578	8736	97103	10,10	55,88	13,24	572	73	0.00167827	0.0295965	0.553,0.568	0.351,0.319	0.226	22.6
72669	ENSG00000240303	ACAD11	3	-	132578954	132579056	132578832	132578881	132579491	132579558	72669	20,26	66,92	72103	53,98	175	73	9.2941e-11	3.28483e-08	0.112,0.105	0.362,0.305	-0.225	22.5
51940	ENSG00000116001	TIA1	2	-	70225327	70225393	70224553	70224629	70227734	70227822	51940	16,6	56,70	26,35	30,41	139	73	6.78856e-08	9.15307e-06	0.13,0.043	0.313,0.31	-0.225	22.5
53941	ENSG00000151240	DIP2C	10	-	417153	417344	415768	415888	419064	419199	53941	10,9	12,7	0,0	8,9	264	73	9.17056e-07	8.42704e-05	0.187,0.262	0.0,0.0	0.225	22.5
47586	ENSG00000115459	ELMOD3	2	+	85371439	85371562	85371085	85371209	85377343	85377474	47586	96120	14,9	35,31	0,0	196	73	5.53317e-06	0.000361593	0.719,0.832	1.0,1.0	-0.225	22.5
12601	ENSG00000143303	RRNAD1	1	+	156734008	156734052	156733376	156733520	156735724	156735800	12601	69,89	6,1	56,66	20,12	117	73	1.34552e-05	0.000746221	0.878,0.982	0.636,0.774	0.225	22.5
43795	ENSG00000106348	IMPDH1	7	-	128400831	128400891	128400332	128400539	128401014	128401116	43795	44,43	7,10	23,23	1,0	133	73	4.6257e-05	0.00199346	0.775,0.702	0.927,1.0	-0.225	22.5
50173	ENSG00000112787	FBRSL1	12	+	132509165	132509343	132508155	132508350	132525733	132525823	50173	90102	38,35	25,16	22,23	251	73	8.35199e-05	0.00316538	0.408,0.459	0.248,0.168	0.225	22.5
9703	ENSG00000135541	AHI1	6	-	135315901	135316040	135302711	135302817	135318518	135318616	9703	7,3	5,5	0,1	6,7	212	73	0.000170532	0.0053755	0.325,0.171	0.0,0.047	0.225	22.5
15872	ENSG00000159267	HLCS	21	-	36962251	36962354	36962035	36962170	36966443	36966473	15872	2,1	19,13	5,5	5,7	176	73	0.000575731	0.0135733	0.042,0.031	0.293,0.229	-0.225	22.5
17540	ENSG00000164062	APEH	3	+	49675182	49675284	49674366	49674413	49675693	49675787	17540	14,21	2,4	18,27	1,0	175	73	0.000817456	0.0174943	0.745,0.687	0.882,1.0	-0.225	22.5
60000	ENSG00000140525	FANCI	15	+	89245755	89245839	89244406	89244653	89247628	89247731	60000	15,23	4,1	22,42	0,0	157	73	0.000871306	0.0183768	0.636,0.914	1.0,1.0	-0.225	22.5
44928	ENSG00000205581	HMGN1	21	-	39347113	39347292	39345829	39345958	39348291	39348338	44928	143136	77102	261432	64109	252	73	1.36164e-08	2.30983e-06	0.35,0.279	0.542,0.534	-0.224	22.4
42158	ENSG00000275066	SYNRG	17	-	37577379	37577613	37576340	37576418	37584647	37584755	42158	93146	0,1	69,72	8,3	307	73	7.87227e-06	0.000484254	1.0,0.972	0.672,0.851	0.224	22.4
51266	ENSG00000119004	CYP20A1	2	+	203246754	203246921	203245845	203245895	203251966	203252109	51266	38,45	0,0	43,56	3,6	240	73	2.11867e-05	0.00106702	1.0,1.0	0.813,0.74	0.224	22.4
81704	ENSG00000166199	ALKBH3	11	+	43897194	43897354	43889724	43889828	43901515	43901725	81704	3,7	20,29	7,12	6,9	233	73	0.000137819	0.00460913	0.045,0.07	0.268,0.295	-0.224	22.4
32497	ENSG00000066933	MYO9A	15	-	71847414	71847468	71830108	71830311	71848844	71848968	32497	2,0	22,13	6,5	10,9	127	73	0.000140232	0.00466892	0.05,0.0	0.256,0.242	-0.224	22.4
1017	ENSG00000181027	FKRP	19	+	46748514	46748884	46748026	46748088	46755411	46755537	1017	76,81	4,6	52,68	1,0	443	73	0.000224597	0.00661826	0.758,0.69	0.895,1.0	-0.224	22.4
73472	ENSG00000140543	DET1	15	-	88529578	88529739	88527598	88527786	88530622	88531715	73472	6,9	3,17	2,1	9,24	234	73	0.000284434	0.00795005	0.384,0.142	0.065,0.013	0.224	22.4
15454	ENSG00000204650	CRHR1-IT1	17	+	45640388	45640455	45639436	45639520	45645900	45646232	15454	2,5	9,5	0,0	4,4	140	73	0.000360428	0.00953004	0.104,0.343	0.0,0.0	0.224	22.4
18210	ENSG00000158636	C11orf30	11	+	76459932	76460085	76458182	76458358	76463820	76464080	18210	27,39	4,3	27,51	0,1	226	73	0.000403845	0.010366	0.686,0.808	1.0,0.943	-0.224	22.4
61671	ENSG00000090661	CERS4	19	+	8251043	8251249	8210705	8210862	8254498	8254616	61671	61,41	0,0	25,49	3,2	279	73	0.000894166	0.0187367	1.0,1.0	0.686,0.865	0.224	22.4
61342	ENSG00000177981	ASB8	12	-	48150086	48150140	48149528	48149998	48151200	48151305	61342	2,3	65,78	17,12	25,27	127	73	6.15235e-11	2.29675e-08	0.017,0.022	0.281,0.203	-0.223	22.3
19474	ENSG00000102225	CDK16	X	+	47222260	47222380	47218690	47219105	47223551	47223759	19474	61,99	71,60	17,20	60,79	193	73	1.52459e-08	2.50175e-06	0.245,0.384	0.097,0.087	0.223	22.3
14148	ENSG00000211445	GPX3	5	+	151020827	151021253	151020605	151020741	151025339	151025493	14148	1,1	8,2	4,6	2,2	499	73	0.000777964	0.0168728	0.018,0.068	0.226,0.305	-0.223	22.3
26440	ENSG00000148399	DPH7	9	-	137576308	137576402	137576079	137576167	137577469	137577603	26440	74,51	49,77	64,67	27,23	167	73	0.00082459	0.0176091	0.398,0.225	0.509,0.56	-0.223	22.3
34291	ENSG00000157823	AP3S2	15	-	89877305	89877424	89871474	89871546	89878264	89878300	34291	16,29	0,0	20,27	3,2	192	73	0.000898875	0.0188018	1.0,1.0	0.717,0.837	0.223	22.3
76018	ENSG00000178927	C17orf62	17	-	82449430	82449480	82449169	82449292	82450699	82450776	76018	2,4	21,21	9,8	18,8	123	73	0.00212726	0.0352836	0.053,0.102	0.229,0.372	-0.223	22.3
41274	ENSG00000123219	CENPK	5	-	65528918	65529034	65528463	65528578	65529116	65529199	41274	59,81	4,13	107154	0,0	189	73	4.88766e-09	9.5718e-07	0.851,0.706	1.0,1.0	-0.222	22.2
62130	ENSG00000114346	ECT2	3	+	172755482	172755575	172755294	172755374	172756982	172757130	62130	13,16	29,39	59,78	47,50	166	73	4.74621e-06	0.000319967	0.165,0.153	0.356,0.407	-0.222	22.2
11496	ENSG00000198690	FAN1	15	+	30905724	30905897	30904509	30904590	30908117	30908258	11496	72,99	11,8	83,90	1,2	246	73	0.000116587	0.00405575	0.66,0.786	0.961,0.93	-0.222	22.2
16234	ENSG00000197343	ZNF655	7	+	99561887	99561973	99560532	99560695	99562367	99562494	16234	54,31	2,0	39,41	8,5	159	73	0.000289731	0.00806788	0.925,1.0	0.691,0.79	0.222	22.2
41931	ENSG00000183077	AFMID	17	+	78202702	78202751	78190969	78191060	78205945	78206050	41931	16,16	0,0	7,15	1,3	122	73	0.00210603	0.0349718	1.0,1.0	0.807,0.749	0.222	22.2
69213	ENSG00000185009	AP3M1	10	-	74138805	74138927	74138106	74138382	74150754	74151063	69213	79,59	26,26	86,85	9,17	195	73	0.00235597	0.0378488	0.532,0.459	0.782,0.652	-0.222	22.2
70466	ENSG00000153066	TXNDC11	16	-	11700451	11700564	11698124	11698325	11721576	11721670	70466	241250	3,4	77,78	10,11	186	73	4.28109e-08	6.11746e-06	0.969,0.961	0.751,0.736	0.221	22.1
57973	ENSG00000180376	CCDC66	3	+	56560861	56561012	56559568	56559594	56563683	56563825	57973	15,14	15,14	2,1	16,26	224	73	6.23851e-08	8.46877e-06	0.246,0.246	0.039,0.012	0.221	22.1
11500	ENSG00000198690	FAN1	15	+	30905740	30905897	30904509	30904590	30908117	30908258	11500	65,95	11,8	80,74	1,2	230	73	0.000189605	0.00579586	0.652,0.79	0.962,0.922	-0.221	22.1
47509	ENSG00000122678	POLM	7	-	44079860	44079959	44079570	44079741	44080732	44080916	47509	19,19	1,4	15,17	0,0	172	73	0.000639667	0.0146164	0.89,0.668	1.0,1.0	-0.221	22.1
57620	ENSG00000006071	ABCC8	11	-	17395171	17395275	17394265	17394399	17395609	17395718	57620	17,33	3,4	26,12	1,0	177	73	0.00155999	0.0280404	0.7,0.773	0.915,1.0	-0.221	22.1
36197	ENSG00000204120	GIGYF2	2	+	232703423	232703489	232697329	232697392	232724573	232724691	36197	12,12	0,5	15,10	0,0	139	73	0.00177488	0.0309258	1.0,0.558	1.0,1.0	-0.221	22.1
29669	ENSG00000197713	RPE	2	+	210016203	210016257	210015972	210016112	210016506	210016641	29669	6,3	40,47	45,56	65,87	127	73	3.77249e-09	7.85124e-07	0.079,0.035	0.285,0.27	-0.22	22
69851	ENSG00000185917	SETD4	21	-	36057383	36057477	36057108	36057204	36058815	36058973	69851	26,11	53,46	39,55	28,48	167	73	3.97248e-06	0.000277192	0.177,0.095	0.378,0.334	-0.22	22
38962	ENSG00000114956	DGUOK	2	+	73938909	73939022	73926907	73927052	73946718	73947053	38962	53,59	56,45	77107	23,45	186	73	8.04556e-05	0.00307264	0.271,0.34	0.568,0.483	-0.22	22
2785	ENSG00000189114	BLOC1S3	19	+	45180267	45180413	45179913	45179942	45181271	45181569	2785	57,57	2,10	16,12	0,0	219	73	0.000133893	0.00450054	0.905,0.655	1.0,1.0	-0.22	22
81099	ENSG00000188070	C11orf95	11	-	63764037	63764598	63759891	63763869	63764867	63765254	81099	84,95	2,4	26,21	0,0	634	73	0.000211661	0.00630548	0.829,0.732	1.0,1.0	-0.22	22
24971	ENSG00000131115	ZNF227	19	+	44229732	44229816	44228445	44228572	44234701	44237267	24971	85,91	2,0	20,27	5,2	157	73	0.000246024	0.00709563	0.952,1.0	0.65,0.863	0.22	22
68996	ENSG00000100461	RBM23	14	-	22905605	22905653	22905395	22905453	22906194	22906368	68996	43,58	19,11	33,58	4,2	121	73	0.000763829	0.016657	0.577,0.761	0.833,0.946	-0.22	22
80450	ENSG00000197355	UAP1L1	9	+	137078049	137078254	137077500	137077821	137078501	137078677	80450	52,35	5,3	47,16	1,0	278	73	0.0007971	0.0172129	0.732,0.754	0.925,1.0	-0.22	22
17492	ENSG00000143416	SELENBP1	1	-	151369441	151369506	151369003	151369189	151369712	151369769	17492	31,34	4,10	30,23	2,0	138	73	0.000865729	0.0182915	0.804,0.643	0.888,1.0	-0.22	22
53551	ENSG00000074054	CLASP1	2	-	121402594	121402663	121401867	121401870	121404370	121404434	53551	3,0	10,22	13,5	8,19	142	73	0.00121932	0.023546	0.134,0.0	0.455,0.119	-0.22	22
5293	ENSG00000173599	PC	11	-	66957868	66957996	66952295	66952468	66958321	66958344	5293	0,1	13,12	1,6	7,3	201	73	0.00126586	0.0240873	0.0,0.029	0.049,0.421	-0.22	22
68213	ENSG00000204623	ZNRD1-AS1	6	-	30035915	30035983	30021666	30021761	30058114	30058190	68213	10,20	2,3	16,28	0,1	141	73	0.00224739	0.0366266	0.721,0.775	1.0,0.935	-0.22	22
57689	ENSG00000077232	DNAJC10	2	+	182739544	182739709	182732498	182732542	182740298	182740384	57689	64,55	15,15	78,92	6,10	238	73	0.00266786	0.0414546	0.567,0.529	0.799,0.738	-0.22	22
65653	ENSG00000034677	RNF19A	8	-	100287500	100287537	100274952	100275161	100287939	100288091	65653	13,18	1,6	4,9	0,0	110	73	0.000143883	0.00475392	0.896,0.666	1.0,1.0	-0.219	21.9
81072	ENSG00000016391	CHDH	3	-	53819188	53819331	53818937	53819040	53819531	53819674	81072	2,0	5,9	6,13	8,8	216	73	0.000184717	0.0056872	0.119,0.0	0.202,0.355	-0.219	21.9
19877	ENSG00000133119	RFC3	13	+	33942252	33942298	33835147	33835217	33966086	33966425	19877	0,0	9,2	4,2	5,10	119	73	0.000367346	0.00966588	0.0,0.0	0.329,0.109	-0.219	21.9
34742	ENSG00000182010	RTKN2	10	-	62262624	62262805	62245998	62246057	62268550	62268707	34742	75,64	8,9	97132	2,4	254	73	0.000443192	0.0111508	0.729,0.671	0.933,0.905	-0.219	21.9
27418	ENSG00000060339	CCAR1	10	+	68756272	68756483	68755369	68755536	68757293	68757377	27418	462480	2,3	223269	12,30	284	73	1.1261e-12	5.90017e-10	0.983,0.976	0.827,0.697	0.218	21.8
78066	ENSG00000115685	PPP1R7	2	+	241150258	241150547	241149637	241149708	241153475	241153604	78066	42,38	4,1	39,54	0,0	362	73	0.000535173	0.0128698	0.679,0.885	1.0,1.0	-0.218	21.8
22152	ENSG00000188559	RALGAPA2	20	-	20396694	20396734	20392767	20393253	20412026	20412113	22152	28,14	0,0	17,11	3,2	113	73	0.000762135	0.0166339	1.0,1.0	0.785,0.78	0.218	21.8
35329	ENSG00000151743	AMN1	12	-	31709292	31709425	31701862	31702007	31728970	31729057	35329	20,22	2,3	43,50	1,0	206	73	0.00103403	0.0208667	0.78,0.722	0.938,1.0	-0.218	21.8
24049	ENSG00000183696	UPP1	7	+	48099669	48099787	48094762	48094827	48101823	48101982	24049	62,78	1,6	65,84	12,15	191	73	0.00113911	0.0223813	0.96,0.832	0.674,0.682	0.218	21.8
732	ENSG00000198353	HOXC4	12	+	54054477	54054526	54053916	54054361	54054849	54055327	732	4,5	28,25	5,15	6,22	122	73	0.00115215	0.0225633	0.079,0.107	0.333,0.29	-0.218	21.8
45708	ENSG00000051108	HERPUD1	16	+	56935403	56935497	56935234	56935312	56936686	56937413	45708	18,12	1,0	21,28	1,10	167	73	0.00116166	0.0226933	0.887,1.0	0.902,0.55	0.218	21.8
30719	ENSG00000070269	TMEM260	14	+	56621530	56621702	56618593	56618763	56625381	56625530	30719	60,35	0,0	21,28	2,2	245	73	0.00291946	0.0442924	1.0,1.0	0.758,0.807	0.218	21.8
25061	ENSG00000016864	GLT8D1	3	-	52696189	52696318	52695927	52696040	52696541	52696659	25061	117112	0,0	58,83	6,8	202	73	5.94821e-08	8.13013e-06	1.0,1.0	0.777,0.789	0.217	21.7
33265	ENSG00000085788	DDHD2	8	+	38260599	38260826	38260039	38260147	38261537	38261599	33265	119113	10,8	287330	0,4	300	73	8.0195e-08	1.05741e-05	0.743,0.775	1.0,0.953	-0.217	21.7
76124	ENSG00000235823	OLMALINC	10	+	100380894	100381109	100373614	100374012	100381215	100383368	76124	10,8	16,20	36,47	17,26	288	73	4.35705e-05	0.00189408	0.137,0.092	0.349,0.314	-0.217	21.7
39611	ENSG00000146350	TBC1D32	6	-	121256083	121256285	121255327	121255410	121279120	121279245	39611	50,34	1,0	30,37	4,2	275	73	0.000799384	0.0172373	0.93,1.0	0.666,0.831	0.217	21.7
18610	ENSG00000122550	KLHL7	7	+	23125760	23125799	23125047	23125172	23140768	23140944	18610	4,3	22,15	14,19	23,21	112	73	0.000910652	0.0189788	0.106,0.115	0.284,0.371	-0.217	21.7
43516	ENSG00000196776	CD47	3	-	108049618	108049651	108047080	108047292	108050577	108050602	43516	13,13	2,3	15,18	0,0	106	73	0.000985349	0.0201145	0.817,0.749	1.0,1.0	-0.217	21.7
10815	ENSG00000234741	GAS5	1	-	173865228	173865423	173863901	173864304	173865509	173865547	10815	84,61	6,3	132203	19,45	268	73	0.00109261	0.0217283	0.792,0.847	0.654,0.551	0.217	21.7
53922	ENSG00000164181	ELOVL7	5	-	60802626	60802665	60799179	60799230	60844159	60844269	53922	7,3	8,8	1,1	9,11	112	73	0.00286994	0.0438194	0.363,0.196	0.068,0.056	0.217	21.7
4001	ENSG00000169220	RGS14	5	+	177367713	177367825	177367413	177367557	177368156	177368266	4001	23,13	0,0	28,9	3,1	185	73	0.00300228	0.0452045	1.0,1.0	0.786,0.78	0.217	21.7
73056	ENSG00000147099	HDAC8	X	-	72330815	72330876	72329515	72330076	72351732	72351838	73056	5,0	38,25	8,13	14,20	134	73	8.43929e-06	0.000512796	0.067,0.0	0.237,0.262	-0.216	21.6
4163	ENSG00000010244	ZNF207	17	+	32366664	32366757	32365329	32365487	32367771	32368014	4163	108120	35,20	164212	10,16	166	73	3.4274e-05	0.00155881	0.576,0.725	0.878,0.854	-0.216	21.6
395	ENSG00000198121	LPAR1	9	-	111011547	111011690	110973480	110973558	111038166	111038458	395	8,5	7,5	0,1	4,3	216	73	0.000455919	0.0114037	0.279,0.253	0.0,0.101	0.216	21.6
11349	ENSG00000125877	ITPA	20	+	3213318	3213426	3213168	3213226	3213984	3214126	11349	52,38	13,6	59,91	3,5	181	73	0.00115677	0.0226167	0.617,0.719	0.888,0.88	-0.216	21.6
8347	ENSG00000249859	PVT1	8	+	127795893	127796008	127794559	127794734	127855154	127855319	8347	10,17	0,5	3,3	0,0	188	73	0.00122451	0.0235707	1.0,0.569	1.0,1.0	-0.216	21.6
76574	ENSG00000063761	ADCK1	14	+	77887090	77887249	77859075	77859279	77899099	77899258	76574	20,21	0,5	39,31	0,0	232	73	0.00138269	0.0257364	1.0,0.569	1.0,1.0	-0.216	21.6
30511	ENSG00000121753	ADGRB2	1	-	31728024	31728081	31727116	31727605	31728181	31728277	30511	30,44	15,33	52,45	13,11	130	73	0.00217853	0.0358862	0.529,0.428	0.692,0.697	-0.216	21.6
51832	ENSG00000116754	SRSF11	1	+	70222557	70222798	70221479	70221839	70228421	70228555	51832	65,56	219311	138175	85115	314	73	0	0	0.065,0.04	0.274,0.261	-0.215	21.5
25273	ENSG00000147854	UHRF2	9	+	6496959	6497108	6493825	6493932	6497197	6497360	25273	23,12	42,52	35,35	21,27	222	73	1.73657e-06	0.000140169	0.153,0.071	0.354,0.299	-0.215	21.5
442	ENSG00000189171	S100A13	1	-	153630449	153630656	153626319	153627598	153631010	153631360	442	19,23	10,19	10,2	19,26	280	73	1.64957e-05	0.00088051	0.331,0.24	0.121,0.02	0.215	21.5
43943	ENSG00000260276	RP11-77H9.2	16	+	8853525	8853636	8849848	8849993	8855033	8855217	43943	43,40	4,5	24,32	0,0	184	73	4.04431e-05	0.00178431	0.81,0.76	1.0,1.0	-0.215	21.5
21117	ENSG00000130023	ERMARD	6	+	169753286	169753372	169751621	169751663	169753863	169754032	21117	11,2	10,9	0,0	1,4	159	73	0.000195255	0.00592912	0.336,0.093	0.0,0.0	0.215	21.5
43731	ENSG00000166479	TMX3	18	-	68701744	68701790	68697931	68698031	68710020	68710144	43731	30,53	0,4	35,49	8,11	119	73	0.000769067	0.0167343	1.0,0.89	0.729,0.732	0.215	21.5
61667	ENSG00000090661	CERS4	19	+	8251109	8251249	8210705	8210862	8254498	8254616	61667	45,23	0,0	21,37	3,2	213	73	0.00106557	0.0213221	1.0,1.0	0.706,0.864	0.215	21.5
41270	ENSG00000123219	CENPK	5	-	65528918	65529021	65528463	65528578	65529116	65529199	41270	58,79	4,13	105149	0,0	176	73	5.71138e-09	1.0934e-06	0.857,0.716	1.0,1.0	-0.214	21.4
5289	ENSG00000174796	THAP6	4	+	75514869	75514991	75514217	75514520	75515432	75515532	5289	11,21	27,16	0,3	30,32	195	73	7.33425e-08	9.80033e-06	0.132,0.329	0.0,0.034	0.214	21.4
37829	ENSG00000183323	CCDC125	5	-	69313984	69314043	69311117	69311204	69320236	69320345	37829	45,39	0,0	40,53	6,8	132	73	1.36586e-06	0.000117386	1.0,1.0	0.787,0.786	0.214	21.4
36026	ENSG00000168137	SETD5	3	+	9436067	9436140	9435727	9435906	9436849	9436888	36026	1,0	17,33	10,4	10,14	146	73	1.91287e-06	0.000152748	0.029,0.0	0.333,0.125	-0.214	21.4
46760	ENSG00000135723	FHOD1	16	-	67231187	67231349	67230600	67230791	67231429	67231549	46760	52,41	5,3	38,48	0,0	235	73	4.77769e-05	0.00204861	0.764,0.809	1.0,1.0	-0.214	21.4
28027	ENSG00000130669	PAK4	19	+	39168229	39168302	39125833	39125919	39169531	39169757	28027	56,85	5,8	44,40	15,10	146	73	0.00127071	0.0241641	0.848,0.842	0.595,0.667	0.214	21.4
33397	ENSG00000198440	ZNF583	19	+	56421430	56421525	56414344	56414440	56422890	56423070	33397	1,1	9,16	5,2	4,5	168	73	0.0023629	0.0379295	0.046,0.026	0.352,0.148	-0.214	21.4
30272	ENSG00000100330	MTMR3	22	+	30022028	30022139	30019479	30020884	30022608	30022697	30272	57,82	1,1	24,38	0,15	184	73	0.00302847	0.0455665	0.958,0.97	1.0,0.501	0.214	21.4
12504	ENSG00000160055	TMEM234	1	-	32217436	32217577	32217258	32217351	32221130	32221197	12504	8,7	49,25	20,31	24,20	214	73	1.05754e-06	9.44195e-05	0.053,0.087	0.221,0.346	-0.213	21.3
39225	ENSG00000213699	SLC35F6	2	+	26775043	26775215	26774250	26774323	26775463	26775676	39225	223205	2,2	81,73	12,4	245	73	3.01163e-06	0.000222629	0.971,0.968	0.668,0.845	0.213	21.3
57241	ENSG00000179818	PCBP1-AS1	2	-	70055713	70055910	70051202	70051305	70077300	70077381	57241	71,59	7,3	9,4	0,0	270	73	0.000240517	0.00697044	0.733,0.842	1.0,1.0	-0.213	21.3
11970	ENSG00000196296	ATP2A1	16	+	28894504	28894607	28894154	28894243	28894821	28894953	11970	3,9	3,5	1,0	1,5	176	73	0.000522719	0.0126344	0.293,0.427	0.293,0.0	0.213	21.3
64614	ENSG00000087470	DNM1L	12	+	32737864	32737942	32737104	32737161	32740063	32740240	64614	71,67	12,25	71,88	3,10	151	73	0.00212836	0.0352836	0.741,0.564	0.92,0.81	-0.213	21.3
62385	ENSG00000166257	SCN3B	11	-	123633886	123634018	123629188	123633776	123634120	123634206	62385	1,1	2,8	9,3	4,5	205	73	0.00272772	0.0421653	0.151,0.043	0.445,0.176	-0.213	21.3
12346	ENSG00000153560	UBP1	3	-	33396444	33396516	33396242	33396280	33397044	33397135	12346	4,2	163157	21,33	45,49	145	73	0	0	0.012,0.006	0.19,0.253	-0.212	21.2
10639	ENSG00000104517	UBR5	8	-	102302360	102302481	102299999	102300151	102304042	102304169	10639	8,11	12,11	1,2	17,26	194	73	2.6982e-06	0.000204727	0.201,0.273	0.022,0.028	0.212	21.2
67160	ENSG00000165501	LRR1	14	+	49607952	49608121	49602369	49602468	49614255	49614671	67160	141172	63104	105173	27,32	242	73	1.08929e-05	0.000631681	0.403,0.333	0.54,0.62	-0.212	21.2
3800	ENSG00000110811	P3H3	12	+	6833752	6833809	6833591	6833644	6833924	6834049	3800	68,44	5,11	33,22	0,0	130	73	1.29979e-05	0.000726921	0.884,0.692	1.0,1.0	-0.212	21.2
15603	ENSG00000107625	DDX50	10	+	68906283	68906337	68901285	68901471	68906710	68907007	15603	30,21	41,37	108,84	65,53	127	73	7.21014e-05	0.00280561	0.296,0.246	0.489,0.477	-0.212	21.2
62282	ENSG00000116731	PRDM2	1	+	13778417	13782831	13773077	13773188	13816426	13816570	62282	17761778	0,1	647659	0,9	4487	73	0.000369965	0.00971342	1.0,0.967	1.0,0.544	0.212	21.2
75279	ENSG00000149743	TRPT1	11	-	64224099	64224133	64223798	64223967	64224284	64224491	75279	19,16	8,1	24,32	0,1	107	73	0.000187491	0.00575183	0.618,0.916	1.0,0.956	-0.211	21.1
42375	ENSG00000196914	ARHGEF12	11	+	120409393	120409450	120407737	120407823	120420752	120420851	42375	44,34	22,19	23,23	37,24	130	73	0.00165911	0.02938	0.529,0.501	0.259,0.35	0.211	21.1
80214	ENSG00000171421	MRPL36	5	-	1799770	1800019	1798386	1798947	1801237	1801366	80214	28,25	38,49	24,12	7,9	322	73	0.00291606	0.0442691	0.143,0.104	0.437,0.232	-0.211	21.1
13928	ENSG00000255330	RP3-403A15.5	6	-	127451281	127451317	127449989	127450352	127453846	127454101	13928	6,2	75,54	32,73	87116	109	73	1.14342e-10	3.88047e-08	0.051,0.024	0.198,0.297	-0.21	21
29082	ENSG00000164221	CCDC112	5	-	115269702	115269798	115268881	115269000	115271212	115271626	29082	129135	2,1	106148	17,16	169	73	1.37047e-08	2.31238e-06	0.965,0.983	0.729,0.8	0.21	21
71600	ENSG00000090238	YPEL3	16	-	30094997	30095146	30094852	30094897	30095251	30095434	71600	44,36	4,3	23,24	0,0	222	73	0.000221458	0.0065322	0.783,0.798	1.0,1.0	-0.21	21
30090	ENSG00000106459	NRF1	7	+	129630077	129630168	129611738	129611824	129657342	129657574	30090	11,11	14,12	2,0	6,9	164	73	0.000309759	0.00850661	0.259,0.29	0.129,0.0	0.21	21
9720	ENSG00000130254	SAFB2	19	-	5611119	5611630	5610638	5610688	5612539	5612567	9720	408335	17,6	156172	13,14	584	73	0.00233028	0.0375776	0.75,0.875	0.6,0.606	0.21	21
66283	ENSG00000122644	ARL4A	7	+	12687634	12687728	12686855	12687043	12688165	12689179	66283	3,8	10,6	2,0	13,5	167	73	0.00328685	0.048241	0.116,0.368	0.063,0.0	0.21	21
26005	ENSG00000173933	RBM4	11	+	66643449	66644140	66639699	66640123	66646026	66646469	26005	26172596	50,53	524471	34,25	764	73	5.88538e-08	8.07094e-06	0.833,0.824	0.596,0.643	0.209	20.9
57870	ENSG00000100429	HDAC10	22	-	50249327	50249516	50248365	50248472	50249634	50249703	57870	45,37	2,4	22,22	0,0	262	73	0.00017295	0.00543151	0.862,0.72	1.0,1.0	-0.209	20.9
4990	ENSG00000105486	LIG1	19	-	48133980	48134062	48132981	48133097	48135679	48135779	4990	65,76	26,14	60,72	5,7	155	73	0.00261779	0.0409292	0.541,0.719	0.85,0.829	-0.209	20.9
42751	ENSG00000167766	ZNF83	19	-	52674181	52674253	52660761	52660843	52690442	52690496	42751	11,7	10,12	2,4	15,18	145	73	0.00263348	0.0410699	0.356,0.227	0.063,0.101	0.209	20.9
27736	ENSG00000083168	KAT6A	8	-	42048377	42048598	41987454	41987563	42049169	42049302	27736	119126	8,8	104,98	0,0	294	73	5.68811e-07	5.69097e-05	0.787,0.796	1.0,1.0	-0.208	20.8
68649	ENSG00000104133	SPG11	15	-	44583813	44583935	44574901	44575041	44584164	44584451	68649	37,42	6,2	51,64	0,0	195	73	2.80783e-05	0.00132474	0.698,0.887	1.0,1.0	-0.208	20.8
17455	ENSG00000140262	TCF12	15	+	57252420	57252492	57251349	57251423	57253261	57253468	17455	15,11	31,58	24,36	23,33	145	73	3.34889e-05	0.00153514	0.196,0.087	0.344,0.355	-0.208	20.8
35635	ENSG00000108469	RECQL5	17	-	75630618	75630692	75630183	75630277	75630778	75630837	35635	51,50	11,8	66,51	2,2	147	73	0.000188697	0.00577401	0.697,0.756	0.942,0.927	-0.208	20.8
81742	ENSG00000160953	MUM1	19	+	1358587	1358700	1358393	1358464	1360135	1361032	81742	42,49	45,26	19,14	40,40	186	73	0.000199037	0.00601645	0.268,0.425	0.157,0.121	0.208	20.8
48485	ENSG00000169919	GUSB	7	-	65974944	65975071	65974502	65974704	65976014	65976202	48485	108108	48,33	113116	20,15	200	73	0.000313211	0.00857383	0.451,0.544	0.673,0.738	-0.208	20.8
66611	ENSG00000137135	ARHGEF39	9	-	35660093	35660967	35658874	35659173	35661712	35662002	66611	119103	4,1	250385	0,0	947	73	0.000536802	0.0129027	0.696,0.888	1.0,1.0	-0.208	20.8
838	ENSG00000163660	CCNL1	3	-	157151728	157151930	157150281	157150381	157152176	157152241	838	50,56	23,31	84114	21,21	275	73	0.000693488	0.0154965	0.366,0.324	0.515,0.59	-0.208	20.8
29824	ENSG00000173041	ZNF680	7	-	64543706	64543802	64519883	64522500	64562924	64563022	29824	5,19	0,0	19,21	1,4	169	73	0.000804838	0.0173143	1.0,1.0	0.891,0.694	0.208	20.8
61663	ENSG00000090661	CERS4	19	+	8251075	8251249	8210682	8210862	8254498	8254616	61663	64,35	0,0	25,47	3,2	247	73	0.00124634	0.0238221	1.0,1.0	0.711,0.874	0.208	20.8
63588	ENSG00000110871	COQ5	12	-	120523884	120524002	120522213	120522363	120526456	120526546	63588	1,7	5,4	1,1	12,15	191	73	0.00188994	0.0323364	0.071,0.401	0.031,0.025	0.208	20.8
36690	ENSG00000170234	PWWP2A	5	-	160105628	160105676	160093100	160094065	160108544	160108614	36690	0,1	4,12	4,1	8,2	121	73	0.00314666	0.0468002	0.0,0.048	0.232,0.232	-0.208	20.8
38301	ENSG00000138326	RPS24	10	+	78040200	78040225	78037193	78037304	78040614	78040747	38301	528545	9121057	8041252	615938	98	73	3.33067e-15	3.06063e-12	0.301,0.277	0.493,0.499	-0.207	20.7
54341	ENSG00000021355	SERPINB1	6	-	2839334	2839466	2838548	2838686	2840418	2840485	54341	0,0	14,12	4,12	14,9	205	73	3.90667e-06	0.000272919	0.0,0.0	0.092,0.322	-0.207	20.7
62914	ENSG00000196839	ADA	20	-	44623006	44623078	44622828	44622930	44624201	44624329	62914	25,38	4,4	33,42	0,0	145	73	4.83765e-05	0.00206838	0.759,0.827	1.0,1.0	-0.207	20.7
30750	ENSG00000243156	MICAL3	22	-	17985325	17985550	17906548	17906886	18001392	18001501	30750	10,6	5,16	0,0	7,3	298	73	8.40381e-05	0.003183	0.329,0.084	0.0,0.0	0.207	20.7
80579	ENSG00000143224	PPOX	1	+	161167370	161167486	161167099	161167234	161168992	161169183	80579	26,23	3,2	32,17	0,0	189	73	0.00109505	0.0217445	0.77,0.816	1.0,1.0	-0.207	20.7
25507	ENSG00000122912	SLC25A16	10	-	68517083	68517265	68516750	68516843	68527245	68527416	25507	6,2	20,15	12,21	23,9	255	73	0.00178144	0.0309769	0.079,0.037	0.13,0.4	-0.207	20.7
62296	ENSG00000085733	CTTN	11	+	70421469	70421531	70420222	70420510	70422939	70422995	62296	178171	19,25	158162	57,56	135	73	8.30496e-07	7.8119e-05	0.835,0.787	0.6,0.61	0.206	20.6
47177	ENSG00000177842	ZNF620	3	+	40513819	40513940	40512401	40512515	40515859	40515944	47177	1,0	9,18	4,10	8,9	194	73	5.67256e-06	0.000368305	0.04,0.0	0.158,0.295	-0.206	20.6
65412	ENSG00000119661	DNAL1	14	+	73651166	73651327	73645016	73645042	73654846	73654885	65412	5,4	12,19	21,13	14,11	234	73	0.00023158	0.0067772	0.115,0.062	0.319,0.269	-0.206	20.6
51952	ENSG00000158156	XKR8	1	+	27965718	27965881	27963636	27963693	27966502	27966710	51952	11,12	10,9	2,0	4,3	236	73	0.0028669	0.0437842	0.254,0.292	0.134,0.0	0.206	20.6
27739	ENSG00000083168	KAT6A	8	-	42048377	42048593	41987454	41987563	42049169	42049302	27739	120126	8,8	102,94	0,0	289	73	7.12653e-07	6.94401e-05	0.791,0.799	1.0,1.0	-0.205	20.5
3836	ENSG00000242259	C22orf39	22	-	19408273	19408407	19407183	19407274	19408482	19408593	3836	14,12	66,59	23,25	16,33	207	73	1.53542e-06	0.000127553	0.07,0.067	0.336,0.211	-0.205	20.5
67767	ENSG00000169084	DHRSX	X	-	2392353	2392474	2291501	2291603	2408744	2408813	67767	30,41	66,57	58,48	30,34	194	73	1.1147e-05	0.000645168	0.146,0.213	0.421,0.347	-0.205	20.5
67150	ENSG00000165501	LRR1	14	+	49607955	49608121	49602369	49602468	49614255	49614671	67150	142174	63104	102170	27,32	239	73	2.52675e-05	0.00122007	0.408,0.338	0.536,0.619	-0.205	20.5
42385	ENSG00000010165	METTL13	1	+	171781987	171782120	171781663	171781795	171783739	171784039	42385	183201	11,15	94114	22,20	206	73	7.0398e-05	0.00275549	0.855,0.826	0.602,0.669	0.205	20.5
20830	ENSG00000132424	PNISR	6	-	99403828	99403978	99402539	99402710	99404602	99404702	20830	143153	45,52	82193	11,27	223	73	0.000112564	0.00395728	0.51,0.491	0.709,0.701	-0.205	20.5
52811	ENSG00000196510	ANAPC7	12	-	110377704	110377843	110377580	110377617	110378547	110379151	52811	16,7	0,0	26,21	0,5	212	73	0.00194413	0.0329954	1.0,1.0	1.0,0.591	0.205	20.5
50965	ENSG00000184277	TM2D3	15	-	101651695	101651773	101650003	101650161	101652270	101652382	50965	53,42	32,29	69,90	15,32	151	73	0.00326652	0.0480338	0.445,0.412	0.69,0.576	-0.205	20.5
81158	ENSG00000163686	ABHD6	3	+	58249877	58249942	58237505	58237916	58256561	58256705	81158	4,9	7,2	1,12	1,0	138	73	0.00335427	0.0489506	0.232,0.704	0.346,1.0	-0.205	20.5
28978	ENSG00000154814	OXNAD1	3	+	16272144	16272321	16271658	16271722	16286341	16286448	28978	6,2	11,35	22,30	14,27	250	73	9.98069e-07	9.01886e-05	0.137,0.016	0.315,0.245	-0.204	20.4
21898	ENSG00000160949	TONSL	8	-	144438393	144438560	144437026	144437099	144438652	144438664	21898	79,87	6,7	76,55	0,0	240	73	3.89304e-06	0.000272285	0.8,0.791	1.0,1.0	-0.204	20.4
24226	ENSG00000164180	TMEM161B	5	-	88240812	88240916	88228444	88228528	88268720	88268819	24226	72,55	2,0	66102	9,12	177	73	2.46777e-05	0.0011974	0.937,1.0	0.752,0.778	0.204	20.4
20834	ENSG00000132424	PNISR	6	-	99403828	99403981	99402539	99402710	99404602	99404702	20834	146153	45,52	83194	11,27	226	73	0.000117123	0.0040673	0.512,0.487	0.709,0.699	-0.204	20.4
5103	ENSG00000122707	RECK	9	+	36056979	36057013	36052264	36052323	36058826	36058901	5103	0,0	15,11	2,5	11,8	107	73	0.00012123	0.00417836	0.0,0.0	0.11,0.299	-0.204	20.4
4504	ENSG00000109534	GAR1	4	+	109816152	109816255	109815509	109815545	109817935	109818090	4504	40,20	0,0	25,27	5,1	176	73	0.000139992	0.00466355	1.0,1.0	0.675,0.918	0.204	20.4
30215	ENSG00000213625	LEPROT	1	+	65429930	65430048	65425302	65425378	65431802	65431920	30215	50,42	9,4	42,57	2,0	191	73	0.00024096	0.00697991	0.68,0.801	0.889,1.0	-0.204	20.4
68501	ENSG00000143147	GPR161	1	-	168114455	168114549	168104476	168104894	168137164	168137583	68501	28,25	2,4	9,5	0,0	167	73	0.000245367	0.00708009	0.86,0.732	1.0,1.0	-0.204	20.4
49501	ENSG00000164291	ARSK	5	+	95580891	95580942	95567889	95568049	95582915	95583198	49501	0,2	12,17	4,6	10,9	124	73	0.000751694	0.0164766	0.0,0.065	0.191,0.282	-0.204	20.4
45849	ENSG00000050426	LETMD1	12	+	51052091	51052207	51049033	51049185	51056349	51056391	45849	71,80	21,24	85107	13,9	189	73	0.00143153	0.0263905	0.566,0.563	0.716,0.821	-0.204	20.4
34303	ENSG00000120896	SORBS3	8	+	22565825	22565872	22565267	22565354	22566660	22566868	34303	12,12	0,5	8,10	0,0	120	73	0.00209219	0.0347945	1.0,0.593	1.0,1.0	-0.204	20.4
18125	ENSG00000123737	EXOSC9	4	+	121816143	121816194	121813865	121814047	121816368	121816447	18125	11,22	72,93	67,59	71102	124	73	1.33774e-07	1.63401e-05	0.083,0.122	0.357,0.254	-0.203	20.3
62293	ENSG00000085733	CTTN	11	+	70421469	70421536	70420399	70420510	70422939	70422995	62293	193176	19,25	172169	57,56	140	73	9.2718e-07	8.49394e-05	0.841,0.786	0.611,0.611	0.203	20.3
75182	ENSG00000169660	HEXDC	17	+	82439630	82439713	82437167	82437363	82440996	82441070	75182	22,30	4,2	34,45	0,0	156	73	0.000196383	0.00594826	0.72,0.875	1.0,1.0	-0.203	20.3
12068	ENSG00000083093	PALB2	16	-	23607863	23608012	23603167	23603669	23614003	23614091	12068	71104	0,3	38,66	3,9	222	73	0.000321007	0.00873518	1.0,0.919	0.806,0.707	0.203	20.3
77192	ENSG00000001631	KRIT1	7	-	92245464	92245676	92244901	92245018	92245789	92245920	77192	31,24	0,0	39,29	4,1	285	73	0.000739458	0.0162981	1.0,1.0	0.714,0.881	0.203	20.3
71156	ENSG00000204410	MSH5	6	+	31740193	31740220	31739990	31740062	31741162	31741286	71156	3,4	9,8	0,1	6,12	100	73	0.00124529	0.0238172	0.196,0.267	0.0,0.057	0.203	20.3
42373	ENSG00000196914	ARHGEF12	11	+	120429711	120429831	120429439	120429517	120431770	120431911	42373	98104	13,9	158120	0,2	193	73	3.68018e-08	5.36139e-06	0.74,0.814	1.0,0.958	-0.202	20.2
62631	ENSG00000152464	RPP38	10	+	15102217	15102336	15097381	15097766	15103304	15104257	62631	101,93	10,13	34,31	1,0	192	73	5.9529e-05	0.00242377	0.793,0.731	0.928,1.0	-0.202	20.2
29896	ENSG00000111912	NCOA7	6	+	125786136	125786213	125781160	125781371	125815290	125815404	29896	8,42	0,0	42,27	3,5	150	73	0.000110816	0.00392125	1.0,1.0	0.872,0.724	0.202	20.2
64963	ENSG00000144741	SLC25A26	3	+	66236543	66236700	66220741	66221127	66243202	66243312	64963	31,35	22,17	20,20	31,43	230	73	0.000127592	0.0043425	0.309,0.395	0.17,0.129	0.202	20.2
63211	ENSG00000104872	PIH1D1	19	-	49447326	49447417	49447023	49447099	49447826	49448059	63211	15,15	0,0	31,31	4,3	164	73	0.000307059	0.00844413	1.0,1.0	0.775,0.821	0.202	20.2
44584	ENSG00000198208	RPS6KL1	14	-	74916472	74916520	74911793	74911841	74919844	74919969	44584	0,0	11,10	4,2	7,7	121	73	0.000426121	0.01083	0.0,0.0	0.256,0.147	-0.202	20.2
69212	ENSG00000185009	AP3M1	10	-	74138805	74138931	74138106	74138382	74150754	74150842	69212	120,89	26,26	127140	9,17	199	73	0.000573156	0.0135208	0.629,0.557	0.838,0.751	-0.202	20.2
61398	ENSG00000116350	SRSF4	1	-	29171629	29171722	29168502	29168638	29181645	29181890	61398	6,4	16,4	0,1	6,10	166	73	0.000627725	0.0143979	0.142,0.305	0.0,0.042	0.202	20.2
69814	ENSG00000151338	MIPOL1	14	+	37227725	37227838	37197949	37198104	37247102	37247240	69814	0,1	5,6	5,4	4,10	186	73	0.00103408	0.0208667	0.0,0.061	0.329,0.136	-0.202	20.2
11427	ENSG00000140750	ARHGAP17	16	-	24927683	24927732	24919394	24920260	24930783	24931160	11427	30,20	32,25	5,5	19,18	122	73	0.00129107	0.0244578	0.359,0.324	0.136,0.143	0.202	20.2
51350	ENSG00000147133	TAF1	X	+	71421143	71421224	71407973	71408151	71421308	71421376	51350	3,5	26,24	6,16	15,12	154	73	0.00151102	0.0274159	0.052,0.09	0.159,0.387	-0.202	20.2
23764	ENSG00000152457	DCLRE1C	10	-	14949035	14949087	14945104	14945189	14953901	14954048	23764	28,13	1,4	12,8	0,0	125	73	0.00224659	0.0366266	0.942,0.655	1.0,1.0	-0.202	20.2
21132	ENSG00000123473	STIL	1	-	47312947	47312977	47310275	47310362	47314035	47314147	21132	1,6	16,6	1,0	13,9	103	73	0.00238289	0.0381276	0.042,0.415	0.052,0.0	0.202	20.2
15677	ENSG00000180008	SOCS4	14	+	55031803	55031991	55027247	55027471	55042951	55046708	15677	72,50	20,14	23,30	13,23	261	73	0.00292341	0.0443069	0.502,0.5	0.331,0.267	0.202	20.2
75281	ENSG00000149743	TRPT1	11	-	64224099	64224162	64223832	64223967	64224284	64224491	75281	29,17	8,1	42,51	0,1	136	73	5.8444e-05	0.002391	0.661,0.901	1.0,0.965	-0.201	20.1
66549	ENSG00000067365	METTL22	16	+	8644556	8644725	8642462	8642565	8646107	8646222	66549	81,78	1,0	45,64	6,3	242	73	7.94813e-05	0.00304517	0.961,1.0	0.693,0.866	0.201	20.1
43844	ENSG00000137161	CNPY3	6	+	42934474	42934598	42929199	42929721	42935411	42935473	43844	117104	3,0	58,55	11,3	197	73	8.17634e-05	0.00311661	0.935,1.0	0.661,0.872	0.201	20.1
22310	ENSG00000158813	EDA	X	+	69998839	69998893	69957026	69957132	70023217	70023241	22310	0,0	14,7	0,7	1,6	127	73	0.000326663	0.00884477	0.0,0.0	0.0,0.401	-0.201	20.1
33	ENSG00000166012	TAF1D	11	-	93733008	93733121	93732243	93732291	93737063	93737235	33	3,8	0,0	19,32	5,0	186	73	0.00277287	0.0427431	1.0,1.0	0.599,1.0	0.201	20.1
19796	ENSG00000179195	ZNF664	12	+	124004522	124004654	124003492	124003540	124004877	124004935	19796	28,33	6,3	13,7	1,0	205	73	0.00307656	0.0460559	0.624,0.797	0.822,1.0	-0.201	20.1
25274	ENSG00000147854	UHRF2	9	+	6496943	6497103	6493825	6493932	6497197	6497268	25274	33,24	42,52	43,43	21,27	233	73	3.60745e-05	0.00162498	0.198,0.126	0.391,0.333	-0.2	20
53812	ENSG00000105483	CARD8	19	-	48223718	48223868	48221729	48221855	48230437	48230498	53812	11,5	31,14	15,26	13,17	223	73	0.000246923	0.00711467	0.104,0.105	0.274,0.334	-0.2	20
54789	ENSG00000138050	THUMPD2	2	-	39768900	39769093	39768423	39768501	39769709	39770119	54789	47,33	46,14	15,20	39,42	266	73	0.000253912	0.00726002	0.219,0.393	0.095,0.116	0.2	20
29199	ENSG00000115183	TANC1	2	+	159169249	159169351	159163282	159163546	159170523	159170805	29199	20,23	1,5	46,32	1,0	175	73	0.000553889	0.0132107	0.893,0.657	0.95,1.0	-0.2	20
77390	ENSG00000130816	DNMT1	19	-	10186076	10186217	10182040	10182077	10194532	10194626	77390	2,10	3,6	1,0	2,3	214	73	0.000920463	0.0191499	0.185,0.362	0.146,0.0	0.2	20
6078	ENSG00000006194	ZNF263	16	+	3285058	3285239	3282942	3284205	3286022	3286149	6078	128184	5,1	52,54	9,3	254	73	0.00122426	0.0235707	0.88,0.981	0.624,0.838	0.2	20
69318	ENSG00000170876	TMEM43	3	+	14128854	14129085	14125014	14125205	14129411	14129561	69318	19,24	74,50	49,53	26,39	304	73	1.42516e-09	3.51755e-07	0.058,0.103	0.312,0.246	-0.199	19.9
58285	ENSG00000156256	USP16	21	+	29046666	29046780	29043424	29043599	29047227	29047321	58285	117127	14,22	217246	3,12	187	73	1.60789e-06	0.000132468	0.765,0.693	0.966,0.889	-0.199	19.9
4078	ENSG00000068400	GRIPAP1	X	-	48981794	48981872	48981595	48981691	48982978	48983092	4078	98,79	14,16	122102	2,5	151	73	6.39759e-06	0.000408693	0.772,0.705	0.967,0.908	-0.199	19.9
56950	ENSG00000271147	ARMCX5-GPRASP2	X	+	102639399	102639533	102605481	102605653	102649953	102650145	56950	69102	0,0	27,25	4,1	207	73	0.000781022	0.0169207	1.0,1.0	0.704,0.898	0.199	19.9
4943	ENSG00000106144	CASP2	7	+	143289507	143289656	143288214	143288529	143291539	143291690	4943	29,28	41,52	36,57	31,22	222	73	0.0011113	0.021994	0.189,0.15	0.276,0.46	-0.199	19.9
30152	ENSG00000124786	SLC35B3	6	-	8418743	8418885	8417401	8417494	8419579	8419677	30152	2,4	18,35	11,8	6,28	215	73	0.00165464	0.0293355	0.036,0.037	0.384,0.088	-0.199	19.9
22734	ENSG00000121940	CLCC1	1	-	108962308	108962464	108950308	108950438	108963360	108963450	22734	41,46	8,3	35,40	2,0	229	73	0.00310523	0.0463572	0.62,0.83	0.848,1.0	-0.199	19.9
80355	ENSG00000149925	ALDOA	16	+	30065875	30065927	30064423	30064505	30067233	30067366	80355	699820	412463	355306	421457	125	73	3.26228e-12	1.59718e-09	0.498,0.508	0.33,0.281	0.198	19.8
9173	ENSG00000106080	FKBP14	7	-	30020212	30020304	30018995	30019123	30022664	30022816	9173	1,6	27,35	14,24	21,31	165	73	1.52624e-06	0.000126967	0.016,0.07	0.228,0.255	-0.198	19.8
31400	ENSG00000125944	HNRNPR	1	-	23340851	23341017	23338269	23338608	23344210	23344317	31400	267281	49,65	117170	66,64	239	73	4.8236e-05	0.00206385	0.625,0.569	0.351,0.448	0.198	19.8
81106	ENSG00000181523	SGSH	17	-	80215032	80215138	80214614	80214765	80217031	80217192	81106	50,57	4,7	22,27	0,0	179	73	5.21816e-05	0.00218316	0.836,0.769	1.0,1.0	-0.198	19.8
67695	ENSG00000197136	PCNXL3	11	+	65635950	65636031	65635528	65635803	65636173	65636307	67695	4,0	33,40	13,3	11,14	154	73	5.89159e-05	0.00240485	0.054,0.0	0.359,0.092	-0.198	19.8
59800	ENSG00000163684	RPP14	3	+	58310308	58310406	58306274	58306417	58310506	58310591	59800	101,82	13,17	86113	2,6	171	73	0.000147461	0.00483151	0.768,0.673	0.948,0.889	-0.198	19.8
5909	ENSG00000231365	RP11-418J17.1	1	+	119146743	119146836	119140729	119140793	119146952	119147033	5909	7,1	11,31	20,26	26,19	166	73	0.000301736	0.00832842	0.219,0.014	0.253,0.376	-0.198	19.8
4857	ENSG00000130779	CLIP1	12	-	122417326	122417463	122380367	122380558	122422520	122422612	4857	10,7	14,41	13,13	11,8	210	73	0.000954513	0.01968	0.199,0.056	0.291,0.361	-0.198	19.8
79669	ENSG00000104177	MYEF2	15	-	48157827	48157898	48153791	48153893	48157992	48158056	79669	2,6	36,43	18,28	30,42	144	73	3.32853e-07	3.57577e-05	0.027,0.066	0.233,0.253	-0.197	19.7
6494	ENSG00000164002	EXO5	1	+	40509450	40509625	40508789	40508908	40509732	40509790	6494	56,43	3,4	48,62	0,0	248	73	0.000104006	0.0037559	0.846,0.76	1.0,1.0	-0.197	19.7
51062	ENSG00000196141	SPATS2L	2	+	200439121	200439328	200419249	200419496	200440648	200440784	51062	133159	24,39	115130	52,64	280	73	0.000131534	0.00444123	0.591,0.515	0.366,0.346	0.197	19.7
59885	ENSG00000144040	SFXN5	2	-	72967236	72967323	72961201	72961248	72968447	72968533	59885	0,0	5,19	4,2	7,4	160	73	0.000389603	0.01009	0.0,0.0	0.207,0.186	-0.197	19.7
26637	ENSG00000122783	C7orf49	7	-	135168771	135168867	135167731	135167807	135168968	135169060	26637	38,52	52,50	56,47	28,22	169	73	0.00048827	0.0119575	0.24,0.31	0.463,0.48	-0.197	19.7
57752	ENSG00000164924	YWHAZ	8	-	100951928	100952308	100948613	100948900	100952849	100952883	57752	839861	20,12	459498	25,43	453	73	5.89139e-08	8.07094e-06	0.871,0.92	0.747,0.651	0.196	19.6
57842	ENSG00000100429	HDAC10	22	-	50250062	50250160	50249859	50249964	50250770	50250844	57842	76,54	4,9	36,35	0,0	171	73	2.67304e-05	0.00127831	0.89,0.719	1.0,1.0	-0.196	19.6
49991	ENSG00000175309	PHYKPL	5	-	178215275	178215430	178214795	178214885	178222354	178222580	49991	111128	14,19	188220	9,6	228	73	3.05882e-05	0.00142514	0.717,0.683	0.87,0.922	-0.196	19.6
74676	ENSG00000103494	RPGRIP1L	16	-	53645624	53646003	53641284	53641475	53648963	53649115	74676	89117	2,7	69106	0,0	452	73	3.35304e-05	0.00153587	0.878,0.73	1.0,1.0	-0.196	19.6
31398	ENSG00000125944	HNRNPR	1	-	23340851	23341020	23338489	23338608	23344210	23344322	31398	281292	49,65	120183	66,64	242	73	9.93975e-05	0.00362234	0.634,0.575	0.354,0.463	0.196	19.6
19787	ENSG00000160688	FLAD1	1	+	154989579	154989707	154988104	154988849	154990158	154991206	19787	176130	9,3	56,80	8,12	201	73	0.000478846	0.0118139	0.877,0.94	0.718,0.708	0.196	19.6
70148	ENSG00000266338	NBPF15	1	-	144442816	144442920	144440140	144440295	144448774	144448916	70148	8,3	20,28	23,13	14,26	177	73	0.00236699	0.0379749	0.142,0.042	0.404,0.171	-0.196	19.6
54931	ENSG00000137817	PARP6	15	-	72250844	72250957	72250019	72250092	72251206	72251255	54931	152148	33,16	174196	5,10	186	73	1.98555e-05	0.00101278	0.644,0.784	0.932,0.885	-0.195	19.5
53487	ENSG00000163867	ZMYM6	1	-	35012667	35012764	35012430	35012581	35014696	35014888	53487	1,1	24,24	2,8	6,8	170	73	3.3369e-05	0.00153082	0.018,0.018	0.125,0.3	-0.195	19.5
64050	ENSG00000131584	ACAP3	1	-	1294717	1294816	1294401	1294628	1295446	1295554	64050	49,33	3,5	38,54	0,0	172	73	5.37256e-05	0.00223314	0.874,0.737	1.0,1.0	-0.195	19.5
52234	ENSG00000168803	ADAL	15	+	43347019	43347096	43345853	43345980	43348906	43349077	52234	30,47	4,8	22,39	1,0	150	73	9.16462e-05	0.00340425	0.785,0.741	0.915,1.0	-0.195	19.5
51451	ENSG00000113966	ARL6	3	+	97791770	97791826	97787989	97788119	97798023	97798535	51451	18,26	3,4	33,51	1,0	129	73	0.000225122	0.00662274	0.772,0.786	0.949,1.0	-0.195	19.5
48614	ENSG00000134490	TMEM241	18	-	23371421	23371470	23356593	23356663	23373711	23373763	48614	11,8	0,0	15,32	2,5	122	73	0.000380335	0.00990879	1.0,1.0	0.818,0.793	0.195	19.5
46222	ENSG00000176454	LPCAT4	15	-	34360753	34360827	34360110	34360209	34361399	34361532	46222	3,0	17,8	9,11	13,20	147	73	0.000866681	0.0183024	0.081,0.0	0.256,0.215	-0.195	19.5
56533	ENSG00000128699	ORMDL1	2	-	189783009	189783123	189782421	189782602	189784268	189784328	56533	96107	43,50	85107	22,17	187	73	0.0012104	0.0234427	0.466,0.455	0.601,0.711	-0.195	19.5
69293	ENSG00000132423	COQ3	6	-	99383007	99383130	99380286	99380341	99383697	99383824	69293	2,2	13,15	6,16	5,27	196	73	0.00125413	0.0239096	0.054,0.047	0.309,0.181	-0.195	19.5
65567	ENSG00000169592	INO80E	16	+	30001211	30001530	30000928	30001040	30005220	30005323	65567	254205	16,19	115115	23,18	392	73	0.00143707	0.0264672	0.747,0.668	0.482,0.543	0.195	19.5
62573	ENSG00000101003	GINS1	20	+	25413792	25413854	25407726	25407895	25425210	25425327	62573	0,0	2,12	5,1	5,13	135	73	0.00146175	0.0267413	0.0,0.0	0.351,0.04	-0.195	19.5
52172	ENSG00000059377	TBXAS1	7	+	139782487	139782564	139780739	139780824	139782665	139782729	52172	0,0	5,4	3,2	4,7	150	73	0.00330959	0.0484871	0.0,0.0	0.267,0.122	-0.195	19.5
15033	ENSG00000130731	C16orf13	16	-	635280	635340	634882	634956	635611	635774	15033	70,85	0,2	49,51	9,6	133	73	4.32428e-06	0.000296543	1.0,0.959	0.749,0.823	0.194	19.4
25277	ENSG00000147854	UHRF2	9	+	6496962	6497108	6493825	6493932	6497197	6497360	25277	19,10	42,52	34,24	21,27	219	73	1.81036e-05	0.000943568	0.131,0.06	0.351,0.229	-0.194	19.4
80709	ENSG00000122417	ODF2L	1	-	86355344	86355388	86354773	86354859	86356443	86356544	80709	0,1	11,19	6,8	14,19	117	73	2.84431e-05	0.00133983	0.0,0.032	0.211,0.208	-0.194	19.4
54815	ENSG00000114316	USP4	3	-	49293545	49293667	49292509	49292598	49294406	49294598	54815	7,4	32,39	13,9	11,14	195	73	7.90569e-05	0.0030328	0.076,0.037	0.307,0.194	-0.194	19.4
10285	ENSG00000067057	PFKP	10	+	3105121	3105301	3103778	3103944	3105392	3105501	10285	4,7	6,5	0,2	5,9	253	73	0.00178214	0.0309799	0.161,0.288	0.0,0.06	0.194	19.4
41294	ENSG00000152683	SLC30A6	2	+	32197343	32197392	32193888	32193983	32197706	32197826	41294	45,50	13,9	33,61	1,5	122	73	0.00205697	0.0343492	0.674,0.769	0.952,0.88	-0.194	19.4
80682	ENSG00000169379	ARL13B	3	+	93996547	93996684	93995873	93995944	94003658	94003902	80682	9,2	20,16	7,14	7,11	210	73	0.00340617	0.049415	0.135,0.042	0.258,0.307	-0.194	19.4
65769	ENSG00000245694	CRNDE	16	-	54920297	54920410	54918863	54919209	54923584	54923650	65769	393368	3,2	133233	14,24	186	73	1.00364e-13	6.31026e-11	0.981,0.986	0.789,0.792	0.193	19.3
6092	ENSG00000111711	GOLT1B	12	+	21507116	21507151	21506884	21506976	21508382	21508561	6092	1,0	25,42	8,7	24,16	108	73	5.66589e-07	5.67825e-05	0.026,0.0	0.184,0.228	-0.193	19.3
57896	ENSG00000151065	DCP1B	12	-	1991120	1991246	1967843	1967910	1993263	1993391	57896	2,2	22,23	8,16	16,14	199	73	1.00491e-05	0.000596062	0.032,0.031	0.155,0.295	-0.193	19.3
53189	ENSG00000112234	FBXL4	6	-	98926476	98927060	98917373	98917719	98927704	98927822	53189	133113	1,6	190193	0,0	657	73	7.95615e-05	0.00304629	0.937,0.677	1.0,1.0	-0.193	19.3
43267	ENSG00000156642	NPTN	15	-	73591965	73592069	73573661	73573795	73633124	73633227	43267	42,26	0,0	15,37	1,5	177	73	0.000177894	0.00553706	1.0,1.0	0.861,0.753	0.193	19.3
2633	ENSG00000132716	DCAF8	1	-	160221086	160221210	160218848	160218968	160222650	160222781	2633	60,57	59,66	76,90	28,50	197	73	0.000251776	0.00721276	0.274,0.242	0.501,0.4	-0.193	19.3
53180	ENSG00000112234	FBXL4	6	-	98926476	98926586	98917373	98917719	98927704	98927822	53180	40,31	1,6	16,15	0,0	183	73	0.000344198	0.00921513	0.941,0.673	1.0,1.0	-0.193	19.3
45857	ENSG00000050426	LETMD1	12	+	51053777	51053860	51052091	51052207	51056349	51056428	45857	31,62	5,8	66,68	0,3	156	73	0.000362672	0.0095632	0.744,0.784	1.0,0.914	-0.193	19.3
34743	ENSG00000182010	RTKN2	10	-	62262624	62262821	62245998	62246057	62268550	62268707	34743	98,82	8,9	131166	2,4	270	73	0.000409433	0.0104824	0.768,0.711	0.947,0.918	-0.193	19.3
59208	ENSG00000168958	MFF	2	+	227352513	227352573	227340291	227340380	227355676	227355761	59208	32,38	49,34	58116	38,47	133	73	0.00198034	0.0334552	0.264,0.38	0.456,0.575	-0.193	19.3
28262	ENSG00000174851	YIF1A	11	-	66285700	66285786	66284882	66284966	66287597	66287676	28262	11,23	1,3	22,14	0,0	159	73	0.00322124	0.0476014	0.835,0.779	1.0,1.0	-0.193	19.3
60601	ENSG00000213204	RP3-382I10.7	6	+	87506880	87507061	87506381	87506448	87508419	87508596	60601	2,1	15,21	15,23	13,29	254	73	3.02042e-07	3.30421e-05	0.037,0.014	0.249,0.186	-0.192	19.2
50679	ENSG00000151292	CSNK1G3	5	+	123514407	123514548	123512098	123512570	123545416	123545841	50679	8,7	8,16	0,0	12,14	214	73	3.1308e-06	0.00022917	0.254,0.13	0.0,0.0	0.192	19.2
68674	ENSG00000187984	ANKRD19P	9	+	92828937	92829001	92826524	92826578	92836776	92837740	68674	79,55	62,49	13,26	26,61	137	73	4.88881e-05	0.00208438	0.404,0.374	0.21,0.185	0.192	19.2
6514	ENSG00000137573	SULF1	8	+	69469253	69469385	69466816	69466950	69495764	69495850	6514	0,1	4,11	1,10	3,8	205	73	0.000148973	0.00486681	0.0,0.031	0.106,0.308	-0.192	19.2
14526	ENSG00000164896	FASTK	7	-	151076912	151077027	151076625	151076832	151077309	151077401	14526	127,79	21,15	83,67	4,4	188	73	0.000803378	0.0172956	0.701,0.672	0.89,0.867	-0.192	19.2
64778	ENSG00000071054	MAP4K4	2	+	101868028	101868037	101867211	101867309	101869621	101869808	64778	31,42	57,76	44,44	31,42	82	73	0.000907785	0.0189389	0.326,0.33	0.558,0.483	-0.192	19.2
36025	ENSG00000168137	SETD5	3	+	9434562	9434630	9433992	9434485	9434823	9434882	36025	11,15	50,46	11,19	10,27	141	73	0.00188281	0.0322698	0.102,0.144	0.363,0.267	-0.192	19.2
79199	ENSG00000092841	MYL6	12	+	56160625	56160670	56160242	56160320	56161386	56161550	79199	340458	140154	220281	208195	118	73	8.20418e-08	1.07415e-05	0.6,0.648	0.396,0.471	0.191	19.1
7724	ENSG00000026559	KCNG1	20	-	51012358	51012416	51009564	51010364	51013728	51013849	7724	84,71	0,0	42,31	9,2	131	73	1.11096e-06	9.85995e-05	1.0,1.0	0.722,0.896	0.191	19.1
61260	ENSG00000180098	TRNAU1AP	1	+	28561112	28561260	28560632	28560732	28561345	28561398	61260	58,46	69,64	54109	25,60	221	73	1.69177e-05	0.000896314	0.217,0.192	0.416,0.375	-0.191	19.1
68646	ENSG00000104133	SPG11	15	-	44583813	44583960	44574901	44575041	44584164	44584451	68646	52,43	6,2	58,83	0,0	220	73	2.49192e-05	0.00120618	0.742,0.877	1.0,1.0	-0.191	19.1
37482	ENSG00000169087	HSPBAP1	3	-	122754911	122755071	122752590	122752674	122755259	122755377	37482	1,0	9,6	3,10	6,8	233	73	8.01582e-05	0.00306324	0.034,0.0	0.135,0.281	-0.191	19.1
511	ENSG00000177479	ARIH2	3	+	48924717	48924839	48922747	48922811	48927461	48927813	511	117167	61,70	117152	28,29	195	73	0.000103406	0.00373702	0.418,0.472	0.61,0.662	-0.191	19.1
55475	ENSG00000126787	DLGAP5	14	-	55148593	55148684	55148111	55148473	55150798	55150848	55475	13,23	41,39	36,45	29,36	164	73	0.000205489	0.00617708	0.124,0.208	0.356,0.357	-0.191	19.1
20958	ENSG00000162910	MRPL55	1	-	228108954	228109021	228108234	228108318	228109148	228109299	20958	142150	38,37	59,82	3,10	140	73	0.000636227	0.0145489	0.661,0.679	0.911,0.81	-0.191	19.1
63721	ENSG00000143702	CEP170	1	-	243185778	243186072	243172696	243172846	243186258	243186422	63721	178195	5,6	128158	11,16	367	73	0.000828633	0.0176765	0.876,0.866	0.698,0.663	0.191	19.1
47562	ENSG00000115107	STEAP3	2	+	119253597	119253714	119247678	119248206	119254683	119254848	47562	0,0	17,14	0,8	12,5	190	73	0.00145789	0.026687	0.0,0.0	0.0,0.381	-0.191	19.1
41544	ENSG00000118412	CASP8AP2	6	+	89831229	89831339	89829940	89830067	89846561	89846644	41544	5,5	14,14	14,26	13,21	183	73	0.00252326	0.039861	0.125,0.125	0.3,0.331	-0.191	19.1
20636	ENSG00000111271	ACAD10	12	+	111747587	111747725	111747291	111747385	111748316	111748475	20636	3,3	36,27	8,7	12,7	211	73	4.94235e-05	0.00210261	0.028,0.037	0.187,0.257	-0.19	19
1201	ENSG00000182944	EWSR1	22	+	29290412	29290593	29288605	29288786	29292136	29292169	1201	69,48	5,3	43,70	0,0	254	73	7.44595e-05	0.00288488	0.799,0.821	1.0,1.0	-0.19	19
535	ENSG00000177479	ARIH2	3	+	48924709	48924839	48922747	48922811	48927461	48927813	535	90132	61,70	96111	28,29	203	73	0.000207051	0.00621467	0.347,0.404	0.552,0.579	-0.19	19
53190	ENSG00000112234	FBXL4	6	-	98926476	98927060	98905425	98905670	98927704	98927822	53190	123100	4,2	189192	0,0	657	73	0.000243061	0.00702713	0.774,0.847	1.0,1.0	-0.19	19
1225	ENSG00000196693	ZNF33B	10	-	42614281	42614358	42594594	42594696	42631928	42632024	1225	4,10	0,0	21,38	5,1	150	73	0.000554042	0.0132107	1.0,1.0	0.671,0.949	0.19	19
70163	ENSG00000266338	NBPF15	1	-	144442816	144442917	144440140	144440295	144448774	144448916	70163	7,2	20,28	20,12	14,26	174	73	0.00128243	0.0243327	0.128,0.029	0.375,0.162	-0.19	19
26639	ENSG00000122783	C7orf49	7	-	135168744	135168867	135167731	135167807	135168968	135169060	26639	75113	52,50	110,86	28,22	196	73	0.00136516	0.0254737	0.349,0.457	0.594,0.593	-0.19	19
28796	ENSG00000117335	CD46	1	+	207767606	207767651	207767012	207767195	207767778	207767823	28796	0,1	53,31	12,33	51,55	118	73	6.44615e-10	1.78254e-07	0.0,0.02	0.127,0.271	-0.189	18.9
47676	ENSG00000204463	BAG6	6	-	31639499	31639646	31639027	31639226	31640198	31640306	47676	282298	35,35	312250	72,83	220	73	1.8392e-05	0.000955267	0.728,0.739	0.59,0.5	0.189	18.9
[truncated: 57,731 more rows]
