# Supplementary material for: KDM7A and KDM1A inhibition suppresses tumour promoting pathways in prostate cancer
Source: Mol Oncol. 2026 Mar 23:10.1002/1878-0261.70238. Online ahead of print. doi: 10.1002/1878-0261.70238 (PMC13398633; doi:10.1002/1878-0261.70238)
Supplement: Supplementary file 46 — Table S35. Alternative splicing events data for LNCaP vehicle compared to namoline and TCE‐5002 combination treatment in the presence of R1881, for RI (RI = retained intron, significant splicing events FDR‐corrected P value < 0.05, highlighted in yellow). [file MOL2-9999-0-s040.xlsx]

## Sheet: RI
ID	GeneID	geneSymbol	chr	strand	riExonStart_0base	riExonEnd	upstreamES	upstreamEE	downstreamES	downstreamEE	ID	IC_SAMPLE_1	SC_SAMPLE_1	IC_SAMPLE_2	SC_SAMPLE_2	IncFormLen	SkipFormLen	PValue	FDR	IncLevel1	IncLevel2	IncLevelDifference	Abs dPsi
3837	ENSG00000132274	TRIM22	11	+	5697247	5698545	5697247	5697343	5698314	5698545	3837	2,2	2,3	1,4	0,0	1044	73	1.67593e-09	2.51497e-07	0.065,0.045	1.0,1.0	-0.945	94.5
8018	ENSG00000196440	ARMCX4	X	+	101531643	101533459	101531643	101532012	101533083	101533459	8018	8,0	4,2	4,16	0,0	1144	73	3.43858e-12	9.70093e-10	0.113,0.0	1.0,1.0	-0.944	94.4
710	ENSG00000185684	EP400NL	12	+	132103996	132105304	132103996	132104170	132104377	132105304	710	3,1	6,5	4,8	0,0	280	73	4.06896e-10	7.75631e-08	0.115,0.05	1.0,1.0	-0.917	91.7
332	ENSG00000226051	ZNF503-AS1	10	+	75358509	75359049	75358509	75358707	75358938	75359049	332	2,2	4,7	1,1	0,0	304	73	1.10254e-07	9.46304e-06	0.107,0.064	1.0,1.0	-0.914	91.4
2958	ENSG00000100867	DHRS2	14	+	23639793	23643219	23639793	23639895	23643151	23643219	2958	70,16	10,9	11,12	0,0	3329	73	1.461e-05	0.000533907	0.133,0.038	1.0,1.0	-0.914	91.4
4385	ENSG00000164076	CAMKV	3	-	49860942	49861300	49860942	49861018	49861179	49861300	4385	1,1	0,0	1,4	4,11	234	73	1.32815e-06	8.00636e-05	1.0,1.0	0.072,0.102	0.913	91.3
4682	ENSG00000241106	HLA-DOB	6	-	32813722	32814601	32813722	32813833	32814319	32814601	4682	2,8	7,6	7,19	0,0	559	73	1.6765e-11	4.07737e-09	0.036,0.148	1.0,1.0	-0.908	90.8
2797	ENSG00000115761	NOL10	2	-	10673321	10673557	10673321	10673333	10673519	10673557	2797	3,3	0,0	2,0	2,1	259	73	3.38414e-06	0.000170488	1.0,1.0	0.22,0.0	0.89	89
7752	ENSG00000157353	FUK	16	+	70466881	70467966	70466881	70467471	70467885	70467966	7752	10,6	12,6	6,2	0,0	487	73	8.90189e-07	5.7601e-05	0.111,0.13	1.0,1.0	-0.879	87.9
8339	ENSG00000102878	HSF4	16	+	67167587	67167804	67167587	67167599	67167719	67167804	8339	8,3	1,0	0,0	1,2	193	73	1.91089e-09	2.75052e-07	0.752,1.0	0.0,0.0	0.876	87.6
128	ENSG00000077616	NAALAD2	11	+	90158144	90159337	90158144	90158238	90159238	90159337	128	7,8	0,0	5,7	3,2	1073	73	8.48438e-10	1.40857e-07	1.0,1.0	0.102,0.192	0.853	85.3
2550	ENSG00000166105	GLB1L3	11	+	134292131	134293209	134292131	134292177	134293144	134293209	2550	7,0	1,3	6,8	0,0	1040	73	1.44482e-09	2.21529e-07	0.329,0.0	1.0,1.0	-0.836	83.6
4662	ENSG00000166482	MFAP4	17	-	19385098	19385454	19385098	19385281	19385357	19385454	4662	0,3	3,3	2,1	0,0	149	73	2.03866e-09	2.87573e-07	0.0,0.329	1.0,1.0	-0.836	83.6
1298	ENSG00000187994	RINL	19	-	38876330	38876781	38876330	38876490	38876692	38876781	1298	0,2	1,1	2,4	0,0	275	73	0.00102471	0.0156435	0.0,0.347	1.0,1.0	-0.827	82.7
8378	ENSG00000182472	CAPN12	19	-	38734318	38734870	38734318	38734389	38734812	38734870	8378	4,2	0,0	4,0	1,5	496	73	3.13083e-12	9.20072e-10	1.0,1.0	0.371,0.0	0.815	81.5
5111	ENSG00000183208	GDPGP1	15	+	90234262	90234596	90234262	90234272	90234521	90234596	5111	2,4	0,0	1,1	1,1	322	73	1.42585e-05	0.000523775	1.0,1.0	0.185,0.185	0.815	81.5
1430	ENSG00000159314	ARHGAP27	17	-	45396206	45396585	45396206	45396284	45396486	45396585	1430	1,3	1,4	1,5	0,0	275	73	7.53741e-08	6.90408e-06	0.21,0.166	1.0,1.0	-0.812	81.2
708	ENSG00000185684	EP400NL	12	+	132103996	132105304	132103996	132104170	132104374	132105304	708	3,1	2,2	4,8	0,0	277	73	3.63187e-07	2.80638e-05	0.283,0.116	1.0,1.0	-0.8	80
4303	ENSG00000161958	FGF11	17	+	7441775	7442532	7441775	7441879	7442457	7442532	4303	4,1	1,1	8,2	0,0	651	73	0.00318445	0.0359682	0.31,0.101	1.0,1.0	-0.794	79.4
4646	ENSG00000273066	RP11-216L13.19	9	+	136799222	136799790	136799222	136799223	136799712	136799790	4646	11,13	0,0	15,12	8,4	562	73	1.52351e-08	1.79088e-06	1.0,1.0	0.196,0.28	0.762	76.2
4005	ENSG00000102904	TSNAXIP1	16	+	67825666	67826282	67825666	67826076	67826151	67826282	4005	2,3	0,0	0,2	2,1	148	73	4.83499e-05	0.00142146	1.0,1.0	0.0,0.497	0.752	75.2
7377	ENSG00000165125	TRPV6	7	-	142877141	142877773	142877141	142877274	142877650	142877773	7377	1,6	0,1	0,0	2,1	449	73	3.36141e-05	0.00104903	1.0,0.494	0.0,0.0	0.747	74.7
2359	ENSG00000090539	CHRD	3	+	184386045	184386938	184386045	184386159	184386844	184386938	2359	4,8	1,2	5,5	0,0	758	73	1.60085e-05	0.000579016	0.278,0.278	1.0,1.0	-0.722	72.2
1674	ENSG00000168071	CCDC88B	11	+	64353053	64353496	64353053	64353240	64353350	64353496	1674	1,0	3,1	3,1	1,0	183	73	8.69709e-05	0.0022974	0.117,0.0	0.545,1.0	-0.714	71.4
7551	ENSG00000173531	MST1	3	-	49687148	49687668	49687148	49687478	49687555	49687668	7551	8,5	42,22	3,2	1,0	150	73	0.0001052	0.00266834	0.085,0.1	0.593,1.0	-0.704	70.4
3900	ENSG00000218358	RAET1K	6	-	150000852	150001668	150000852	150001010	150001350	150001668	3900	4,5	1,4	15,28	0,0	413	73	1.64795e-08	1.90541e-06	0.414,0.181	1.0,1.0	-0.703	70.3
2032	ENSG00000105227	PRX	19	-	40393767	40398816	40393767	40397970	40398619	40398816	2032	0,3	7,7	8,1	1,0	722	73	0.00050763	0.00938913	0.0,0.042	0.447,1.0	-0.703	70.3
2021	ENSG00000244257	PKD1P1	16	+	16322305	16322551	16322305	16322437	16322527	16322551	2021	2,4	3,3	2,1	0,0	163	73	8.79167e-08	7.9497e-06	0.23,0.374	1.0,1.0	-0.698	69.8
4266	ENSG00000197037	ZSCAN25	7	+	99619560	99621574	99619560	99619997	99621372	99621574	4266	17,7	1,2	21,41	0,0	1448	73	9.79254e-05	0.00252069	0.462,0.15	1.0,1.0	-0.694	69.4
7256	ENSG00000171962	DRC3	17	+	17992764	17994418	17992764	17992911	17994298	17994418	7256	7,13	4,4	8,28	0,1	1460	73	0.000162286	0.00384095	0.08,0.14	1.0,0.583	-0.681	68.1
2754	ENSG00000196150	ZNF250	8	-	144889686	144890059	144889686	144889697	144889932	144890059	2754	3,4	1,3	4,10	0,0	308	73	3.19177e-06	0.000164318	0.416,0.24	1.0,1.0	-0.672	67.2
8652	ENSG00000189136	UBE2Q2P1	15	-	84569504	84570795	84569504	84569654	84570711	84570795	8652	33,21	0,0	6,20	1,2	1130	73	0.000134931	0.00331592	1.0,1.0	0.279,0.392	0.664	66.4
8604	ENSG00000161267	BDH1	3	-	197533488	197534156	197533488	197533561	197534094	197534156	8604	8,4	0,0	4,10	3,1	606	73	2.38289e-06	0.000132335	1.0,1.0	0.138,0.546	0.658	65.8
7548	ENSG00000173531	MST1	3	-	49687148	49687478	49687148	49687285	49687363	49687478	7548	18,8	41,13	5,5	0,1	151	73	5.881e-06	0.000265994	0.175,0.229	1.0,0.707	-0.651	65.1
3310	ENSG00000168237	GLYCTK	3	+	52290959	52291922	52290959	52291111	52291746	52291922	3310	33,15	6,3	6,3	0,0	708	73	1.53536e-06	9.09991e-05	0.362,0.34	1.0,1.0	-0.649	64.9
4042	ENSG00000117480	FAAH	1	+	46405587	46406078	46405587	46405794	46406037	46406078	4042	18,12	9,15	14,9	1,0	316	73	3.42741e-06	0.000171444	0.316,0.156	0.764,1.0	-0.646	64.6
5428	ENSG00000166436	TRIM66	11	-	8624358	8625228	8624358	8624551	8624712	8625228	5428	7,7	3,0	0,2	4,4	234	73	0.000169764	0.00397789	0.421,1.0	0.0,0.135	0.643	64.3
3853	ENSG00000042317	SPATA7	14	+	88427629	88429463	88427629	88427699	88429347	88429463	3853	13,8	4,3	23,33	1,0	1721	73	6.37166e-05	0.00178331	0.121,0.102	0.494,1.0	-0.635	63.5
8880	ENSG00000129534	MIS18BP1	14	-	45232572	45232775	45232572	45232627	45232732	45232775	8880	1,9	4,2	2,5	0,0	178	73	7.44264e-07	5.0474e-05	0.093,0.649	1.0,1.0	-0.629	62.9
6385	ENSG00000172936	MYD88	3	+	38140387	38140848	38140387	38140568	38140756	38140848	6385	3,2	1,0	1,0	1,2	261	73	8.20001e-05	0.00219071	0.456,1.0	0.219,0.0	0.618	61.8
3271	ENSG00000115257	PCSK4	19	-	1486852	1487313	1486852	1487065	1487140	1487313	3271	0,0	2,1	6,3	0,5	148	73	2.56262e-05	0.000852554	0.0,0.0	1.0,0.228	-0.614	61.4
5731	ENSG00000147133	TAF1	X	+	71421143	71421376	71421143	71421224	71421308	71421376	5731	2,1	1,0	1,3	3,10	157	73	0.00394737	0.0423113	0.482,1.0	0.134,0.122	0.613	61.3
6172	ENSG00000082068	WDR70	5	+	37721114	37725050	37721114	37721215	37724933	37725050	6172	56,60	3,1	64,45	0,0	3791	73	6.54957e-06	0.000283399	0.264,0.536	1.0,1.0	-0.6	60
2960	ENSG00000204301	NOTCH4	6	-	32194842	32196421	32194842	32196150	32196323	32196421	2960	6,7	2,4	2,6	0,0	246	73	3.66067e-07	2.80638e-05	0.471,0.342	1.0,1.0	-0.594	59.4
976	ENSG00000082269	FAM135A	6	+	70524930	70526698	70524930	70525191	70525863	70526698	976	88,85	19,19	232251	6,0	745	73	9.94227e-12	2.50439e-09	0.312,0.305	0.791,1.0	-0.587	58.7
4250	ENSG00000100926	TM9SF1	14	-	24194674	24195408	24194674	24195036	24195269	24195408	4250	12,7	2,5	5,5	0,0	306	73	9.43344e-08	8.31676e-06	0.589,0.25	1.0,1.0	-0.581	58.1
7801	ENSG00000151502	VPS26B	11	+	134234896	134235707	134234896	134235053	134235494	134235707	7801	20,4	3,1	2,1	0,0	514	73	5.37268e-05	0.00154039	0.486,0.362	1.0,1.0	-0.576	57.6
8208	ENSG00000243649	CFB	6	+	31947944	31948512	31947944	31948081	31948373	31948512	8208	1,3	0,0	6,11	1,5	365	73	1.11361e-07	9.46304e-06	1.0,1.0	0.545,0.306	0.575	57.5
446	ENSG00000110811	P3H3	12	+	6833591	6834049	6833591	6833644	6833924	6834049	446	29,25	5,11	17,7	0,0	353	73	1.40426e-06	8.39345e-05	0.545,0.32	1.0,1.0	-0.568	56.8
5864	ENSG00000062524	LTK	15	-	41507094	41507657	41507094	41507290	41507561	41507657	5864	12,5	1,0	7,8	2,9	344	73	0.000111106	0.00277883	0.718,1.0	0.426,0.159	0.567	56.7
5375	ENSG00000171953	ATPAF2	17	-	18021122	18021663	18021122	18021238	18021421	18021663	5375	9,5	8,2	12,5	1,0	256	73	5.7133e-05	0.00161831	0.243,0.416	0.774,1.0	-0.557	55.7
2784	ENSG00000007402	CACNA2D2	3	-	50364887	50365184	50364887	50364970	50365074	50365184	2784	8,5	0,2	4,2	4,7	177	73	0.00132163	0.01891	1.0,0.508	0.292,0.105	0.555	55.5
6591	ENSG00000141736	ERBB2	17	+	39694680	39695181	39694680	39694900	39694987	39695181	6591	5,10	0,0	4,9	4,3	160	73	3.01175e-07	2.36021e-05	1.0,1.0	0.313,0.578	0.554	55.4
4008	ENSG00000135740	SLC9A5	16	+	67255392	67255930	67255392	67255471	67255838	67255930	4008	15,19	3,4	26,16	0,0	440	73	7.60268e-07	5.10683e-05	0.453,0.441	1.0,1.0	-0.553	55.3
1605	ENSG00000049283	EPN3	17	+	50536420	50537118	50536420	50536625	50536707	50537118	1605	9,2	2,3	1,3	0,0	155	73	9.78482e-06	0.0003899	0.679,0.239	1.0,1.0	-0.541	54.1
8420	ENSG00000111664	GNB3	12	+	6841257	6841624	6841257	6841344	6841585	6841624	8420	94,90	50,35	17,13	0,1	314	73	4.93501e-06	0.000233602	0.304,0.374	1.0,0.751	-0.536	53.6
6342	ENSG00000224843	LINC00240	6	+	27023253	27023924	27023253	27023397	27023764	27023924	6342	10,17	1,1	0,15	2,6	440	73	0.00357879	0.0393778	0.624,0.738	0.0,0.293	0.535	53.5
5452	ENSG00000172732	MUS81	11	+	65863415	65863657	65863415	65863502	65863577	65863657	5452	10,8	1,0	4,5	3,4	148	73	3.28685e-05	0.00103782	0.831,1.0	0.397,0.381	0.526	52.6
5214	ENSG00000156345	CDK20	9	-	87970567	87970897	87970567	87970630	87970775	87970897	5214	23,24	5,0	8,12	10,7	218	73	0.000649258	0.0111961	0.606,1.0	0.211,0.365	0.515	51.5
8144	ENSG00000140543	DET1	15	-	88530622	88531715	88530622	88531473	88531612	88531715	8144	19,26	12,15	32,59	2,2	212	73	5.19748e-09	6.54605e-07	0.353,0.374	0.846,0.91	-0.514	51.4
3046	ENSG00000147454	SLC25A37	8	+	23566107	23568378	23566107	23566336	23568321	23568378	3046	352306	10,23	10111273	1,4	2058	73	8.73113e-12	2.36849e-09	0.555,0.321	0.973,0.919	-0.508	50.8
4721	ENSG00000168676	KCTD19	16	-	67295262	67296259	67295262	67295405	67296158	67296259	4721	11,25	9,14	80106	4,6	826	73	3.15661e-10	6.36102e-08	0.097,0.136	0.639,0.61	-0.508	50.8
717	ENSG00000122557	HERPUD2	7	-	35694183	35695135	35694183	35694627	35694800	35695135	717	12,5	5,16	12,9	1,1	246	73	0.000396518	0.00785574	0.416,0.085	0.781,0.728	-0.504	50.4
6310	ENSG00000131187	F12	5	-	177403480	177404090	177403480	177403617	177403858	177404090	6310	15,20	1,4	3,5	4,6	314	73	0.000418956	0.00823091	0.777,0.538	0.148,0.162	0.502	50.2
4024	ENSG00000136378	ADAMTS7	15	-	78776187	78777588	78776187	78776333	78777443	78777588	4024	5,0	0,4	2,4	0,0	1183	73	9.24928e-06	0.000374915	1.0,0.0	1.0,1.0	-0.5	50
2469	ENSG00000158813	EDA	X	+	69616066	69617299	69616066	69616704	69617085	69617299	2469	3,1	0,0	0,1	2,0	454	73	4.24647e-05	0.00128029	1.0,1.0	0.0,1.0	0.5	50
2347	ENSG00000110719	TCIRG1	11	+	68050136	68050647	68050136	68050254	68050443	68050647	2347	4,5	0,0	0,1	2,0	262	73	0.000209918	0.00467052	1.0,1.0	0.0,1.0	0.5	50
2478	ENSG00000188001	TPRG1	3	+	189150655	189151136	189150655	189150805	189150903	189151136	2478	1,0	0,2	1,3	0,0	171	73	0.000744733	0.0124469	1.0,0.0	1.0,1.0	-0.5	50
5583	ENSG00000088836	SLC4A11	20	-	3230186	3230560	3230186	3230260	3230499	3230560	5583	5,2	0,0	2,0	0,2	312	73	0.000935992	0.0147356	1.0,1.0	1.0,0.0	0.5	50
1982	ENSG00000205084	TMEM231	16	-	75541373	75541558	75541373	75541455	75541533	75541558	1982	3,2	0,0	1,0	0,2	151	73	0.00108073	0.0162872	1.0,1.0	1.0,0.0	0.5	50
1821	ENSG00000099860	GADD45B	19	+	2476355	2476630	2476355	2476431	2476528	2476630	1821	3,7	0,0	3,0	0,4	170	73	0.00127131	0.0184575	1.0,1.0	1.0,0.0	0.5	50
2775	ENSG00000176438	SYNE3	14	-	95449930	95452383	95449930	95450129	95452246	95452383	2775	3,2	0,0	2,0	0,1	2190	73	0.00148662	0.0203594	1.0,1.0	1.0,0.0	0.5	50
1840	ENSG00000109956	B3GAT1	11	-	134387547	134387940	134387547	134387694	134387826	134387940	1840	11,6	0,0	0,2	2,0	205	73	0.00373752	0.0408575	1.0,1.0	0.0,1.0	0.5	50
6075	ENSG00000153914	SREK1	5	+	66162413	66163922	66162413	66162483	66163791	66163922	6075	198223	0,0	117202	13,5	1381	73	3.34023e-08	3.51622e-06	1.0,1.0	0.322,0.681	0.498	49.8
6636	ENSG00000151092	NGLY1	3	-	25736308	25737455	25736308	25736400	25737333	25737455	6636	19,35	3,1	42,55	0,0	1006	73	9.29225e-05	0.00244546	0.315,0.717	1.0,1.0	-0.484	48.4
2530	ENSG00000149761	NUDT22	11	+	64226289	64227132	64226289	64226427	64226634	64227132	2530	53,31	28,16	51,45	4,2	280	73	4.88439e-08	4.78466e-06	0.33,0.336	0.769,0.854	-0.478	47.8
6056	ENSG00000144635	DYNC1LI1	3	-	32530283	32533097	32530283	32530328	32532985	32533097	6056	21,9	0,0	4,9	2,0	2730	73	0.000622627	0.0108856	1.0,1.0	0.051,1.0	0.475	47.5
2223	ENSG00000178821	TMEM52	1	-	1918252	1918934	1918252	1918431	1918892	1918934	2223	14,19	1,4	6,10	0,0	534	73	3.36227e-06	0.000170488	0.657,0.394	1.0,1.0	-0.474	47.4
5795	ENSG00000211451	GNRHR2	1	+	145919343	145919900	145919343	145919419	145919679	145919900	5795	12,2	0,0	1,6	4,0	333	73	0.00145846	0.0201301	1.0,1.0	0.052,1.0	0.474	47.4
2065	ENSG00000205758	CRYZL1	21	-	33616540	33616750	33616540	33616603	33616705	33616750	2065	8,2	7,10	11,10	4,1	175	73	0.00210921	0.0263296	0.323,0.077	0.534,0.807	-0.471	47.1
5912	ENSG00000105197	TIMM50	19	+	39485590	39486291	39485590	39485803	39486186	39486291	5912	37,42	10,3	31,25	0,0	456	73	1.24724e-06	7.71649e-05	0.372,0.691	1.0,1.0	-0.469	46.9
4902	ENSG00000182473	EXOC7	17	-	76087653	76088562	76087653	76087720	76088463	76088562	4902	71,64	7,4	50,33	0,0	816	73	7.35368e-07	5.03549e-05	0.476,0.589	1.0,1.0	-0.468	46.8
5929	ENSG00000182484	WASH6P	X	+	156022313	156022834	156022313	156022459	156022698	156022834	5929	8,12	2,2	1,16	0,0	312	73	0.000183856	0.00422389	0.483,0.584	1.0,1.0	-0.467	46.7
14	ENSG00000135749	PCNXL2	1	-	232984135	232986540	232984135	232984477	232986091	232986540	14	60,48	23,18	103107	4,3	1687	73	5.64757e-11	1.20704e-08	0.101,0.103	0.527,0.607	-0.465	46.5
7894	ENSG00000103174	NAGPA	16	-	5027979	5028403	5027979	5028185	5028292	5028403	7894	8,2	0,0	5,1	0,5	180	73	0.00246716	0.0296944	1.0,1.0	1.0,0.075	0.463	46.3
105	ENSG00000110844	PRPF40B	12	+	49631859	49632880	49631859	49631925	49632854	49632880	105	11,26	0,0	6,26	5,0	1002	73	0.000791362	0.0130408	1.0,1.0	0.08,1.0	0.46	46
3893	ENSG00000164039	BDH2	4	-	103085348	103086540	103085348	103085462	103085698	103086540	3893	7,21	0,0	20,73	8,7	309	73	7.32679e-06	0.000310935	1.0,1.0	0.371,0.711	0.459	45.9
6637	ENSG00000151092	NGLY1	3	-	25736308	25737455	25736308	25736392	25737333	25737455	6637	21,35	0,0	42,58	3,3	1014	73	4.01572e-06	0.00019533	1.0,1.0	0.502,0.582	0.458	45.8
59	ENSG00000197958	RPL12	9	-	127449474	127449708	127449474	127449521	127449609	127449708	59	46,33	3,2	28,36	15,26	161	73	1.34649e-08	1.60962e-06	0.874,0.882	0.458,0.386	0.456	45.6
2346	ENSG00000110719	TCIRG1	11	+	68047646	68047972	68047646	68047804	68047881	68047972	2346	10,5	3,3	3,0	8,5	150	73	0.00024095	0.00527771	0.619,0.448	0.154,0.0	0.456	45.6
2436	ENSG00000173209	AHSA2	2	+	61185501	61186497	61185501	61185618	61186445	61186497	2436	305240	71,83	419699	14,31	900	73	0	0	0.258,0.19	0.708,0.647	-0.454	45.4
3758	ENSG00000179532	DNHD1	11	+	6570008	6572027	6570008	6571423	6571635	6572027	3758	29,42	17,9	26,25	1,1	285	73	0.000107204	0.00270039	0.304,0.544	0.869,0.865	-0.443	44.3
857	ENSG00000165810	BTNL9	5	+	181053048	181053316	181053048	181053099	181053199	181053316	857	12,19	5,5	2,7	0,0	173	73	5.85507e-06	0.000265994	0.503,0.616	1.0,1.0	-0.441	44.1
3799	ENSG00000101812	H2BFM	X	+	104041087	104042454	104041087	104041106	104042111	104042454	3799	8,9	0,0	6,8	0,4	1078	73	0.000715986	0.0120235	1.0,1.0	1.0,0.119	0.441	44.1
6625	ENSG00000234177	LINC01114	2	-	104754325	104755755	104754325	104754440	104755592	104755755	6625	3,4	0,0	7,7	0,3	1225	73	0.00133194	0.0189399	1.0,1.0	1.0,0.122	0.439	43.9
4703	ENSG00000103507	BCKDK	16	+	31110400	31111219	31110400	31110499	31111090	31111219	4703	23,25	1,4	18,41	0,0	664	73	7.26371e-06	0.000310935	0.717,0.407	1.0,1.0	-0.438	43.8
1444	ENSG00000203896	LIME1	20	+	63737820	63738060	63737820	63737902	63738007	63738060	1444	14,13	11,9	9,7	0,2	178	73	0.00414538	0.0435728	0.343,0.372	1.0,0.589	-0.437	43.7
583	ENSG00000106733	NMRK1	9	-	75068995	75070042	75068995	75069102	75069894	75070042	583	18,24	7,3	62,52	3,1	865	73	0.00136618	0.0191564	0.178,0.403	0.636,0.814	-0.434	43.4
5639	ENSG00000011332	DPF1	19	-	38217459	38217876	38217459	38217591	38217811	38217876	5639	23,15	1,0	5,6	1,2	293	73	0.00268208	0.0314754	0.851,1.0	0.555,0.428	0.434	43.4
166	ENSG00000186376	ZNF75D	X	-	135341767	135344087	135341767	135341954	135343260	135344087	166	106,63	10,5	144166	3,1	1379	73	0.000132376	0.00328748	0.359,0.4	0.718,0.898	-0.429	42.9
2671	ENSG00000105369	CD79A	19	+	41878989	41879653	41878989	41879175	41879534	41879653	2671	2,1	0,0	3,1	3,0	432	73	0.000814434	0.0132968	1.0,1.0	0.145,1.0	0.427	42.7
5677	ENSG00000122435	TRMT13	1	+	100140407	100141019	100140407	100140514	100140844	100141019	5677	20,22	1,7	18,35	0,0	403	73	2.95974e-06	0.00015463	0.784,0.363	1.0,1.0	-0.426	42.6
4253	ENSG00000173137	ADCK5	8	+	144391579	144391866	144391579	144391711	144391782	144391866	4253	14,13	1,2	5,7	3,7	144	73	0.00100159	0.015424	0.877,0.767	0.458,0.336	0.425	42.5
3674	ENSG00000124074	ENKD1	16	-	67663419	67663841	67663419	67663556	67663652	67663841	3674	10,12	4,3	4,1	0,0	169	73	8.39138e-06	0.000346108	0.519,0.633	1.0,1.0	-0.424	42.4
1264	ENSG00000131876	SNRPA1	15	-	101285725	101287010	101285725	101285801	101286907	101287010	1264	332216	44,31	478825	14,14	1179	73	2.74447e-13	8.79853e-11	0.318,0.301	0.679,0.785	-0.422	42.2
8963	ENSG00000142046	TMEM91	19	+	41382771	41384083	41382771	41382921	41383862	41384083	8963	51,38	5,1	43,44	0,0	1014	73	2.59747e-06	0.000140923	0.423,0.732	1.0,1.0	-0.422	42.2
6350	ENSG00000110237	ARHGEF17	11	+	73364451	73365122	73364451	73364600	73365093	73365122	6350	7,6	0,4	20,5	0,0	566	73	0.00173022	0.0229809	1.0,0.162	1.0,1.0	-0.419	41.9
9134	ENSG00000062598	ELMO2	20	-	46368890	46370525	46368890	46368965	46370442	46370525	9134	26,22	0,5	21,34	0,0	1550	73	0.000930326	0.0146792	1.0,0.172	1.0,1.0	-0.414	41.4
7675	ENSG00000140939	NOL3	16	+	67174161	67174944	67174161	67174300	67174620	67174944	7675	32,35	2,0	7,12	1,4	393	73	0.00183475	0.0238314	0.748,1.0	0.565,0.358	0.413	41.3
5180	ENSG00000125931	CITED1	X	-	72306476	72306987	72306476	72306495	72306857	72306987	5180	46,50	0,0	13,5	0,4	435	73	0.00246572	0.0296944	1.0,1.0	1.0,0.173	0.413	41.3
4197	ENSG00000159348	CYB5R1	1	-	202965886	202966600	202965886	202966109	202966527	202966600	4197	28,14	3,4	17,19	0,1	491	73	0.000598357	0.0106035	0.581,0.342	1.0,0.739	-0.408	40.8
5450	ENSG00000141499	WRAP53	17	+	7688476	7689079	7688476	7688561	7688647	7689079	5450	22,14	21,29	28,29	5,9	159	73	1.24046e-05	0.000465369	0.325,0.181	0.72,0.597	-0.405	40.5
8422	ENSG00000158092	NCK1	3	+	136945582	136946295	136945582	136945752	136946151	136946295	8422	260348	52,54	277370	6,9	472	73	9.99201e-16	5.8728e-13	0.436,0.499	0.877,0.864	-0.403	40.3
3442	ENSG00000115282	TTC31	2	+	74492138	74492445	74492138	74492229	74492303	74492445	3442	19,16	5,6	11,13	24,21	147	73	1.32648e-05	0.000489824	0.654,0.57	0.185,0.235	0.402	40.2
7669	ENSG00000168970	JMJD7-PLA2G4B	15	+	41842192	41842591	41842192	41842276	41842553	41842591	7669	5,4	11,14	11,13	4,2	350	73	3.561e-05	0.00109968	0.087,0.056	0.365,0.576	-0.399	39.9
4711	ENSG00000267796	LIN37	19	+	35752433	35752999	35752433	35752484	35752913	35752999	4711	16,12	0,0	12,27	1,3	502	73	0.000284382	0.00600522	1.0,1.0	0.636,0.567	0.399	39.9
6064	ENSG00000171163	ZNF692	1	-	248855557	248855946	248855557	248855635	248855724	248855946	6064	68,49	7,12	23,20	25,15	162	73	2.7128e-06	0.00014495	0.814,0.648	0.293,0.375	0.397	39.7
6301	ENSG00000175110	MRPS22	3	+	139350178	139351060	139350178	139350322	139351030	139351060	6301	49,80	1,1	89161	13,14	781	73	0.000171855	0.00400179	0.821,0.882	0.39,0.518	0.397	39.7
8291	ENSG00000185163	DDX51	12	-	132140830	132141420	132140830	132141020	132141274	132141420	8291	56,25	43,23	49,35	6,6	327	73	1.92192e-07	1.55808e-05	0.225,0.195	0.646,0.566	-0.396	39.6
1697	ENSG00000145476	CYP4V2	4	+	186201156	186205302	186201156	186201342	186205199	186205302	1697	231216	2,4	25,14	1,3	3930	73	0.00178992	0.0234217	0.682,0.501	0.317,0.08	0.393	39.3
8162	ENSG00000026036	RTEL1-TNFRSF6B	20	+	63691741	63693003	63691741	63691837	63692903	63693003	8162	27,28	0,0	10,22	0,5	1139	73	0.000804272	0.0131919	1.0,1.0	1.0,0.22	0.39	39
7047	ENSG00000103932	RPAP1	15	-	41517797	41518182	41517797	41517884	41518005	41518182	7047	16,1	0,0	8,3	0,4	194	73	0.00494258	0.049578	1.0,1.0	1.0,0.22	0.39	39
3229	ENSG00000115183	TANC1	2	+	159219237	159219867	159219237	159219361	159219691	159219867	3229	17,13	15,20	57,73	11,10	403	73	6.89848e-09	8.53596e-07	0.17,0.105	0.484,0.569	-0.389	38.9
5879	ENSG00000137942	FNBP1L	1	+	93550946	93554659	93550946	93551105	93552408	93554659	5879	330297	18,22	273344	4,2	1376	73	8.67824e-07	5.66737e-05	0.493,0.417	0.784,0.901	-0.388	38.8
1833	ENSG00000110274	CEP164	11	+	117394919	117395191	117394919	117395003	117395125	117395191	1833	11,9	0,0	7,8	1,3	195	73	0.000508773	0.00938913	1.0,1.0	0.724,0.5	0.388	38.8
8700	ENSG00000158805	ZNF276	16	+	89723136	89723709	89723136	89723183	89723278	89723709	8700	13,4	4,2	11,2	1,0	168	73	0.00148345	0.0203556	0.585,0.465	0.827,1.0	-0.388	38.8
1313	ENSG00000166483	WEE1	11	+	9585305	9585527	9585305	9585362	9585441	9585527	1313	17,10	0,0	10,9	2,4	152	73	9.38261e-06	0.000378146	1.0,1.0	0.706,0.519	0.387	38.7
7674	ENSG00000204305	AGER	6	-	32183880	32184246	32183880	32183987	32184170	32184246	7674	17,15	2,4	7,5	0,0	256	73	1.18007e-05	0.000449894	0.708,0.517	1.0,1.0	-0.387	38.7
3817	ENSG00000144488	ESPNL	2	+	238127394	238127734	238127394	238127453	238127621	238127734	3817	32,22	4,6	8,8	0,0	241	73	8.77186e-06	0.000357618	0.708,0.526	1.0,1.0	-0.383	38.3
4518	ENSG00000107290	SETX	9	-	132282769	132283413	132282769	132282857	132283263	132283413	4518	7,5	0,0	5,10	0,5	479	73	0.00106986	0.0161925	1.0,1.0	1.0,0.234	0.383	38.3
4680	ENSG00000146063	TRIM41	5	+	181233412	181233763	181233412	181233435	181233635	181233763	4680	48,36	66,40	48,47	14,7	273	73	1.0086e-07	8.78231e-06	0.163,0.194	0.478,0.642	-0.382	38.2
3839	ENSG00000119403	PHF19	9	-	120865709	120866096	120865709	120865787	120866027	120866096	3839	30,22	0,0	30,15	3,3	313	73	1.15419e-05	0.000442418	1.0,1.0	0.7,0.538	0.381	38.1
777	ENSG00000119729	RHOQ	2	+	46580283	46580724	46580283	46580452	46580556	46580724	777	11,3	0,0	6,18	3,2	177	73	0.000100368	0.00256484	1.0,1.0	0.452,0.788	0.38	38
7425	ENSG00000169718	DUS1L	17	-	82061208	82061721	82061208	82061353	82061556	82061721	7425	45,30	3,10	22,18	0,0	276	73	8.10075e-06	0.000338075	0.799,0.442	1.0,1.0	-0.379	37.9
6479	ENSG00000013810	TACC3	4	+	1737597	1738350	1737597	1737702	1738347	1738350	6479	68,85	1,0	71,64	4,7	718	73	1.65432e-05	0.000589155	0.874,1.0	0.643,0.482	0.375	37.5
3131	ENSG00000100802	C14orf93	14	-	22998426	22999156	22998426	22998741	22999053	22999156	3131	17,43	4,2	28,43	0,0	385	73	2.02216e-05	0.000695723	0.446,0.803	1.0,1.0	-0.375	37.5
2463	ENSG00000226091	LINC00937	12	-	8390269	8390969	8390269	8390511	8390901	8390969	2463	31,11	3,1	5,5	0,0	463	73	0.000542869	0.00988395	0.62,0.634	1.0,1.0	-0.373	37.3
4528	ENSG00000161265	U2AF1L4	19	-	35744322	35744738	35744322	35744421	35744625	35744738	4528	20,13	14,15	16,29	2,7	277	73	0.000988275	0.0152858	0.274,0.186	0.678,0.522	-0.37	37
5620	ENSG00000160813	PPP1R35	7	-	100435630	100436064	100435630	100435767	100435847	100436064	5620	78,76	11,13	21,21	17,15	153	73	1.11073e-06	7.05762e-05	0.772,0.736	0.371,0.4	0.368	36.8
926	ENSG00000154889	MPPE1	18	-	11886498	11886778	11886498	11886621	11886712	11886778	926	14,23	3,12	5,3	7,7	164	73	0.00411364	0.0434621	0.675,0.46	0.241,0.16	0.367	36.7
4621	ENSG00000131051	RBM39	20	-	35738967	35740887	35738967	35739017	35740823	35740887	4621	981885	152153	14632060	40,72	1879	73	0	0	0.2,0.183	0.587,0.526	-0.365	36.5
88	ENSG00000189046	ALKBH2	12	-	109092506	109093472	109092506	109092787	109093246	109093472	88	234170	54,58	103149	5,11	532	73	1.33538e-07	1.10805e-05	0.373,0.287	0.739,0.65	-0.365	36.5
8091	ENSG00000160972	PPP1R16A	8	+	144500095	144500391	144500095	144500199	144500266	144500391	8091	31,34	30,35	23,19	4,5	140	73	5.00213e-05	0.00145185	0.35,0.336	0.75,0.665	-0.365	36.5
6675	ENSG00000074317	SNCB	5	-	176626397	176626761	176626397	176626516	176626731	176626761	6675	7,6	0,4	4,8	0,0	288	73	0.00323856	0.036199	1.0,0.275	1.0,1.0	-0.363	36.3
4110	ENSG00000182272	B4GALNT4	11	+	379981	380196	379981	380019	380100	380196	4110	7,3	5,3	0,0	2,1	154	73	4.05319e-05	0.0012322	0.399,0.322	0.0,0.0	0.361	36.1
4048	ENSG00000100918	REC8	14	+	24178605	24178916	24178605	24178672	24178776	24178916	4048	1,0	8,2	2,3	3,1	177	73	0.0019855	0.0252319	0.049,0.0	0.216,0.553	-0.36	36
4258	ENSG00000107331	ABCA2	9	-	137022940	137023840	137022940	137023052	137023837	137023840	4258	41,38	7,10	52,36	2,2	858	73	0.0022018	0.0270075	0.333,0.244	0.689,0.605	-0.359	35.9
8848	ENSG00000154134	ROBO3	11	+	124877518	124878131	124877518	124877658	124877936	124878131	8848	61,51	3,1	30,62	11,7	351	73	0.00132606	0.0189326	0.809,0.914	0.362,0.648	0.357	35.7
180	ENSG00000101294	HM13	20	+	31550063	31550471	31550063	31550121	31550301	31550471	180	13,6	2,1	1,9	0,0	253	73	0.00241897	0.0292641	0.652,0.634	1.0,1.0	-0.357	35.7
4335	ENSG00000241973	PI4KA	22	-	20712692	20713390	20712692	20712797	20713301	20713390	4335	46,52	1,2	32,56	6,7	577	73	0.00278164	0.0325073	0.853,0.767	0.403,0.503	0.357	35.7
3820	ENSG00000143322	ABL2	1	-	179107717	179109441	179107717	179108898	179109207	179109441	3820	38,35	28,22	52,58	10,6	382	73	1.01933e-05	0.000401639	0.206,0.233	0.498,0.649	-0.354	35.4
2144	ENSG00000132300	PTCD3	2	+	86130647	86131106	86130647	86130741	86131077	86131106	2144	34,5	0,0	12,35	1,4	409	73	0.000103697	0.00264034	1.0,1.0	0.682,0.61	0.354	35.4
7057	ENSG00000112796	ENPP5	6	-	46167433	46168297	46167433	46167634	46168175	46168297	7057	43,31	3,4	38,37	0,1	614	73	0.000349496	0.00702277	0.63,0.48	1.0,0.815	-0.353	35.3
8385	ENSG00000005700	IBTK	6	-	82191072	82191879	82191072	82191208	82191786	82191879	8385	15,14	4,0	17,19	0,0	651	73	0.00214836	0.0267238	0.296,1.0	1.0,1.0	-0.352	35.2
5715	ENSG00000185522	LMNTD2	11	-	555304	555930	555304	555503	555733	555930	5715	15,7	0,4	6,4	0,0	303	73	0.0038632	0.0415987	1.0,0.297	1.0,1.0	-0.352	35.2
6071	ENSG00000101751	POLI	18	+	54269591	54271485	54269591	54269699	54271359	54271485	6071	96,81	2,2	57112	0,0	1733	73	0.000487901	0.00912776	0.669,0.63	1.0,1.0	-0.351	35.1
1782	ENSG00000113597	TRAPPC13	5	+	65660698	65664384	65660698	65660897	65664233	65664384	1782	129100	2,5	64132	1,0	3409	73	0.00115565	0.0170519	0.58,0.3	0.578,1.0	-0.349	34.9
3896	ENSG00000187867	PALM3	19	-	14057350	14057599	14057350	14057431	14057526	14057599	3896	5,3	0,0	4,3	4,0	168	73	0.00452338	0.0461764	1.0,1.0	0.303,1.0	0.349	34.9
7762	ENSG00000186648	LRRC16B	14	+	24064957	24065750	24064957	24065273	24065621	24065750	7762	0,0	2,1	2,7	2,1	421	73	0.00027142	0.00580098	0.0,0.0	0.148,0.548	-0.348	34.8
467	ENSG00000129657	SEC14L1	17	+	77088748	77089271	77088748	77088949	77089152	77089271	467	28,21	44,52	25,24	3,19	276	73	0.00380674	0.0412426	0.144,0.097	0.688,0.25	-0.348	34.8
4827	ENSG00000198089	SFI1	22	+	31618114	31618547	31618114	31618226	31618313	31618547	4827	16,10	8,7	3,8	16,33	160	73	3.94588e-06	0.000194618	0.477,0.395	0.079,0.1	0.347	34.7
8026	ENSG00000240303	ACAD11	3	-	132626690	132627074	132626690	132626817	132627061	132627074	8026	42,36	3,7	9,28	0,0	317	73	7.99045e-06	0.000335456	0.763,0.542	1.0,1.0	-0.347	34.7
4009	ENSG00000135740	SLC9A5	16	+	67255392	67255930	67255392	67255471	67255752	67255930	4009	9,11	0,5	16,4	0,0	354	73	0.00121568	0.0177887	1.0,0.312	1.0,1.0	-0.344	34.4
3160	ENSG00000142541	RPL13A	19	+	49489849	49490297	49489849	49489912	49490231	49490297	3160	12831351	87,87	681876	199245	392	73	0	0	0.733,0.743	0.389,0.4	0.343	34.3
4534	ENSG00000161265	U2AF1L4	19	-	35744322	35745187	35744322	35744421	35745124	35745187	4534	45,46	4,5	42,74	2,0	776	73	0.00306543	0.0349281	0.514,0.464	0.664,1.0	-0.343	34.3
8213	ENSG00000186765	FSCN2	17	+	81536145	81536789	81536145	81536267	81536621	81536789	8213	4,6	2,1	0,1	1,2	427	73	0.000852176	0.0137538	0.255,0.506	0.0,0.079	0.341	34.1
3182	ENSG00000117335	CD46	1	+	207767606	207767828	207767606	207767651	207767778	207767828	3182	42,32	0,0	73,99	8,29	200	73	7.49532e-08	6.90408e-06	1.0,1.0	0.769,0.555	0.338	33.8
5471	ENSG00000079337	RAPGEF3	12	-	47748453	47749536	47748453	47748931	47749389	47749536	5471	1,5	4,8	5,9	1,2	531	73	0.00208397	0.0261535	0.033,0.079	0.407,0.382	-0.338	33.8
6455	ENSG00000111602	TIMELESS	12	-	56420568	56420881	56420568	56420687	56420800	56420881	6455	5,5	0,4	5,19	0,0	186	73	0.00448391	0.0460026	1.0,0.329	1.0,1.0	-0.336	33.6
4504	ENSG00000132781	MUTYH	1	-	45332762	45333324	45332762	45332834	45333284	45333324	4504	45,48	2,5	44,38	0,0	523	73	7.36228e-06	0.000310935	0.758,0.573	1.0,1.0	-0.335	33.5
3848	ENSG00000196118	CCDC189	16	-	30760283	30760668	30760283	30760453	30760605	30760668	3848	43,51	12,17	51,40	5,1	225	73	0.000306628	0.00636073	0.538,0.493	0.768,0.928	-0.333	33.3
3933	ENSG00000198720	ANKRD13B	17	+	29607741	29608110	29607741	29607877	29607985	29608110	3933	42,52	18,11	6,22	13,19	181	73	0.000857951	0.0138154	0.485,0.656	0.157,0.318	0.333	33.3
7205	ENSG00000119723	COQ6	14	+	73958146	73959078	73958146	73958277	73958970	73959078	7205	155184	6,15	141152	43,27	766	73	4.24768e-05	0.00128029	0.711,0.539	0.238,0.349	0.332	33.2
3750	ENSG00000179532	DNHD1	11	+	6498215	6498961	6498215	6498236	6498722	6498961	3750	21,22	2,2	13,37	0,1	559	73	0.00191908	0.0246994	0.578,0.59	1.0,0.829	-0.331	33.1
4127	ENSG00000183258	DDX41	5	-	177516287	177516835	177516287	177516516	177516724	177516835	4127	18,23	5,1	15,15	0,0	281	73	4.72322e-05	0.0013997	0.483,0.857	1.0,1.0	-0.33	33
4857	ENSG00000082641	NFE2L1	17	+	48050606	48051628	48050606	48050819	48051116	48051628	4857	602473	51,65	426468	5,0	370	73	0	0	0.7,0.589	0.944,1.0	-0.328	32.8
1865	ENSG00000197989	SNHG12	1	-	28579532	28579981	28579532	28579587	28579941	28579981	1865	224153	31,33	388583	16,19	427	73	7.58568e-10	1.33754e-07	0.553,0.442	0.806,0.84	-0.325	32.5
1740	ENSG00000034533	ASTE1	3	-	131024004	131025331	131024004	131024238	131025163	131025331	1740	212216	7,8	134179	0,0	998	73	3.96359e-07	2.99722e-05	0.689,0.664	1.0,1.0	-0.324	32.4
5955	ENSG00000178252	WDR6	3	+	49011634	49014293	49011634	49014116	49014209	49014293	5955	269145	49,40	62,81	75,51	166	73	4.42785e-08	4.52604e-06	0.707,0.615	0.267,0.411	0.322	32.2
2239	ENSG00000099797	TECR	19	+	14564785	14565123	14564785	14564858	14565065	14565123	2239	62,53	1,1	40,43	5,9	280	73	3.46035e-05	0.00107515	0.942,0.933	0.676,0.555	0.322	32.2
8135	ENSG00000104731	KLHDC4	16	-	87755193	87756477	87755193	87755292	87756421	87756477	8135	64,70	7,1	77,70	0,1	1202	73	0.000667202	0.0113941	0.357,0.81	1.0,0.81	-0.322	32.2
7517	ENSG00000075711	DLG1	3	-	197065275	197065809	197065275	197065464	197065707	197065809	7517	12,5	5,0	11,17	0,0	316	73	0.000962297	0.0149927	0.357,1.0	1.0,1.0	-0.322	32.2
1118	ENSG00000039650	PNKP	19	-	49864178	49864403	49864178	49864236	49864323	49864403	1118	73,37	24,21	34,42	85,63	160	73	4.62667e-08	4.65993e-06	0.581,0.446	0.154,0.233	0.32	32
1725	ENSG00000136059	VILL	3	+	38006180	38006700	38006180	38006252	38006448	38006700	1725	1,4	2,1	0,0	2,5	269	73	0.00323649	0.036199	0.119,0.52	0.0,0.0	0.32	32
6491	ENSG00000129667	RHBDF2	17	-	76487711	76488132	76487711	76487851	76487973	76488132	6491	6,6	2,4	3,4	1,0	195	73	0.00357228	0.0393677	0.529,0.36	0.529,1.0	-0.32	32
5611	ENSG00000099622	CIRBP	19	+	1271980	1274440	1271980	1272051	1274306	1274440	5611	39843444	187176	47665777	82,55	2328	73	2.57794e-13	8.65819e-11	0.401,0.38	0.646,0.767	-0.316	31.6
1589	ENSG00000215883	CYB5RL	1	-	54184160	54186286	54184160	54184265	54186180	54186286	1589	82,89	0,1	239256	6,8	1988	73	0.00058553	0.0104241	1.0,0.766	0.594,0.54	0.316	31.6
1711	ENSG00000136783	NIPSNAP3A	9	+	104753598	104754700	104753598	104753675	104754550	104754700	1711	23,20	1,0	17,31	3,1	948	73	0.00323338	0.036199	0.639,1.0	0.304,0.705	0.315	31.5
4546	ENSG00000089820	ARHGAP4	X	-	153913217	153913600	153913217	153913302	153913408	153913600	4546	7,1	2,5	1,7	1,0	179	73	0.00399058	0.0425803	0.588,0.075	0.29,1.0	-0.314	31.4
7644	ENSG00000182199	SHMT2	12	+	57230802	57231913	57230802	57231000	57231712	57231913	7644	284243	87119	239240	23,20	785	73	1.16795e-13	4.96361e-11	0.233,0.16	0.491,0.527	-0.313	31.3
1652	ENSG00000166965	RCCD1	15	+	90956611	90957503	90956611	90956900	90957112	90957503	1652	26,17	20,18	30,34	5,10	285	73	0.000455095	0.00872625	0.25,0.195	0.606,0.465	-0.313	31.3
4997	ENSG00000183621	ZNF438	10	-	30848530	30850367	30848530	30849443	30850221	30850367	4997	29,35	0,5	13,24	0,0	851	73	0.000830732	0.0135059	1.0,0.375	1.0,1.0	-0.313	31.3
8079	ENSG00000117791	2002-03-01	1	+	220779961	220780239	220779961	220780062	220780167	220780239	8079	15,13	1,5	14,6	0,0	178	73	6.4318e-05	0.00179302	0.86,0.516	1.0,1.0	-0.312	31.2
4461	ENSG00000223959	AFG3L1P	16	+	89988495	89988951	89988495	89988629	89988851	89988951	4461	31,31	0,1	27,29	4,4	295	73	0.000154549	0.00372025	1.0,0.885	0.626,0.642	0.308	30.8
1868	ENSG00000197989	SNHG12	1	-	28579532	28579981	28579532	28579587	28579911	28579981	1868	155,93	46,35	335484	33,43	397	73	3.82158e-10	7.48711e-08	0.383,0.328	0.651,0.674	-0.307	30.7
1634	ENSG00000103260	METRN	16	+	716942	717135	716942	716992	717070	717135	1634	75,43	21,16	28,21	25,33	151	73	9.60396e-06	0.000384868	0.633,0.565	0.351,0.235	0.306	30.6
3876	ENSG00000077454	LRCH4	7	-	100577085	100577389	100577085	100577154	100577272	100577389	3876	21,6	13,3	5,5	22,13	191	73	7.30701e-05	0.00198982	0.382,0.433	0.08,0.128	0.303	30.3
5866	ENSG00000140365	COMMD4	15	+	75338480	75338685	75338480	75338505	75338645	75338685	5866	31,28	1,1	16,49	6,6	213	73	0.00234819	0.0285057	0.914,0.906	0.478,0.737	0.303	30.3
2480	ENSG00000176155	CCDC57	17	-	82193755	82194139	82193755	82193830	82193981	82194139	2480	37,25	8,7	18,21	2,0	224	73	0.00252282	0.0300564	0.601,0.538	0.746,1.0	-0.303	30.3
8408	ENSG00000150787	PTS	11	+	112228593	112229504	112228593	112228673	112229416	112229504	8408	92,56	1,0	62140	3,7	816	73	0.000178887	0.00413668	0.892,1.0	0.649,0.641	0.301	30.1
7093	ENSG00000085998	POMGNT1	1	-	46193304	46193925	46193304	46193388	46193854	46193925	7093	44,41	2,3	63,61	0,0	539	73	0.000187207	0.00427304	0.749,0.649	1.0,1.0	-0.301	30.1
4	ENSG00000007372	PAX6	11	-	31800690	31801776	31800690	31800856	31801761	31801776	4	171116	1,2	91104	5,6	978	73	0.00135682	0.0191181	0.927,0.812	0.576,0.564	0.3	30
6838	ENSG00000113810	SMC4	3	+	160430598	160431043	160430598	160430743	160431011	160431043	6838	29,17	2,2	25,32	0,0	341	73	0.00173574	0.0229809	0.756,0.645	1.0,1.0	-0.299	29.9
291	ENSG00000143369	ECM1	1	+	150509660	150510002	150509660	150509762	150509921	150510002	291	9,2	0,1	1,6	2,1	232	73	0.00422922	0.0441907	1.0,0.386	0.136,0.654	0.298	29.8
4824	ENSG00000166479	TMX3	18	-	68701620	68701790	68701620	68701667	68701744	68701790	4824	3,10	0,0	5,7	0,5	150	73	0.0016357	0.0220164	1.0,1.0	1.0,0.405	0.297	29.7
5899	ENSG00000197555	SIPA1L1	14	+	71704720	71705340	71704720	71704783	71705221	71705340	5899	22,42	0,1	20,48	3,2	511	73	0.00210839	0.0263296	1.0,0.857	0.488,0.774	0.297	29.7
2338	ENSG00000213015	ZNF580	19	+	55635015	55635712	55635015	55635115	55635542	55635712	2338	17,18	2,3	14,11	0,1	500	73	0.00261834	0.0309333	0.554,0.467	1.0,0.616	-0.297	29.7
1123	ENSG00000096746	HNRNPH3	10	+	68337198	68338687	68337198	68337333	68338502	68338687	1123	16721873	25,25	10471254	53,79	1242	73	6.43929e-14	3.02776e-11	0.797,0.815	0.537,0.483	0.296	29.6
5505	ENSG00000164548	TRA2A	7	-	23521706	23522432	23521706	23521840	23522120	23522432	5505	175126	31,24	101174	76107	353	73	2.6354e-11	5.99597e-09	0.539,0.521	0.216,0.252	0.296	29.6
7916	ENSG00000110888	CAPRIN2	12	-	30719078	30720915	30719078	30719258	30720810	30720915	7916	36,26	0,0	9,61	0,4	1625	73	0.00146484	0.0201787	1.0,1.0	1.0,0.407	0.296	29.6
5500	ENSG00000109065	NAT9	17	-	74771959	74772277	74771959	74772051	74772217	74772277	5500	63,41	1,0	30,41	6,4	239	73	1.63278e-05	0.000584569	0.951,1.0	0.604,0.758	0.294	29.4
4142	ENSG00000177595	PIDD1	11	-	799814	800244	799814	800014	800130	800244	4142	64,44	25,40	74,58	14,9	189	73	0.00034034	0.00687799	0.497,0.298	0.671,0.713	-0.294	29.4
610	ENSG00000138101	DTNB	2	-	25576515	25577004	25576515	25576526	25576837	25577004	610	18,22	0,6	24,21	0,0	384	73	0.000677012	0.0114944	1.0,0.411	1.0,1.0	-0.294	29.4
8132	ENSG00000188827	SLX4	16	-	3600978	3602307	3600978	3601191	3602117	3602307	8132	31,8	9,10	39,38	5,3	999	73	0.000804212	0.0131919	0.201,0.055	0.363,0.481	-0.294	29.4
1421	ENSG00000214941	ZSWIM7	17	-	15976559	15978163	15976559	15977092	15978043	15978163	1421	137127	30,24	325454	19,26	1024	73	6.20034e-08	5.8308e-06	0.246,0.274	0.549,0.555	-0.292	29.2
6647	ENSG00000166783	KIAA0430	16	-	15634756	15636342	15634756	15634931	15636192	15636342	6647	236210	5,5	93126	0,0	1334	73	1.9387e-05	0.00067358	0.721,0.697	1.0,1.0	-0.291	29.1
2654	ENSG00000235106	LINC00094	9	+	134025844	134028102	134025844	134026090	134026207	134028102	2654	18,4	29,32	30,45	18,23	190	73	1.2842e-06	7.87605e-05	0.193,0.046	0.39,0.429	-0.29	29
6175	ENSG00000113108	APBB3	5	-	140561586	140561849	140561586	140561722	140561843	140561849	6175	116,29	8,8	25,17	0,0	194	73	3.01411e-05	0.000970707	0.845,0.577	1.0,1.0	-0.289	28.9
2011	ENSG00000008513	ST3GAL1	8	-	133475718	133476600	133475718	133476074	133476277	133476600	2011	7,2	24,19	23,25	9,18	276	73	1.83576e-07	1.50554e-05	0.072,0.027	0.403,0.269	-0.287	28.7
9159	ENSG00000104497	SNX16	8	-	81839611	81840082	81839611	81839751	81839838	81840082	9159	13,18	0,11	29,26	0,0	160	73	0.000318045	0.00652085	1.0,0.427	1.0,1.0	-0.286	28.6
4970	ENSG00000213780	GTF2H4	6	+	30911683	30912146	30911683	30911767	30912013	30912146	4970	46,36	54,34	100158	40,28	319	73	5.92103e-06	0.000265994	0.163,0.195	0.364,0.564	-0.285	28.5
3460	ENSG00000160948	VPS28	8	-	144424945	144425772	144424945	144425040	144425682	144425772	3460	308281	11,7	85123	11,11	715	73	0.000302286	0.00632647	0.741,0.804	0.441,0.533	0.285	28.5
3737	ENSG00000120896	SORBS3	8	+	22566660	22566868	22566660	22566713	22566821	22566868	3737	105128	36,50	36,30	41,42	181	73	4.69098e-08	4.65993e-06	0.541,0.508	0.262,0.224	0.281	28.1
6948	ENSG00000171302	CANT1	17	-	78996991	78997963	78996991	78997644	78997839	78997963	6948	44,27	88,98	60,68	27,31	268	73	6.43929e-15	3.49356e-12	0.12,0.07	0.377,0.374	-0.28	28
5798	ENSG00000105373	GLTSCR2	19	+	47755755	47756604	47755755	47755987	47756527	47756604	5798	47,52	0,1	29,28	1,3	613	73	0.00283082	0.0328385	1.0,0.861	0.775,0.526	0.28	28
8254	ENSG00000189077	TMEM120A	7	-	75988082	75988341	75988082	75988148	75988251	75988341	8254	35,28	15,9	24,21	22,37	176	73	0.000257328	0.00555025	0.492,0.563	0.312,0.191	0.276	27.6
6274	ENSG00000002016	RAD52	12	-	929763	930144	929763	929886	930050	930144	6274	13,14	8,18	26,33	6,10	237	73	0.00207009	0.026072	0.334,0.193	0.572,0.504	-0.275	27.5
4852	ENSG00000213199	ASIC3	7	+	151052165	151052474	151052165	151052237	151052415	151052474	4852	10,10	6,6	2,3	17,11	251	73	2.53633e-05	0.000847808	0.326,0.326	0.033,0.073	0.273	27.3
5674	ENSG00000122435	TRMT13	1	+	100140407	100141019	100140407	100140514	100140966	100141019	5674	121111	6,1	104153	13,14	525	73	0.00312782	0.0355242	0.737,0.939	0.527,0.603	0.273	27.3
3874	ENSG00000114626	ABTB1	3	+	127676966	127677286	127676966	127677083	127677167	127677286	3874	19,4	10,7	1,1	6,7	157	73	0.000623533	0.0108856	0.469,0.21	0.072,0.062	0.272	27.2
5293	ENSG00000115459	ELMOD3	2	+	85355075	85357252	85355075	85355170	85356966	85357252	5293	309211	2,0	192203	4,4	1869	73	0.00217344	0.0267892	0.858,1.0	0.652,0.665	0.27	27
6102	ENSG00000095485	CWF19L1	10	-	100245798	100246116	100245798	100245913	100246012	100246116	6102	5,4	0,0	4,8	0,4	172	73	0.00444437	0.0457466	1.0,1.0	1.0,0.459	0.27	27
4806	ENSG00000064607	SUGP2	19	-	18994365	18995280	18994365	18994486	18995143	18995280	4806	178176	48,56	228376	22,32	730	73	3.84734e-09	4.93369e-07	0.271,0.239	0.509,0.54	-0.269	26.9
4248	ENSG00000254772	EEF1G	11	-	62572583	62573860	62572583	62572742	62573740	62573860	4248	214145	2,7	192158	0,0	1071	73	1.66674e-05	0.000589155	0.879,0.585	1.0,1.0	-0.268	26.8
1728	ENSG00000170364	SETMAR	3	+	4312897	4313761	4312897	4313229	4313646	4313761	1728	45,46	3,2	16,37	0,0	490	73	0.000477032	0.00897201	0.691,0.774	1.0,1.0	-0.268	26.8
1226	ENSG00000185246	PRPF39	14	+	45096102	45097005	45096102	45096228	45096886	45097005	1226	252195	37,39	184266	10,16	731	73	1.04464e-05	0.000409326	0.405,0.333	0.648,0.624	-0.267	26.7
5911	ENSG00000132604	TERF2	16	-	69368375	69368595	69368375	69368482	69368586	69368595	5911	10,19	1,4	4,12	0,0	177	73	0.000256587	0.00555025	0.805,0.662	1.0,1.0	-0.266	26.6
1939	ENSG00000143416	SELENBP1	1	-	151369003	151369769	151369003	151369554	151369712	151369769	1939	26,28	13,12	7,15	18,23	231	73	6.94587e-05	0.0019062	0.387,0.424	0.109,0.171	0.265	26.5
858	ENSG00000165810	BTNL9	5	+	181053468	181054259	181053468	181053501	181054238	181054259	858	100,78	6,3	61,54	0,1	810	73	0.000523634	0.00961769	0.6,0.701	1.0,0.83	-0.265	26.5
5793	ENSG00000110497	AMBRA1	11	-	46541944	46543398	46541944	46542981	46543251	46543398	5793	22,16	31,56	6,17	4,4	343	73	0.000760783	0.0126851	0.131,0.057	0.242,0.475	-0.264	26.4
5737	ENSG00000160051	IQCC	1	+	32206153	32206761	32206153	32206297	32206508	32206761	5737	54,36	43,62	54,62	17,20	284	73	1.76622e-06	0.000102952	0.244,0.13	0.449,0.443	-0.259	25.9
6308	ENSG00000139372	TDG	12	+	103982798	103983389	103982798	103982934	103983294	103983389	6308	33,30	5,1	33,44	0,1	433	73	0.000965595	0.0150008	0.527,0.835	1.0,0.881	-0.259	25.9
3844	ENSG00000196118	CCDC189	16	-	30759341	30759724	30759341	30759458	30759653	30759724	3844	28,15	0,1	20,18	4,2	268	73	0.000907021	0.0143758	1.0,0.803	0.577,0.71	0.258	25.8
5132	ENSG00000176454	LPCAT4	15	-	34359588	34360209	34359588	34359745	34360110	34360209	5132	27,19	12,5	108162	14,17	438	73	0.00172652	0.0229757	0.273,0.388	0.563,0.614	-0.258	25.8
3147	ENSG00000234545	FAM133B	7	-	92577654	92578182	92577654	92577811	92578149	92578182	3147	56,42	0,0	29,21	0,4	411	73	0.00491254	0.0495681	1.0,1.0	1.0,0.483	0.258	25.8
2293	ENSG00000142330	CAPN10	2	+	240595933	240596521	240595933	240596152	240596318	240596521	2293	60,17	3,3	16,30	0,0	239	73	0.000175103	0.0040625	0.859,0.634	1.0,1.0	-0.254	25.4
3627	ENSG00000276550	HERC2P2	15	+	22561558	22561934	22561558	22561789	22561895	22561934	3627	12,11	1,5	21,43	2,0	179	73	0.00371037	0.0406354	0.83,0.473	0.811,1.0	-0.254	25.4
7411	ENSG00000115677	HDLBP	2	-	241268953	241269295	241268953	241269105	241269200	241269295	7411	11,17	2,2	1,5	0,0	168	73	0.00379177	0.0411437	0.705,0.787	1.0,1.0	-0.254	25.4
1683	ENSG00000203761	MSTO2P	1	+	155747562	155747803	155747562	155747680	155747761	155747803	1683	41,17	14,7	58,56	4,9	154	73	0.00363267	0.0399085	0.581,0.535	0.873,0.747	-0.252	25.2
4102	ENSG00000055118	KCNH2	7	-	150950920	150951835	150950920	150951120	150951447	150951835	4102	3,1	8,18	4,4	1,4	400	73	0.00427129	0.0444984	0.064,0.01	0.422,0.154	-0.251	25.1
7436	ENSG00000011009	LYPLA2	1	+	23794223	23794600	23794223	23794325	23794426	23794600	7436	20,24	16,23	6,3	23,24	174	73	3.15596e-06	0.000163669	0.344,0.304	0.099,0.05	0.249	24.9
8611	ENSG00000073331	ALPK1	4	+	112425664	112426543	112425664	112425751	112426466	112426543	8611	10,4	8,12	36,29	7,6	788	73	5.62605e-06	0.000259466	0.104,0.03	0.323,0.309	-0.249	24.9
80	ENSG00000214087	ARL16	17	-	81682033	81682675	81682033	81682149	81682490	81682675	80	78,43	4,4	41,73	0,1	414	73	0.000319761	0.00653702	0.775,0.655	1.0,0.928	-0.249	24.9
4175	ENSG00000108671	PSMD11	17	+	32479250	32480197	32479250	32479376	32480145	32480197	4175	50,54	0,1	46,51	1,4	842	73	0.00195673	0.025033	1.0,0.824	0.8,0.525	0.249	24.9
4559	ENSG00000066697	MSANTD3	9	+	100444127	100445237	100444127	100444206	100445168	100445237	4559	189137	0,1	49,66	5,0	1035	73	0.00452402	0.0461764	1.0,0.906	0.409,1.0	0.249	24.9
8210	ENSG00000167524	SGK494	17	-	28611392	28611656	28611392	28611481	28611566	28611656	8210	43,32	10,7	19,22	0,2	158	73	0.00141985	0.019713	0.665,0.679	1.0,0.836	-0.246	24.6
2003	ENSG00000164054	SHISA5	3	-	48469360	48469843	48469360	48469573	48469686	48469843	2003	12,21	1,6	21,5	1,0	186	73	0.00131409	0.0188764	0.825,0.579	0.892,1.0	-0.244	24.4
1978	ENSG00000172262	ZNF131	5	+	43161248	43161931	43161248	43161606	43161708	43161931	1978	38,32	54,59	51,67	35,26	175	73	3.08859e-05	0.000985692	0.227,0.185	0.378,0.518	-0.242	24.2
9125	ENSG00000124795	DEK	6	-	18263842	18264208	18263842	18263996	18264097	18264208	9125	30,14	6,3	11,11	0,1	174	73	0.00111781	0.0166444	0.677,0.662	1.0,0.822	-0.242	24.2
2379	ENSG00000167380	ZNF226	19	+	44165587	44165811	44165587	44165613	44165756	44165811	2379	46,29	7,2	17,28	0,0	216	73	2.83133e-05	0.000920248	0.69,0.831	1.0,1.0	-0.24	24
7727	ENSG00000147813	NAPRT	8	-	143576645	143577399	143576645	143576842	143577268	143577399	7727	66,30	5,2	36,32	0,1	499	73	0.00109223	0.0163904	0.659,0.687	1.0,0.824	-0.239	23.9
8740	ENSG00000182196	ARL6IP4	12	+	122981128	122981879	122981128	122981266	122981570	122981879	8740	284225	30,71	192238	14,13	377	73	0.00318755	0.0359682	0.647,0.38	0.726,0.78	-0.239	23.9
3857	ENSG00000204256	BRD2	6	+	32976561	32977570	32976561	32976936	32977259	32977570	3857	182175	12,11	76129	0,1	396	73	1.79865e-06	0.000103983	0.737,0.746	1.0,0.96	-0.238	23.8
8382	ENSG00000158062	UBXN11	1	-	26284361	26285541	26284361	26284482	26285463	26285541	8382	240190	15,17	201235	5,7	1054	73	0.00300275	0.0345109	0.526,0.436	0.736,0.699	-0.237	23.7
5781	ENSG00000169738	DCXR	17	-	82036858	82037547	82036858	82037013	82037449	82037547	5781	234212	75,80	56,81	176160	509	73	0	0	0.309,0.275	0.044,0.068	0.236	23.6
511	ENSG00000140553	UNC45A	15	+	90935945	90936460	90935945	90935982	90936136	90936460	511	6,3	3,2	1,0	1,1	227	73	0.00247902	0.0297862	0.391,0.325	0.243,0.0	0.236	23.6
9070	ENSG00000108465	CDK5RAP3	17	+	47975513	47976013	47975513	47975653	47975868	47976013	9070	334286	91,74	351529	40,43	288	73	3.47323e-09	4.62202e-07	0.482,0.495	0.69,0.757	-0.235	23.5
3795	ENSG00000213024	NUP62	19	-	49927693	49929504	49927693	49927815	49929325	49929504	3795	575609	23,24	241194	23,23	1583	73	3.06739e-05	0.000983377	0.536,0.539	0.326,0.28	0.235	23.5
3724	ENSG00000146414	SHPRH	6	-	145954689	145955256	145954689	145954853	145955094	145955256	3724	37,33	2,3	33,65	0,0	314	73	0.000618427	0.0108502	0.811,0.719	1.0,1.0	-0.235	23.5
4279	ENSG00000163788	SNRK	3	+	43303097	43303792	43303097	43303223	43303616	43303792	4279	113100	2,9	101168	0,0	466	73	6.08265e-06	0.000269817	0.898,0.635	1.0,1.0	-0.234	23.4
3753	ENSG00000179532	DNHD1	11	+	6565694	6566765	6565694	6565991	6566586	6566765	3753	91106	2,5	46,30	0,0	668	73	9.55727e-05	0.00249657	0.833,0.699	1.0,1.0	-0.234	23.4
7431	ENSG00000205560	CPT1B	22	-	50571157	50571539	50571157	50571287	50571374	50571539	7431	21,9	0,1	15,19	1,10	160	73	0.000768841	0.0127591	1.0,0.804	0.873,0.464	0.234	23.4
1340	ENSG00000150433	TMEM218	11	-	125102131	125102809	125102131	125102351	125102636	125102809	1340	50,28	2,4	20,40	0,1	358	73	0.00217161	0.0267892	0.836,0.588	1.0,0.891	-0.234	23.4
240	ENSG00000087266	SH3BP2	4	+	2824612	2825196	2824612	2824730	2825125	2825196	240	45,24	12,8	10,11	11,16	468	73	6.85115e-05	0.00189495	0.369,0.319	0.124,0.097	0.233	23.3
6956	ENSG00000111445	RFC5	12	+	118017689	118018053	118017689	118017815	118017994	118018053	6956	109,91	2,1	110153	15,14	252	73	6.34474e-06	0.000277361	0.94,0.963	0.68,0.76	0.232	23.2
6326	ENSG00000175197	DDIT3	12	-	57517268	57517753	57517268	57517424	57517705	57517753	6326	105119	4,12	122198	22,38	354	73	0.003167	0.0358537	0.844,0.672	0.533,0.518	0.232	23.2
7122	ENSG00000121741	ZMYM2	13	+	19993062	19993919	19993062	19993564	19993825	19993919	7122	22,27	25,36	76,85	29,28	334	73	9.9211e-07	6.36123e-05	0.161,0.141	0.364,0.399	-0.231	23.1
1435	ENSG00000137145	DENND4C	9	+	19336269	19336832	19336269	19336329	19336685	19336832	1435	32,24	0,1	21,23	3,1	429	73	0.00481696	0.0486734	1.0,0.803	0.544,0.796	0.231	23.1
8733	ENSG00000111011	RSRC2	12	-	122518838	122521428	122518838	122519029	122521384	122521428	8733	390281	104115	323376	18,29	2428	73	0	0	0.101,0.068	0.35,0.28	-0.23	23
8315	ENSG00000139625	MAP3K12	12	-	53486946	53487428	53486946	53487155	53487254	53487428	8315	16,13	3,1	13,11	0,0	172	73	0.004204	0.0439923	0.694,0.847	1.0,1.0	-0.23	23
8028	ENSG00000240303	ACAD11	3	-	132578795	132579558	132578795	132578881	132579491	132579558	8028	194133	66,92	367630	53,98	683	73	5.48307e-10	1.01769e-07	0.239,0.134	0.425,0.407	-0.229	22.9
8146	ENSG00000006015	C19orf60	19	+	18590853	18592336	18590853	18590933	18592088	18592336	8146	91,73	2,3	59,35	1,0	1228	73	0.00478801	0.0485707	0.73,0.591	0.778,1.0	-0.229	22.9
2232	ENSG00000170889	RPS9	19	+	54206552	54207647	54206552	54206724	54207397	54207647	2232	176138	56,72	140170	17,25	746	73	3.99459e-07	2.99722e-05	0.235,0.158	0.446,0.4	-0.227	22.7
8455	ENSG00000100288	CHKB	22	-	50580189	50580416	50580189	50580271	50580357	50580416	8455	66,81	11,22	56,68	35,33	159	73	0.00086887	0.013896	0.734,0.628	0.423,0.486	0.227	22.7
5319	ENSG00000147789	ZNF7	8	+	144829042	144829604	144829042	144829090	144829444	144829604	5319	64,53	3,8	13,19	0,1	427	73	0.00279709	0.0325073	0.785,0.531	1.0,0.765	-0.225	22.5
4786	ENSG00000214021	TTLL3	3	+	9817644	9820741	9817644	9818920	9820545	9820741	4786	628519	7,4	324442	12,10	1698	73	0.00304306	0.0347856	0.794,0.848	0.537,0.655	0.225	22.5
7838	ENSG00000166444	ST5	11	-	8870953	8871367	8870953	8871088	8871333	8871367	7838	3,5	3,2	0,1	1,2	318	73	0.00319241	0.0359682	0.187,0.365	0.0,0.103	0.225	22.5
1760	ENSG00000197114	ZGPAT	20	+	63733586	63734824	63733586	63733739	63734704	63734824	1760	83,59	33,35	59,73	13,6	1038	73	0.00140203	0.0195812	0.15,0.106	0.242,0.461	-0.224	22.4
2274	ENSG00000007392	LUC7L	16	-	227241	228402	227241	227336	228332	228402	2274	216146	17,30	402663	24,27	1069	73	0.00295709	0.0341348	0.465,0.249	0.534,0.626	-0.223	22.3
289	ENSG00000109736	MFSD10	4	-	2931824	2932153	2931824	2931936	2932044	2932153	289	36,37	33,24	6,16	34,29	181	73	4.50122e-05	0.00134522	0.306,0.383	0.066,0.182	0.221	22.1
7634	ENSG00000099624	ATP5D	19	+	1244314	1244825	1244314	1244440	1244736	1244825	7634	309427	38,61	94,93	41,23	369	73	0.000150695	0.00365241	0.617,0.581	0.312,0.444	0.221	22.1
6888	ENSG00000161999	JMJD8	16	-	683321	683598	683321	683441	683529	683598	6888	104,86	46,27	41,38	47,29	161	73	0.000214124	0.00474912	0.506,0.591	0.283,0.373	0.221	22.1
6306	ENSG00000178904	DPY19L3	19	+	32467473	32468813	32467473	32467626	32468730	32468813	6306	78,68	0,0	158217	2,5	1177	73	0.000144213	0.0035195	1.0,1.0	0.831,0.729	0.22	22
3755	ENSG00000179532	DNHD1	11	+	6547862	6548402	6547862	6548040	6548209	6548402	3755	21,14	5,0	17,4	0,0	242	73	0.00113967	0.0168813	0.559,1.0	1.0,1.0	-0.22	22
257	ENSG00000272752	STAG3L5P-PVRIG2P-PILRB	7	+	100353372	100354012	100353372	100353483	100353894	100354012	257	220156	4,3	73107	7,6	484	73	0.00365984	0.0401444	0.892,0.887	0.611,0.729	0.22	22
3014	ENSG00000169714	CNBP	3	-	129171078	129171538	129171078	129171283	129171445	129171538	3014	58,53	4,3	26,60	4,15	235	73	0.00451066	0.0461737	0.818,0.846	0.669,0.554	0.22	22
360	ENSG00000110619	CARS	11	-	3001969	3002600	3001969	3002174	3002540	3002600	360	70,78	4,4	105133	1,0	439	73	9.72477e-05	0.00251512	0.744,0.764	0.946,1.0	-0.219	21.9
6890	ENSG00000161999	JMJD8	16	-	683684	683909	683684	683781	683860	683909	6890	49,40	28,21	20,11	22,22	152	73	0.00223879	0.0274135	0.457,0.478	0.304,0.194	0.219	21.9
5313	ENSG00000131591	C1orf159	1	-	1083914	1084383	1083914	1084086	1084352	1084383	5313	11,12	1,3	7,21	1,0	339	73	0.00397228	0.0424554	0.703,0.463	0.601,1.0	-0.218	21.8
152	ENSG00000186815	TPCN1	12	+	113288162	113288847	113288162	113288234	113288757	113288847	152	29,18	8,7	14,12	33,19	596	73	1.21578e-06	7.58841e-05	0.307,0.24	0.049,0.072	0.213	21.3
7975	ENSG00000103852	TTC23	15	-	99249170	99249799	99249170	99249219	99249621	99249799	7975	23,35	0,4	51,93	0,0	475	73	0.00497435	0.0496941	1.0,0.574	1.0,1.0	-0.213	21.3
5349	ENSG00000141959	PFKL	21	+	44319350	44320147	44319350	44319411	44320083	44320147	5349	223106	0,0	87,88	1,4	745	73	0.000586754	0.0104241	1.0,1.0	0.895,0.683	0.211	21.1
6582	ENSG00000173681	CXorf23	X	-	19914162	19914392	19914162	19914268	19914350	19914392	6582	16,16	5,1	20,18	1,0	155	73	0.00150075	0.0205132	0.601,0.883	0.904,1.0	-0.21	21
8649	ENSG00000119688	ABCD4	14	-	74296332	74298069	74296332	74296449	74297975	74298069	8649	211133	2,2	108148	0,0	1599	73	0.00429593	0.0446233	0.828,0.752	1.0,1.0	-0.21	21
290	ENSG00000109736	MFSD10	4	-	2931374	2931936	2931374	2931465	2931824	2931936	290	106,76	2,6	63,46	0,0	432	73	9.97737e-05	0.00255892	0.9,0.682	1.0,1.0	-0.209	20.9
3262	ENSG00000223705	NSUN5P1	7	+	75412788	75415023	75412788	75412932	75414884	75415023	3262	237151	22,28	316416	15,20	2025	73	0.000160671	0.00381552	0.28,0.163	0.432,0.429	-0.209	20.9
2737	ENSG00000170037	CNTROB	17	+	7944122	7944638	7944122	7944248	7944475	7944638	2737	17,18	13,33	34,77	15,26	300	73	9.73524e-05	0.00251512	0.241,0.117	0.355,0.419	-0.208	20.8
5979	ENSG00000204977	TRIM13	13	+	49997031	49997763	49997031	49997200	49997666	49997763	5979	48,56	3,2	27,60	0,1	539	73	0.00439716	0.0453409	0.684,0.791	1.0,0.89	-0.208	20.8
6223	ENSG00000100722	ZC3H14	14	+	88567857	88568153	88567857	88567916	88568038	88568153	6223	29,23	2,3	6,20	0,0	195	73	0.00140974	0.0196244	0.844,0.742	1.0,1.0	-0.207	20.7
420	ENSG00000185000	DGAT1	8	-	144318094	144318362	144318094	144318169	144318260	144318362	420	45,27	23,31	9,10	26,18	164	73	0.00261595	0.0309333	0.465,0.279	0.134,0.198	0.206	20.6
4317	ENSG00000100099	HPS4	22	-	26466225	26468623	26466225	26466262	26468550	26468623	4317	130,74	45,68	229293	19,27	2361	73	0	0	0.082,0.033	0.271,0.251	-0.204	20.4
4114	ENSG00000120798	NR2C1	12	-	95057730	95058489	95057730	95057878	95058309	95058489	4114	96,60	48,41	155282	37,54	504	73	5.33847e-07	3.84207e-05	0.225,0.175	0.378,0.431	-0.204	20.4
5442	ENSG00000213983	AP1G2	14	-	23565605	23566160	23565605	23565701	23565815	23566160	5442	98,56	39,28	52,42	56,46	187	73	4.89649e-05	0.00143298	0.495,0.438	0.266,0.263	0.202	20.2
6480	ENSG00000134186	PRPF38B	1	+	108697809	108698017	108697809	108697859	108697946	108698017	6480	43,24	0,0	24,57	3,6	160	73	4.00146e-05	0.00122174	1.0,1.0	0.785,0.813	0.201	20.1
3083	ENSG00000104880	ARHGEF18	19	+	7470125	7472477	7470125	7470315	7470536	7472477	3083	53,43	6,1	23,45	0,0	294	73	0.000134201	0.00330951	0.687,0.914	1.0,1.0	-0.2	20
3403	ENSG00000099783	HNRNPM	19	+	8465323	8465515	8465323	8465362	8465479	8465515	3403	797832	144172	493629	221271	190	73	2.01348e-10	4.17678e-08	0.68,0.65	0.462,0.471	0.199	19.9
5335	ENSG00000161249	DMKN	19	-	35510183	35510427	35510183	35510252	35510370	35510427	5335	183179	143175	226325	89119	191	73	1.82922e-08	2.04786e-06	0.328,0.281	0.493,0.511	-0.198	19.8
6950	ENSG00000171824	EXOSC10	1	-	11076841	11077651	11076841	11076948	11077600	11077651	6950	160,99	2,4	178198	0,0	725	73	0.000190307	0.0043298	0.89,0.714	1.0,1.0	-0.198	19.8
1785	ENSG00000168090	COPS6	7	+	100090591	100091152	100090591	100090654	100091037	100091152	1785	66,87	3,6	86,86	0,2	456	73	0.00233201	0.028358	0.779,0.699	1.0,0.873	-0.198	19.8
1116	ENSG00000039650	PNKP	19	-	49861607	49861881	49861607	49861695	49861771	49861881	1116	27,20	42,20	13,10	48,69	149	73	1.27106e-05	0.000471832	0.24,0.329	0.117,0.066	0.193	19.3
8069	ENSG00000167257	RNF214	11	+	117238600	117239860	117238600	117238646	117239800	117239860	8069	263259	4,5	215248	0,1	1227	73	0.000246742	0.00537121	0.796,0.755	1.0,0.937	-0.193	19.3
7908	ENSG00000103363	TCEB2	16	-	2771413	2772102	2771413	2771604	2771993	2772102	7908	312345	24,34	129113	20,27	462	73	0.00163143	0.0220164	0.673,0.616	0.505,0.398	0.193	19.3
5371	ENSG00000119760	SUPT7L	2	-	27660983	27662281	27660983	27661388	27662178	27662281	5371	375301	80,79	291424	41,31	863	73	0.000610427	0.0107634	0.284,0.244	0.375,0.536	-0.192	19.2
6319	ENSG00000128699	ORMDL1	2	-	189782421	189783123	189782421	189782602	189783013	189783123	6319	232183	48,43	276448	33,39	484	73	9.51888e-05	0.00249579	0.422,0.391	0.558,0.634	-0.19	19
275	ENSG00000094631	HDAC6	X	+	48814961	48815490	48814961	48815051	48815383	48815490	275	43,27	26,18	70102	17,28	405	73	0.000991834	0.0153072	0.23,0.213	0.426,0.396	-0.19	19
1702	ENSG00000077463	SIRT6	19	-	4175027	4175760	4175027	4175213	4175679	4175760	1702	87,75	3,5	34,41	0,1	539	73	0.00216845	0.0267892	0.797,0.67	1.0,0.847	-0.19	19
6369	ENSG00000172661	FAM21C	10	+	45727287	45727517	45727287	45727320	45727416	45727517	6369	1,1	15,11	4,5	8,6	169	73	0.00119476	0.0175189	0.028,0.038	0.178,0.265	-0.189	18.9
1543	ENSG00000204628	GNB2L1	5	-	181241491	181242345	181241491	181241639	181242169	181242345	1543	11801256	77,89	13021752	39,36	603	73	1.82746e-09	2.68523e-07	0.65,0.631	0.802,0.855	-0.188	18.8
9073	ENSG00000108465	CDK5RAP3	17	+	47974399	47975337	47974399	47974448	47975158	47975337	9073	796617	92,78	7171102	44,58	783	73	2.78221e-06	0.000147541	0.446,0.424	0.603,0.639	-0.186	18.6
5370	ENSG00000119760	SUPT7L	2	-	27660983	27662281	27660983	27661601	27662178	27662281	5370	293219	5,10	238345	0,2	650	73	5.21178e-05	0.00150036	0.868,0.711	1.0,0.951	-0.186	18.6
7828	ENSG00000116353	MECR	1	-	29195940	29196258	29195940	29196042	29196197	29196258	7828	28,9	0,1	23,12	1,4	228	73	0.00438158	0.0452969	1.0,0.742	0.88,0.49	0.186	18.6
6256	ENSG00000145495	2006-03-01	5	+	10400783	10402139	10400783	10400842	10402058	10402139	6256	426249	135102	577908	78,96	1289	73	1.22014e-13	4.96361e-11	0.152,0.121	0.295,0.349	-0.185	18.5
8358	ENSG00000149743	TRPT1	11	-	64224099	64224341	64224099	64224162	64224284	64224341	8358	39,21	0,0	36,48	3,4	195	73	0.000338761	0.00686575	1.0,1.0	0.818,0.818	0.182	18.2
6202	ENSG00000108963	DPH1	17	+	2041767	2043424	2041767	2041875	2042604	2043424	6202	238201	32,26	87,89	48,18	802	73	0.000465979	0.00883482	0.404,0.413	0.142,0.31	0.182	18.2
7355	ENSG00000125458	NT5C	17	-	75131044	75131281	75131044	75131105	75131180	75131281	7355	32,19	39,69	24,23	18,19	148	73	0.00438647	0.0452969	0.288,0.12	0.397,0.374	-0.182	18.2
2148	ENSG00000131143	COX4I1	16	+	85804936	85805864	85804936	85805153	85805732	85805864	2148	154180	2,9	128159	0,1	652	73	0.000167299	0.00393319	0.896,0.691	1.0,0.947	-0.18	18
3786	ENSG00000185324	CDK10	16	+	89693273	89693467	89693273	89693326	89693397	89693467	3786	56,43	11,5	88108	1,5	144	73	0.000250397	0.005434	0.721,0.813	0.978,0.916	-0.18	18
1805	ENSG00000101158	NELFCD	20	+	58993623	58994239	58993623	58993764	58994109	58994239	1805	117109	48,43	105156	23,25	418	73	0.000558761	0.0100791	0.299,0.307	0.444,0.521	-0.18	18
2113	ENSG00000175455	CCDC14	3	-	123956354	123956795	123956354	123956427	123956739	123956795	2113	87,75	29,19	86129	12,18	385	73	0.00492814	0.049578	0.363,0.428	0.576,0.576	-0.18	18
4345	ENSG00000160957	RECQL4	8	-	144515857	144516069	144515857	144515890	144515987	144516069	4345	95,88	86,66	21,42	69,67	170	73	1.20355e-05	0.000456379	0.322,0.364	0.116,0.212	0.179	17.9
7051	ENSG00000213347	MXD3	5	-	177310425	177311484	177310425	177310540	177311378	177311484	7051	137138	2,6	72,82	1,0	911	73	0.00174082	0.0229809	0.846,0.648	0.852,1.0	-0.179	17.9
7993	ENSG00000165280	VCP	9	-	35062002	35062350	35062002	35062155	35062216	35062350	7993	22,19	1,4	13,7	0,0	134	73	0.00186439	0.0240834	0.923,0.721	1.0,1.0	-0.178	17.8
5871	ENSG00000105726	ATP13A1	19	-	19656659	19656916	19656659	19656766	19656846	19656916	5871	44,53	62,95	56,55	40,37	153	73	0.000113018	0.00281666	0.253,0.21	0.4,0.415	-0.176	17.6
6628	ENSG00000130826	DKC1	X	+	154774601	154775273	154774601	154774690	154775194	154775273	6628	129122	2,0	127133	4,6	577	73	0.00216321	0.0267892	0.891,1.0	0.801,0.737	0.176	17.6
9047	ENSG00000172366	FAM195A	16	+	647416	647884	647416	647544	647782	647884	9047	44,15	60,41	46,32	29,17	311	73	4.54037e-05	0.00135119	0.147,0.079	0.271,0.306	-0.175	17.5
7769	ENSG00000083457	ITGAE	17	-	3720306	3720619	3720306	3720402	3720549	3720619	7769	7,16	0,0	5,28	0,5	220	73	0.000809804	0.0132518	1.0,1.0	1.0,0.65	0.175	17.5
1565	ENSG00000173020	ADRBK1	11	+	67282270	67282542	67282270	67282363	67282434	67282542	1565	22,14	5,2	12,9	0,1	144	73	0.00251185	0.0299765	0.69,0.78	1.0,0.82	-0.175	17.5
1115	ENSG00000039650	PNKP	19	-	49862085	49862237	49862085	49862105	49862184	49862237	1115	35,22	31,36	12,14	50,46	152	73	0.000271383	0.00580098	0.352,0.227	0.103,0.128	0.174	17.4
3281	ENSG00000128159	TUBGCP6	22	-	50219956	50221874	50219956	50220015	50220250	50221874	3281	204131	1,2	58,89	3,7	308	73	0.00037422	0.00746639	0.98,0.939	0.821,0.751	0.173	17.3
1363	ENSG00000166582	CENPV	17	-	16348615	16349333	16348615	16348685	16349139	16349333	1363	246171	12,10	271365	3,8	527	73	0.00206073	0.0260007	0.74,0.703	0.926,0.863	-0.173	17.3
2472	ENSG00000157445	CACNA2D3	3	+	55073444	55073859	55073444	55073557	55073776	55073859	2472	4,2	3,3	0,1	6,5	292	73	0.00340485	0.0378179	0.25,0.143	0.0,0.048	0.173	17.3
6332	ENSG00000149091	DGKZ	11	+	46378456	46379111	46378456	46378500	46378893	46379111	6332	82,34	3,1	50,35	0,0	466	73	0.00495569	0.049578	0.811,0.842	1.0,1.0	-0.173	17.3
306	ENSG00000184436	THAP7	22	-	21000646	21001411	21000646	21000787	21001255	21001411	306	40,39	95,79	70,90	36,36	541	73	1.41664e-13	5.25873e-11	0.054,0.062	0.208,0.252	-0.172	17.2
185	ENSG00000187741	FANCA	16	-	89739477	89739758	89739477	89739553	89739705	89739758	185	93,85	0,0	30,44	2,3	225	73	0.00111859	0.0166444	1.0,1.0	0.83,0.826	0.172	17.2
1968	ENSG00000094914	AAAS	12	-	53307737	53308133	53307737	53307926	53308051	53308133	1968	43,48	0,0	27,45	4,1	198	73	0.00264417	0.0311341	1.0,1.0	0.713,0.943	0.172	17.2
3701	ENSG00000124782	RREB1	6	+	7181123	7182082	7181123	7181246	7181869	7182082	3701	12,11	12,21	20,40	7,12	696	73	4.99635e-05	0.00145185	0.095,0.052	0.231,0.259	-0.171	17.1
8152	ENSG00000133142	TCEAL4	X	+	103585858	103586291	103585858	103586107	103586218	103586291	8152	58,62	8,4	42,43	1,0	184	73	0.000159708	0.00380548	0.742,0.86	0.943,1.0	-0.171	17.1
729	ENSG00000148362	C9orf142	9	+	136992490	136992704	136992490	136992562	136992639	136992704	729	173107	85,73	45,44	39,80	150	73	0.00128934	0.0186346	0.498,0.416	0.36,0.211	0.171	17.1
3186	ENSG00000117335	CD46	1	+	207767012	207770362	207767012	207767195	207770320	207770362	3186	535379	58,51	7101170	32,56	3198	73	1.32208e-07	1.10805e-05	0.174,0.145	0.336,0.323	-0.17	17
1457	ENSG00000162004	CCDC78	16	-	724910	725145	724910	724989	725077	725145	1457	8,12	0,1	6,18	0,8	161	73	0.00493705	0.049578	1.0,0.845	1.0,0.505	0.17	17
1525	ENSG00000167671	UBXN6	19	-	4446499	4446920	4446499	4446717	4446835	4446920	1525	39,36	4,2	38,30	0,0	191	73	0.000674615	0.0114929	0.788,0.873	1.0,1.0	-0.169	16.9
4903	ENSG00000198208	RPS6KL1	14	-	74905642	74907124	74905642	74906759	74907017	74907124	4903	128,86	8,5	89100	1,1	331	73	0.000765035	0.0127259	0.779,0.791	0.952,0.957	-0.169	16.9
5207	ENSG00000167965	MLST8	16	+	2206357	2206659	2206357	2206409	2206483	2206659	5207	39,52	7,2	13,19	0,0	147	73	0.000316667	0.00651151	0.735,0.928	1.0,1.0	-0.168	16.8
4873	ENSG00000164889	SLC4A2	7	+	151074038	151074841	151074038	151074293	151074674	151074841	4873	105110	4,3	77111	0,0	454	73	0.000325995	0.00664521	0.808,0.855	1.0,1.0	-0.168	16.8
7657	ENSG00000128191	DGCR8	22	+	20089668	20090258	20089668	20089843	20089975	20090258	7657	43,27	5,2	31,64	1,0	205	73	0.000509859	0.00938913	0.754,0.828	0.917,1.0	-0.168	16.8
529	ENSG00000064961	HMG20B	19	+	3573691	3574586	3573691	3573800	3574382	3574586	529	528403	129116	89,80	64,63	655	73	5.82076e-10	1.05266e-07	0.313,0.279	0.134,0.124	0.167	16.7
8634	ENSG00000214706	IFRD2	3	-	50290169	50290679	50290169	50290294	50290559	50290679	8634	164165	1,1	98,90	3,7	338	73	0.000204951	0.00458895	0.973,0.973	0.876,0.735	0.167	16.7
7986	ENSG00000116691	MIIP	1	+	12029222	12029894	12029222	12029281	12029764	12029894	7986	111,87	22,25	31,39	20,19	556	73	0.0019592	0.025033	0.398,0.314	0.169,0.212	0.165	16.5
2176	ENSG00000100211	CBY1	22	+	38670883	38671136	38670883	38670989	38671075	38671136	2176	51,62	7,6	54,62	2,0	159	73	0.000304444	0.00633405	0.77,0.826	0.925,1.0	-0.164	16.4
4554	ENSG00000151923	TIAL1	10	-	119580470	119580846	119580470	119580538	119580777	119580846	4554	29,30	0,0	117189	4,11	312	73	0.000155377	0.00372746	1.0,1.0	0.873,0.801	0.163	16.3
6810	ENSG00000180098	TRNAU1AP	1	+	28560632	28561398	28560632	28560732	28561345	28561398	6810	77,63	69,64	89188	25,60	686	73	1.00921e-08	1.22723e-06	0.106,0.095	0.275,0.25	-0.162	16.2
1910	ENSG00000064687	ABCA7	19	+	1058724	1058940	1058724	1058747	1058819	1058940	1910	0,1	19,20	8,4	14,14	145	73	2.6245e-05	0.000866364	0.0,0.025	0.223,0.126	-0.162	16.2
279	ENSG00000100219	XBP1	22	-	28796046	28796192	28796046	28796121	28796147	28796192	279	220290	98,73	263244	36,32	99	73	1.77542e-05	0.000619901	0.623,0.746	0.843,0.849	-0.161	16.1
7513	ENSG00000168883	USP39	2	+	85648760	85649280	85648760	85648853	85649016	85649280	7513	257287	15,16	191277	28,39	236	73	9.68266e-05	0.00251512	0.841,0.847	0.678,0.687	0.161	16.1
7549	ENSG00000173531	MST1	3	-	49685011	49685399	49685011	49685089	49685221	49685399	7549	49,30	2,3	11,4	0,0	205	73	0.00401274	0.0427274	0.897,0.781	1.0,1.0	-0.161	16.1
6945	ENSG00000137504	CREBZF	11	-	85663523	85665102	85663523	85663601	85663814	85665102	6945	333311	40,29	390644	15,26	286	73	7.35951e-06	0.000310935	0.68,0.732	0.869,0.863	-0.16	16
3113	ENSG00000137310	TCF19	6	+	31158896	31159707	31158896	31159035	31159142	31159707	3113	146188	17,22	131155	27,47	180	73	0.00105254	0.0159646	0.777,0.776	0.663,0.572	0.159	15.9
4448	ENSG00000154734	ADAMTS1	21	-	26839874	26840562	26839874	26840061	26840275	26840562	4448	43,22	69,55	43,35	20,38	287	73	0.001358	0.0191181	0.137,0.092	0.354,0.19	-0.158	15.8
2220	ENSG00000007264	MATK	19	-	3779388	3779613	3779388	3779451	3779532	3779613	2220	14,10	16,21	4,8	26,37	154	73	0.00269305	0.0315516	0.293,0.184	0.068,0.093	0.158	15.8
4029	ENSG00000134419	RPS15A	16	-	18782967	18784823	18782967	18783101	18784737	18784823	4029	325248	2,3	564674	0,1	1709	73	0.00296366	0.0341547	0.874,0.779	1.0,0.966	-0.156	15.6
732	ENSG00000148362	C9orf142	9	+	136992639	136992974	136992639	136992700	136992924	136992974	732	549356	36,38	164218	34,31	297	73	0.00181112	0.0236116	0.789,0.697	0.542,0.633	0.155	15.5
5081	ENSG00000106009	BRAT1	7	-	2543203	2543962	2543203	2543323	2543589	2543962	5081	57,28	75,92	32,31	22,18	339	73	2.38055e-05	0.000811112	0.141,0.062	0.239,0.271	-0.154	15.4
4436	ENSG00000125656	CLPP	19	+	6361868	6362542	6361868	6361924	6362445	6362542	4436	132104	5,1	45,21	0,0	594	73	0.000407561	0.0080294	0.764,0.927	1.0,1.0	-0.154	15.4
1121	ENSG00000144354	CDCA7	2	+	173363817	173364989	173363817	173363895	173364794	173364989	1121	119,89	90,95	519824	145186	972	73	1.11022e-16	7.8304e-14	0.09,0.066	0.212,0.25	-0.153	15.3
1127	ENSG00000137074	APTX	9	-	32987543	32988134	32987543	32987731	32988091	32988134	1127	84107	2,4	76,98	0,0	433	73	0.000942541	0.0148057	0.876,0.819	1.0,1.0	-0.153	15.3
9148	ENSG00000165792	METTL17	14	+	20994793	20995233	20994793	20994901	20995164	20995233	9148	165,87	115,86	244324	102115	336	73	2.4787e-06	0.00013658	0.238,0.18	0.342,0.38	-0.152	15.2
7128	ENSG00000155363	MOV10	1	+	112698286	112699810	112698286	112698789	112699684	112699810	7128	202137	76,89	147184	36,27	968	73	1.00982e-05	0.000400128	0.167,0.104	0.235,0.339	-0.152	15.2
6413	ENSG00000129197	RPAIN	17	+	5425970	5426299	5425970	5426082	5426235	5426299	6413	56,62	46,30	53,79	75108	226	73	0.00117906	0.017361	0.282,0.4	0.186,0.191	0.152	15.2
7470	ENSG00000169045	HNRNPH1	5	-	179616125	179617110	179616125	179616218	179617020	179617110	7470	9421000	71,67	602909	23,33	875	73	0.000437569	0.00852534	0.525,0.555	0.686,0.697	-0.151	15.1
2104	ENSG00000269547	CTC-360G5.8	19	-	38921391	38921596	38921391	38921446	38921526	38921596	2104	6,4	11,11	2,0	17,18	153	73	0.000710166	0.0119828	0.207,0.148	0.053,0.0	0.151	15.1
6944	ENSG00000137504	CREBZF	11	-	85660334	85661749	85660334	85660597	85661636	85661749	6944	849742	5,0	8581508	17,17	1112	73	6.23037e-05	0.00175071	0.918,1.0	0.768,0.853	0.149	14.9
956	ENSG00000241370	RPP21	6	+	30345297	30345573	30345297	30345398	30345466	30345573	956	35,32	0,7	17,23	0,0	141	73	0.000774047	0.0128154	1.0,0.703	1.0,1.0	-0.149	14.9
8413	ENSG00000116871	MAP7D1	1	+	36176198	36176581	36176198	36176321	36176417	36176581	8413	270294	14,6	119,75	9,14	169	73	0.000924996	0.0146278	0.893,0.955	0.851,0.698	0.149	14.9
4519	ENSG00000213339	QTRT1	19	+	10712160	10712628	10712160	10712299	10712552	10712628	4519	144125	35,33	69,74	29,40	326	73	0.003451	0.0382102	0.48,0.459	0.348,0.293	0.149	14.9
6426	ENSG00000117385	P3H1	1	-	42754868	42755217	42754868	42754990	42755096	42755217	6426	45,42	0,0	42,52	2,5	179	73	0.00031578	0.00651151	1.0,1.0	0.895,0.809	0.148	14.8
2181	ENSG00000186141	POLR3C	1	+	145826453	145826709	145826453	145826492	145826605	145826709	2181	197199	33,22	231235	54,73	186	73	0.00101106	0.0155022	0.701,0.78	0.627,0.558	0.148	14.8
7909	ENSG00000167522	ANKRD11	16	-	89286662	89288670	89286662	89287113	89288527	89288670	7909	410382	1,0	328266	3,3	1487	73	0.0017023	0.0226962	0.953,1.0	0.843,0.813	0.148	14.8
7016	ENSG00000104872	PIH1D1	19	-	49447826	49448059	49447826	49447908	49448000	49448059	7016	61,44	59,73	29,51	125141	165	73	1.54831e-05	0.000562898	0.314,0.211	0.093,0.138	0.147	14.7
6642	ENSG00000115355	CCDC88A	2	-	55295596	55296056	55295596	55295727	55295949	55296056	6642	196258	13,12	234285	2,3	295	73	1.61235e-05	0.000580198	0.789,0.842	0.967,0.959	-0.147	14.7
4166	ENSG00000114544	SLC41A3	3	-	126006362	126007225	126006362	126006564	126007113	126007225	4166	607613	13,6	311390	15,14	622	73	0.00161174	0.0218189	0.846,0.923	0.709,0.766	0.147	14.7
6029	ENSG00000105483	CARD8	19	-	48232452	48234543	48232452	48232493	48234402	48234543	6029	143132	20,22	252342	18,24	1982	73	0.00179617	0.0234599	0.208,0.181	0.34,0.344	-0.147	14.7
6716	ENSG00000143258	USP21	1	+	161164533	161164942	161164533	161164612	161164834	161164942	6716	98,96	37,43	71134	77,88	295	73	0.00084035	0.0136253	0.396,0.356	0.186,0.274	0.146	14.6
3115	ENSG00000147162	OGT	X	+	71544566	71548023	71544566	71544635	71547906	71548023	3115	44283604	48,33	59608261	26,37	3344	73	2.51985e-05	0.000847808	0.668,0.705	0.833,0.83	-0.145	14.5
3440	ENSG00000115282	TTC31	2	+	74490655	74491184	74490655	74490739	74491127	74491184	3440	27,27	28,12	10,17	36,38	461	73	7.5575e-05	0.00204226	0.132,0.263	0.042,0.066	0.144	14.4
3061	ENSG00000140326	CDAN1	15	-	42735099	42735327	42735099	42735178	42735260	42735327	3061	5,2	16,5	0,0	12,6	155	73	0.0011844	0.0174033	0.128,0.159	0.0,0.0	0.144	14.4
158	ENSG00000152291	TGOLN2	2	-	85326507	85327685	85326507	85326804	85326978	85327685	158	335285	29,24	344423	11,9	247	73	8.1768e-06	0.000339241	0.773,0.778	0.902,0.933	-0.142	14.2
136	ENSG00000182944	EWSR1	22	+	29298732	29299851	29298732	29299280	29299598	29299851	136	296286	7,21	129202	3,0	391	73	0.000404641	0.00799421	0.888,0.718	0.889,1.0	-0.142	14.2
202	ENSG00000137700	SLC37A4	11	-	119027627	119028426	119027627	119027770	119028193	119028426	202	129107	0,0	112127	5,1	496	73	0.000712443	0.0119925	1.0,1.0	0.767,0.949	0.142	14.2
1854	ENSG00000095906	NUBP2	16	+	1786536	1786955	1786536	1786655	1786756	1786955	1854	31,35	34,39	10,10	25,30	174	73	0.00256688	0.0304784	0.277,0.274	0.144,0.123	0.142	14.2
4104	ENSG00000119707	RBM25	14	+	73099666	73103478	73099666	73099750	73103191	73103478	4104	1011590	80,65	10981546	43,74	3514	73	5.62856e-06	0.000259466	0.208,0.159	0.347,0.303	-0.141	14.1
1321	ENSG00000204351	SKIV2L	6	+	31962713	31963091	31962713	31962798	31962984	31963091	1321	12,14	20,12	7,10	37,44	259	73	0.000552403	0.00999	0.145,0.247	0.051,0.06	0.141	14.1
8418	ENSG00000167840	ZNF232	17	-	5108925	5109868	5108925	5109052	5109393	5109868	8418	60,33	43,66	42,20	15,12	414	73	0.00265123	0.0311652	0.197,0.081	0.331,0.227	-0.14	14
3004	ENSG00000103168	TAF1C	16	-	84181745	84182176	84181745	84181863	84182147	84182176	3004	74,64	4,1	87,92	0,0	357	73	0.00301799	0.034555	0.791,0.929	1.0,1.0	-0.14	14
4822	ENSG00000244754	N4BP2L2	13	-	32538682	32538825	32538682	32538684	32538777	32538825	4822	50,53	4,4	84102	0,1	166	73	0.000207936	0.00464105	0.846,0.854	1.0,0.978	-0.139	13.9
3993	ENSG00000140983	RHOT2	16	+	668352	668699	668352	668411	668655	668699	3993	88,63	7,2	39,40	1,0	317	73	0.00157794	0.0214436	0.743,0.879	0.9,1.0	-0.139	13.9
7823	ENSG00000132382	MYBBP1A	17	-	4538901	4539967	4538901	4538975	4539438	4539967	7823	368356	8,9	377359	0,1	536	73	2.04545e-06	0.000117289	0.862,0.843	1.0,0.98	-0.137	13.7
4971	ENSG00000213780	GTF2H4	6	+	30913109	30913387	30913109	30913157	30913308	30913387	4971	42,37	76,61	76,85	68,58	224	73	0.00011089	0.00277883	0.153,0.165	0.267,0.323	-0.136	13.6
1395	ENSG00000143303	RRNAD1	1	+	156731990	156732473	156731990	156732115	156732280	156732473	1395	59,60	65,83	103106	65,62	238	73	0.00019663	0.00444498	0.218,0.181	0.327,0.344	-0.136	13.6
6678	ENSG00000164050	PLXNB1	3	-	48410454	48411036	48410454	48410558	48410867	48411036	6678	5,4	6,5	0,0	1,5	382	73	0.0010946	0.0163911	0.137,0.133	0.0,0.0	0.135	13.5
6884	ENSG00000161999	JMJD8	16	-	683684	684155	683684	683781	683909	684155	6884	48,37	9,1	17,11	1,0	201	73	0.00412336	0.0434621	0.66,0.931	0.861,1.0	-0.135	13.5
2533	ENSG00000160447	PKN3	9	+	128714640	128714865	128714640	128714664	128714797	128714865	2533	33,17	38,37	4,7	26,40	206	73	7.91137e-05	0.00212973	0.235,0.14	0.052,0.058	0.133	13.3
3622	ENSG00000120008	WDR11	10	+	120905875	120906855	120905875	120906021	120906775	120906855	3622	144,83	38,50	153246	38,35	827	73	0.00378161	0.041124	0.251,0.128	0.262,0.383	-0.133	13.3
8551	ENSG00000158270	COLEC12	18	-	333006	335230	333006	333143	334741	335230	8551	8,8	17,26	31,40	6,14	1671	73	9.11328e-10	1.46082e-07	0.02,0.013	0.184,0.111	-0.131	13.1
731	ENSG00000148362	C9orf142	9	+	136992639	136993243	136992639	136992704	136993052	136993243	731	652471	25,17	223277	3,1	421	73	6.91843e-05	0.00190608	0.819,0.828	0.928,0.98	-0.131	13.1
7137	ENSG00000160766	GBAP1	1	-	155216383	155217029	155216383	155216621	155216856	155217029	7137	7,2	7,5	2,0	27,10	308	73	0.000238935	0.00524988	0.192,0.087	0.017,0.0	0.131	13.1
2304	ENSG00000104522	TSTA3	8	-	143614319	143614697	143614319	143614453	143614623	143614697	2304	100,90	44,45	67,63	62,50	243	73	0.00305419	0.0348563	0.406,0.375	0.245,0.275	0.131	13.1
5477	ENSG00000168906	MAT2A	2	+	85542154	85542747	85542154	85542373	85542564	85542747	5477	279241	11331205	115196	152213	264	73	0	0	0.064,0.052	0.173,0.203	-0.13	13
2987	ENSG00000214078	CPNE1	20	-	35630957	35631163	35630957	35631034	35631113	35631163	2987	51,38	71,60	35,44	158136	152	73	1.26804e-05	0.000471832	0.256,0.233	0.096,0.134	0.13	13
730	ENSG00000148362	C9orf142	9	+	136992639	136992974	136992639	136992704	136992924	136992974	730	537351	21,6	156211	13,14	293	73	0.00341723	0.0378958	0.864,0.936	0.749,0.79	0.13	13
7696	ENSG00000071894	CPSF1	8	-	144393882	144394160	144393882	144394038	144394112	144394160	7696	106,79	79,65	50,39	59,68	147	73	0.00309323	0.035188	0.4,0.376	0.296,0.222	0.129	12.9
7899	ENSG00000113240	CLK4	5	-	178616881	178618778	178616881	178616948	178618555	178618778	7899	66,63	15,7	27,64	11,29	1680	73	0.0040286	0.0427274	0.161,0.281	0.096,0.088	0.129	12.9
2266	ENSG00000160613	PCSK7	11	-	117223207	117224216	117223207	117223308	117224077	117224216	2266	24,6	37,34	46,61	21,27	842	73	2.41516e-09	3.34003e-07	0.053,0.015	0.16,0.164	-0.128	12.8
6958	ENSG00000111445	RFC5	12	+	118017689	118018053	118017689	118017852	118017994	118018053	6958	90,71	0,0	88121	9,1	215	73	0.000187074	0.00427304	1.0,1.0	0.769,0.976	0.127	12.7
713	ENSG00000163938	GNL3	3	+	52690591	52691071	52690591	52690720	52690944	52691071	713	92,84	0,7	152217	0,0	297	73	0.000353556	0.00708418	1.0,0.747	1.0,1.0	-0.127	12.7
8397	ENSG00000112739	PRPF4B	6	+	4060412	4061147	4060412	4060686	4061014	4061147	8397	333268	23,13	231326	6,7	401	73	0.0026062	0.0308933	0.725,0.79	0.875,0.894	-0.127	12.7
6648	ENSG00000166783	KIAA0430	16	-	15634756	15636342	15634756	15634931	15635655	15636342	6648	15,23	16,8	0,4	18,10	797	73	8.14249e-07	5.3798e-05	0.079,0.208	0.0,0.035	0.126	12.6
451	ENSG00000134072	CAMK1	3	-	9762970	9763213	9762970	9763052	9763138	9763213	451	14,38	62,57	11,3	80,74	159	73	5.24159e-06	0.000246459	0.094,0.234	0.059,0.018	0.126	12.6
2506	ENSG00000185189	NRBP2	8	-	143838882	143839118	143838882	143838938	143839016	143839118	2506	12,3	22,20	0,1	18,18	151	73	7.03244e-05	0.00192247	0.209,0.068	0.0,0.026	0.126	12.6
2612	ENSG00000080189	SLC35C2	20	-	46349527	46350890	46349527	46350524	46350760	46350890	2612	72,61	91,85	54,59	34,36	309	73	0.00042726	0.00837073	0.157,0.145	0.273,0.279	-0.125	12.5
8937	ENSG00000104177	MYEF2	15	-	48152046	48152280	48152046	48152115	48152233	48152280	8937	23,16	0,0	36,47	0,6	191	73	0.0010305	0.015698	1.0,1.0	1.0,0.75	0.125	12.5
1491	ENSG00000068438	FTSJ1	X	+	48481425	48481715	48481425	48481528	48481631	48481715	1491	25,16	36,30	5,10	31,39	176	73	0.00135675	0.0191181	0.224,0.181	0.063,0.096	0.123	12.3
6781	ENSG00000196998	WDR45	X	-	49077736	49077911	49077736	49077747	49077836	49077911	6781	38,46	141133	48,50	92,53	162	73	0.000389204	0.00773255	0.108,0.135	0.19,0.298	-0.122	12.2
428	ENSG00000174775	HRAS	11	-	532241	532755	532241	532522	532630	532755	428	144176	95104	51,42	50,51	181	73	0.00383112	0.0414431	0.379,0.406	0.291,0.249	0.122	12.2
7060	ENSG00000143702	CEP170	1	-	243185778	243186422	243185778	243186072	243186258	243186422	7060	24,5	27,34	24,54	22,46	259	73	0.00405837	0.0429785	0.2,0.04	0.235,0.249	-0.122	12.2
3379	ENSG00000091651	ORC6	16	+	46695561	46696219	46695561	46695674	46696019	46696219	3379	134146	2,5	102204	0,0	418	73	0.000584265	0.0104241	0.921,0.836	1.0,1.0	-0.121	12.1
7773	ENSG00000107863	ARHGAP21	10	-	24595887	24596882	24595887	24596043	24596739	24596882	7773	27,20	58,82	42,44	20,26	769	73	4.61381e-11	1.01691e-08	0.042,0.023	0.166,0.138	-0.12	12
8867	ENSG00000176978	DPP7	9	-	137114242	137114576	137114242	137114382	137114462	137114576	8867	14,11	35,29	2,1	18,20	153	73	0.000530155	0.00971216	0.16,0.153	0.05,0.023	0.12	12
7153	ENSG00000120889	TNFRSF10B	8	-	23028330	23028602	23028330	23028441	23028528	23028602	7153	295336	77,88	174156	78,64	160	73	0.00279233	0.0325073	0.636,0.635	0.504,0.527	0.12	12
487	ENSG00000111961	SASH1	6	+	148440186	148440407	148440186	148440234	148440357	148440407	487	2,4	5,12	0,0	12,1	196	73	0.00412869	0.0434621	0.13,0.11	0.0,0.0	0.12	12
1563	ENSG00000204394	VARS	6	-	31782529	31782845	31782529	31782633	31782720	31782845	1563	25,13	28,33	26,20	108,80	160	73	0.00417775	0.0438478	0.289,0.152	0.099,0.102	0.12	12
3632	ENSG00000138459	SLC35A5	3	+	112580545	112581326	112580545	112580706	112581244	112581326	3632	307362	4,8	377470	0,1	611	73	2.73401e-05	0.000896882	0.902,0.844	1.0,0.983	-0.119	11.9
3242	ENSG00000159640	ACE	17	+	63496797	63498380	63496797	63496985	63497136	63498380	3242	6,12	22,21	0,0	8,4	224	73	0.000171919	0.00400179	0.082,0.157	0.0,0.0	0.119	11.9
3978	ENSG00000140983	RHOT2	16	+	672253	672825	672253	672566	672702	672825	3978	75,53	64,79	26,26	60,73	209	73	0.000476547	0.00897201	0.29,0.19	0.131,0.111	0.119	11.9
6073	ENSG00000153914	SREK1	5	+	66162413	66163922	66162413	66162592	66163791	66163922	6073	44,50	104,95	57135	30,33	1272	73	3.33067e-16	2.13556e-13	0.024,0.029	0.098,0.19	-0.118	11.8
6024	ENSG00000213782	DDX47	12	+	12823202	12824016	12823202	12823319	12823869	12824016	6024	17,32	50,33	68112	38,52	623	73	2.13839e-07	1.71387e-05	0.038,0.102	0.173,0.202	-0.118	11.8
2115	ENSG00000176986	SEC24C	10	+	73770279	73770798	73770279	73770471	73770708	73770798	2115	31,16	85,75	48,52	43,66	310	73	6.93703e-07	4.83944e-05	0.079,0.048	0.208,0.156	-0.118	11.8
2314	ENSG00000076924	XAB2	19	-	7625879	7626270	7625879	7626044	7626135	7626270	2314	12,14	29,28	5,2	26,40	164	73	0.000345109	0.00695445	0.156,0.182	0.079,0.022	0.118	11.8
3667	ENSG00000136718	IMP4	2	+	130342893	130343194	130342893	130342935	130343085	130343194	3667	20,22	89,68	33,16	29,35	223	73	0.000962954	0.0149927	0.069,0.096	0.271,0.13	-0.118	11.8
4260	ENSG00000107331	ABCA2	9	-	137010972	137011309	137010972	137011105	137011185	137011309	4260	11,16	35,22	8,5	30,58	153	73	0.00278566	0.0325073	0.13,0.258	0.113,0.04	0.118	11.8
4654	ENSG00000214293	APTR	7	-	77695895	77696265	77695895	77696018	77696171	77696265	4654	115111	3,0	75114	5,6	226	73	0.00419229	0.0439349	0.925,1.0	0.829,0.86	0.118	11.8
6323	ENSG00000175197	DDIT3	12	-	57517268	57517753	57517268	57517595	57517705	57517753	6323	50,37	0,0	45,74	3,3	183	73	0.00301186	0.0345409	1.0,1.0	0.857,0.908	0.117	11.7
4553	ENSG00000151923	TIAL1	10	-	119576610	119577203	119576610	119576750	119577079	119577203	4553	100111	260235	175282	173181	402	73	1.26676e-13	4.96361e-11	0.065,0.079	0.155,0.221	-0.116	11.6
5379	ENSG00000172053	QARS	3	-	49097991	49098480	49097991	49098117	49098191	49098480	5379	45,33	83,82	14,33	114163	147	73	6.04158e-06	0.000269692	0.212,0.167	0.057,0.091	0.116	11.6
901	ENSG00000102103	PQBP1	X	+	48902232	48902795	48902232	48902517	48902731	48902795	901	93,62	67,72	41,63	111114	287	73	1.23721e-05	0.000465369	0.261,0.18	0.086,0.123	0.116	11.6
8155	ENSG00000188002	RP11-43F13.1	5	-	1598919	1599827	1598919	1599269	1599626	1599827	8155	21,14	47,50	19,39	20,25	430	73	1.67065e-05	0.000589155	0.071,0.045	0.139,0.209	-0.116	11.6
2407	ENSG00000184162	NR2C2AP	19	-	19201415	19202041	19201415	19201563	19201930	19202041	2407	415487	4,2	333369	5,18	440	73	0.0002041	0.00458445	0.945,0.976	0.917,0.773	0.115	11.5
3975	ENSG00000136603	SKIL	3	+	170359698	170361429	170359698	170359876	170360367	170361429	3975	161132	3,2	109162	0,0	564	73	0.00479303	0.0485707	0.874,0.895	1.0,1.0	-0.115	11.5
1811	ENSG00000261884	CTC-479C5.12	16	-	67934796	67935478	67934796	67934948	67935419	67935478	1811	27,21	19,17	4,14	29,32	544	73	8.75069e-06	0.000357618	0.16,0.142	0.018,0.055	0.114	11.4
671	ENSG00000213397	HAUS7	X	-	153454393	153455766	153454393	153454508	153455541	153455766	671	99,53	52,53	108110	34,25	1106	73	1.07603e-05	0.000419295	0.112,0.062	0.173,0.225	-0.112	11.2
5950	ENSG00000103496	STX4	16	+	31039540	31039818	31039540	31039651	31039722	31039818	5950	12,14	28,26	12,10	55,69	144	73	0.00448742	0.0460026	0.178,0.214	0.1,0.068	0.112	11.2
3649	ENSG00000006744	ELAC2	17	-	12994763	12995062	12994763	12994884	12994962	12995062	3649	19,18	114110	28,20	47,57	151	73	0.000163569	0.00385836	0.075,0.073	0.224,0.145	-0.111	11.1
4862	ENSG00000087088	BAX	19	+	48960809	48961798	48960809	48960914	48961531	48961798	4862	440413	123129	554608	86122	690	73	0.000430175	0.0084045	0.275,0.253	0.405,0.345	-0.111	11.1
3324	ENSG00000126249	PDCD2L	19	+	34404648	34404990	34404648	34404815	34404929	34404990	3324	14,5	20,22	4,1	29,17	187	73	0.0029259	0.0338301	0.215,0.081	0.051,0.022	0.111	11.1
3862	ENSG00000136908	DPM2	9	-	127936552	127937523	127936552	127936655	127937433	127937523	3862	627575	215203	447567	90105	851	73	2.09681e-05	0.000717902	0.2,0.195	0.299,0.317	-0.11	11
8268	ENSG00000168872	DDX19A	16	+	70370222	70371563	70370222	70370385	70371371	70371563	8268	29,31	9,12	7,12	7,16	1059	73	0.00127185	0.0184575	0.182,0.151	0.064,0.049	0.11	11
9013	ENSG00000171456	ASXL1	20	+	32428127	32428422	32428127	32428248	32428324	32428422	9013	8,6	97,91	24,19	53,78	149	73	2.50738e-06	0.000137089	0.039,0.031	0.182,0.107	-0.109	10.9
2829	ENSG00000149476	TKFC	11	+	61342460	61342658	61342460	61342495	61342573	61342658	2829	24,17	45,50	3,2	23,13	151	73	0.00388706	0.0417918	0.205,0.141	0.059,0.069	0.109	10.9
1708	ENSG00000077463	SIRT6	19	-	4175027	4175760	4175027	4175151	4175679	4175760	1708	99,86	32,49	43,45	45,37	601	73	0.00132179	0.01891	0.273,0.176	0.104,0.129	0.108	10.8
3892	ENSG00000164039	BDH2	4	-	103085348	103086540	103085348	103085462	103086479	103086540	3892	63,51	20,23	124238	29,38	1090	73	0.00375859	0.0409727	0.174,0.129	0.223,0.296	-0.108	10.8
4856	ENSG00000082641	NFE2L1	17	+	48050606	48051628	48050606	48050627	48051116	48051628	4856	1032825	16,14	653755	1,0	562	73	4.28633e-08	4.44581e-06	0.893,0.884	0.988,1.0	-0.105	10.5
876	ENSG00000038358	EDC4	16	+	67881264	67881533	67881264	67881417	67881496	67881533	876	33,40	66,87	10,15	67,67	152	73	0.000304359	0.00633405	0.194,0.181	0.067,0.097	0.105	10.5
9065	ENSG00000108465	CDK5RAP3	17	+	47971121	47971407	47971121	47971152	47971361	47971407	9065	101,94	146161	125119	82117	282	73	0.000105553	0.00266834	0.152,0.131	0.283,0.208	-0.104	10.4
981	ENSG00000162191	UBXN1	11	-	62678689	62679073	62678689	62678743	62678864	62679073	981	72,70	85,80	39,47	98,99	194	73	0.00054358	0.00988395	0.242,0.248	0.13,0.152	0.104	10.4
4939	ENSG00000205581	HMGN1	21	-	39345145	39348339	39345145	39345274	39348291	39348339	4939	54304217	878980	724211924	776885	3090	73	2.48912e-13	8.65819e-11	0.127,0.092	0.181,0.241	-0.101	10.1
5724	ENSG00000115694	STK25	2	-	241499406	241500281	241499406	241499417	241500172	241500281	5724	331225	0,0	285349	1,6	828	73	0.000739741	0.0123929	1.0,1.0	0.962,0.837	0.101	10.1
6562	ENSG00000073060	SCARB1	12	-	124782682	124786503	124782682	124782811	124786356	124786503	6562	319260	45,35	361341	22,26	3618	73	0.00101361	0.0155075	0.125,0.13	0.249,0.209	-0.101	10.1
5772	ENSG00000169738	DCXR	17	-	82036632	82036784	82036632	82036643	82036720	82036784	5772	75,70	136166	61,67	348281	150	73	6.40336e-07	4.51629e-05	0.212,0.17	0.079,0.104	0.1	10
6556	ENSG00000198919	DZIP3	3	+	108647942	108648962	108647942	108648112	108648917	108648962	6556	12,25	14,16	53,81	20,27	878	73	0.00428152	0.0445392	0.067,0.115	0.181,0.2	-0.1	10
3905	ENSG00000168137	SETD5	3	+	9474448	9475156	9474448	9474582	9475067	9475156	3905	38,29	90,99	86,95	53,98	558	73	7.77577e-10	1.33762e-07	0.052,0.037	0.175,0.113	-0.099	9.9
3454	ENSG00000160948	VPS28	8	-	144424945	144426208	144424945	144425772	144426179	144426208	3454	251232	4,4	76,85	0,0	480	73	0.00212283	0.0264529	0.905,0.898	1.0,1.0	-0.099	9.9
3997	ENSG00000120733	KDM3B	5	+	138386021	138386621	138386021	138386122	138386403	138386621	3997	360365	3,14	296295	0,0	354	73	5.91626e-06	0.000265994	0.961,0.843	1.0,1.0	-0.098	9.8
8332	ENSG00000164068	RNF123	3	+	49705533	49706065	49705533	49705679	49705981	49706065	8332	15,13	24,17	4,2	27,26	375	73	2.42852e-05	0.00082348	0.108,0.13	0.028,0.015	0.098	9.8
469	ENSG00000105397	TYK2	19	-	10350946	10351143	10350946	10350968	10351051	10351143	469	27,28	75,63	4,11	45,59	156	73	0.000639193	0.011104	0.144,0.172	0.04,0.08	0.098	9.8
253	ENSG00000175826	CTDNEP1	17	-	7243590	7244245	7243590	7243951	7244188	7244245	253	907935	33,21	604605	2,2	310	73	3.7034e-09	4.83705e-07	0.866,0.913	0.986,0.986	-0.097	9.7
7468	ENSG00000169045	HNRNPH1	5	-	179620891	179621397	179620891	179621035	179621241	179621397	7468	392403	10211238	539792	696870	279	73	3.20854e-14	1.61642e-11	0.091,0.078	0.168,0.192	-0.096	9.6
3634	ENSG00000081307	UBA5	3	+	132665822	132666068	132665822	132665868	132665983	132666068	3634	30,18	55,63	5,10	63,70	188	73	3.58607e-05	0.00109968	0.175,0.1	0.03,0.053	0.096	9.6
8401	ENSG00000112739	PRPF4B	6	+	4056320	4057187	4056320	4056435	4057035	4057187	8401	46,46	55,52	73111	33,59	673	73	6.53601e-05	0.0018149	0.083,0.088	0.194,0.169	-0.096	9.6
1591	ENSG00000165782	TMEM55B	14	-	20457857	20459296	20457857	20458702	20459205	20459296	1591	53,15	54,50	54,66	25,58	576	73	0.000560983	0.0100934	0.111,0.037	0.215,0.126	-0.096	9.6
6356	ENSG00000114867	EIF4G1	3	+	184331265	184331606	184331265	184331364	184331474	184331606	6356	164150	1,0	58,67	0,7	183	73	0.000789922	0.0130408	0.985,1.0	1.0,0.792	0.096	9.6
5778	ENSG00000169738	DCXR	17	-	82036190	82036643	82036190	82036448	82036543	82036643	5778	63,61	109136	68,63	258353	168	73	1.70933e-06	0.000100466	0.201,0.163	0.103,0.072	0.095	9.5
3521	ENSG00000264538	SUZ12P1	17	+	30768833	30769064	30768833	30768867	30769000	30769064	3521	177168	2,1	179243	9,11	206	73	0.000192788	0.00437213	0.969,0.983	0.876,0.887	0.095	9.5
4617	ENSG00000117448	AKR1A1	1	+	45550845	45551155	45550845	45550880	45550965	45551155	4617	99100	0,0	77,86	7,1	158	73	0.000464243	0.00882562	1.0,1.0	0.836,0.975	0.095	9.5
1844	ENSG00000160753	RUSC1	1	+	155325863	155327132	155325863	155325910	155327002	155327132	1844	564542	0,8	377424	0,0	1165	73	0.000860473	0.0138244	1.0,0.809	1.0,1.0	-0.095	9.5
2968	ENSG00000234456	MAGI2-AS3	7	+	79458846	79459640	79458846	79458999	79459535	79459640	2968	31,31	17,18	33,33	45,46	609	73	0.00190363	0.0245453	0.179,0.171	0.081,0.079	0.095	9.5
527	ENSG00000105707	HPN	19	+	35049270	35049516	35049270	35049391	35049474	35049516	527	8,1	15,16	1,0	12,5	156	73	0.0040283	0.0427274	0.2,0.028	0.038,0.0	0.095	9.5
7239	ENSG00000169592	INO80E	16	+	29996243	29996617	29996243	29996391	29996546	29996617	7239	83,84	131132	32,61	153202	228	73	6.99876e-07	4.83944e-05	0.169,0.169	0.063,0.088	0.094	9.4
2537	ENSG00000168066	SF1	11	-	64764605	64766155	64764605	64765518	64765950	64766155	2537	10781144	18,23	537537	1,2	505	73	3.97867e-06	0.000194872	0.896,0.878	0.987,0.975	-0.094	9.4
4201	ENSG00000196290	NIF3L1	2	+	200891735	200892379	200891735	200891789	200891917	200892379	4201	63,44	0,0	53,72	0,6	201	73	0.00250194	0.0299595	1.0,1.0	1.0,0.813	0.094	9.4
1508	ENSG00000110492	MDK	11	+	46381752	46382133	46381752	46381981	46382056	46382133	1508	147138	1,1	83,70	5,4	148	73	0.000569027	0.0102121	0.986,0.986	0.891,0.896	0.093	9.3
627	ENSG00000144021	CIAO1	2	+	96268456	96269355	96268456	96268658	96269267	96269355	627	403273	156150	263388	87,87	682	73	0.000851493	0.0137538	0.217,0.163	0.244,0.323	-0.093	9.3
1470	ENSG00000135473	PAN2	12	-	56322614	56323209	56322614	56322786	56323061	56323209	1470	191205	6,5	153252	1,1	348	73	0.00138568	0.0193913	0.87,0.896	0.97,0.981	-0.093	9.3
6554	ENSG00000198563	DDX39B	6	-	31532779	31535485	31532779	31532911	31535366	31535485	6554	83586417	408470	57247777	253279	2528	73	0.00230571	0.0280866	0.372,0.283	0.395,0.446	-0.093	9.3
605	ENSG00000100241	SBF1	22	-	50466195	50466355	50466195	50466258	50466349	50466355	605	36,25	87105	5,7	85,72	164	73	2.35703e-06	0.000131938	0.156,0.096	0.026,0.041	0.092	9.2
5661	ENSG00000130803	ZNF317	19	+	9156611	9157394	9156611	9156748	9157267	9157394	5661	22,19	44,45	39,32	27,24	592	73	6.18674e-05	0.0017454	0.058,0.049	0.151,0.141	-0.092	9.2
7997	ENSG00000031823	RANBP3	19	-	5941620	5941833	5941620	5941707	5941798	5941833	7997	25,25	67,67	4,10	51,63	164	73	0.000283229	0.00599884	0.142,0.142	0.034,0.066	0.092	9.2
3316	ENSG00000172785	CBWD1	9	-	121088	122090	121088	121573	121960	122090	3316	8,6	12,7	0,6	17,30	460	73	0.000962315	0.0149927	0.096,0.12	0.0,0.031	0.092	9.2
6496	ENSG00000184575	XPOT	12	+	64425037	64425457	64425037	64425182	64425337	64425457	6496	99,57	305314	173212	256373	228	73	8.58763e-10	1.40857e-07	0.094,0.055	0.178,0.154	-0.091	9.1
1713	ENSG00000185359	HGS	17	+	81694814	81695067	81694814	81694853	81694923	81695067	1713	12,8	75,83	12,25	43,58	143	73	0.000666277	0.0113941	0.076,0.047	0.125,0.18	-0.091	9.1
2089	ENSG00000165671	NSD1	5	+	177135086	177136030	177135086	177135200	177135940	177136030	2089	34,24	78,86	30,74	36,32	813	73	1.81386e-08	2.04786e-06	0.038,0.024	0.07,0.172	-0.09	9
4524	ENSG00000213465	ARL2	11	+	65021720	65022184	65021720	65021888	65021970	65022184	4524	267287	2,3	294223	13,16	155	73	3.21953e-06	0.000164546	0.984,0.978	0.914,0.868	0.09	9
2846	ENSG00000160789	LMNA	1	+	156137653	156138757	156137653	156137743	156138487	156138757	2846	52,52	51,45	42,29	14,15	817	73	0.00469103	0.0477429	0.083,0.094	0.211,0.147	-0.09	9
5369	ENSG00000119760	SUPT7L	2	-	27660983	27662281	27660983	27661155	27662178	27662281	5369	760775	4,6	511733	0,0	1096	73	0.000327488	0.0066564	0.927,0.896	1.0,1.0	-0.089	8.9
2969	ENSG00000103249	CLCN7	16	-	1449275	1450666	1449275	1449327	1450496	1450666	2969	125,66	58,50	86117	31,24	1242	73	0.00101052	0.0155022	0.112,0.072	0.14,0.223	-0.089	8.9
4775	ENSG00000185920	PTCH1	9	-	95449840	95453620	95449840	95449940	95453477	95453620	4775	7,11	16,8	14,23	11,2	3610	73	0.00492253	0.049578	0.009,0.027	0.025,0.189	-0.089	8.9
1158	ENSG00000234741	GAS5	1	-	173865228	173865547	173865228	173865282	173865509	173865547	1158	20241833	24882528	23493231	17812368	300	73	9.21088e-08	8.22333e-06	0.165,0.15	0.243,0.249	-0.088	8.8
7602	ENSG00000157625	TAB3	X	-	30842965	30846644	30842965	30843049	30846550	30846644	7602	110,89	32,25	117164	18,14	3574	73	0.0004474	0.00866898	0.066,0.068	0.117,0.193	-0.088	8.8
2688	ENSG00000143971	ETAA1	2	+	67403224	67405335	67403224	67403367	67404996	67405335	2688	773771	0,7	7911220	0,0	1702	73	0.00128254	0.0185744	1.0,0.825	1.0,1.0	-0.088	8.8
6744	ENSG00000137955	RABGGTB	1	+	75786700	75787604	75786700	75786854	75787496	75787604	6744	112107	0,0	219455	1,7	715	73	0.00122429	0.0178777	1.0,1.0	0.957,0.869	0.087	8.7
4265	ENSG00000197037	ZSCAN25	7	+	99619560	99621574	99619560	99619993	99621372	99621574	4265	17,10	25,29	21,41	10,14	1452	73	1.21065e-06	7.58841e-05	0.033,0.017	0.095,0.128	-0.086	8.6
4833	ENSG00000198000	NOL8	9	-	92298256	92298954	92298256	92298336	92298883	92298954	4833	95,78	90112	162263	106119	620	73	2.17544e-06	0.000123737	0.111,0.076	0.153,0.206	-0.086	8.6
3463	ENSG00000160948	VPS28	8	-	144424214	144424819	144424214	144424268	144424717	144424819	3463	284264	192171	50,54	61,94	522	73	2.27896e-06	0.000128588	0.171,0.178	0.103,0.074	0.086	8.6
707	ENSG00000156313	RPGR	X	-	38287093	38288041	38287093	38287245	38287860	38288041	707	7,13	5,12	4,3	9,18	688	73	0.00217641	0.0267892	0.129,0.103	0.045,0.017	0.085	8.5
4155	ENSG00000013306	SLC25A39	17	-	44320195	44320436	44320195	44320276	44320354	44320436	4155	107,75	196236	43,47	210241	151	73	3.18384e-05	0.00101151	0.209,0.133	0.09,0.086	0.083	8.3
3854	ENSG00000042317	SPATA7	14	+	88427629	88429463	88427629	88427696	88429347	88429463	3854	14,8	9,17	23,33	5,15	1724	73	0.00175863	0.023098	0.062,0.02	0.163,0.085	-0.083	8.3
5739	ENSG00000013563	DNASE1L1	X	-	154403091	154403292	154403091	154403190	154403268	154403292	5739	9,14	30,43	4,7	59,49	151	73	0.00335921	0.0373698	0.127,0.136	0.032,0.065	0.083	8.3
4511	ENSG00000166471	TMEM41B	11	-	9280653	9283593	9280653	9281041	9283370	9283593	4511	16791797	4,0	12901810	3,11	2402	73	0.00384244	0.0415019	0.927,1.0	0.929,0.833	0.083	8.3
8993	ENSG00000157778	PSMG3	7	-	1569123	1569993	1569123	1569360	1569845	1569993	8993	674550	6,8	282361	0,0	558	73	0.000145617	0.00354152	0.936,0.9	1.0,1.0	-0.082	8.2
3979	ENSG00000140983	RHOT2	16	+	669552	670175	669552	669606	670122	670175	3979	134,78	47,55	59,56	69,39	589	73	0.00498708	0.0497509	0.261,0.149	0.096,0.151	0.082	8.2
8613	ENSG00000101365	IDH3B	20	-	2658394	2658837	2658394	2658522	2658637	2658837	8613	164157	1,0	95107	0,9	188	73	0.000508804	0.00938913	0.985,1.0	1.0,0.822	0.081	8.1
3011	ENSG00000162078	ZG16B	16	+	2830414	2830796	2830414	2830493	2830693	2830796	3011	12,3	17,14	0,1	6,5	273	73	0.00181662	0.0236395	0.159,0.054	0.0,0.051	0.081	8.1
4259	ENSG00000107331	ABCA2	9	-	137021391	137022001	137021391	137021610	137021890	137022001	4259	8,4	9,26	1,1	25,13	353	73	0.00185359	0.024018	0.155,0.031	0.008,0.016	0.081	8.1
7509	ENSG00000100650	SRSF5	14	+	69769181	69770540	69769181	69769251	69770466	69770540	7509	17931218	307377	12342211	531857	1288	73	3.57278e-05	0.00109968	0.249,0.155	0.116,0.128	0.08	8
735	ENSG00000148362	C9orf142	9	+	136992639	136993243	136992639	136992700	136993052	136993243	735	664476	10,7	231284	0,0	425	73	8.30271e-05	0.00220977	0.919,0.921	1.0,1.0	-0.08	8
3631	ENSG00000138459	SLC35A5	3	+	112580545	112581326	112580545	112580706	112581178	112581326	3631	272327	3,4	343421	0,0	545	73	0.00202837	0.0256842	0.924,0.916	1.0,1.0	-0.08	8
4595	ENSG00000140990	NDUFB10	16	+	1961496	1961975	1961496	1961636	1961796	1961975	4595	490568	296337	318335	250325	233	73	0.00237957	0.0288369	0.342,0.346	0.285,0.244	0.08	8
2579	ENSG00000178761	FAM219B	15	-	74899991	74902786	74899991	74902063	74902658	74902786	2579	414346	4,4	315452	0,1	668	73	0.00249838	0.0299595	0.919,0.904	1.0,0.98	-0.079	7.9
51	ENSG00000189171	S100A13	1	-	153626319	153627598	153626319	153626533	153627482	153627598	51	130140	45,48	95110	61,84	1022	73	0.000156099	0.00373209	0.171,0.172	0.1,0.086	0.078	7.8
1	ENSG00000146263	MMS22L	6	-	97269901	97272881	97269901	97269992	97272703	97272881	1	35,30	26,32	55108	11,27	2784	73	5.09527e-07	3.74343e-05	0.034,0.024	0.116,0.095	-0.077	7.7
5025	ENSG00000158828	PINK1	1	+	20648504	20649231	20648504	20648632	20648994	20649231	5025	28,31	60,61	37,51	46,37	435	73	0.00131125	0.0188739	0.073,0.079	0.119,0.188	-0.077	7.7
1483	ENSG00000158864	NDUFS2	1	+	161213863	161214395	161213863	161213921	161214155	161214395	1483	32,15	72,96	31,71	72,72	307	73	0.000182383	0.00420374	0.096,0.036	0.093,0.19	-0.076	7.6
1247	ENSG00000196843	ARID5A	2	+	96549752	96550285	96549752	96549805	96550187	96550285	1247	11,5	19,43	11,11	12,12	455	73	0.00300435	0.0345109	0.085,0.018	0.128,0.128	-0.076	7.6
1100	ENSG00000167967	E4F1	16	+	2229569	2232364	2229569	2229675	2232170	2232364	1100	241187	48,60	151149	20,19	2568	73	0.00314183	0.0356259	0.125,0.081	0.177,0.182	-0.076	7.6
7699	ENSG00000071894	CPSF1	8	-	144400165	144400493	144400165	144400276	144400353	144400493	7699	21,27	65,74	13,8	71,69	150	73	0.00351892	0.0389012	0.136,0.151	0.082,0.053	0.076	7.6
5857	ENSG00000060138	YBX3	12	-	10709907	10713333	10709907	10710114	10713210	10713333	5857	984643	536614	13301924	317306	3169	73	0	0	0.041,0.024	0.088,0.127	-0.075	7.5
3536	ENSG00000154305	MIA3	1	+	222662082	222662327	222662082	222662124	222662252	222662327	3536	14,15	98,96	18,18	57,37	201	73	0.00158433	0.021489	0.049,0.054	0.103,0.15	-0.075	7.5
6373	ENSG00000198722	UNC13B	9	+	35398936	35399169	35398936	35399034	35399160	35399169	6373	8,8	24,30	1,3	36,26	199	73	0.00165402	0.0222206	0.109,0.089	0.01,0.041	0.074	7.4
3861	ENSG00000136908	DPM2	9	-	127936552	127937523	127936552	127936655	127937283	127937523	3861	499455	1,0	382502	5,3	701	73	0.00256684	0.0304784	0.981,1.0	0.888,0.946	0.073	7.3
8437	ENSG00000132522	GPS2	17	-	7313567	7314159	7313567	7313988	7314079	7314159	8437	52,61	159158	35,43	216278	164	73	1.95704e-05	0.000676619	0.127,0.147	0.067,0.064	0.072	7.2
3082	ENSG00000180104	EXOC3	5	+	464289	465272	464289	464412	465110	465272	3082	29,16	51,64	31,32	20,31	771	73	2.77759e-05	0.000906961	0.051,0.023	0.128,0.089	-0.072	7.2
5769	ENSG00000169738	DCXR	17	-	82036292	82036437	82036292	82036308	82036383	82036437	5769	55,56	126136	64,78	281348	148	73	0.000471066	0.00890731	0.177,0.169	0.101,0.1	0.072	7.2
6348	ENSG00000113971	NPHP3	3	-	132684553	132686387	132684553	132684794	132686259	132686387	6348	42,57	25,15	8,31	19,21	1538	73	0.00169374	0.0226249	0.074,0.153	0.02,0.065	0.071	7.1
7750	ENSG00000126822	PLEKHG3	14	+	64736852	64737375	64736852	64736891	64737355	64737375	7750	2,3	16,30	7,12	18,12	537	73	0.000278954	0.005944	0.017,0.013	0.05,0.12	-0.07	7
5022	ENSG00000147955	SIGMAR1	9	-	34636996	34637420	34636996	34637089	34637266	34637420	5022	259239	7,4	178185	0,0	250	73	0.000546303	0.00990507	0.915,0.946	1.0,1.0	-0.07	7
1953	ENSG00000065268	WDR18	19	+	990977	991139	990977	990995	991080	991139	1953	22,30	89,85	10,7	74,70	158	73	0.00130093	0.0187638	0.103,0.14	0.059,0.044	0.07	7
2937	ENSG00000012048	BRCA1	17	-	43091434	43094860	43091434	43091633	43094743	43094860	2937	29352887	5,5	34144339	0,0	3183	73	0.000288527	0.00607456	0.931,0.93	1.0,1.0	-0.069	6.9
81	ENSG00000214087	ARL16	17	-	81682033	81683126	81682033	81682149	81683012	81683126	81	146,97	106,80	96129	47,45	936	73	0.000831073	0.0135059	0.097,0.086	0.137,0.183	-0.069	6.9
4321	ENSG00000166333	ILK	11	+	6608693	6609156	6608693	6608967	6609070	6609156	4321	26,28	60,71	24,14	79130	176	73	0.00178166	0.023357	0.152,0.141	0.112,0.043	0.069	6.9
6352	ENSG00000004534	RBM6	3	+	50061461	50062108	50061461	50061547	50061961	50062108	6352	79,49	97,87	76,89	48,87	487	73	0.00243205	0.0293721	0.109,0.078	0.192,0.133	-0.069	6.9
6805	ENSG00000164088	PPM1M	3	+	52249173	52250595	52249173	52249322	52249669	52250595	6805	14,7	15,33	38,53	49,38	420	73	0.00480799	0.0486525	0.14,0.036	0.119,0.195	-0.069	6.9
2803	ENSG00000148337	CIZ1	9	-	128178708	128179415	128178708	128178904	128179072	128179415	2803	10371280	50,89	1052974	41,24	241	73	0.00049769	0.00926176	0.863,0.813	0.886,0.925	-0.068	6.8
344	ENSG00000063601	MTMR1	X	+	150762564	150765102	150762564	150762737	150764511	150765102	344	11481275	6,1	18571762	0,0	1847	73	0.00385143	0.0415354	0.883,0.981	1.0,1.0	-0.068	6.8
8720	ENSG00000138002	IFT172	2	-	27476640	27477320	27476640	27476726	27477216	27477320	8720	0,3	29,24	5,24	20,23	563	73	1.31898e-06	8.00636e-05	0.0,0.016	0.031,0.119	-0.067	6.7
8686	ENSG00000158669	GPAT4	8	+	41598291	41599304	41598291	41598476	41599233	41599304	8686	12701131	8,7	9011160	0,0	830	73	5.15586e-05	0.00149034	0.933,0.934	1.0,1.0	-0.067	6.7
1566	ENSG00000173020	ADRBK1	11	+	67281821	67282542	67281821	67281952	67282270	67282542	1566	59,59	109101	14,10	78,67	391	73	5.5339e-07	3.94249e-05	0.092,0.098	0.032,0.027	0.066	6.6
8587	ENSG00000141456	PELP1	17	-	4675273	4675884	4675273	4675362	4675796	4675884	8587	41,16	94,79	48,61	62,65	507	73	1.09939e-05	0.000426043	0.059,0.028	0.1,0.119	-0.066	6.6
635	ENSG00000159069	FBXW5	9	-	136942045	136942695	136942045	136942466	136942546	136942695	635	38,26	119101	12,12	104,92	153	73	0.000871622	0.0139085	0.132,0.109	0.052,0.059	0.065	6.5
673	ENSG00000133226	SRRM1	1	+	24646666	24649029	24646666	24646789	24648858	24649029	673	598441	100,95	6451022	84118	2142	73	0.00289755	0.0335574	0.169,0.137	0.207,0.228	-0.064	6.4
2228	ENSG00000175287	PHYHD1	9	+	128941444	128942038	128941444	128941571	128941667	128942038	2228	25,47	99112	14,23	144107	169	73	0.000455304	0.00872625	0.098,0.153	0.04,0.085	0.063	6.3
1804	ENSG00000101158	NELFCD	20	+	58988913	58989640	58988913	58989021	58989487	58989640	1804	46,41	74,74	51,70	42,62	539	73	0.00136074	0.0191181	0.078,0.07	0.141,0.133	-0.063	6.3
3148	ENSG00000234545	FAM133B	7	-	92577654	92578182	92577654	92577717	92578149	92578182	3148	61,51	53,68	29,28	59,75	505	73	0.000493649	0.00921087	0.143,0.098	0.066,0.051	0.062	6.2
1041	ENSG00000129351	ILF3	19	+	10681218	10682192	10681218	10681329	10681992	10682192	1041	550513	410477	466696	289283	736	73	2.52889e-05	0.000847808	0.117,0.096	0.138,0.196	-0.06	6
1249	ENSG00000085719	CPNE3	8	+	86551045	86551234	86551045	86551100	86551182	86551234	1249	12,16	74,87	4,1	76,70	155	73	5.60371e-05	0.00159367	0.071,0.08	0.024,0.007	0.06	6
1143	ENSG00000234741	GAS5	1	-	173864256	173865282	173864256	173864304	173865228	173865282	1143	15821438	3,4	17272462	12,19	997	73	0.0010521	0.0159646	0.975,0.963	0.913,0.905	0.06	6
5360	ENSG00000143442	POGZ	1	-	151406606	151407023	151406606	151406631	151406910	151407023	5360	22,20	84,91	17,30	29,51	352	73	0.00114169	0.0168813	0.052,0.044	0.108,0.109	-0.06	6
3408	ENSG00000125651	GTF2F1	19	-	6381358	6381615	6381358	6381478	6381553	6381615	3408	17,19	199240	28,29	149116	148	73	7.45417e-05	0.00202209	0.04,0.038	0.085,0.11	-0.059	5.9
5990	ENSG00000164080	RAD54L2	3	+	51638143	51639670	51638143	51638321	51639418	51639670	5990	28,10	29,47	25,32	16,18	1170	73	8.43306e-05	0.00223603	0.057,0.013	0.089,0.1	-0.059	5.9
319	ENSG00000197448	GSTK1	7	+	143264547	143265092	143264547	143264676	143264991	143265092	319	123124	125117	67,93	114152	388	73	0.00147978	0.0203448	0.156,0.166	0.1,0.103	0.059	5.9
3652	ENSG00000108523	RNF167	17	+	4940486	4940993	4940486	4940726	4940872	4940993	3652	493598	10,6	423450	20,13	219	73	0.00196622	0.0250773	0.943,0.971	0.876,0.92	0.059	5.9
7694	ENSG00000071894	CPSF1	8	-	144399367	144399503	144399367	144399373	144399451	144399503	7694	24,20	128,95	9,5	113113	151	73	0.000134155	0.00330951	0.083,0.092	0.037,0.021	0.058	5.8
9149	ENSG00000165792	METTL17	14	+	20993117	20994063	20993117	20993191	20993968	20994063	9149	179127	104103	216378	112131	850	73	0.00141069	0.0196244	0.129,0.096	0.142,0.199	-0.058	5.8
4181	ENSG00000197386	HTT	4	+	3187650	3189093	3187650	3187886	3188950	3189093	4181	20,14	57,47	33,66	33,41	1137	73	5.81858e-08	5.6217e-06	0.022,0.019	0.06,0.094	-0.057	5.7
5178	ENSG00000140829	DHX38	16	+	72098926	72099280	72098926	72099045	72099203	72099280	5178	23,10	58,57	7,2	58,49	231	73	0.000571287	0.0102266	0.111,0.053	0.037,0.013	0.057	5.7
6412	ENSG00000129197	RPAIN	17	+	5425970	5428211	5425970	5426299	5428070	5428211	6412	272172	53,43	159214	58,82	1844	73	0.00262941	0.0310121	0.169,0.137	0.098,0.094	0.057	5.7
7041	ENSG00000179889	PDXDC1	16	+	15031734	15032979	15031734	15031906	15032860	15032979	7041	98,56	114122	122164	103,83	1027	73	4.27817e-07	3.1762e-05	0.058,0.032	0.078,0.123	-0.056	5.6
1555	ENSG00000242372	EIF6	20	-	35284175	35284492	35284175	35284261	35284380	35284492	1555	101,98	248245	40,33	162169	192	73	0.000656455	0.0112926	0.134,0.132	0.086,0.069	0.056	5.6
1654	ENSG00000186866	POFUT2	21	-	45263927	45267713	45263927	45265635	45267589	45267713	1654	164115	69,64	102122	28,28	2027	73	0.00201539	0.0255658	0.079,0.061	0.116,0.136	-0.056	5.6
2620	ENSG00000177189	RPS6KA3	X	-	20176249	20176492	20176249	20176352	20176433	20176492	2620	12,11	60,59	3,6	77,72	154	73	0.00251012	0.0299765	0.087,0.081	0.018,0.038	0.056	5.6
1700	ENSG00000100395	L3MBTL2	22	+	41227088	41227869	41227088	41227323	41227803	41227869	1700	12,5	32,48	18,9	16,25	553	73	0.00279767	0.0325073	0.047,0.014	0.129,0.045	-0.056	5.6
6292	ENSG00000115307	AUP1	2	-	74528252	74528489	74528252	74528321	74528416	74528489	6292	45,43	206190	27,23	317325	168	73	5.20144e-07	3.78203e-05	0.087,0.09	0.036,0.03	0.055	5.5
8106	ENSG00000115286	NDUFS7	19	+	1393241	1395584	1393241	1393330	1395390	1395584	8106	417449	183239	360382	93,91	2133	73	2.63986e-06	0.000142129	0.072,0.06	0.117,0.126	-0.055	5.5
1625	ENSG00000166508	MCM7	7	-	100099022	100099403	100099022	100099203	100099278	100099403	1625	101,80	418441	134134	385371	148	73	0.000374749	0.00746639	0.106,0.082	0.147,0.151	-0.055	5.5
6672	ENSG00000140525	FANCI	15	+	89281764	89283250	89281764	89281835	89283135	89283250	6672	291190	96125	335467	100119	1373	73	0.000440141	0.00855184	0.139,0.075	0.151,0.173	-0.055	5.5
2297	ENSG00000137207	YIPF3	6	-	43513068	43513451	43513068	43513200	43513358	43513451	2297	50,75	153140	17,41	139129	231	73	0.000644663	0.0111441	0.094,0.145	0.037,0.091	0.055	5.5
2716	ENSG00000174233	ADCY6	12	-	48777103	48777521	48777103	48777231	48777409	48777521	2716	11,12	35,40	4,2	27,44	251	73	0.00198384	0.0252319	0.084,0.08	0.041,0.013	0.055	5.5
651	ENSG00000108349	CASC3	17	+	40163480	40164166	40163480	40163602	40163885	40164166	651	833816	21,1	798826	0,1	356	73	6.14792e-06	0.000271008	0.891,0.994	1.0,0.994	-0.054	5.4
4149	ENSG00000197043	ANXA6	5	-	151138677	151139447	151138677	151138791	151139352	151139447	4149	2,5	31,47	22,10	21,60	634	73	0.000137253	0.00336128	0.007,0.012	0.108,0.019	-0.054	5.4
224	ENSG00000198755	RPL10A	6	+	35468946	35469529	35468946	35469027	35469380	35469529	224	24182359	27702999	11721359	24613251	426	73	3.36575e-09	4.56513e-07	0.13,0.119	0.075,0.067	0.053	5.3
4103	ENSG00000119707	RBM25	14	+	73110830	73111802	73110830	73111155	73111527	73111802	4103	94,50	163168	105142	137158	445	73	5.5448e-05	0.0015833	0.086,0.047	0.112,0.128	-0.053	5.3
1215	ENSG00000135924	DNAJB2	2	+	219280577	219281771	219280577	219280687	219281717	219281771	1215	53,36	77,81	33,15	15,18	1103	73	0.00173703	0.0229809	0.044,0.029	0.127,0.052	-0.053	5.3
3886	ENSG00000122786	CALD1	7	+	134958072	134958290	134958072	134958112	134958208	134958290	3886	11,16	51,68	6,11	99101	169	73	0.00374223	0.0408575	0.085,0.092	0.026,0.045	0.053	5.3
9092	ENSG00000141562	NARF	17	+	82483715	82484950	82483715	82483779	82484812	82484950	9092	94,71	81,79	119136	55,76	1106	73	0.000461037	0.00881219	0.071,0.056	0.125,0.106	-0.052	5.2
8277	ENSG00000178035	IMPDH2	3	-	49024494	49024802	49024494	49024578	49024658	49024802	8277	42,52	142168	73,92	397602	153	73	0.000950073	0.0148908	0.124,0.129	0.081,0.068	0.052	5.2
4837	ENSG00000135297	MTO1	6	+	73479731	73480126	73479731	73479844	73479935	73480126	4837	2,10	22,40	2,1	37,35	164	73	0.00394063	0.0423033	0.039,0.1	0.023,0.013	0.052	5.2
5333	ENSG00000161249	DMKN	19	-	35499957	35500580	35499957	35500029	35500532	35500580	5333	125,95	226227	123183	137175	576	73	4.23607e-06	0.000204637	0.066,0.05	0.102,0.117	-0.051	5.1
509	ENSG00000140553	UNC45A	15	+	90949653	90950267	90949653	90949720	90950153	90950267	509	15,19	63,74	13,25	23,34	506	73	0.00136028	0.0191181	0.033,0.036	0.075,0.096	-0.051	5.1
7182	ENSG00000154222	CC2D1B	1	-	52360423	52361132	52360423	52360549	52360973	52361132	7182	11,22	55,31	4,3	52,37	497	73	3.33188e-05	0.00104443	0.029,0.094	0.011,0.012	0.05	5
337	ENSG00000105655	ISYNA1	19	-	18435393	18435641	18435393	18435483	18435562	18435641	337	27,8	104,63	8,3	70,84	152	73	0.00144752	0.0200184	0.111,0.057	0.052,0.017	0.05	5
8054	ENSG00000177731	FLII	17	-	18245229	18245419	18245229	18245272	18245353	18245419	8054	40,25	157150	8,7	73,99	154	73	0.00156684	0.0213339	0.108,0.073	0.049,0.032	0.05	5
8903	ENSG00000134317	GRHL1	2	+	9958785	9961436	9958785	9958856	9961045	9961436	8903	9,7	4,7	0,0	4,6	2262	73	0.00412145	0.0434621	0.068,0.031	0.0,0.0	0.05	5
1437	ENSG00000125912	NCLN	19	+	3207628	3209575	3207628	3207747	3209477	3209575	1437	26112103	6,4	12781273	0,0	1803	73	0.00456209	0.0464977	0.946,0.955	1.0,1.0	-0.05	5
23	ENSG00000179222	MAGED1	X	+	51901552	51902354	51901552	51901938	51902145	51902354	23	13,20	143155	29,35	90111	280	73	1.71178e-05	0.000600656	0.023,0.033	0.077,0.076	-0.049	4.9
5246	ENSG00000179335	CLK3	15	+	74620008	74622216	74620008	74620225	74622119	74622216	5246	160,93	40,40	50,88	57,38	1967	73	0.000203507	0.00458445	0.129,0.079	0.032,0.079	0.049	4.9
6515	ENSG00000156256	USP16	21	+	29042471	29043599	29042471	29042528	29043422	29043599	6515	80,42	92,58	102157	60109	967	73	0.000455117	0.00872625	0.062,0.052	0.114,0.098	-0.049	4.9
8278	ENSG00000178035	IMPDH2	3	-	49026686	49027047	49026686	49026886	49026959	49027047	8278	68,87	191228	101202	613634	146	73	0.00437893	0.0452969	0.151,0.16	0.076,0.137	0.049	4.9
6824	ENSG00000116350	SRSF4	1	-	29159373	29160517	29159373	29159486	29160374	29160517	6824	266230	355388	263331	205219	961	73	2.30269e-08	2.4986e-06	0.054,0.043	0.089,0.103	-0.048	4.8
4736	ENSG00000010322	NISCH	3	+	52477573	52478282	52477573	52477642	52478096	52478282	4736	3,7	107,99	28,19	55,62	527	73	9.41785e-10	1.47609e-07	0.004,0.01	0.066,0.041	-0.047	4.7
8024	ENSG00000172500	FIBP	11	-	65884569	65884998	65884569	65884656	65884934	65884998	8024	60,48	109,87	42,30	144107	351	73	0.00132941	0.0189399	0.103,0.103	0.057,0.055	0.047	4.7
5384	ENSG00000172053	QARS	3	-	49099760	49100091	49099760	49099853	49099960	49100091	5384	44,20	115119	14,27	147152	180	73	0.00402619	0.0427274	0.134,0.064	0.037,0.067	0.047	4.7
6097	ENSG00000173039	RELA	11	-	65661936	65662205	65661936	65662088	65662178	65662205	6097	8,5	47,49	1,0	21,23	163	73	0.00431915	0.0447985	0.071,0.044	0.021,0.0	0.047	4.7
6639	ENSG00000048140	TSPAN17	5	+	176652742	176655020	176652742	176652913	176654894	176655020	6639	125134	63,51	35,24	30,41	2054	73	6.37068e-06	0.000277361	0.066,0.085	0.04,0.02	0.046	4.6
4596	ENSG00000140990	NDUFB10	16	+	1961496	1961975	1961496	1961636	1961801	1961975	4596	543644	3,2	362411	8,7	238	73	0.000894709	0.0142446	0.982,0.99	0.933,0.947	0.046	4.6
3020	ENSG00000178719	GRINA	8	+	143991691	143992373	143991691	143991804	143991877	143992373	3020	33,31	275256	51,39	179220	146	73	0.0017432	0.0229809	0.057,0.057	0.125,0.081	-0.046	4.6
5831	ENSG00000100462	PRMT5	14	-	22920528	22921056	22920528	22920731	22920987	22921056	5831	571493	0,5	727839	21,4	329	73	0.00215362	0.0267421	1.0,0.956	0.885,0.979	0.046	4.6
5560	ENSG00000103549	RNF40	16	+	30769185	30769600	30769185	30769398	30769474	30769600	5560	40,46	396434	50,42	212227	149	73	0.000227289	0.00502529	0.047,0.049	0.104,0.083	-0.045	4.5
1867	ENSG00000197989	SNHG12	1	-	28579532	28580646	28579532	28579981	28580559	28580646	1867	103,79	158139	160201	128213	651	73	0.000310198	0.00641591	0.068,0.06	0.123,0.096	-0.045	4.5
2571	ENSG00000171703	TCEA2	20	+	64069764	64070414	64069764	64069821	64070259	64070414	2571	39,55	53,85	17,18	63,47	511	73	0.00167894	0.0225124	0.095,0.085	0.037,0.052	0.045	4.5
7015	ENSG00000104872	PIH1D1	19	-	49451484	49451817	49451484	49451578	49451684	49451817	7015	253234	3,7	380426	0,1	179	73	0.00205345	0.0259551	0.972,0.932	1.0,0.994	-0.045	4.5
5374	ENSG00000133641	C12orf29	12	+	88043598	88045779	88043598	88043715	88045581	88045779	5374	37,44	30,21	18,47	51109	1939	73	5.99348e-08	5.71244e-06	0.044,0.073	0.013,0.016	0.044	4.4
3430	ENSG00000148229	POLE3	9	-	113409609	113410140	113409609	113409728	113410054	113410140	3430	97,79	304289	77,68	120130	399	73	8.1107e-05	0.00217508	0.055,0.048	0.105,0.087	-0.044	4.4
3709	ENSG00000197858	GPAA1	8	+	144083388	144083861	144083388	144083500	144083713	144083861	3709	85,62	335300	64,89	184173	286	73	0.000234629	0.00517138	0.061,0.05	0.082,0.116	-0.044	4.4
1975	ENSG00000132603	NIP7	16	+	69340005	69340332	69340005	69340092	69340193	69340332	1975	11,17	172171	26,29	147129	174	73	0.000463416	0.00882562	0.026,0.04	0.069,0.086	-0.044	4.4
8280	ENSG00000178035	IMPDH2	3	-	49028430	49028806	49028430	49028532	49028757	49028806	8280	84,59	191218	76,78	466535	298	73	8.16161e-07	5.3798e-05	0.097,0.062	0.038,0.034	0.043	4.3
2489	ENSG00000179152	TCAIM	3	+	44400354	44401334	44400354	44400587	44401202	44401334	2489	1,5	20,26	9,15	24,20	688	73	0.000969046	0.0150213	0.005,0.02	0.038,0.074	-0.043	4.3
7076	ENSG00000089737	DDX24	14	-	94054995	94057897	94054995	94055184	94057821	94057897	7076	287222	219253	300409	139118	2710	73	1.86793e-11	4.3915e-09	0.034,0.023	0.055,0.085	-0.042	4.2
3092	ENSG00000179364	PACS2	14	+	105383358	105384463	105383358	105383513	105384352	105384463	3092	9,1	15,42	16,37	29,30	912	73	4.92098e-06	0.000233602	0.046,0.002	0.042,0.09	-0.042	4.2
5613	ENSG00000099622	CIRBP	19	+	1270927	1271467	1270927	1271036	1271328	1271467	5613	854926	10,11	8351092	1,5	365	73	0.000905141	0.0143758	0.945,0.944	0.994,0.978	-0.042	4.2
4113	ENSG00000156675	RAB11FIP1	8	-	37870419	37873278	37870419	37870528	37871277	37873278	4113	8,8	13,14	0,1	13,5	822	73	0.00210037	0.0263125	0.052,0.048	0.0,0.017	0.042	4.2
881	ENSG00000010256	UQCRC1	3	-	48600679	48601118	48600679	48600840	48600974	48601118	881	40,38	129148	28,19	177142	207	73	0.00320674	0.036072	0.099,0.083	0.053,0.045	0.042	4.2
6991	ENSG00000130935	NOL11	17	+	67738121	67739010	67738121	67738355	67738931	67739010	6991	34,27	96,93	65111	86154	649	73	2.97642e-05	0.000962969	0.038,0.032	0.078,0.075	-0.041	4.1
2922	ENSG00000135506	OS9	12	+	57695961	57696373	57695961	57696038	57696274	57696373	2922	26,46	201183	64,58	150166	309	73	0.000153638	0.00371098	0.03,0.056	0.092,0.076	-0.041	4.1
515	ENSG00000198912	C1orf174	1	-	3890568	3892996	3890568	3891057	3892882	3892996	515	96,57	60,62	57,84	26,30	1898	73	0.00185592	0.024018	0.058,0.034	0.078,0.097	-0.041	4.1
6852	ENSG00000003756	RBM5	3	+	50117073	50117379	50117073	50117171	50117249	50117379	6852	24,22	154246	45,32	169179	151	73	0.00323666	0.036199	0.07,0.041	0.114,0.08	-0.041	4.1
5907	ENSG00000106948	AKNA	9	-	114343707	114346009	114343707	114343803	114345862	114346009	5907	83,70	64115	189256	105,93	2132	73	2.22233e-08	2.44908e-06	0.043,0.02	0.058,0.086	-0.04	4
3761	ENSG00000109118	PHF12	17	-	28923908	28927063	28923908	28924302	28926990	28927063	3761	69,40	48,54	70101	24,39	2761	73	2.62869e-05	0.000866364	0.037,0.019	0.072,0.064	-0.04	4
3516	ENSG00000185024	BRF1	14	-	105211121	105212164	105211121	105211293	105212112	105212164	3516	21,27	79,92	19,21	24,26	892	73	0.000450932	0.00871349	0.021,0.023	0.061,0.062	-0.04	4
2017	ENSG00000151150	ANK3	10	-	60059339	60060006	60059339	60059430	60059697	60060006	2017	11,7	53,38	0,0	9,51	340	73	0.000609895	0.0107634	0.043,0.038	0.0,0.0	0.04	4
8082	ENSG00000135446	CDK4	12	-	57751206	57751736	57751206	57751342	57751499	57751736	8082	47,44	335345	87,94	301380	230	73	4.29334e-05	0.00128855	0.043,0.039	0.084,0.073	-0.038	3.8
7312	ENSG00000139620	KANSL2	12	-	48681381	48682225	48681381	48681641	48682186	48682225	7312	12,20	35,32	3,2	21,16	618	73	0.00195434	0.025033	0.039,0.069	0.017,0.015	0.038	3.8
7720	ENSG00000075415	SLC25A3	12	+	98593624	98594135	98593624	98593740	98593974	98594135	7720	141146	518632	39,43	531447	307	73	9.16434e-12	2.39393e-09	0.061,0.052	0.017,0.022	0.037	3.7
686	ENSG00000132463	GRSF1	4	-	70825295	70826245	70825295	70825431	70826123	70826245	686	134114	151153	43,92	174174	765	73	4.32248e-06	0.000207391	0.078,0.066	0.023,0.048	0.037	3.7
5459	ENSG00000136463	TACO1	17	+	63606312	63607464	63606312	63606440	63607286	63607464	5459	49,32	125158	47,41	46,69	919	73	5.37781e-06	0.00025119	0.03,0.016	0.075,0.045	-0.037	3.7
7533	ENSG00000095015	MAP3K1	5	+	56887377	56888357	56887377	56887520	56888225	56888357	7533	1,1	20,25	14,3	19,16	778	73	0.000677964	0.0114944	0.005,0.004	0.065,0.017	-0.037	3.7
6281	ENSG00000008300	CELSR3	3	-	48639673	48641524	48639673	48640559	48641323	48641524	6281	1,1	12,23	5,12	16,17	837	73	0.00125381	0.0182708	0.007,0.004	0.027,0.058	-0.037	3.7
8541	ENSG00000148690	FRA10AC1	10	-	93698135	93698356	93698135	93698181	93698300	93698356	8541	4,2	54,65	13,20	84127	192	73	0.00218268	0.0268196	0.027,0.012	0.056,0.056	-0.037	3.7
3183	ENSG00000117335	CD46	1	+	207759638	207761446	207759638	207759724	207761248	207761446	3183	53,32	118122	159237	129201	1597	73	1.04117e-12	3.19276e-10	0.02,0.012	0.053,0.051	-0.036	3.6
5298	ENSG00000089053	ANAPC5	12	-	121345838	121347005	121345838	121346031	121346895	121347005	5298	105,70	114105	136212	114147	937	73	0.00168425	0.0225409	0.067,0.049	0.085,0.101	-0.035	3.5
8070	ENSG00000167257	RNF214	11	+	117238600	117239860	117238600	117239111	117239800	117239860	8070	33,24	45,44	13,4	30,50	762	73	0.000297448	0.00624375	0.066,0.05	0.04,0.008	0.034	3.4
6803	ENSG00000142208	AKT1	14	-	104769351	104772452	104769351	104770420	104770744	104772452	6803	57,69	143144	8,23	91,60	397	73	0.000866033	0.0138821	0.068,0.081	0.016,0.066	0.034	3.4
8050	ENSG00000177731	FLII	17	-	18245353	18245660	18245353	18245419	18245554	18245660	8050	34,25	150153	9,12	118116	208	73	0.00329643	0.0367294	0.074,0.054	0.026,0.035	0.034	3.4
7991	ENSG00000165280	VCP	9	-	35060312	35060923	35060312	35060525	35060800	35060923	7991	16,11	114140	26,17	82,73	348	73	0.000644534	0.0111441	0.029,0.016	0.062,0.047	-0.032	3.2
7276	ENSG00000125991	ERGIC3	20	+	35556990	35557216	35556990	35557109	35557193	35557216	7276	26,41	320337	60,43	274305	157	73	0.00355445	0.0392325	0.036,0.054	0.092,0.062	-0.032	3.2
2717	ENSG00000103423	DNAJA3	16	+	4442267	4443164	4442267	4442420	4443016	4443164	2717	50,54	117171	80135	142168	669	73	0.000244304	0.0053346	0.045,0.033	0.058,0.081	-0.031	3.1
1171	ENSG00000104231	ZFAND1	8	-	81713917	81714895	81713917	81714039	81714803	81714895	1171	41,50	81112	68,99	74120	837	73	0.00155046	0.0211517	0.042,0.037	0.074,0.067	-0.031	3.1
3555	ENSG00000198258	UBL5	19	+	9828326	9828675	9828326	9828393	9828591	9828675	3555	102110	361387	43,64	270411	271	73	0.000264315	0.00568358	0.071,0.071	0.041,0.04	0.03	3
154	ENSG00000121022	COPS5	8	-	67043081	67045960	67043081	67043317	67045811	67045960	154	83,88	92120	146123	46153	2567	73	0.00112542	0.0167107	0.025,0.02	0.083,0.022	-0.03	3
517	ENSG00000168701	TMEM208	16	+	67228494	67228881	67228494	67228631	67228796	67228881	517	24,21	122127	8,10	110131	238	73	0.0020816	0.0261535	0.057,0.048	0.022,0.023	0.03	3
4072	ENSG00000065029	ZNF76	6	+	35290640	35291403	35290640	35290716	35291277	35291403	4072	0,2	28,35	4,13	27,29	634	73	0.00227077	0.0277569	0.0,0.007	0.017,0.049	-0.03	3
3318	ENSG00000089094	KDM2B	12	-	121444449	121445418	121444449	121444536	121445274	121445418	3318	21,18	42,46	1,3	14,20	811	73	0.00163553	0.0220164	0.043,0.034	0.006,0.013	0.029	2.9
2312	ENSG00000132424	PNISR	6	-	99414571	99416428	99414571	99414690	99416348	99416428	2312	61,62	116132	76,89	59,79	1731	73	2.9448e-06	0.00015463	0.022,0.019	0.052,0.045	-0.028	2.8
915	ENSG00000185122	HSF1	8	+	144309771	144311249	144309771	144309896	144311173	144311249	915	162,93	117160	46,44	100116	1350	73	1.11882e-05	0.000431206	0.07,0.03	0.024,0.02	0.028	2.8
8641	ENSG00000147140	NONO	X	+	71297835	71298508	71297835	71297938	71298468	71298508	8641	385389	761964	578733	813986	603	73	3.29607e-05	0.00103782	0.058,0.047	0.079,0.083	-0.028	2.8
7353	ENSG00000249915	PDCD6	5	+	304176	306754	304176	304221	306601	306754	7353	62,44	92127	110,98	67,85	2453	73	2.5587e-08	2.73432e-06	0.02,0.01	0.047,0.033	-0.025	2.5
1040	ENSG00000129351	ILF3	19	+	10683916	10685765	10683916	10683970	10684415	10685765	1040	60,86	179146	35,44	113200	518	73	0.00229638	0.0280213	0.045,0.077	0.042,0.03	0.025	2.5
4423	ENSG00000144591	GMPPA	2	+	219500120	219502037	219500120	219500218	219501475	219502037	4423	13,12	53,57	11,33	34,33	1330	73	0.000614428	0.0108069	0.013,0.011	0.017,0.052	-0.023	2.3
7638	ENSG00000182199	SHMT2	12	+	57232210	57232575	57232210	57232292	57232452	57232575	7638	134189	626757	59125	667574	233	73	0.00111546	0.0166444	0.063,0.073	0.027,0.064	0.023	2.3
121	ENSG00000135775	COG2	1	+	230669355	230671640	230669355	230669535	230671515	230671640	121	51,38	50,49	52128	48,59	2053	73	0.00426661	0.0444984	0.035,0.027	0.037,0.072	-0.023	2.3
5182	ENSG00000109323	MANBA	4	-	102664684	102669049	102664684	102664852	102668962	102669049	5182	11,5	36,18	36,67	27,36	4183	73	3.89393e-06	0.000193408	0.005,0.005	0.023,0.031	-0.022	2.2
5524	ENSG00000102030	NAA10	X	-	153932070	153932431	153932070	153932115	153932315	153932431	5524	130117	729819	137131	515557	273	73	0.00134509	0.0190884	0.046,0.037	0.066,0.059	-0.021	2.1
2702	ENSG00000107959	PITRM1	10	-	3156929	3157531	3156929	3157064	3157434	3157531	2702	3,5	71,81	3,17	50,55	443	73	0.00397285	0.0424554	0.007,0.01	0.01,0.048	-0.021	2.1
1188	ENSG00000100764	PSMC1	14	+	90269396	90270352	90269396	90269548	90270197	90270352	1188	33,44	246307	75108	223306	722	73	2.20213e-07	1.74512e-05	0.013,0.014	0.033,0.034	-0.02	2
5300	ENSG00000089053	ANAPC5	12	-	121327095	121328497	121327095	121327231	121328315	121328497	5300	85,40	162173	90120	147160	1157	73	0.00028262	0.00599884	0.032,0.014	0.037,0.045	-0.018	1.8
6489	ENSG00000184840	TMED9	5	+	177593649	177594285	177593649	177593775	177594138	177594285	6489	119,77	338348	35,72	315291	436	73	0.00326232	0.0364069	0.056,0.036	0.018,0.04	0.017	1.7
6143	ENSG00000161981	SNRNP25	16	+	55776	56613	55776	55882	56538	56613	6143	36,44	121147	13,15	80109	729	73	0.00378413	0.041124	0.029,0.029	0.016,0.014	0.014	1.4
2101	ENSG00000105640	RPL18A	19	+	17861292	17861472	17861292	17861307	17861424	17861472	2101	35283186	11,14	24133414	24,28	190	73	0.000658111	0.0112936	0.992,0.989	0.975,0.979	0.013	1.3
7721	ENSG00000075415	SLC25A3	12	+	98593974	98595848	98593974	98594135	98595726	98595848	7721	362254	497523	370491	457478	1664	73	0.000543736	0.00988395	0.031,0.021	0.034,0.043	-0.012	1.2
7996	ENSG00000031823	RANBP3	19	-	5924826	5925737	5924826	5924905	5925633	5925737	7996	18,33	105102	13,11	110123	801	73	0.00193305	0.0248339	0.015,0.029	0.011,0.008	0.012	1.2
6453	ENSG00000008988	RPS20	8	-	56074059	56074506	56074059	56074159	56074380	56074506	6453	200183	17621854	103248	21103270	294	73	4.83695e-05	0.00142146	0.027,0.024	0.012,0.018	0.011	1.1
359	ENSG00000110619	CARS	11	-	3026675	3029084	3026675	3026797	3028995	3029084	359	55,44	87111	114108	111158	2271	73	0.0047856	0.0485707	0.02,0.013	0.032,0.021	-0.01	1
7307	ENSG00000115268	RPS15	19	+	1440018	1440494	1440018	1440253	1440348	1440494	7307	123114	20522436	33,92	16582053	168	73	0.00144024	0.0199567	0.025,0.02	0.009,0.019	0.009	0.9
3158	ENSG00000142541	RPL13A	19	+	49490778	49491099	49490778	49490864	49491039	49491099	3158	576675	59156687	158496	41934781	248	73	0.000486468	0.00912516	0.028,0.029	0.011,0.03	0.008	0.8
6970	ENSG00000109332	UBE2D3	4	-	102801453	102802638	102801453	102801559	102802560	102802638	6970	66,57	311349	88137	315397	1074	73	0.0010858	0.0163286	0.014,0.011	0.019,0.023	-0.008	0.8
6973	ENSG00000145741	BTF3	5	+	73502487	73503117	73502487	73502601	73502915	73503117	6973	245314	16212165	158333	19182600	387	73	0.00495288	0.049578	0.028,0.027	0.015,0.024	0.008	0.8
3153	ENSG00000142541	RPL13A	19	+	49489849	49490297	49489849	49489922	49490231	49490297	3153	274295	35643797	336242	24352503	382	73	0.00063424	0.0110452	0.014,0.015	0.026,0.018	-0.007	0.7
4378	ENSG00000089157	RPLP0	12	-	120198980	120199204	120198980	120199000	120199117	120199204	4378	592563	68857491	165597	58776531	190	73	0.000692709	0.0117163	0.032,0.028	0.011,0.034	0.007	0.7
5704	ENSG00000168028	RPSA	3	+	39411895	39412434	39411895	39412061	39412273	39412434	5704	237207	23682516	61291	21992807	285	73	0.00444948	0.0457466	0.025,0.021	0.007,0.026	0.006	0.6
5853	ENSG00000060138	YBX3	12	-	10701959	10704148	10701959	10702134	10704050	10704148	5853	162209	599751	160223	459435	1989	73	0.00107438	0.0162261	0.01,0.01	0.013,0.018	-0.005	0.5
2128	ENSG00000198034	RPS4X	X	-	72273800	72275150	72273800	72273972	72275052	72275150	2128	11331060	38084319	11001634	60038041	1153	73	0.00175334	0.0230715	0.018,0.015	0.011,0.013	0.005	0.5
353	ENSG00000079819	EPB41L2	6	-	130869851	130870126	130869851	130869944	130870038	130870126	353	444487	5,5	333355	10,11	167	73	0.00509487	0.0507544	0.975,0.977	0.936,0.934	0.041	0.041
2907	ENSG00000148399	DPH7	9	-	137564892	137565154	137564892	137564958	137565084	137565154	2907	45,49	61,81	18,17	48,56	199	73	0.0051436	0.0510262	0.213,0.182	0.121,0.1	0.087	0.087
6741	ENSG00000164128	NPY1R	4	-	163326480	163326705	163326480	163326530	163326664	163326705	6741	16,2	0,4	6,7	0,0	207	73	0.00514385	0.0510262	1.0,0.15	1.0,1.0	-0.425	0.425
7315	ENSG00000213337	ANKRD39	2	-	96840415	96840912	96840415	96840514	96840786	96840912	7315	7,11	4,3	25,7	1,1	345	73	0.00514033	0.0510262	0.27,0.437	0.841,0.597	-0.365	0.365
2528	ENSG00000173818	ENDOV	17	+	80415452	80415821	80415452	80415518	80415649	80415821	2528	7,13	2,2	9,11	0,1	204	73	0.00517363	0.0512495	0.556,0.699	1.0,0.797	-0.271	0.271
3520	ENSG00000264538	SUZ12P1	17	+	30734864	30735097	30734864	30734943	30735032	30735097	3520	0,2	37,50	4,8	37,66	162	73	0.00523668	0.0518012	0.0,0.018	0.046,0.052	-0.04	0.04
1006	ENSG00000077235	GTF3C1	16	-	27463540	27464836	27463540	27463592	27464319	27464836	1006	29,24	14,17	14,18	27,20	800	73	0.0052584	0.0519432	0.159,0.114	0.045,0.076	0.076	0.076
8337	ENSG00000164068	RNF123	3	+	49704649	49705186	49704649	49704756	49704983	49705186	8337	11,4	32,37	8,16	10,27	300	73	0.00528398	0.052123	0.077,0.026	0.163,0.126	-0.093	0.093
6124	ENSG00000135476	ESPL1	12	+	53288537	53289303	53288537	53288699	53289089	53289303	6124	8,8	41,55	8,13	20,21	463	73	0.00529365	0.0521454	0.03,0.022	0.059,0.089	-0.048	0.048
4801	ENSG00000177954	RPS27	1	+	153990762	153991034	153990762	153990802	153990913	153991034	4801	442463	48,42	8091108	54,61	184	73	0.00542545	0.0533692	0.785,0.814	0.856,0.878	-0.068	0.068
5126	ENSG00000102901	CENPT	16	-	67832227	67832545	67832227	67832350	67832454	67832545	5126	50,21	5,0	25,19	0,0	177	73	0.00543691	0.0534074	0.805,1.0	1.0,1.0	-0.097	0.097
7433	ENSG00000166526	ZNF3	7	-	100075134	100075630	100075134	100075261	100075541	100075630	7433	28,21	39,43	24,18	9,16	353	73	0.00546771	0.0536353	0.129,0.092	0.355,0.189	-0.162	0.162
1940	ENSG00000143416	SELENBP1	1	-	151369003	151369769	151369003	151369189	151369712	151369769	1940	130,79	4,10	63,63	2,0	596	73	0.00548579	0.0536997	0.799,0.492	0.794,1.0	-0.252	0.252
5971	ENSG00000076382	SPAG5	17	-	28578009	28578292	28578009	28578088	28578217	28578292	5971	27,17	0,0	17,30	1,3	202	73	0.0054895	0.0536997	1.0,1.0	0.86,0.783	0.178	0.178
4069	ENSG00000065029	ZNF76	6	+	35294455	35294976	35294455	35294569	35294779	35294976	4069	4,7	0,0	1,15	3,0	283	73	0.0055328	0.0540483	1.0,1.0	0.079,1.0	0.461	0.461
3367	ENSG00000121753	ADGRB2	1	-	31739925	31740166	31739925	31740034	31740109	31740166	3367	9,14	24,21	4,3	16,29	148	73	0.0055417	0.0540603	0.156,0.247	0.11,0.049	0.122	0.122
119	ENSG00000198105	ZNF248	10	-	37828764	37833116	37828764	37831312	37833024	37833116	119	33,53	13,9	103163	10,18	1785	73	0.00555535	0.0541186	0.094,0.194	0.296,0.27	-0.139	0.139
2166	ENSG00000007202	KIAA0100	17	-	28643163	28643659	28643163	28643226	28643609	28643659	2166	75,47	0,1	99,89	3,3	456	73	0.00562584	0.0547297	1.0,0.883	0.841,0.826	0.108	0.108
4584	ENSG00000039123	SKIV2L2	5	+	55405251	55405588	55405251	55405319	55405424	55405588	4584	2,9	0,0	3,9	4,0	178	73	0.00565492	0.0549368	1.0,1.0	0.235,1.0	0.383	0.383
3629	ENSG00000172375	C2CD2L	11	+	119111520	119112392	119111520	119111629	119112327	119112392	3629	15,18	29,37	16,20	13,14	771	73	0.00566821	0.0549902	0.047,0.044	0.104,0.119	-0.066	0.066
3090	ENSG00000077380	DYNC1I2	2	+	171725918	171726293	171725918	171726081	171726193	171726293	3090	9,13	105112	28,28	114153	185	73	0.00572821	0.0553634	0.033,0.044	0.088,0.067	-0.039	0.039
4625	ENSG00000085465	OVGP1	1	-	111421275	111421673	111421275	111421461	111421564	111421673	4625	0,1	5,4	2,3	4,2	176	73	0.00573023	0.0553634	0.0,0.094	0.172,0.384	-0.231	0.231
8171	ENSG00000108788	MLX	17	+	42569203	42569606	42569203	42569303	42569506	42569606	8171	27,17	65,52	5,15	53,67	276	73	0.00572122	0.0553634	0.099,0.08	0.024,0.056	0.049	0.049
9112	ENSG00000172432	GTPBP2	6	-	43624887	43625560	43624887	43625062	43625362	43625560	9112	291268	123128	326363	111,79	373	73	0.0057774	0.0557429	0.316,0.291	0.365,0.473	-0.115	0.115
3068	ENSG00000163728	TTC14	3	+	180608700	180610003	180608700	180608810	180609629	180610003	3068	129100	14,34	175241	12,19	892	73	0.00580041	0.0558884	0.43,0.194	0.544,0.509	-0.214	0.214
7912	ENSG00000110888	CAPRIN2	12	-	30714958	30716676	30714958	30715141	30716507	30716676	7912	191154	4,3	179344	1,1	1439	73	0.00581764	0.0559779	0.708,0.723	0.901,0.946	-0.208	0.208
1802	ENSG00000101158	NELFCD	20	+	58992997	58993544	58992997	58993112	58993448	58993544	1802	20,18	71,77	22,30	57,40	409	73	0.00587022	0.0564069	0.048,0.04	0.064,0.118	-0.047	0.047
5998	ENSG00000138073	PREB	2	-	27133116	27133721	27133116	27133337	27133531	27133721	5998	39,57	40,43	31,32	47,58	267	73	0.00590387	0.056653	0.21,0.266	0.153,0.131	0.096	0.096
1454	ENSG00000162004	CCDC78	16	-	722921	723936	722921	723161	723856	723936	1454	31,23	2,0	4,12	2,2	768	73	0.00593058	0.056832	0.596,1.0	0.16,0.363	0.536	0.536
5688	ENSG00000142515	KLK3	19	+	50858028	50858595	50858028	50858333	50858458	50858595	5688	164118	7,4	59,31	0,1	198	73	0.00594252	0.0568692	0.896,0.916	1.0,0.92	-0.054	0.054
2184	ENSG00000135597	REPS1	6	-	138926400	138930098	138926400	138926481	138929976	138930098	2184	60,55	53,46	60,96	110125	3568	73	0.00599257	0.0572704	0.023,0.024	0.011,0.015	0.011	0.011
1233	ENSG00000158793	NIT1	1	+	161119133	161119612	161119133	161119388	161119508	161119612	1233	19,31	56,75	30,52	54,52	193	73	0.0060049	0.0573106	0.114,0.135	0.174,0.274	-0.1	0.1
2909	ENSG00000148399	DPH7	9	-	137575708	137576167	137575708	137575892	137576079	137576167	2909	121,96	3,4	81,76	0,1	260	73	0.00606855	0.0574458	0.919,0.871	1.0,0.955	-0.083	0.083
3027	ENSG00000136169	SETDB2	13	+	49476475	49477039	49476475	49476698	49476821	49477039	3027	15,6	0,0	51,31	5,0	196	73	0.0060495	0.0574458	1.0,1.0	0.792,1.0	0.104	0.104
309	ENSG00000109113	RAB34	17	-	28715828	28716061	28715828	28715901	28715992	28716061	309	16,24	83119	7,8	92,83	164	73	0.00607745	0.0574458	0.079,0.082	0.033,0.041	0.043	0.043
3216	ENSG00000197070	ARRDC1	9	+	137612895	137613510	137612895	137613006	137613459	137613510	3216	159139	17,18	73,82	18,20	526	73	0.00604881	0.0574458	0.565,0.517	0.36,0.363	0.179	0.179
508	ENSG00000160326	SLC2A6	9	-	133478253	133479096	133478253	133478416	133478967	133479096	508	4,6	6,8	0,2	6,10	624	73	0.00605551	0.0574458	0.072,0.081	0.0,0.023	0.065	0.065
5290	ENSG00000115459	ELMOD3	2	+	85371085	85371562	85371085	85371209	85371439	85371562	5290	9,10	33,51	13,5	7,12	303	73	0.00608423	0.0574458	0.062,0.045	0.309,0.091	-0.147	0.147
6196	ENSG00000185133	INPP5J	22	+	31133609	31134696	31133609	31133714	31133912	31134696	6196	1,2	12,11	7,4	10,7	271	73	0.00606791	0.0574458	0.022,0.047	0.159,0.133	-0.112	0.112
9080	ENSG00000278259	MYO19	17	-	36512873	36513505	36512873	36512883	36513428	36513505	9080	68,52	0,1	33,37	0,5	618	73	0.00605087	0.0574458	1.0,0.86	1.0,0.466	0.197	0.197
3038	ENSG00000181163	NPM1	5	+	171392709	171392942	171392709	171392816	171392913	171392942	3038	209296	18582271	210911	44026455	170	73	0.00611442	0.0576537	0.046,0.053	0.02,0.057	0.011	0.011
1048	ENSG00000138398	PPIG	2	+	169614464	169614681	169614464	169614493	169614584	169614681	1048	5,14	132134	0,5	107138	164	73	0.00615046	0.0579161	0.017,0.044	0.0,0.016	0.022	0.022
2496	ENSG00000064601	CTSA	20	+	45892272	45892484	45892272	45892323	45892397	45892484	2496	2,2	34,41	9,6	35,41	147	73	0.00619006	0.0580565	0.028,0.024	0.113,0.068	-0.065	0.065
425	ENSG00000075702	WDR62	19	+	36101213	36102851	36101213	36101317	36102736	36102851	425	144129	0,0	111127	4,0	1492	73	0.00617703	0.0580565	1.0,1.0	0.576,1.0	0.212	0.212
8453	ENSG00000198930	CSAG1	X	-	152727483	152728224	152727483	152727863	152728022	152728224	8453	0,0	1,5	5,0	3,1	232	73	0.0061844	0.0580565	0.0,0.0	0.344,0.0	-0.172	0.172
5582	ENSG00000088836	SLC4A11	20	-	3229094	3229452	3229094	3229263	3229345	3229452	5582	3,2	10,3	0,0	1,4	155	73	0.00621998	0.0580754	0.124,0.239	0.0,0.0	0.181	0.181
6930	ENSG00000155636	RBM45	2	+	178123521	178123912	178123521	178123651	178123827	178123912	6930	3,8	14,21	7,21	8,21	249	73	0.00620745	0.0580754	0.059,0.1	0.204,0.227	-0.136	0.136
7552	ENSG00000204623	ZNRD1-AS1	6	-	30060740	30061143	30060740	30060995	30061104	30061143	7552	12,8	0,4	21,19	0,0	182	73	0.00620975	0.0580754	1.0,0.445	1.0,1.0	-0.277	0.277
763	ENSG00000265458	RP13-20L14.6	17	-	82457487	82457699	82457487	82457548	82457672	82457699	763	1,1	8,3	3,5	4,1	197	73	0.00622501	0.0580754	0.044,0.11	0.217,0.649	-0.356	0.356
4413	ENSG00000126088	UROD	1	+	45013135	45013354	45013135	45013215	45013291	45013354	4413	90117	149161	77,95	184218	149	73	0.00623391	0.0580816	0.228,0.263	0.17,0.176	0.073	0.073
2263	ENSG00000137500	CCDC90B	11	-	83273792	83273992	83273792	83273864	83273950	83273992	2263	11,20	108120	8,16	191213	159	73	0.00629472	0.0585708	0.045,0.071	0.019,0.033	0.032	0.032
1050	ENSG00000105258	POLR2I	19	-	36114014	36114217	36114014	36114066	36114176	36114217	1050	53,56	133157	19,50	156156	183	73	0.00631284	0.058662	0.137,0.125	0.046,0.113	0.052	0.052
5016	ENSG00000142534	RPS11	19	+	49497193	49498046	49497193	49497325	49497519	49498046	5016	735692	50774833	13191506	60598824	267	73	0.00633608	0.0588005	0.038,0.038	0.056,0.045	-0.013	0.013
3286	ENSG00000128159	TUBGCP6	22	-	50219287	50219791	50219287	50219456	50219643	50219791	3286	20,27	28,25	8,8	23,22	260	73	0.00636363	0.0589785	0.167,0.233	0.089,0.093	0.109	0.109
6760	ENSG00000255036	RP11-23J9.4	9	+	97362195	97362441	97362195	97362251	97362362	97362441	6760	4,7	2,1	6,0	6,7	184	73	0.00639367	0.0591792	0.442,0.735	0.284,0.0	0.447	0.447
2815	ENSG00000213930	GALT	9	+	34648761	34649081	34648761	34648894	34648997	34649081	2815	51,33	33,22	41,30	37,73	176	73	0.00643466	0.0594806	0.391,0.384	0.315,0.146	0.157	0.157
4021	ENSG00000170296	GABARAP	17	-	7241600	7242252	7241600	7241679	7242132	7242252	4021	48,36	0,4	167167	0,0	526	73	0.00650258	0.0600297	1.0,0.555	1.0,1.0	-0.222	0.222
3414	ENSG00000187796	CARD9	9	-	136364482	136366845	136364482	136365217	136366799	136366845	3414	31,25	0,3	49,32	0,0	1655	73	0.00651451	0.0600612	1.0,0.269	1.0,1.0	-0.365	0.365
7622	ENSG00000197381	ADARB1	21	+	45222017	45226560	45222017	45222107	45225546	45226560	7622	835737	3,7	488696	2,0	3512	73	0.00654685	0.0602806	0.853,0.686	0.835,1.0	-0.148	0.148
8321	ENSG00000148218	ALAD	9	-	113390592	113390933	113390592	113390676	113390797	113390933	8321	22,21	12,9	8,8	8,16	194	73	0.00657597	0.0603609	0.408,0.468	0.273,0.158	0.222	0.222
8972	ENSG00000160961	ZNF333	19	+	14716993	14717733	14716993	14717089	14717656	14717733	8972	3,13	22,15	12,9	2,8	640	73	0.00658125	0.0603609	0.015,0.09	0.406,0.114	-0.208	0.208
964	ENSG00000127415	IDUA	4	+	1001471	1001715	1001471	1001563	1001678	1001715	964	13,12	10,10	3,4	11,9	188	73	0.00657432	0.0603609	0.335,0.318	0.096,0.147	0.205	0.205
9085	ENSG00000175166	PSMD2	3	+	184303319	184303749	184303319	184303466	184303642	184303749	9085	20,22	142180	59,14	150138	249	73	0.00662571	0.0606898	0.04,0.035	0.103,0.029	-0.028	0.028
2137	ENSG00000124222	STX16	20	+	58651282	58652138	58651282	58651434	58652072	58652138	2137	15891480	13,14	8301005	2,4	711	73	0.00666924	0.0610093	0.926,0.916	0.977,0.963	-0.049	0.049
1260	ENSG00000108654	DDX5	17	-	64500548	64502069	64500548	64500773	64502009	64502069	1260	18011285	667596	13311855	384596	1309	73	0.00670516	0.0611446	0.131,0.107	0.162,0.148	-0.036	0.036
3630	ENSG00000172375	C2CD2L	11	+	119114079	119117121	119114079	119114365	119116024	119117121	3630	52,37	1,2	27,17	0,0	1732	73	0.00671005	0.0611446	0.687,0.438	1.0,1.0	-0.438	0.438
5337	ENSG00000161249	DMKN	19	-	35500377	35500580	35500377	35500419	35500532	35500580	5337	48,17	6,2	39,73	20,20	186	73	0.00670057	0.0611446	0.758,0.769	0.434,0.589	0.252	0.252
7360	ENSG00000103051	COG4	16	-	70508405	70509388	70508405	70508464	70509230	70509388	7360	120103	34,60	97122	83,79	839	73	0.00675898	0.0615111	0.235,0.13	0.092,0.118	0.077	0.077
8318	ENSG00000105755	ETHE1	19	-	43526200	43526659	43526200	43526349	43526514	43526659	8318	7,4	11,2	3,2	12,20	238	73	0.0068189	0.0619764	0.163,0.38	0.071,0.03	0.221	0.221
8571	ENSG00000266714	MYO15B	17	+	75621344	75621570	75621344	75621408	75621500	75621570	8571	2,0	1,1	1,4	0,0	165	73	0.0068752	0.0624077	0.469,0.0	1.0,1.0	-0.766	0.766
1279	ENSG00000108592	FTSJ3	17	-	63820838	63821115	63820838	63820938	63821029	63821115	1279	33,26	123113	11,14	96105	164	73	0.00689499	0.0625069	0.107,0.093	0.049,0.056	0.048	0.048
6533	ENSG00000105135	ILVBL	19	-	15116407	15118015	15116407	15116522	15117880	15118015	6533	61,35	94,77	66,55	56,68	1431	73	0.00690818	0.0625461	0.032,0.023	0.057,0.04	-0.021	0.021
3009	ENSG00000143624	INTS3	1	+	153772339	153772711	153772339	153772440	153772638	153772711	3009	49,26	139163	43,52	112109	271	73	0.00692329	0.0626025	0.087,0.041	0.094,0.114	-0.04	0.04
304	ENSG00000184436	THAP7	22	-	21000646	21001795	21000646	21001411	21001706	21001795	304	152208	3,3	155139	0,0	368	73	0.00700459	0.0630492	0.91,0.932	1.0,1.0	-0.079	0.079
501	ENSG00000183735	TBK1	12	+	64485454	64486017	64485454	64485513	64485925	64486017	501	1,0	20,16	9,2	21,16	485	73	0.00700845	0.0630492	0.007,0.0	0.061,0.018	-0.036	0.036
6082	ENSG00000120699	EXOSC8	13	+	37002933	37004561	37002933	37003007	37004479	37004561	6082	484418	4,1	654969	0,0	1545	73	0.00700716	0.0630492	0.851,0.952	1.0,1.0	-0.099	0.099
7541	ENSG00000125731	SH2D3A	19	-	6754250	6754731	6754250	6754425	6754615	6754731	7541	6,4	1,2	3,5	0,1	263	73	0.00700065	0.0630492	0.625,0.357	1.0,0.581	-0.299	0.299
5638	ENSG00000011332	DPF1	19	-	38217459	38217876	38217459	38217591	38217797	38217876	5638	15,9	24,42	3,3	25,25	279	73	0.00707239	0.0635434	0.141,0.053	0.03,0.03	0.067	0.067
325	ENSG00000011243	AKAP8L	19	-	15403474	15403715	15403474	15403555	15403657	15403715	325	380315	9,9	260357	8,29	175	73	0.00710143	0.0636422	0.946,0.936	0.931,0.837	0.057	0.057
7753	ENSG00000157353	FUK	16	+	70466881	70467471	70466881	70466954	70467373	70467471	7753	33,11	5,2	9,3	1,0	492	73	0.00709836	0.0636422	0.495,0.449	0.572,1.0	-0.314	0.314
4160	ENSG00000100890	KIAA0391	14	+	35122951	35124231	35122951	35123109	35123504	35124231	4160	31,49	4,0	37102	0,0	468	73	0.00711191	0.0636552	0.547,1.0	1.0,1.0	-0.226	0.226
6512	ENSG00000267454	ZNF582-AS1	19	+	56398276	56399168	56398276	56398383	56398893	56399168	6512	14,8	7,9	3,6	12,12	583	73	0.00721449	0.0644915	0.2,0.1	0.03,0.059	0.106	0.106
6521	ENSG00000105677	TMEM147	19	+	35546671	35547029	35546671	35546808	35546944	35547029	6521	47,54	222271	40,49	325392	209	73	0.00723563	0.064517	0.069,0.065	0.041,0.042	0.026	0.026
8049	ENSG00000177731	FLII	17	-	18245554	18246062	18245554	18245660	18245837	18246062	8049	271242	6,2	178238	0,0	250	73	0.00723207	0.064517	0.93,0.972	1.0,1.0	-0.049	0.049
4937	ENSG00000124006	OBSL1	2	-	219550728	219551798	219550728	219550842	219551528	219551798	4937	15,24	0,1	4,2	0,2	759	73	0.00730049	0.0650131	1.0,0.698	1.0,0.088	0.305	0.305
402	ENSG00000163930	BAP1	3	-	52402778	52403298	52402778	52402940	52403137	52403298	402	22,32	22,23	25,19	6,7	270	73	0.00733953	0.0652783	0.213,0.273	0.53,0.423	-0.234	0.234
1587	ENSG00000130529	TRPM4	19	+	49211163	49211834	49211163	49211269	49211493	49211834	1587	8,8	26,27	1,2	19,17	297	73	0.00735819	0.0653619	0.07,0.068	0.013,0.028	0.049	0.049
3003	ENSG00000103168	TAF1C	16	-	84181745	84182058	84181745	84181863	84181941	84182058	3003	32,27	25,24	34,47	16,5	151	73	0.00738324	0.0654307	0.382,0.352	0.507,0.82	-0.296	0.296
5284	ENSG00000122678	POLM	7	-	44073782	44074530	44073782	44074025	44074130	44074530	5284	6,6	5,8	1,1	4,6	178	73	0.00739287	0.0654307	0.33,0.235	0.093,0.064	0.204	0.204
6611	ENSG00000072778	ACADVL	17	+	7224636	7224813	7224636	7224714	7224808	7224813	6611	68,49	113,91	48,36	110139	167	73	0.00739377	0.0654307	0.208,0.191	0.16,0.102	0.069	0.069
8602	ENSG00000133466	C1QTNF6	22	-	37180166	37182735	37180166	37180867	37182151	37182735	8602	365444	21,35	215198	5,7	1357	73	0.00741759	0.0655592	0.483,0.406	0.698,0.603	-0.206	0.206
6498	ENSG00000127603	MACF1	1	+	39484600	39486987	39484600	39484730	39485537	39486987	6498	31,42	55,37	39,58	34,29	880	73	0.0074468	0.0657038	0.045,0.086	0.087,0.142	-0.049	0.049
8595	ENSG00000155506	LARP1	5	+	154793627	154793824	154793627	154793723	154793799	154793824	8595	79,99	262277	34,31	150171	149	73	0.00745258	0.0657038	0.129,0.149	0.1,0.082	0.048	0.048
5519	ENSG00000135596	MICAL1	6	-	109446135	109446772	109446135	109446412	109446695	109446772	5519	23,7	18,14	2,2	12,3	356	73	0.00749605	0.0660045	0.208,0.093	0.033,0.12	0.074	0.074
1974	ENSG00000186501	TMEM222	1	+	27334150	27336399	27334150	27334281	27335378	27336399	1974	61,44	22,46	9,24	14,31	1170	73	0.00756331	0.066438	0.147,0.056	0.039,0.046	0.059	0.059
5329	ENSG00000054267	ARID4B	1	-	235137876	235138122	235137876	235137940	235138090	235138122	5329	9,18	101,98	4,8	107116	223	73	0.00756411	0.066438	0.028,0.057	0.012,0.022	0.026	0.026
3633	ENSG00000198440	ZNF583	19	+	56413958	56414393	56413958	56414085	56414341	56414393	3633	5,1	1,1	3,4	1,0	329	73	0.00759069	0.0665885	0.526,0.182	0.4,1.0	-0.346	0.346
2582	ENSG00000182774	RPS17	15	-	82538305	82538985	82538305	82538371	82538879	82538985	2582	326287	54245418	778453	52908489	581	73	0.00764729	0.0670017	0.007,0.007	0.018,0.007	-0.005	0.005
3951	ENSG00000170632	ARMC10	7	+	103083681	103084062	103083681	103083830	103084029	103084062	3951	16,8	2,0	12,25	7,7	272	73	0.00773876	0.0677189	0.682,1.0	0.315,0.489	0.439	0.439
6546	ENSG00000130758	MAP3K10	19	+	40204600	40205296	40204600	40204657	40205120	40205296	6546	3,4	2,4	3,5	1,0	536	73	0.00787177	0.0687975	0.17,0.12	0.29,1.0	-0.5	0.5
8122	ENSG00000143207	RFWD2	1	-	175988287	175989479	175988287	175988412	175989361	175989479	8122	5,7	72,75	20,22	52107	1022	73	0.00791739	0.0691106	0.005,0.007	0.027,0.014	-0.015	0.015
8776	ENSG00000008128	CDK11A	1	-	1704222	1704655	1704222	1704344	1704549	1704655	8776	37,30	6,13	11,9	9,10	278	73	0.00803201	0.0700244	0.618,0.377	0.243,0.191	0.28	0.28
3363	ENSG00000162241	SLC25A45	11	-	65376817	65379938	65376817	65377076	65379866	65379938	3363	102,85	1,7	32,27	4,10	2863	73	0.00807316	0.0702334	0.722,0.236	0.169,0.064	0.362	0.362
8400	ENSG00000112739	PRPF4B	6	+	4060412	4061147	4060412	4060644	4061014	4061147	8400	386314	5,4	274375	1,1	443	73	0.0080759	0.0702334	0.927,0.928	0.978,0.984	-0.053	0.053
557	ENSG00000244687	UBE2V1	20	-	50115484	50115954	50115484	50115621	50115698	50115954	557	30,43	0,6	16,32	0,1	150	73	0.00808671	0.0702409	1.0,0.777	1.0,0.94	-0.081	0.081
6812	ENSG00000130177	CDC16	13	+	114272183	114272675	114272183	114272481	114272563	114272675	6812	53,47	51,24	95130	33,47	155	73	0.00811028	0.0703589	0.329,0.48	0.576,0.566	-0.166	0.166
5756	ENSG00000103253	HAGHL	16	+	729008	729715	729008	729088	729287	729715	5756	8,10	5,8	19,25	5,3	272	73	0.00814128	0.0705411	0.3,0.251	0.505,0.691	-0.323	0.323
3406	ENSG00000107104	KANK1	9	+	732377	734835	732377	732617	734747	734835	3406	6,17	16,20	26,20	13,15	2203	73	0.00817577	0.070753	0.012,0.027	0.062,0.042	-0.033	0.033
48	ENSG00000114859	CLCN2	3	-	184357036	184357266	184357036	184357094	184357181	184357266	48	4,2	9,8	0,1	5,9	160	73	0.00821703	0.071023	0.169,0.102	0.0,0.048	0.112	0.112
179	ENSG00000148926	ADM	11	+	10305679	10306098	10305679	10305798	10305948	10306098	179	8,5	14,15	1,0	1,5	223	73	0.00823989	0.0710502	0.158,0.098	0.247,0.0	0.005	0.005
7814	ENSG00000139531	SUOX	12	+	56002211	56002720	56002211	56002271	56002542	56002720	7814	4,3	13,16	6,11	8,11	344	73	0.00824033	0.0710502	0.061,0.038	0.137,0.175	-0.106	0.106
406	ENSG00000163930	BAP1	3	-	52402778	52403298	52402778	52402871	52403182	52403298	406	168160	0,7	86122	1,0	384	73	0.00829	0.0713912	1.0,0.813	0.942,1.0	-0.065	0.065
5076	ENSG00000106009	BRAT1	7	-	2542119	2543962	2542119	2542211	2543203	2543962	5076	75,46	77,55	47,31	19,24	1065	73	0.00831332	0.0715047	0.063,0.054	0.145,0.081	-0.054	0.054
418	ENSG00000131435	PDLIM4	5	+	132271302	132271908	132271302	132271466	132271790	132271908	418	0,4	3,1	2,3	0,1	397	73	0.00836545	0.0718654	0.0,0.424	1.0,0.356	-0.466	0.466
1147	ENSG00000234741	GAS5	1	-	173866527	173866796	173866527	173866567	173866760	173866796	1147	11221007	33133450	13602084	34264805	266	73	0.00840129	0.0720855	0.085,0.074	0.098,0.106	-0.023	0.023
2580	ENSG00000178761	FAM219B	15	-	74904663	74905231	74904663	74904712	74905153	74905231	2580	50,22	50,36	59,48	26,40	514	73	0.00841527	0.0721177	0.124,0.08	0.244,0.146	-0.093	0.093
8452	ENSG00000188976	NOC2L	1	-	954003	954523	954003	954082	954463	954523	8452	33,43	2,0	31,19	4,2	454	73	0.00843687	0.0722151	0.726,1.0	0.555,0.604	0.283	0.283
1141	ENSG00000234741	GAS5	1	-	173864256	173864506	173864256	173864304	173864483	173864506	1141	704650	39043919	9611261	40545671	252	73	0.0085027	0.0726903	0.05,0.046	0.064,0.061	-0.014	0.014
4438	ENSG00000198467	TPM2	9	-	35685063	35685279	35685063	35685139	35685268	35685279	4438	17,11	26,24	5,21	36,78	202	73	0.00854971	0.0730038	0.191,0.142	0.048,0.089	0.098	0.098
4849	ENSG00000278558	TMEM191B	22	+	18529605	18530008	18529605	18529724	18529935	18530008	4849	3,1	1,0	0,4	1,4	284	73	0.00861151	0.0734425	0.435,1.0	0.0,0.204	0.616	0.616
8823	ENSG00000206149	HERC2P9	15	+	28655272	28655691	28655272	28655420	28655494	28655691	8823	2,3	0,0	1,7	2,1	147	73	0.00862423	0.0734622	1.0,1.0	0.199,0.777	0.512	0.512
1133	ENSG00000130723	PRRC2B	9	+	131490764	131491580	131490764	131490769	131491424	131491580	1133	179156	1,0	160121	1,4	728	73	0.00866784	0.0737446	0.947,1.0	0.941,0.752	0.127	0.127
2977	ENSG00000100519	PSMC6	14	+	52723807	52724036	52723807	52723874	52723964	52724036	2977	31,18	8,1	20,29	13,16	163	73	0.00871555	0.0740366	0.634,0.89	0.408,0.448	0.334	0.334
4361	ENSG00000110011	DNAJC4	11	+	64233893	64234184	64233893	64233980	64234097	64234184	4361	79,94	0,6	50,59	0,0	190	73	0.00872315	0.0740366	1.0,0.858	1.0,1.0	-0.071	0.071
3419	ENSG00000138646	HERC5	4	+	88504231	88504597	88504231	88504415	88504513	88504597	3419	10,12	0,0	13,14	0,4	171	73	0.00875926	0.0742536	1.0,1.0	1.0,0.599	0.201	0.201
738	ENSG00000130204	TOMM40	19	+	44901213	44901452	44901213	44901310	44901387	44901452	738	26,27	0,0	23,22	2,2	150	73	0.0088109	0.0746017	1.0,1.0	0.848,0.843	0.155	0.155
6184	ENSG00000035681	NSMAF	8	-	58585651	58586000	58585651	58585761	58585888	58586000	6184	3,7	2,1	2,3	0,0	200	73	0.00884844	0.0748298	0.354,0.719	1.0,1.0	-0.464	0.464
5396	ENSG00000156253	RWDD2B	21	-	29008063	29008261	29008063	29008153	29008239	29008261	5396	2,0	0,2	2,7	0,0	159	73	0.0088707	0.0749282	1.0,0.0	1.0,1.0	-0.5	0.5
8945	ENSG00000090581	GNPTG	16	+	1362205	1362534	1362205	1362320	1362451	1362534	8945	21,33	35,43	26,11	63,46	204	73	0.00889882	0.0750758	0.177,0.215	0.129,0.079	0.092	0.092
458	ENSG00000132475	H3F3B	17	-	75778809	75779184	75778809	75778963	75779046	75779184	458	370332	9621100	140272	855783	156	73	0.00892166	0.0751786	0.153,0.124	0.071,0.14	0.033	0.033
8075	ENSG00000005007	UPF1	19	+	18865288	18865778	18865288	18865450	18865560	18865778	8075	19,22	83,96	0,4	10,35	183	73	0.00905518	0.0762126	0.084,0.084	0.0,0.044	0.062	0.062
7198	ENSG00000135451	TROAP	12	+	49330144	49331407	49330144	49330573	49331213	49331407	7198	522501	1,6	266354	0,0	713	73	0.00908668	0.0763866	0.982,0.895	1.0,1.0	-0.061	0.061
5534	ENSG00000133275	CSNK1G2	19	+	1978304	1978511	1978304	1978345	1978441	1978511	5534	5,10	181147	4,18	109,79	169	73	0.00909995	0.076407	0.012,0.029	0.016,0.09	-0.033	0.033
4425	ENSG00000171224	C10orf35	10	+	69631479	69631839	69631479	69631547	69631708	69631839	4425	13,13	27,17	1,3	9,12	234	73	0.00911577	0.0764489	0.131,0.193	0.034,0.072	0.109	0.109
2976	ENSG00000100519	PSMC6	14	+	52723807	52724036	52723807	52723874	52723948	52724036	2976	10,5	0,0	13,10	0,4	147	73	0.00915843	0.0767145	1.0,1.0	1.0,0.554	0.223	0.223
5244	ENSG00000197530	MIB2	1	+	1629487	1629708	1629487	1629566	1629638	1629708	5244	2,6	16,29	1,0	15,12	145	73	0.00918007	0.0767145	0.059,0.094	0.032,0.0	0.06	0.06
5296	ENSG00000089053	ANAPC5	12	-	121318276	121318608	121318276	121318424	121318500	121318608	5296	42,42	124197	69,79	172176	149	73	0.0091716	0.0767145	0.142,0.095	0.164,0.18	-0.053	0.053
2553	ENSG00000088038	CNOT3	19	+	54143659	54144134	54143659	54143749	54144005	54144134	2553	5,6	75,68	13,20	70110	329	73	0.00931777	0.0775894	0.015,0.019	0.04,0.039	-0.022	0.022
4567	ENSG00000068903	SIRT2	19	-	38889688	38889961	38889688	38889745	38889854	38889961	4567	5,6	59,59	15,12	58,56	182	73	0.00931661	0.0775894	0.033,0.039	0.094,0.079	-0.05	0.05
558	ENSG00000244687	UBE2V1	20	-	50096482	50096820	50096482	50096534	50096671	50096820	558	14,15	0,0	16,20	0,4	210	73	0.00929585	0.0775894	1.0,1.0	1.0,0.635	0.182	0.182
1441	ENSG00000138443	ABI2	2	+	203427176	203427569	203427176	203427269	203427495	203427569	1441	189168	5,9	214312	30,19	299	73	0.00937756	0.0779147	0.902,0.82	0.635,0.8	0.143	0.143
2450	ENSG00000107951	MTPAP	10	-	30315962	30316204	30315962	30316036	30316117	30316204	2450	5,1	25,40	10,6	18,34	154	73	0.00937892	0.0779147	0.087,0.012	0.208,0.077	-0.093	0.093
7656	ENSG00000128191	DGCR8	22	+	20089668	20090258	20089668	20089811	20089975	20090258	7656	51,31	50,42	35,76	27,30	237	73	0.00944434	0.0783658	0.239,0.185	0.285,0.438	-0.149	0.149
7053	ENSG00000213347	MXD3	5	-	177311760	177312309	177311760	177311890	177312120	177312309	7053	62,47	1,6	16,15	0,1	303	73	0.00949543	0.0786971	0.937,0.654	1.0,0.783	-0.096	0.096
776	ENSG00000112715	VEGFA	6	+	43778888	43786484	43778888	43778918	43784540	43786484	776	758728	99110	304387	59,86	5695	73	0.00952598	0.0788576	0.089,0.078	0.062,0.055	0.025	0.025
1031	ENSG00000175221	MED16	19	-	867963	868499	867963	868251	868415	868499	1031	172147	3,4	61,77	0,0	237	73	0.00959022	0.0792035	0.946,0.919	1.0,1.0	-0.068	0.068
465	ENSG00000129657	SEC14L1	17	+	77213917	77216802	77213917	77214019	77216548	77216802	465	591546	3,2	476484	0,1	2602	73	0.00958734	0.0792035	0.847,0.885	1.0,0.931	-0.1	0.1
8548	ENSG00000109046	WSB1	17	+	27307743	27309272	27307743	27307919	27309099	27309272	8548	340391	4,6	9211533	4,5	1253	73	0.00962028	0.0793589	0.832,0.792	0.931,0.947	-0.127	0.127
3377	ENSG00000139218	SCAF11	12	-	45926141	45928859	45926141	45926291	45928652	45928859	3377	24592895	2,6	17322215	0,0	2434	73	0.00967045	0.0794745	0.974,0.935	1.0,1.0	-0.045	0.045
4598	ENSG00000129625	REEP5	5	-	112921162	112921504	112921162	112921256	112921479	112921504	4598	5,1	0,0	4,3	3,0	296	73	0.00966219	0.0794745	1.0,1.0	0.247,1.0	0.377	0.377
5863	ENSG00000062524	LTK	15	-	41507094	41507657	41507094	41507290	41507513	41507657	5863	10,3	0,3	4,8	0,0	296	73	0.00966587	0.0794745	1.0,0.198	1.0,1.0	-0.401	0.401
7289	ENSG00000182087	TMEM259	19	-	1011865	1012100	1011865	1011992	1012065	1012100	7289	42,33	209218	33,28	98,97	146	73	0.00967937	0.0794745	0.091,0.07	0.144,0.126	-0.055	0.055
552	ENSG00000132323	ILKAP	2	-	238194274	238194870	238194274	238194331	238194654	238194870	552	8,8	1,1	3,7	0,1	396	73	0.00974429	0.0799145	0.596,0.596	1.0,0.563	-0.185	0.185
1568	ENSG00000173020	ADRBK1	11	+	67284846	67285137	67284846	67284983	67285077	67285137	1568	25,34	1,2	16,11	4,3	167	73	0.00982412	0.0804757	0.916,0.881	0.636,0.616	0.273	0.273
1822	ENSG00000144381	HSPD1	2	-	197490196	197490572	197490196	197490296	197490526	197490572	1822	43,46	0,0	75104	3,2	303	73	0.00983671	0.0804853	1.0,1.0	0.858,0.926	0.108	0.108
6756	ENSG00000159214	CCDC24	1	+	43991846	43992387	43991846	43992004	43992211	43992387	6756	4,2	0,0	3,7	3,0	280	73	0.00987392	0.0806961	1.0,1.0	0.207,1.0	0.396	0.396
2623	ENSG00000184014	DENND5A	11	-	9142721	9143485	9142721	9142845	9143402	9143485	2623	40,33	95104	38,44	71,55	630	73	0.0098969	0.0807903	0.047,0.035	0.058,0.085	-0.031	0.031
4759	ENSG00000145020	AMT	3	-	49416777	49417718	49416777	49417367	49417614	49417718	4759	50,37	3,1	40,23	0,0	320	73	0.0099523	0.0811486	0.792,0.894	1.0,1.0	-0.157	0.157
1235	ENSG00000173276	ZBTB21	21	-	41986830	41994108	41986830	41991889	41992492	41994108	1235	580702	19,20	430436	6,6	676	73	0.0100276	0.0815744	0.767,0.791	0.886,0.887	-0.108	0.108
1789	ENSG00000138095	LRPPRC	2	-	43896443	43896708	43896443	43896544	43896633	43896708	1789	24,29	0,0	44,56	2,3	162	73	0.0100264	0.0815744	1.0,1.0	0.908,0.894	0.099	0.099
2854	ENSG00000131697	NPHP4	1	-	5864337	5866458	5864337	5864517	5866372	5866458	2854	30,36	0,0	43,29	3,0	1928	73	0.0100464	0.081588	1.0,1.0	0.352,1.0	0.324	0.324
5239	ENSG00000197530	MIB2	1	+	1625545	1626754	1625545	1625653	1626649	1626754	5239	78,92	13,14	55,48	20,15	1069	73	0.0100528	0.081588	0.291,0.31	0.158,0.179	0.132	0.132
7496	ENSG00000065357	DGKA	12	+	55940896	55941325	55940896	55940980	55941251	55941325	7496	0,0	1,4	1,5	3,8	344	73	0.010064	0.081588	0.0,0.0	0.066,0.117	-0.091	0.091
9101	ENSG00000143418	CERS2	1	-	150966755	150967202	150966755	150966862	150967073	150967202	9101	39,53	332274	11,47	288338	284	73	0.0100784	0.0816106	0.029,0.047	0.01,0.035	0.015	0.015
7959	ENSG00000110321	EIF4G2	11	-	10799551	10800348	10799551	10799756	10800089	10800348	7959	170155	602598	134181	6481009	406	73	0.0101067	0.0817457	0.048,0.045	0.036,0.031	0.013	0.013
8034	ENSG00000099326	MZF1	19	-	58570343	58571429	58570343	58570527	58570993	58571429	8034	47,28	6,6	25,32	1,1	539	73	0.0101646	0.0821203	0.515,0.387	0.772,0.813	-0.341	0.341
2714	ENSG00000174233	ADCY6	12	-	48773468	48774098	48773468	48773647	48773939	48774098	2714	8,16	40,46	12,16	18,22	365	73	0.0101965	0.0822838	0.038,0.065	0.118,0.127	-0.071	0.071
2007	ENSG00000088205	DDX18	2	+	117826268	117829466	117826268	117826382	117829420	117829466	2007	336324	4,0	362537	0,0	3111	73	0.0102308	0.0824657	0.663,1.0	1.0,1.0	-0.168	0.168
2554	ENSG00000088038	CNOT3	19	+	54153714	54155681	54153714	54153840	54155308	54155681	2554	148159	32,33	84108	29,42	1541	73	0.0102573	0.0824909	0.18,0.186	0.121,0.109	0.068	0.068
6853	ENSG00000282458	WASH5P	19	-	65821	66499	65821	66047	66345	66499	6853	18,5	1,2	5,2	0,0	371	73	0.010251	0.0824909	0.78,0.33	1.0,1.0	-0.445	0.445
4119	ENSG00000105193	RPS16	19	-	39433664	39435708	39433664	39433761	39435657	39435708	4119	43274180	93,85	35865022	111146	1969	73	0.010367	0.0832781	0.633,0.646	0.545,0.56	0.087	0.087
7508	ENSG00000100650	SRSF5	14	+	69768797	69769251	69768797	69768896	69769181	69769251	7508	211152	591635	238247	8531509	358	73	0.0103872	0.0833457	0.068,0.047	0.054,0.032	0.015	0.015
7202	ENSG00000119723	COQ6	14	+	73959414	73961375	73959414	73959522	73961172	73961375	7202	62,64	29,11	77,68	49,42	1723	73	0.0104524	0.0837733	0.083,0.198	0.062,0.064	0.078	0.078
4565	ENSG00000112531	QKI	6	+	163563419	163570145	163563419	163563719	163565945	163570145	4565	139158	7,2	148201	1,1	2299	73	0.0104806	0.0838423	0.387,0.715	0.825,0.865	-0.294	0.294
6003	ENSG00000141503	MINK1	17	+	4889646	4890735	4889646	4889763	4890221	4890735	6003	7,3	1,0	8,10	2,1	531	73	0.0104847	0.0838423	0.49,1.0	0.355,0.579	0.278	0.278
1214	ENSG00000128596	CCDC136	7	+	128806236	128806858	128806236	128806395	128806687	128806858	1214	6,6	23,25	1,11	2,7	365	73	0.0105176	0.0840101	0.05,0.046	0.091,0.239	-0.117	0.117
7629	ENSG00000213366	GSTM2	1	+	109670042	109670234	109670042	109670063	109670174	109670234	7629	16,5	0,1	19,17	0,7	184	73	0.0105379	0.0840769	1.0,0.665	1.0,0.491	0.087	0.087
5151	ENSG00000052749	RRP12	10	-	97370922	97372166	97370922	97371081	97372072	97372166	5151	30,21	35,49	16,15	53,52	1064	73	0.0105606	0.0841628	0.056,0.029	0.02,0.019	0.023	0.023
8996	ENSG00000132507	EIF5A	17	+	7311349	7311651	7311349	7311481	7311577	7311651	8996	269264	10841279	119180	929885	169	73	0.0106451	0.0847405	0.097,0.082	0.052,0.081	0.023	0.023
6375	ENSG00000144026	ZNF514	2	-	95153132	95155691	95153132	95153259	95155531	95155691	6375	78,75	1,2	197200	0,1	2345	73	0.0106598	0.0847615	0.708,0.539	1.0,0.862	-0.308	0.308
3203	ENSG00000165609	NUDT5	10	-	12170716	12170908	12170716	12170768	12170899	12170908	3203	25,13	4,0	20,41	0,0	204	73	0.0106719	0.0847624	0.691,1.0	1.0,1.0	-0.155	0.155
172	ENSG00000182325	FBXL6	8	-	144356299	144356713	144356299	144356531	144356680	144356713	172	85,66	3,2	78,75	0,0	222	73	0.0106953	0.0848526	0.903,0.916	1.0,1.0	-0.091	0.091
6935	ENSG00000100359	SGSM3	22	+	40408773	40409018	40408773	40408842	40408932	40409018	6935	34,38	62,48	19,13	41,55	163	73	0.0107393	0.0850102	0.197,0.262	0.172,0.096	0.096	0.096
7976	ENSG00000103852	TTC23	15	-	99218587	99219048	99218587	99218713	99218897	99219048	7976	1,0	16,32	8,2	23,39	257	73	0.0107379	0.0850102	0.017,0.0	0.09,0.014	-0.043	0.043
1688	ENSG00000242802	AP5Z1	7	+	4789831	4790591	4789831	4789929	4790458	4790591	1688	46,35	5,7	20,37	1,1	602	73	0.010781	0.0852445	0.527,0.377	0.708,0.818	-0.311	0.311
913	ENSG00000185122	HSF1	8	+	144313845	144314054	144313845	144313905	144313984	144314054	913	29,22	2,2	26,17	0,0	152	73	0.0108211	0.0854663	0.874,0.841	1.0,1.0	-0.143	0.143
1408	ENSG00000104313	EYA1	8	-	71321733	71322268	71321733	71321876	71322198	71322268	1408	2,2	1,1	2,4	0,1	395	73	0.0109657	0.0864147	0.27,0.27	1.0,0.425	-0.443	0.443
5936	ENSG00000184009	ACTG1	17	-	81510926	81511626	81510926	81511108	81511187	81511626	5936	170154	13101219	106,99	11661099	152	73	0.0109558	0.0864147	0.059,0.057	0.042,0.041	0.016	0.016
270	ENSG00000174021	GNG5	1	-	84506010	84506565	84506010	84506301	84506435	84506565	270	1,6	3,1	0,2	7,5	207	73	0.0110036	0.0866162	0.105,0.679	0.0,0.124	0.33	0.33
7616	ENSG00000185507	IRF7	11	-	615096	615647	615096	615259	615344	615647	7616	6,1	0,2	0,1	3,0	158	73	0.011042	0.0868218	1.0,0.188	0.0,1.0	0.094	0.094
2655	ENSG00000166313	APBB1	11	-	6401573	6401982	6401573	6401688	6401976	6401982	2655	18,12	1,0	2,13	4,0	361	73	0.0110633	0.0868927	0.784,1.0	0.092,1.0	0.346	0.346
4575	ENSG00000080644	CHRNA3	15	-	78618616	78618802	78618616	78618661	78618775	78618802	4575	1,4	2,7	1,0	3,5	187	73	0.0110863	0.0869766	0.163,0.182	0.115,0.0	0.115	0.115
8274	ENSG00000124177	CHD6	20	-	41496808	41498226	41496808	41497501	41498167	41498226	8274	2,4	18,19	10,3	9,11	739	73	0.0111306	0.0872266	0.011,0.02	0.099,0.026	-0.047	0.047
208	ENSG00000160271	RALGDS	9	-	133097719	133102139	133097719	133101762	133101937	133102139	208	41,36	58,70	37,29	25,31	248	73	0.0112027	0.0876946	0.172,0.131	0.303,0.216	-0.108	0.108
2145	ENSG00000132300	PTCD3	2	+	86133177	86133436	86133177	86133256	86133345	86133436	2145	22,15	58,75	12,12	75108	162	73	0.0112155	0.087697	0.146,0.083	0.067,0.048	0.057	0.057
8785	ENSG00000139291	TMEM19	12	+	71700831	71701025	71700831	71700878	71701015	71701025	8785	73,83	0,0	52,91	3,2	210	73	0.0112428	0.0877161	1.0,1.0	0.858,0.941	0.101	0.101
8968	ENSG00000156671	SAMD8	10	+	75176065	75182123	75176065	75176216	75176387	75182123	8968	4,4	33,38	9,7	19,26	244	73	0.011231	0.0877161	0.035,0.031	0.124,0.075	-0.067	0.067
7311	ENSG00000115268	RPS15	19	+	1438806	1440253	1438806	1438892	1439967	1440253	7311	304227	4,0	134169	4,5	1148	73	0.0112739	0.0878613	0.829,1.0	0.681,0.682	0.233	0.233
9094	ENSG00000183963	SMTN	22	+	31099061	31099896	31099061	31099179	31099744	31099896	9094	11,17	23,32	8,7	37,37	638	73	0.0113003	0.0879702	0.052,0.057	0.024,0.021	0.032	0.032
2565	ENSG00000148444	COMMD3	10	+	22318271	22318713	22318271	22318306	22318652	22318713	2565	69,65	96,99	37121	45,93	419	73	0.0113995	0.0886449	0.111,0.103	0.125,0.185	-0.048	0.048
3660	ENSG00000122515	ZMIZ2	7	+	44761448	44761905	44761448	44761593	44761694	44761905	3660	27,14	36,38	6,8	34,27	174	73	0.0114373	0.0888406	0.239,0.134	0.069,0.111	0.097	0.097
2684	ENSG00000135655	USP15	12	+	62383839	62384302	62383839	62383998	62384077	62384302	2684	1,1	29,17	0,14	49,49	152	73	0.0114649	0.0888725	0.016,0.027	0.0,0.121	-0.039	0.039
7352	ENSG00000249915	PDCD6	5	+	271620	271821	271620	271690	271775	271821	7352	143125	2,6	107,63	0,1	158	73	0.0114666	0.0888725	0.971,0.906	1.0,0.967	-0.045	0.045
9133	ENSG00000062598	ELMO2	20	-	46368890	46370525	46368890	46368968	46370442	46370525	9133	24,18	54,53	21,33	35,33	1547	73	0.0115515	0.0894324	0.021,0.016	0.028,0.045	-0.018	0.018
830	ENSG00000149582	TMEM25	11	+	118531191	118531871	118531191	118531234	118531774	118531871	830	24,26	14,6	9,14	10,16	613	73	0.0115958	0.0896766	0.17,0.34	0.097,0.094	0.16	0.16
1769	ENSG00000123349	PFDN5	12	+	53295838	53296275	53295838	53295948	53296243	53296275	1769	145123	0,0	176202	6,0	368	73	0.0116235	0.0896941	1.0,1.0	0.853,1.0	0.074	0.074
6135	ENSG00000156482	RPL30	8	-	98045347	98045544	98045347	98045409	98045507	98045544	6135	61,58	1,2	43,60	6,4	171	73	0.0116202	0.0896941	0.963,0.925	0.754,0.865	0.134	0.134
7906	ENSG00000138709	LARP1B	4	+	128107138	128108901	128107138	128107313	128107882	128108901	7906	44,14	40,36	64,76	40,65	642	73	0.0117022	0.090203	0.111,0.042	0.154,0.117	-0.059	0.059
8621	ENSG00000224066	RP4-622L5.7	1	-	32204768	32205339	32204768	32205013	32205123	32205339	8621	13,8	0,0	13,27	4,0	183	73	0.0118839	0.0915031	1.0,1.0	0.565,1.0	0.218	0.218
171	ENSG00000182325	FBXL6	8	-	144356680	144356854	144356680	144356713	144356807	144356854	171	14,18	51,28	10,7	45,54	167	73	0.0119577	0.0918711	0.107,0.219	0.089,0.054	0.092	0.092
8739	ENSG00000182196	ARL6IP4	12	+	122981128	122981879	122981128	122981266	122981594	122981879	8739	362310	200195	242297	105116	401	73	0.0119563	0.0918711	0.248,0.224	0.296,0.318	-0.071	0.071
3031	ENSG00000068308	OTUD5	X	-	48934463	48934867	48934463	48934612	48934710	48934867	3031	43,33	197171	60,50	153176	171	73	0.0119812	0.0919516	0.085,0.076	0.143,0.108	-0.045	0.045
2316	ENSG00000076924	XAB2	19	-	7620274	7620669	7620274	7620446	7620546	7620669	2316	8,16	34,35	8,6	56,47	173	73	0.0120445	0.0923065	0.09,0.162	0.057,0.051	0.072	0.072
5002	ENSG00000185963	BICD2	9	-	92711362	92715463	92711362	92713461	92715252	92715463	5002	282269	36,35	247204	12,17	1864	73	0.0120536	0.0923065	0.235,0.231	0.446,0.32	-0.15	0.15
4688	ENSG00000161016	RPL8	8	-	144791276	144791490	144791276	144791307	144791370	144791490	4688	1351715590	777861	1325814948	404876	136	73	0.0120919	0.092499	0.903,0.907	0.946,0.902	-0.019	0.019
5455	ENSG00000172732	MUS81	11	+	65865810	65866439	65865810	65865894	65865985	65866439	5455	48,31	49,48	17,19	38,48	164	73	0.0121484	0.0927302	0.304,0.223	0.166,0.15	0.106	0.106
7086	ENSG00000106263	EIF3B	7	+	2378688	2379242	2378688	2378766	2379133	2379242	7086	23,15	345345	42,33	349397	440	73	0.0121422	0.0927302	0.011,0.007	0.02,0.014	-0.008	0.008
599	ENSG00000174106	LEMD3	12	+	65245668	65245939	65245668	65245774	65245860	65245939	599	13,5	9,7	9,5	12,41	159	73	0.0121867	0.0929218	0.399,0.247	0.256,0.053	0.169	0.169
1240	ENSG00000048740	CELF2	10	+	11328925	11334358	11328925	11329097	11330455	11334358	1240	18,18	15,21	22,37	10,15	1431	73	0.0125145	0.0951149	0.058,0.042	0.101,0.112	-0.057	0.057
4115	ENSG00000105193	RPS16	19	-	39433222	39433569	39433222	39433418	39433521	39433569	4115	12611210	40484038	8261700	44385821	176	73	0.0125282	0.0951149	0.114,0.111	0.072,0.108	0.023	0.023
5691	ENSG00000142515	KLK3	19	+	50858028	50858595	50858028	50858315	50858458	50858595	5691	193147	782700	65,38	161130	216	73	0.0125027	0.0951149	0.077,0.066	0.12,0.09	-0.033	0.033
6864	ENSG00000041988	THAP3	1	+	6632390	6633051	6632390	6632495	6632913	6633051	6864	87,75	3,2	42,37	0,1	491	73	0.0125281	0.0951149	0.812,0.848	1.0,0.846	-0.093	0.093
6984	ENSG00000130734	ATG4D	19	+	10544782	10545130	10544782	10544866	10544956	10545130	6984	22,15	39,25	7,4	23,23	163	73	0.0126225	0.0957271	0.202,0.212	0.12,0.072	0.111	0.111
7361	ENSG00000105204	DYRK1B	19	-	39826671	39826987	39826671	39826867	39826951	39826987	7361	62,63	1,0	13,9	2,1	157	73	0.0128378	0.0972553	0.966,1.0	0.751,0.807	0.204	0.204
4323	ENSG00000105792	CFAP69	7	+	90299866	90304820	90299866	90300059	90304743	90304820	4323	46,28	0,0	10,31	0,2	4757	73	0.0128666	0.0973694	1.0,1.0	1.0,0.192	0.404	0.404
126	ENSG00000117410	ATP6V0B	1	+	43975836	43976173	43975836	43975974	43976089	43976173	126	50,47	1,4	41,40	9,5	188	73	0.0130424	0.0984827	0.951,0.82	0.639,0.756	0.188	0.188
8440	ENSG00000132522	GPS2	17	-	7314487	7315119	7314487	7314597	7314958	7315119	8440	89,63	87,83	53,96	136125	434	73	0.0130556	0.0984827	0.147,0.113	0.062,0.114	0.042	0.042
8918	ENSG00000198270	TMEM116	12	-	111933885	111936830	111933885	111934030	111936691	111936830	8918	36,36	27,14	51102	18,26	2734	73	0.0130311	0.0984827	0.034,0.064	0.07,0.095	-0.034	0.034
1096	ENSG00000100360	IFT27	22	-	36766137	36766454	36766137	36766197	36766312	36766454	1096	11,4	0,0	18,32	3,1	188	73	0.0130872	0.098615	1.0,1.0	0.7,0.926	0.187	0.187
6726	ENSG00000221914	PPP2R2A	8	+	26362683	26363890	26362683	26362848	26363720	26363890	6726	21,24	149180	25,43	144136	945	73	0.0131362	0.0988792	0.011,0.01	0.013,0.024	-0.008	0.008
3863	ENSG00000143499	SMYD2	1	+	214332017	214334308	214332017	214332192	214334199	214334308	3863	46,35	40,42	30,66	22,29	2080	73	0.0133156	0.100123	0.039,0.028	0.046,0.074	-0.026	0.026
6506	ENSG00000131652	THOC6	16	+	3026062	3026288	3026062	3026166	3026250	3026288	6506	22,37	42,41	35,27	96,73	157	73	0.013368	0.100409	0.196,0.296	0.145,0.147	0.1	0.1
2337	ENSG00000140521	POLG	15	-	89327012	89327349	89327012	89327079	89327166	89327349	2337	24,14	0,1	9,8	4,0	160	73	0.0134086	0.100608	1.0,0.865	0.507,1.0	0.179	0.179
7297	ENSG00000007541	PIGQ	16	+	580182	580972	580182	580263	580857	580972	7297	130120	64,78	66,80	81,51	667	73	0.0134777	0.101018	0.182,0.144	0.082,0.147	0.048	0.048
5123	ENSG00000102901	CENPT	16	-	67828508	67828720	67828508	67828578	67828666	67828720	5123	32,19	65,53	9,6	34,40	161	73	0.0135175	0.101209	0.182,0.14	0.107,0.064	0.076	0.076
2817	ENSG00000213930	GALT	9	+	34648761	34649081	34648761	34648907	34648997	34649081	2817	46,30	0,0	27,29	2,2	163	73	0.0135555	0.101278	1.0,1.0	0.858,0.867	0.137	0.137
7351	ENSG00000258472	RP11-192H23.4	17	-	28613089	28613338	28613089	28613146	28613261	28613338	7351	8,2	29,31	3,10	6,16	188	73	0.0135452	0.101278	0.097,0.024	0.163,0.195	-0.118	0.118
7568	ENSG00000123136	DDX39A	19	-	14409741	14410334	14409741	14409984	14410215	14410334	7568	165,98	5,1	91130	0,1	304	73	0.013571	0.101287	0.888,0.959	1.0,0.969	-0.061	0.061
8222	ENSG00000164620	RELL2	5	+	141639919	141640295	141639919	141640002	141640176	141640295	8222	51,43	0,0	44,26	1,3	247	73	0.0137715	0.102675	1.0,1.0	0.929,0.719	0.176	0.176
230	ENSG00000165959	CLMN	14	-	95193848	95194596	95193848	95193919	95194535	95194596	230	10,4	3,5	16,25	3,2	689	73	0.013903	0.103153	0.261,0.078	0.361,0.57	-0.296	0.296
3871	ENSG00000114626	ABTB1	3	+	127676535	127677286	127676535	127676581	127676966	127677286	3871	27,22	19,5	2,10	8,9	458	73	0.0139088	0.103153	0.185,0.412	0.038,0.15	0.204	0.204
4244	ENSG00000186635	ARAP1	11	-	72712437	72713243	72712437	72712568	72713175	72713243	4244	35,16	18,15	9,6	12,12	680	73	0.0139058	0.103153	0.173,0.103	0.075,0.051	0.075	0.075
8424	ENSG00000174483	BBS1	11	+	66515539	66515731	66515539	66515586	66515692	66515731	8424	6,12	27,33	1,5	37,22	179	73	0.0138679	0.103153	0.083,0.129	0.011,0.085	0.058	0.058
920	ENSG00000183401	CCDC159	19	+	11354579	11354943	11354579	11354696	11354872	11354943	920	2,9	1,4	0,1	1,0	249	73	0.0138625	0.103153	0.37,0.397	0.0,1.0	-0.116	0.116
3351	ENSG00000142002	DPP9	19	-	4684662	4685771	4684662	4684809	4685625	4685771	3351	32,49	43,23	19,14	28,26	889	73	0.0139305	0.103205	0.058,0.149	0.053,0.042	0.056	0.056
348	ENSG00000094880	CDC23	5	-	138191861	138192388	138191861	138191937	138192268	138192388	348	7,19	76,60	35,25	67,99	404	73	0.014121	0.104398	0.016,0.054	0.086,0.044	-0.03	0.03
7266	ENSG00000132024	CC2D1A	19	+	13926534	13926725	13926534	13926590	13926666	13926725	7266	11,11	69,62	13,22	47,50	149	73	0.0141116	0.104398	0.072,0.08	0.119,0.177	-0.072	0.072
5558	ENSG00000105618	PRPF31	19	+	54128072	54128377	54128072	54128200	54128304	54128377	5558	31,38	112122	9,12	62,73	177	73	0.0141641	0.104546	0.102,0.114	0.056,0.063	0.049	0.049
555	ENSG00000244687	UBE2V1	20	-	50115484	50115954	50115484	50115621	50115859	50115954	555	65,91	2,0	32,77	1,5	311	73	0.0141707	0.104546	0.884,1.0	0.883,0.783	0.109	0.109
2141	ENSG00000140464	PML	15	+	74034477	74036394	74034477	74034530	74035171	74036394	2141	45,26	10,9	18,25	2,0	714	73	0.0143689	0.105898	0.315,0.228	0.479,1.0	-0.468	0.468
379	ENSG00000213928	IRF9	14	+	24164062	24164955	24164062	24164134	24164613	24164955	379	17,20	3,17	11,27	0,3	552	73	0.0143952	0.105927	0.428,0.135	1.0,0.543	-0.49	0.49
7705	ENSG00000187091	PLCD1	3	-	38009903	38010275	38009903	38010053	38010130	38010275	7705	2,11	2,4	1,0	0,6	150	73	0.014403	0.105927	0.327,0.572	1.0,0.0	-0.05	0.05
7690	ENSG00000071894	CPSF1	8	-	144394233	144394555	144394233	144394300	144394378	144394555	7690	32,23	136136	10,12	117,91	151	73	0.0145783	0.106882	0.102,0.076	0.04,0.06	0.039	0.039
8309	ENSG00000263956	NBPF11	1	-	148126790	148127003	148126790	148126884	148126886	148127003	8309	5,8	4,0	4,9	0,0	75	73	0.0145763	0.106882	0.549,1.0	1.0,1.0	-0.226	0.226
883	ENSG00000151093	OXSM	3	+	25790989	25791997	25790989	25791315	25791769	25791997	883	170124	22,31	78123	7,9	527	73	0.014551	0.106882	0.517,0.357	0.607,0.654	-0.194	0.194
2064	ENSG00000205758	CRYZL1	21	-	33595593	33595836	33595593	33595614	33595730	33595836	2064	13,12	23,24	8,12	32,60	189	73	0.0146045	0.106963	0.179,0.162	0.088,0.072	0.09	0.09
4637	ENSG00000141294	LRRC46	17	+	47834424	47835399	47834424	47834533	47835352	47835399	4637	14,9	0,1	13,8	0,5	892	73	0.014737	0.107822	1.0,0.424	1.0,0.116	0.154	0.154
1367	ENSG00000092203	TOX4	14	+	21487450	21488850	21487450	21487602	21488589	21488850	1367	123120	2,2	83,91	1,0	1060	73	0.0148069	0.108221	0.809,0.805	0.851,1.0	-0.118	0.118
1253	ENSG00000100151	PICK1	22	+	38073772	38074451	38073772	38073823	38074306	38074451	1253	73,78	35,31	98119	25,29	556	73	0.0148645	0.108529	0.215,0.248	0.34,0.35	-0.113	0.113
8416	ENSG00000182165	TP53TG1	7	-	87345042	87345515	87345042	87345233	87345304	87345515	8416	59,50	2,3	43,59	0,0	144	73	0.0149444	0.109	0.937,0.894	1.0,1.0	-0.085	0.085
1053	ENSG00000159788	RGS12	4	+	3414071	3414844	3414071	3414241	3414751	3414844	1053	0,0	1,6	6,0	4,2	583	73	0.0149817	0.109118	0.0,0.0	0.158,0.0	-0.079	0.079
8472	ENSG00000117266	CDK18	1	+	205529520	205530349	205529520	205529563	205530258	205530349	8472	35,25	23,41	11,7	16,25	768	73	0.0149916	0.109118	0.126,0.055	0.061,0.026	0.047	0.047
175	ENSG00000182325	FBXL6	8	-	144356989	144357502	144356989	144357121	144357456	144357502	175	190136	0,1	177181	0,6	408	73	0.0150563	0.109189	1.0,0.961	1.0,0.844	0.058	0.058
347	ENSG00000137133	HINT2	9	-	35812973	35813338	35812973	35813156	35813265	35813338	347	49,33	9,5	33,42	1,3	182	73	0.0150632	0.109189	0.686,0.726	0.93,0.849	-0.183	0.183
4384	ENSG00000164076	CAMKV	3	-	49859260	49859881	49859260	49859676	49859769	49859881	4384	2,1	0,0	9,2	1,2	166	73	0.0150351	0.109189	1.0,1.0	0.798,0.305	0.449	0.449
6614	ENSG00000072778	ACADVL	17	+	7223812	7224069	7223812	7223875	7223967	7224069	6614	89108	249222	53126	280332	165	73	0.0150286	0.109189	0.137,0.177	0.077,0.144	0.047	0.047
7903	ENSG00000280987	MATR3	5	+	139322462	139322689	139322462	139322506	139322597	139322689	7903	146165	558664	84202	690816	164	73	0.0150903	0.109273	0.104,0.1	0.051,0.099	0.027	0.027
833	ENSG00000214174	AMZ2P1	17	-	64974554	64975576	64974554	64974641	64975559	64975576	833	157181	3,11	96,98	9,13	991	73	0.0151079	0.109288	0.794,0.548	0.44,0.357	0.273	0.273
2235	ENSG00000170889	RPS9	19	+	54206275	54206724	54206275	54206462	54206552	54206724	2235	161157	63,58	95202	29,23	163	73	0.0151558	0.10938	0.534,0.548	0.595,0.797	-0.155	0.155
7419	ENSG00000180879	SSR4	X	+	153798070	153798493	153798070	153798136	153798328	153798493	7419	31,23	408515	29,25	258268	265	73	0.0151577	0.10938	0.021,0.012	0.03,0.025	-0.011	0.011
7744	ENSG00000067334	DNTTIP2	1	-	93873118	93873369	93873118	93873214	93873330	93873369	7744	19,17	2,1	7,11	4,3	189	73	0.0151672	0.10938	0.786,0.868	0.403,0.586	0.332	0.332
67	ENSG00000164683	HEY1	8	-	79767218	79767472	79767218	79767294	79767418	79767472	67	281240	9,5	105112	1,1	197	73	0.0152384	0.109678	0.92,0.947	0.975,0.976	-0.042	0.042
8688	ENSG00000145833	DDX46	5	+	134816429	134817714	134816429	134816603	134817495	134817714	8688	15,14	20,33	19,33	24,20	965	73	0.0152395	0.109678	0.054,0.031	0.057,0.111	-0.042	0.042
3452	ENSG00000160948	VPS28	8	-	144426025	144426207	144426025	144426063	144426179	144426207	3452	68,53	166161	15,23	75,98	189	73	0.015272	0.1098	0.137,0.113	0.072,0.083	0.048	0.048
1560	ENSG00000141002	TCF25	16	+	89904117	89905096	89904117	89904205	89904937	89905096	1560	83,66	36,41	48,71	51,53	805	73	0.0153546	0.110281	0.173,0.127	0.079,0.108	0.056	0.056
1539	ENSG00000013573	DDX11	12	+	31096638	31096873	31096638	31096745	31096825	31096873	1539	2,1	1,0	2,0	0,2	153	73	0.0154531	0.11065	0.488,1.0	1.0,0.0	0.244	0.244
4297	ENSG00000119509	INVS	9	+	100292325	100293043	100292325	100292436	100292946	100293043	4297	150150	9,5	101178	3,1	583	73	0.0154343	0.11065	0.676,0.79	0.808,0.957	-0.149	0.149
7582	ENSG00000141258	SGSM2	17	+	2372580	2373081	2372580	2372786	2372952	2373081	7582	44,14	0,1	14,21	0,4	239	73	0.0154421	0.11065	1.0,0.81	1.0,0.616	0.097	0.097
574	ENSG00000135124	P2RX4	12	+	121222093	121223043	121222093	121222166	121222946	121223043	574	8,11	19,23	17,24	19,20	853	73	0.0154724	0.110677	0.035,0.039	0.071,0.093	-0.045	0.045
393	ENSG00000187531	SIRT7	17	-	81914293	81915512	81914293	81914702	81915439	81915512	393	31,14	20,22	23,13	9,2	810	73	0.0155688	0.111197	0.123,0.054	0.187,0.369	-0.19	0.19
5128	ENSG00000130713	EXOSC2	9	+	130697581	130698251	130697581	130697627	130698161	130698251	5128	75,46	184191	96105	178243	607	73	0.0155812	0.111197	0.047,0.028	0.061,0.049	-0.018	0.018
559	ENSG00000244687	UBE2V1	20	-	50115484	50115954	50115484	50115621	50115829	50115954	559	50,73	0,0	23,59	4,0	281	73	0.0156083	0.111197	1.0,1.0	0.599,1.0	0.201	0.201
6922	ENSG00000214655	ZSWIM8	10	+	73800639	73801195	73800639	73800759	73801016	73801195	6922	31,24	31,43	19,28	15,13	330	73	0.0156029	0.111197	0.181,0.11	0.219,0.323	-0.126	0.126
2984	ENSG00000111674	ENO2	12	+	6916670	6917107	6916670	6916729	6917037	6917107	2984	31,38	47,58	18,10	41,40	381	73	0.015684	0.111624	0.112,0.112	0.078,0.046	0.05	0.05
3436	ENSG00000143294	PRCC	1	+	156795811	156797341	156795811	156795928	156797275	156797341	3436	24,17	0,3	17,47	0,1	1420	73	0.0157013	0.111635	1.0,0.226	1.0,0.707	-0.24	0.24
5491	ENSG00000137203	TFAP2A	6	-	10409900	10410335	10409900	10410138	10410277	10410335	5491	62,69	0,5	14,22	0,0	212	73	0.0158033	0.112246	1.0,0.826	1.0,1.0	-0.087	0.087
6366	ENSG00000107872	FBXL15	10	+	102419813	102421182	102419813	102420299	102421051	102421182	6366	130131	1,3	54,39	0,0	825	73	0.0158653	0.112573	0.92,0.794	1.0,1.0	-0.143	0.143
4698	ENSG00000118816	CCNI	4	-	77056084	77056323	77056084	77056102	77056248	77056323	4698	124136	596679	202243	715874	219	73	0.0159283	0.112907	0.065,0.063	0.086,0.085	-0.021	0.021
2083	ENSG00000198837	DENND4B	1	-	153930691	153931064	153930691	153930857	153931022	153931064	2083	83,85	7,14	47,68	2,3	238	73	0.0160447	0.113618	0.784,0.651	0.878,0.874	-0.158	0.158
8835	ENSG00000125733	TRIP10	19	+	6743193	6743598	6743193	6743270	6743493	6743598	8835	8,12	0,4	7,11	0,1	296	73	0.0161079	0.113951	1.0,0.425	1.0,0.731	-0.153	0.153
5432	ENSG00000213983	AP1G2	14	-	23563583	23563856	23563583	23563609	23563715	23563856	5432	35,41	9,3	49,46	1,3	179	73	0.0161425	0.114081	0.613,0.848	0.952,0.862	-0.177	0.177
174	ENSG00000182325	FBXL6	8	-	144356989	144357502	144356989	144357121	144357438	144357502	174	181129	7,5	167158	25,9	390	73	0.0161932	0.114133	0.829,0.828	0.556,0.767	0.167	0.167
3284	ENSG00000128159	TUBGCP6	22	-	50217917	50218402	50217917	50218117	50218188	50218402	3284	43,27	14,17	16,11	13,19	144	73	0.0161984	0.114133	0.609,0.446	0.384,0.227	0.222	0.222
5836	ENSG00000183018	SPNS2	17	+	4536075	4536426	4536075	4536174	4536262	4536426	5836	8,4	0,0	0,3	2,0	161	73	0.016172	0.114133	1.0,1.0	0.0,1.0	0.5	0.5
3794	ENSG00000213024	NUP62	19	-	49927693	49929504	49927693	49927848	49929325	49929504	3794	540590	17,25	222184	21,10	1550	73	0.0162485	0.114258	0.599,0.526	0.332,0.464	0.164	0.164
7171	ENSG00000167770	OTUB1	11	+	63996529	63996941	63996529	63996657	63996856	63996941	7171	73,44	0,0	53,44	3,1	272	73	0.0162434	0.114258	1.0,1.0	0.826,0.922	0.126	0.126
2127	ENSG00000198034	RPS4X	X	-	72273800	72275150	72273800	72273966	72275052	72275150	2127	14081401	0,2	17042325	2,9	1159	73	0.0163126	0.114595	1.0,0.978	0.982,0.942	0.027	0.027
9129	ENSG00000092758	COL9A3	20	+	62836186	62836532	62836186	62836333	62836477	62836532	9129	17,27	3,3	1,4	0,1	217	73	0.0164215	0.115244	0.656,0.752	1.0,0.574	-0.083	0.083
5523	ENSG00000225177	RP11-390P2.4	6	+	138696596	138697288	138696596	138696755	138696902	138697288	5523	5,4	4,7	11,10	2,4	220	73	0.0165716	0.116183	0.293,0.159	0.646,0.453	-0.324	0.324
5047	ENSG00000092199	HNRNPC	14	-	21263310	21263829	21263310	21263336	21263619	21263829	5047	151150	1,3	87,93	3,6	356	73	0.0165923	0.116212	0.969,0.911	0.856,0.761	0.131	0.131
3199	ENSG00000127445	PIN1	19	+	9849089	9849682	9849089	9849311	9849532	9849682	3199	390421	2,3	260266	2,9	294	73	0.0166373	0.116412	0.98,0.972	0.97,0.88	0.051	0.051
7079	ENSG00000099949	LZTR1	22	+	20996695	20996966	20996695	20996801	20996885	20996966	7079	23,15	22,50	8,3	17,40	157	73	0.0166643	0.116485	0.327,0.122	0.18,0.034	0.118	0.118
178	ENSG00000176058	TPRN	9	-	137191616	137192365	137191616	137192174	137192258	137192365	178	7,10	79,93	0,2	32,26	157	73	0.0167053	0.116656	0.04,0.048	0.0,0.035	0.026	0.026
7878	ENSG00000137101	CD72	9	-	35615942	35616689	35615942	35616386	35616599	35616689	7878	2,2	1,0	3,6	2,1	286	73	0.0167811	0.11707	0.338,1.0	0.277,0.605	0.228	0.228
1239	ENSG00000182173	TSEN54	17	+	75516745	75517072	75516745	75516910	75517008	75517072	1239	15,14	45,27	8,4	41,29	171	73	0.0169013	0.117686	0.125,0.181	0.077,0.056	0.086	0.086
5077	ENSG00000106009	BRAT1	7	-	2539785	2541052	2539785	2539888	2540978	2541052	5077	239177	56,38	122173	19,11	1163	73	0.0169029	0.117686	0.211,0.226	0.287,0.497	-0.174	0.174
4919	ENSG00000079134	THOC1	18	-	225088	225403	225088	225139	225336	225403	4919	42,23	36,45	44,87	40,31	270	73	0.016945	0.117863	0.24,0.121	0.229,0.431	-0.15	0.15
8193	ENSG00000147180	ZNF711	X	+	85246929	85247651	85246929	85247183	85247546	85247651	8193	85,64	30,12	47,40	4,5	436	73	0.0170622	0.118562	0.322,0.472	0.663,0.573	-0.221	0.221
1947	ENSG00000129219	PLD2	17	+	4807983	4808416	4807983	4808114	4808273	4808416	1947	2,1	3,6	10,6	5,8	232	73	0.017235	0.11947	0.173,0.05	0.386,0.191	-0.177	0.177
3670	ENSG00000136718	IMP4	2	+	130345778	130346112	130345778	130345933	130346057	130346112	3670	85,61	6,0	49,42	1,0	197	73	0.0172888	0.11947	0.84,1.0	0.948,1.0	-0.054	0.054
473	ENSG00000219200	RNASEK	17	+	7012645	7013742	7012645	7012777	7013665	7013742	473	188124	1,3	136136	0,0	961	73	0.0172816	0.11947	0.935,0.758	1.0,1.0	-0.153	0.153
5185	ENSG00000173821	RNF213	17	+	80381546	80383070	80381546	80381727	80382978	80383070	5185	54,69	29,29	91,87	30,16	1324	73	0.0172545	0.11947	0.093,0.116	0.143,0.231	-0.082	0.082
6403	ENSG00000008517	IL32	16	+	3067376	3067613	3067376	3067415	3067553	3067613	6403	3,1	2,3	0,0	2,2	211	73	0.0172946	0.11947	0.342,0.103	0.0,0.0	0.223	0.223
7366	ENSG00000165644	COMTD1	10	-	75234937	75235178	75234937	75234992	75235063	75235178	7366	60,61	6,6	32,22	2,0	144	73	0.017214	0.11947	0.835,0.838	0.89,1.0	-0.109	0.109
2856	ENSG00000182224	CYB5D1	17	+	7858402	7858824	7858402	7858479	7858605	7858824	2856	11,11	41,57	12,6	10,16	199	73	0.017359	0.119797	0.09,0.066	0.306,0.121	-0.136	0.136
27	ENSG00000081154	PCNP	3	+	101579588	101580004	101579588	101579693	101579789	101580004	27	32,25	0,1	76,87	2,5	169	73	0.0174181	0.120088	1.0,0.915	0.943,0.883	0.044	0.044
6818	ENSG00000223960	AC009948.5	2	+	178433381	178434091	178433381	178433475	178433990	178434091	6818	188166	0,1	150231	3,2	588	73	0.0174382	0.120109	1.0,0.954	0.861,0.935	0.079	0.079
903	ENSG00000110697	PITPNM1	11	-	67499770	67500009	67499770	67499827	67499913	67500009	903	1,2	0,0	3,2	0,3	159	73	0.0174917	0.12036	1.0,1.0	1.0,0.234	0.383	0.383
7350	ENSG00000258472	RP11-192H23.4	17	-	28611566	28611795	28611566	28611656	28611767	28611795	7350	11,14	20,18	16,12	3,9	184	73	0.0175818	0.120859	0.179,0.236	0.679,0.346	-0.305	0.305
8344	ENSG00000169660	HEXDC	17	+	82440996	82441266	82440996	82441075	82441164	82441266	8344	26,41	16,7	63,48	56,49	162	73	0.0175985	0.120859	0.423,0.725	0.336,0.306	0.253	0.253
751	ENSG00000108641	B9D1	17	-	19343169	19343857	19343169	19343495	19343789	19343857	751	24,10	1,0	16,26	4,0	367	73	0.0176456	0.121064	0.827,1.0	0.443,1.0	0.192	0.192
3955	ENSG00000116741	RGS2	1	+	192810165	192810431	192810165	192810267	192810369	192810431	3955	1,5	19,20	4,6	6,10	175	73	0.0176809	0.121071	0.021,0.094	0.218,0.2	-0.152	0.152
3985	ENSG00000140983	RHOT2	16	+	668352	668699	668352	668569	668655	668699	3985	45,31	113,93	14,18	78,76	159	73	0.0176649	0.121071	0.155,0.133	0.076,0.098	0.057	0.057
5689	ENSG00000142515	KLK3	19	+	50854914	50856399	50854914	50855001	50856239	50856399	5689	629491	663590	177126	126115	1311	73	0.0177988	0.121642	0.05,0.044	0.073,0.058	-0.019	0.019
6854	ENSG00000005884	ITGA3	17	+	50075458	50075735	50075458	50075526	50075598	50075735	6854	1,4	8,2	1,0	4,1	145	73	0.0177839	0.121642	0.059,0.502	0.112,0.0	0.224	0.224
8754	ENSG00000125967	NECAB3	20	-	33659884	33660395	33659884	33660034	33660258	33660395	8754	21,25	0,4	23,27	0,1	297	73	0.0178638	0.121968	1.0,0.606	1.0,0.869	-0.132	0.132
1477	ENSG00000115317	HTRA2	2	+	74531338	74531702	74531338	74531371	74531596	74531702	1477	68,43	108141	43,27	106147	298	73	0.0178858	0.122001	0.134,0.07	0.09,0.043	0.036	0.036
2827	ENSG00000213930	GALT	9	+	34647088	34648171	34647088	34647961	34648114	34648171	2827	17,13	24,34	12,10	34,62	226	73	0.017991	0.122343	0.186,0.11	0.102,0.05	0.072	0.072
4327	ENSG00000035141	FAM136A	2	-	70300839	70301603	70300839	70300980	70301551	70301603	4327	426378	3,3	170176	0,0	644	73	0.0179721	0.122343	0.942,0.935	1.0,1.0	-0.061	0.061
4557	ENSG00000117877	CD3EAP	19	+	45406661	45407235	45406661	45406739	45407093	45407235	4557	26,25	2,6	23,28	2,0	427	73	0.017976	0.122343	0.69,0.416	0.663,1.0	-0.279	0.279
8612	ENSG00000101365	IDH3B	20	-	2658394	2658837	2658394	2658522	2658758	2658837	8612	333326	8,9	184213	8,15	309	73	0.0180055	0.122343	0.908,0.895	0.845,0.77	0.094	0.094
2225	ENSG00000178821	TMEM52	1	-	1919044	1919269	1919044	1919088	1919181	1919269	2225	0,1	1,1	3,1	0,3	166	73	0.0181209	0.123009	0.0,0.305	1.0,0.128	-0.412	0.412
1091	ENSG00000149480	MTA2	11	-	62597315	62597712	62597315	62597413	62597609	62597712	1091	75,37	2,2	30,30	0,0	269	73	0.018162	0.12317	0.911,0.834	1.0,1.0	-0.127	0.127
1066	ENSG00000137221	TJAP1	6	+	43503622	43506553	43503622	43503706	43504760	43506553	1066	83108	53,72	98119	55,31	1127	73	0.0182357	0.123551	0.092,0.089	0.103,0.199	-0.06	0.06
3990	ENSG00000140983	RHOT2	16	+	670122	670357	670122	670175	670248	670357	3990	22,13	49,56	10,9	53,68	146	73	0.0182925	0.123758	0.183,0.104	0.086,0.062	0.069	0.069
8893	ENSG00000092841	MYL6	12	+	56159586	56160148	56159586	56159622	56159974	56160148	8893	868806	11,0	707992	3,0	425	73	0.0183013	0.123758	0.931,1.0	0.976,1.0	-0.022	0.022
3321	ENSG00000089094	KDM2B	12	-	121429508	121430469	121429508	121430163	121430276	121430469	3321	70,78	1,4	73111	0,0	186	73	0.0183474	0.123951	0.965,0.884	1.0,1.0	-0.076	0.076
3561	ENSG00000121310	ECHDC2	1	-	52905033	52906611	52905033	52905090	52906518	52906611	3561	105,91	0,1	30,43	3,0	1501	73	0.0184047	0.124219	1.0,0.816	0.327,1.0	0.244	0.244
5741	ENSG00000114026	OGG1	3	+	9756766	9757191	9756766	9756816	9757043	9757191	5741	17,21	1,0	2,5	0,3	300	73	0.0184854	0.124644	0.805,1.0	1.0,0.289	0.258	0.258
2503	ENSG00000185189	NRBP2	8	-	143839508	143839825	143839508	143839549	143839735	143839825	2503	40,37	6,2	23,17	7,6	259	73	0.0185096	0.124688	0.653,0.839	0.481,0.444	0.283	0.283
4816	ENSG00000177728	TMEM94	17	+	75498443	75498722	75498443	75498538	75498628	75498722	4816	19,26	69,57	5,10	43,43	163	73	0.0186151	0.125279	0.11,0.17	0.049,0.094	0.069	0.069
1042	ENSG00000129351	ILF3	19	+	10683755	10683976	10683755	10683789	10683916	10683976	1042	90,95	464499	26,43	273265	200	73	0.0188144	0.126499	0.066,0.065	0.034,0.056	0.021	0.021
3169	ENSG00000149823	VPS51	11	+	65109704	65110603	65109704	65109923	65110462	65110603	3169	29,15	0,3	30,20	0,0	612	73	0.0188459	0.126554	1.0,0.374	1.0,1.0	-0.313	0.313
625	ENSG00000188603	CLN3	16	-	28491481	28491835	28491481	28491560	28491713	28491835	625	9,5	51,42	14,10	30,37	226	73	0.0188584	0.126554	0.054,0.037	0.131,0.08	-0.06	0.06
7724	ENSG00000282827	ATRIP	3	+	48465486	48467645	48465486	48466309	48466629	48467645	7724	8,27	5,2	2,3	0,1	393	73	0.0189244	0.126876	0.229,0.715	1.0,0.358	-0.207	0.207
5529	ENSG00000057608	GDI2	10	-	5766240	5766638	5766240	5766295	5766493	5766638	5529	28,54	229274	16,58	331386	271	73	0.0190123	0.127344	0.032,0.05	0.013,0.039	0.015	0.015
7302	ENSG00000142186	SCYL1	11	+	65538269	65538704	65538269	65538324	65538441	65538704	7302	66,65	69,75	15,24	39,36	190	73	0.0192439	0.128774	0.269,0.25	0.129,0.204	0.093	0.093
5749	ENSG00000197375	SLC22A5	5	+	132378377	132384301	132378377	132378481	132384146	132384301	5749	162133	34,22	161146	7,22	5738	73	0.0192672	0.128807	0.057,0.071	0.226,0.078	-0.088	0.088
1160	ENSG00000234741	GAS5	1	-	173865228	173865547	173865228	173865282	173865470	173865547	1160	218167	28463018	282427	34414662	261	73	0.0193341	0.129036	0.021,0.015	0.022,0.025	-0.005	0.005
2326	ENSG00000162910	MRPL55	1	-	228108436	228109031	228108436	228108474	228108954	228109031	2326	313233	14,11	212332	6,5	553	73	0.019338	0.129036	0.747,0.737	0.823,0.898	-0.119	0.119
5020	ENSG00000147955	SIGMAR1	9	-	34636996	34637420	34636996	34637089	34637219	34637420	5020	84,59	262282	73,72	181191	203	73	0.0194463	0.129636	0.103,0.07	0.127,0.119	-0.037	0.037
4981	ENSG00000075826	SEC31B	10	-	100488857	100489398	100488857	100488974	100489251	100489398	4981	123,88	9,3	103155	10,24	350	73	0.0194923	0.12982	0.74,0.86	0.682,0.574	0.172	0.172
4790	ENSG00000214021	TTLL3	3	+	9834680	9835404	9834680	9834907	9835093	9835404	4790	89101	6,9	94,52	3,1	259	73	0.0195197	0.12988	0.807,0.76	0.898,0.936	-0.133	0.133
1998	ENSG00000134243	SORT1	1	-	109366782	109367481	109366782	109366904	109367407	109367481	1998	5,2	1,1	5,2	0,0	576	73	0.0195687	0.130083	0.388,0.202	1.0,1.0	-0.705	0.705
1885	ENSG00000110583	NAA40	11	+	63945839	63947003	63945839	63945935	63946724	63947003	1885	66,57	1,0	69,79	4,0	862	73	0.0196803	0.130702	0.848,1.0	0.594,1.0	0.127	0.127
7542	ENSG00000125731	SH2D3A	19	-	6754051	6754425	6754051	6754163	6754250	6754425	7542	7,3	1,2	4,6	1,0	160	73	0.0197002	0.130711	0.762,0.406	0.646,1.0	-0.239	0.239
3917	ENSG00000152076	CCDC74B	2	-	130139890	130140090	130139890	130139947	130140022	130140090	3917	1,0	14,12	4,1	12,10	148	73	0.0197408	0.130857	0.034,0.0	0.141,0.047	-0.077	0.077
320	ENSG00000104870	FCGRT	19	+	49513881	49514486	49513881	49514133	49514210	49514486	320	7,10	42,45	16,18	45,36	150	73	0.0198547	0.131488	0.075,0.098	0.148,0.196	-0.085	0.085
7078	ENSG00000099949	LZTR1	22	+	20995962	20996801	20995962	20996112	20996695	20996801	7078	38,34	31,39	10,17	18,33	656	73	0.0199215	0.131807	0.12,0.088	0.058,0.054	0.048	0.048
340	ENSG00000113194	FAF2	5	+	176493998	176494275	176493998	176494084	176494183	176494275	340	17,12	90,81	6,5	73,71	172	73	0.0199425	0.131822	0.074,0.059	0.034,0.029	0.035	0.035
1871	ENSG00000108883	EFTUD2	17	-	44853516	44854356	44853516	44853635	44854268	44854356	1871	92,54	126140	72103	109103	706	73	0.0200359	0.132199	0.07,0.038	0.064,0.094	-0.025	0.025
2727	ENSG00000166986	MARS	12	+	57515919	57516337	57515919	57515991	57516244	57516337	2727	155130	190210	235228	233235	326	73	0.0200369	0.132199	0.154,0.122	0.184,0.178	-0.043	0.043
8725	ENSG00000242086	LINC00969	3	+	195708133	195708807	195708133	195708268	195708746	195708807	8725	24,18	1,2	5,2	0,0	551	73	0.0200905	0.132429	0.761,0.544	1.0,1.0	-0.347	0.347
4002	ENSG00000170638	TRABD	22	+	50197822	50198186	50197822	50197995	50198074	50198186	4002	66,61	65,67	55,41	29,29	152	73	0.0201873	0.132942	0.328,0.304	0.477,0.404	-0.124	0.124
7143	ENSG00000152556	PFKM	12	+	48141739	48142066	48141739	48141827	48141913	48142066	7143	4,2	52,58	7,14	68,85	159	73	0.0202583	0.132999	0.034,0.016	0.045,0.07	-0.033	0.033
7458	ENSG00000215845	TSTD1	1	-	161037630	161038075	161037630	161037826	161037912	161038075	7458	16,12	13,9	4,3	8,8	159	73	0.0202444	0.132999	0.361,0.38	0.187,0.147	0.204	0.204
822	ENSG00000164904	ALDH7A1	5	-	126549928	126550164	126549928	126550002	126550148	126550164	822	5,4	3,0	1,6	0,0	219	73	0.0202833	0.132999	0.357,1.0	1.0,1.0	-0.322	0.322
8976	ENSG00000124224	PPP4R1L	20	-	58245782	58247506	58245782	58246252	58247321	58247506	8976	22,15	3,5	31,53	3,0	1142	73	0.0202902	0.132999	0.319,0.161	0.398,1.0	-0.459	0.459
8981	ENSG00000114739	ACVR2B	3	+	38478140	38478518	38478140	38478292	38478374	38478518	8981	13,11	40,23	1,2	12,9	155	73	0.0202864	0.132999	0.133,0.184	0.038,0.095	0.092	0.092
1438	ENSG00000105696	TMEM59L	19	+	18618154	18618492	18618154	18618272	18618374	18618492	1438	35,27	60,72	15,7	47,41	175	73	0.0205518	0.134562	0.196,0.135	0.117,0.066	0.074	0.074
2051	ENSG00000006712	PAF1	19	-	39389479	39389761	39389479	39389546	39389639	39389761	2051	29,18	100100	9,13	80,98	166	73	0.0205682	0.134562	0.113,0.073	0.047,0.055	0.042	0.042
5837	ENSG00000186432	KPNA4	3	-	160535660	160535889	160535660	160535690	160535807	160535889	5837	22,17	66,83	12,7	69,76	190	73	0.0205859	0.134562	0.114,0.073	0.063,0.034	0.045	0.045
294	ENSG00000166747	AP1G1	16	-	71808504	71808813	71808504	71808677	71808762	71808813	294	13,9	2,2	4,2	0,1	158	73	0.0207429	0.135463	0.75,0.675	1.0,0.48	-0.027	0.027
1120	ENSG00000144354	CDCA7	2	+	173363817	173364064	173363817	173363895	173363999	173364064	1120	15,20	2,1	81143	16,36	177	73	0.0207944	0.135652	0.756,0.892	0.676,0.621	0.175	0.175
6463	ENSG00000100429	HDAC10	22	-	50248697	50248890	50248697	50248751	50248830	50248890	6463	39,30	36,32	5,25	28,32	152	73	0.0208103	0.135652	0.342,0.31	0.079,0.273	0.15	0.15
1513	ENSG00000154920	EME1	17	+	50375184	50375983	50375184	50375512	50375796	50375983	1513	323363	7,0	265307	0,0	357	73	0.0208714	0.135919	0.904,1.0	1.0,1.0	-0.048	0.048
1856	ENSG00000095906	NUBP2	16	+	1787940	1788207	1787940	1788051	1788137	1788207	1856	23,21	258257	27,7	110,95	159	73	0.0208899	0.135919	0.039,0.036	0.101,0.033	-0.03	0.03
2535	ENSG00000163704	PRRT3	3	-	9945541	9948001	9945541	9945711	9946084	9948001	2535	10,14	3,2	19,21	0,2	446	73	0.0209133	0.135946	0.353,0.534	1.0,0.632	-0.373	0.373
7783	ENSG00000198830	HMGN2	1	+	26473482	26474135	26473482	26473732	26474084	26474135	7783	594434	17041876	431632	12291623	425	73	0.0209464	0.136036	0.056,0.038	0.057,0.063	-0.013	0.013
2485	ENSG00000136631	VPS45	1	+	150077190	150077779	150077190	150077360	150077668	150077779	2485	45,33	0,0	41,68	0,4	381	73	0.0210132	0.136344	1.0,1.0	1.0,0.765	0.117	0.117
6289	ENSG00000115307	AUP1	2	-	74526940	74527363	74526940	74527121	74527247	74527363	6289	54,35	17,7	23,34	18,16	199	73	0.0210482	0.136446	0.538,0.647	0.319,0.438	0.214	0.214
5410	ENSG00000258890	CEP95	17	+	64534584	64536748	64534584	64534737	64536601	64536748	5410	120109	119,92	136165	93,95	1937	73	0.0212018	0.137315	0.037,0.043	0.052,0.061	-0.017	0.017
3596	ENSG00000125124	BBS2	16	-	56496966	56497880	56496966	56497079	56497742	56497880	3596	3,3	29,34	14,12	37,67	736	73	0.0212555	0.137434	0.01,0.009	0.036,0.017	-0.017	0.017
7835	ENSG00000105698	USF2	19	+	35269445	35269699	35269445	35269492	35269580	35269699	7835	27,28	72115	6,6	40,41	161	73	0.0212591	0.137434	0.145,0.099	0.064,0.062	0.059	0.059
3332	ENSG00000142303	ADAMTS10	19	-	8585131	8585660	8585131	8585308	8585455	8585660	3332	8,2	3,5	1,2	1,0	220	73	0.021506	0.138903	0.469,0.117	0.249,1.0	-0.332	0.332
9108	ENSG00000124067	SLC12A4	16	-	67945086	67945553	67945086	67945220	67945368	67945553	9108	10,17	47,59	12,16	25,25	221	73	0.0215321	0.138944	0.066,0.087	0.137,0.175	-0.08	0.08
849	ENSG00000103365	GGA2	16	-	23493359	23494378	23493359	23493458	23494302	23494378	849	130107	53,58	150134	45,40	917	73	0.0215925	0.139206	0.163,0.128	0.21,0.211	-0.065	0.065
342	ENSG00000068354	TBC1D25	X	+	48558896	48559346	48558896	48559024	48559157	48559346	342	1,7	6,17	0,2	11,12	206	73	0.0216396	0.139383	0.056,0.127	0.0,0.056	0.064	0.064
6927	ENSG00000168890	TMEM150A	2	-	85601020	85601482	85601020	85601107	85601434	85601482	6927	3,14	7,1	2,0	1,3	400	73	0.0217681	0.140082	0.073,0.719	0.267,0.0	0.262	0.262
3597	ENSG00000004139	SARM1	17	+	28388173	28388539	28388173	28388276	28388359	28388539	3597	15,26	7,6	17,15	2,1	156	73	0.0218323	0.140345	0.501,0.67	0.799,0.875	-0.251	0.251
7776	ENSG00000163214	DHX57	2	-	38854053	38855252	38854053	38854178	38855056	38855252	7776	21,24	61,69	26,28	30,55	951	73	0.0218488	0.140345	0.026,0.026	0.062,0.038	-0.024	0.024
7888	ENSG00000026025	VIM	10	+	17235845	17236379	17235845	17235889	17236293	17236379	7888	378357	20042323	347417	14861965	477	73	0.0220319	0.141393	0.028,0.023	0.035,0.031	-0.007	0.007
4757	ENSG00000138035	PNPT1	2	-	55644636	55645432	55644636	55644720	55645348	55645432	4757	20,14	75,99	19,11	128180	701	73	0.0220834	0.141595	0.027,0.015	0.015,0.006	0.01	0.01
3562	ENSG00000121310	ECHDC2	1	-	52897436	52899224	52897436	52897484	52899173	52899224	3562	369303	8,6	243303	1,3	1762	73	0.0221548	0.141923	0.656,0.677	0.91,0.807	-0.192	0.192
3384	ENSG00000106077	ABHD11	7	-	73737220	73737735	73737220	73737391	73737561	73737735	3384	12,14	16,13	27,29	13,15	243	73	0.0223815	0.143245	0.184,0.244	0.384,0.367	-0.162	0.162
702	ENSG00000095787	WAC	10	+	28535561	28535968	28535561	28535757	28535909	28535968	702	10,16	1,2	23,19	0,1	225	73	0.0224296	0.143423	0.764,0.722	1.0,0.86	-0.187	0.187
2733	ENSG00000166986	MARS	12	+	57512007	57512353	57512007	57512103	57512235	57512353	2733	85,75	185218	69,80	253294	205	73	0.0224635	0.14351	0.141,0.109	0.089,0.088	0.037	0.037
6725	ENSG00000135945	REV1	2	-	99402243	99402800	99402243	99402346	99402643	99402800	6725	53,38	24,30	36,50	37,57	370	73	0.0225574	0.14398	0.303,0.2	0.161,0.148	0.097	0.097
1689	ENSG00000242802	AP5Z1	7	+	4783322	4783798	4783322	4783426	4783688	4783798	1689	8,10	0,3	16,11	0,0	335	73	0.0226479	0.144166	1.0,0.421	1.0,1.0	-0.289	0.289
5473	ENSG00000126903	SLC10A3	X	-	154487305	154489082	154487305	154488496	154488583	154489082	5473	143125	11,5	47,39	1,1	160	73	0.0226365	0.144166	0.856,0.919	0.955,0.947	-0.064	0.064
7439	ENSG00000149262	INTS4	11	-	77924441	77924892	77924441	77924667	77924749	77924892	7439	11,7	0,1	19,34	4,1	155	73	0.0226415	0.144166	1.0,0.767	0.691,0.941	0.068	0.068
2388	ENSG00000006042	TMEM98	17	+	32931326	32931659	32931326	32931398	32931474	32931659	2388	27,33	1,3	17,7	0,0	149	73	0.0226729	0.144195	0.93,0.843	1.0,1.0	-0.113	0.113
3108	ENSG00000141551	CSNK1D	17	-	82245975	82249014	82245975	82246039	82248874	82249014	3108	322229	120125	192196	67,52	2908	73	0.0228719	0.145329	0.063,0.044	0.067,0.086	-0.023	0.023
3227	ENSG00000188290	HES4	1	-	999525	999698	999525	999613	999691	999698	3227	406306	206218	216263	98103	151	73	0.0229117	0.145451	0.488,0.404	0.516,0.552	-0.088	0.088
1473	ENSG00000178980	SEPW1	19	+	47780724	47780964	47780724	47780749	47780863	47780964	1473	12,6	32,16	2,8	21,49	187	73	0.0229635	0.145647	0.128,0.128	0.036,0.06	0.08	0.08
2870	ENSG00000147894	C9orf72	9	-	27558490	27560299	27558490	27558607	27560226	27560299	2870	96115	28,31	160205	23,39	1692	73	0.0229839	0.145647	0.129,0.138	0.231,0.185	-0.075	0.075
1933	ENSG00000168615	ADAM9	8	+	39013964	39016019	39013964	39014043	39015851	39016019	1933	13,4	2,0	17,10	0,1	1881	73	0.0231712	0.146702	0.201,1.0	1.0,0.28	-0.039	0.039
1843	ENSG00000132436	FIGNL1	7	-	50444128	50447297	50444128	50444313	50447131	50447297	1843	27182975	4,4	21772797	2,0	2891	73	0.0233736	0.147791	0.945,0.949	0.965,1.0	-0.035	0.035
4326	ENSG00000035141	FAM136A	2	-	70300839	70301603	70300839	70300980	70301521	70301603	4326	392348	32,39	159153	4,10	614	73	0.023385	0.147791	0.593,0.515	0.825,0.645	-0.181	0.181
2165	ENSG00000007202	KIAA0100	17	-	28639574	28640025	28639574	28639642	28639900	28640025	2165	9,8	53,56	23,22	66,82	331	73	0.02358	0.148889	0.036,0.031	0.071,0.056	-0.03	0.03
9003	ENSG00000144061	NPHP1	2	-	110163047	110164730	110163047	110163132	110164687	110164730	9003	35,32	4,6	43,67	2,3	1628	73	0.0236468	0.149178	0.282,0.193	0.491,0.5	-0.258	0.258
2168	ENSG00000118515	SGK1	6	-	134170825	134171178	134170825	134170915	134171022	134171178	2168	1,3	2,2	1,0	1,1	180	73	0.0237818	0.149792	0.169,0.378	0.289,0.0	0.129	0.129
4319	ENSG00000166333	ILK	11	+	6603815	6604360	6603815	6603877	6604225	6604360	4319	52,55	2,2	19,24	0,1	421	73	0.023795	0.149792	0.818,0.827	1.0,0.806	-0.081	0.081
7667	ENSG00000168970	JMJD7-PLA2G4B	15	+	41834739	41835223	41834739	41834893	41834977	41835223	7667	13,5	4,0	4,8	1,0	157	73	0.0238079	0.149792	0.602,1.0	0.65,1.0	-0.024	0.024
7569	ENSG00000123136	DDX39A	19	-	14409741	14410334	14409741	14409981	14410215	14410334	7569	167,98	7,4	92131	1,2	307	73	0.0238362	0.149837	0.85,0.853	0.956,0.94	-0.097	0.097
7935	ENSG00000137497	NUMA1	11	-	72007188	72008845	72007188	72007435	72008687	72008845	7935	556429	73,68	319431	36,28	1325	73	0.0238862	0.150017	0.296,0.258	0.328,0.459	-0.116	0.116
2272	ENSG00000100031	GGT1	22	+	24610249	24610531	24610249	24610336	24610454	24610531	2272	21,10	4,0	9,11	0,1	191	73	0.0239718	0.15038	0.667,1.0	1.0,0.808	-0.071	0.071
4320	ENSG00000166333	ILK	11	+	6608883	6609408	6608883	6608967	6609298	6609408	4320	76,73	2,5	73,56	0,2	404	73	0.0239867	0.15038	0.873,0.725	1.0,0.835	-0.119	0.119
4860	ENSG00000087088	BAX	19	+	48955687	48955833	48955687	48955713	48955714	48955833	4860	119128	13,15	84114	24,18	74	73	0.0240288	0.150511	0.9,0.894	0.775,0.862	0.079	0.079
4799	ENSG00000227057	WDR46	6	-	33279107	33279610	33279107	33279374	33279496	33279610	4799	34,32	57,63	15,34	64,89	195	73	0.0240785	0.150688	0.183,0.16	0.081,0.125	0.068	0.068
7566	ENSG00000123136	DDX39A	19	-	14412550	14413224	14412550	14412678	14413012	14413224	7566	54,34	148166	45,43	96102	407	73	0.0241086	0.150743	0.061,0.035	0.078,0.07	-0.026	0.026
7435	ENSG00000011009	LYPLA2	1	+	23793007	23793198	23793007	23793039	23793150	23793198	7435	7,10	38,51	2,5	52,44	184	73	0.0242532	0.151513	0.068,0.072	0.015,0.043	0.041	0.041
3593	ENSG00000125124	BBS2	16	-	56502316	56502808	56502316	56502456	56502672	56502808	3593	21,17	35,37	33,91	52,76	289	73	0.0243635	0.152067	0.132,0.104	0.138,0.232	-0.067	0.067
102	ENSG00000206503	HLA-A	6	+	29942756	29943543	29942756	29943026	29943267	29943543	102	2,7	24,22	0,0	5,7	314	73	0.02445	0.152472	0.019,0.069	0.0,0.0	0.044	0.044
6254	ENSG00000101782	RIOK3	18	+	23477005	23477268	23477005	23477086	23477178	23477268	6254	39,24	98,87	32,41	49,80	165	73	0.0246332	0.153479	0.15,0.109	0.224,0.185	-0.075	0.075
1409	ENSG00000104313	EYA1	8	-	71321733	71322268	71321733	71321879	71322198	71322268	1409	1,1	11,12	2,4	7,6	392	73	0.0248675	0.154665	0.017,0.015	0.051,0.11	-0.065	0.065
4702	ENSG00000111641	NOP2	12	-	6560097	6560569	6560097	6560326	6560446	6560569	4702	28,11	71,77	19,32	56,48	193	73	0.0248577	0.154665	0.13,0.051	0.114,0.201	-0.067	0.067
3101	ENSG00000261408	TEN1-CDK3	17	+	76002510	76003398	76002510	76002612	76003194	76003398	3101	13,10	8,15	18,32	9,12	655	73	0.0249038	0.154755	0.153,0.069	0.182,0.229	-0.095	0.095
1524	ENSG00000167671	UBXN6	19	-	4446499	4446920	4446499	4446719	4446835	4446920	1524	32,29	139138	35,28	80,91	189	73	0.0250739	0.155278	0.082,0.075	0.145,0.106	-0.047	0.047
1941	ENSG00000143416	SELENBP1	1	-	151365188	151365684	151365188	151365281	151365562	151365684	1941	17,18	52,34	6,6	37,26	354	73	0.0250761	0.155278	0.063,0.098	0.032,0.045	0.042	0.042
4432	ENSG00000138434	SSFA2	2	+	181915215	181918675	181915215	181917005	181918597	181918675	4432	148148	16,9	74,98	3,1	1665	73	0.0250464	0.155278	0.289,0.419	0.52,0.811	-0.311	0.311
6023	ENSG00000213782	DDX47	12	+	12823202	12824677	12823202	12823319	12824539	12824677	6023	131148	0,0	186235	0,4	1293	73	0.025064	0.155278	1.0,1.0	1.0,0.768	0.116	0.116
2019	ENSG00000244257	PKD1P1	16	+	16322305	16322551	16322305	16322437	16322523	16322551	2019	2,4	0,3	2,1	0,0	159	73	0.0251475	0.155584	1.0,0.38	1.0,1.0	-0.31	0.31
4284	ENSG00000173992	CCS	11	+	66599115	66599636	66599115	66599253	66599458	66599636	4284	93,67	22,26	27,40	23,18	278	73	0.0251823	0.155592	0.526,0.404	0.236,0.369	0.163	0.163
5173	ENSG00000068489	PRR11	17	+	59185053	59185562	59185053	59185204	59185439	59185562	5173	7,11	49,43	5,10	77110	308	73	0.0251929	0.155592	0.033,0.057	0.015,0.021	0.027	0.027
335	ENSG00000105655	ISYNA1	19	-	18437859	18438162	18437859	18437988	18438092	18438162	335	34,27	52,43	6,13	27,30	177	73	0.0252277	0.15567	0.212,0.206	0.084,0.152	0.091	0.091
1649	ENSG00000164896	FASTK	7	-	151078561	151079049	151078561	151078701	151078845	151079049	1649	31,39	4,0	20,19	0,0	217	73	0.0252792	0.155851	0.723,1.0	1.0,1.0	-0.139	0.139
7923	ENSG00000131748	STARD3	17	+	39657972	39658819	39657972	39658522	39658738	39658819	7923	61,43	0,0	55,41	0,4	289	73	0.0254321	0.156657	1.0,1.0	1.0,0.721	0.139	0.139
2669	ENSG00000204427	ABHD16A	6	-	31688040	31688305	31688040	31688103	31688248	31688305	2669	15,18	42,29	9,6	31,38	218	73	0.0255187	0.156722	0.107,0.172	0.089,0.05	0.07	0.07
2970	ENSG00000172939	OXSR1	3	+	38242546	38242778	38242546	38242617	38242742	38242778	2970	6,7	0,0	7,1	3,0	198	73	0.025498	0.156722	1.0,1.0	0.462,1.0	0.269	0.269
3456	ENSG00000160948	VPS28	8	-	144423600	144424132	144423600	144423922	144424040	144424132	3456	286297	90,94	56,48	23,34	191	73	0.0255316	0.156722	0.548,0.547	0.482,0.35	0.132	0.132
4134	ENSG00000185627	PSMD13	11	+	244040	244216	244040	244075	244160	244216	4134	19,17	75,91	16,14	121141	158	73	0.0255061	0.156722	0.105,0.079	0.058,0.044	0.041	0.041
1038	ENSG00000118655	DCLRE1B	1	+	113911130	113914086	113911130	113911838	113912131	113914086	1038	470617	8,5	210225	1,1	366	73	0.0255841	0.156788	0.921,0.961	0.977,0.978	-0.036	0.036
7850	ENSG00000143774	GUK1	1	+	228147405	228147699	228147405	228147544	228147620	228147699	7850	85,76	5,1	58,43	0,1	149	73	0.0255867	0.156788	0.893,0.974	1.0,0.955	-0.044	0.044
437	ENSG00000100911	PSME2	14	-	24145378	24146240	24145378	24145465	24145709	24146240	437	20,21	60,72	22,15	95126	317	73	0.0256203	0.156822	0.071,0.063	0.051,0.027	0.028	0.028
5995	ENSG00000167995	BEST1	11	+	61958145	61959578	61958145	61958298	61959497	61959578	5995	94,63	1,7	20,40	13,3	1272	73	0.0256367	0.156822	0.844,0.341	0.081,0.433	0.336	0.336
1155	ENSG00000234741	GAS5	1	-	173865167	173865547	173865167	173865300	173865470	173865547	1155	199155	0,0	258395	1,7	243	73	0.0258061	0.157351	1.0,1.0	0.987,0.944	0.034	0.034
2072	ENSG00000164855	TMEM184A	7	-	1548518	1549945	1548518	1548688	1549853	1549945	2072	27,28	2,5	12,13	8,3	1238	73	0.0258729	0.157351	0.443,0.248	0.081,0.204	0.203	0.203
3110	ENSG00000102119	EMD	X	+	154379941	154380367	154379941	154380019	154380233	154380367	3110	188130	472563	244248	582620	287	73	0.025859	0.157351	0.092,0.055	0.096,0.092	-0.021	0.021
4349	ENSG00000160957	RECQL4	8	-	144515987	144516413	144515987	144516069	144516165	144516413	4349	316266	2,0	163174	4,3	169	73	0.0257987	0.157351	0.986,1.0	0.946,0.962	0.039	0.039
5192	ENSG00000204348	DXO	6	-	31970605	31971147	31970605	31970825	31970911	31971147	5192	35,28	20,23	18,16	18,31	159	73	0.0258144	0.157351	0.446,0.359	0.315,0.192	0.149	0.149
6465	ENSG00000100429	HDAC10	22	-	50245506	50245736	50245506	50245530	50245674	50245736	6465	4,3	32,27	11,9	39,28	217	73	0.0258223	0.157351	0.04,0.036	0.087,0.098	-0.054	0.054
84	ENSG00000214087	ARL16	17	-	81682033	81682675	81682033	81682149	81682442	81682675	84	71,39	1,0	36,62	4,0	366	73	0.0258793	0.157351	0.934,1.0	0.642,1.0	0.146	0.146
5633	ENSG00000137802	MAPKBP1	15	+	41812515	41813101	41812515	41812653	41812918	41813101	5633	2,2	2,1	0,1	3,2	338	73	0.0259937	0.15791	0.178,0.302	0.0,0.097	0.192	0.192
4449	ENSG00000154734	ADAMTS1	21	-	26838438	26839762	26838438	26838614	26839586	26839762	4449	43,31	123150	24,42	70,75	1045	73	0.0261343	0.158628	0.024,0.014	0.023,0.038	-0.011	0.011
5063	ENSG00000144136	SLC20A1	2	+	112660386	112661226	112660386	112660572	112661141	112661226	5063	36,31	217241	11,36	271290	642	73	0.0262717	0.159325	0.019,0.014	0.005,0.014	0.007	0.007
2006	ENSG00000088205	DDX18	2	+	117822146	117822780	117822146	117822261	117822752	117822780	2006	40,31	0,2	36102	5,6	564	73	0.0263328	0.159443	1.0,0.667	0.482,0.688	0.249	0.249
3638	ENSG00000172803	SNX32	11	+	65849919	65850554	65849919	65850271	65850430	65850554	3638	1,1	1,0	2,10	0,5	232	73	0.0263364	0.159443	0.239,1.0	1.0,0.386	-0.074	0.074
3275	ENSG00000133606	MKRN1	7	-	140455094	140455900	140455094	140455233	140455789	140455900	3275	59,42	201215	46,65	128173	629	73	0.0263764	0.159548	0.033,0.022	0.04,0.042	-0.014	0.014
6452	ENSG00000008988	RPS20	8	-	56073694	56074159	56073694	56073768	56074059	56074159	6452	644646	43414319	4131037	47026920	364	73	0.0265365	0.160379	0.029,0.029	0.017,0.029	0.006	0.006
400	ENSG00000163930	BAP1	3	-	52406252	52406907	52406252	52406376	52406755	52406907	400	69,38	3,1	49,24	5,4	452	73	0.0266061	0.160661	0.788,0.86	0.613,0.492	0.272	0.272
8071	ENSG00000104884	ERCC2	19	-	45368929	45369147	45368929	45368992	45369069	45369147	8071	16,9	34,50	11,4	58,54	150	73	0.0267675	0.161498	0.186,0.081	0.084,0.035	0.074	0.074
2837	ENSG00000084090	STARD7	2	-	96193075	96193268	96193075	96193160	96193241	96193268	2837	26,31	253299	32,41	224218	154	73	0.0267907	0.1615	0.046,0.047	0.063,0.082	-0.026	0.026
3197	ENSG00000164877	MICALL2	7	-	1440590	1442484	1440590	1440684	1442191	1442484	3197	15,11	3,8	2,4	4,4	1580	73	0.0268415	0.161668	0.188,0.06	0.023,0.044	0.09	0.09
8148	ENSG00000006015	C19orf60	19	+	18588994	18589683	18588994	18589077	18589478	18589683	8148	150104	5,7	67,58	9,6	474	73	0.0268908	0.161827	0.822,0.696	0.534,0.598	0.193	0.193
2373	ENSG00000196628	TCF4	18	-	55227848	55228361	55227848	55228030	55228220	55228361	2373	3,3	9,16	1,0	8,17	263	73	0.026969	0.162159	0.085,0.049	0.034,0.0	0.05	0.05
7546	ENSG00000173531	MST1	3	-	49686061	49686481	49686061	49686192	49686312	49686481	7546	60,44	6,1	7,5	1,0	193	73	0.0269939	0.162171	0.791,0.943	0.726,1.0	0.004	0.004
4296	ENSG00000137563	GGH	8	-	63023906	63024186	63023906	63023997	63024079	63024186	4296	7,18	106138	8,10	165205	155	73	0.0271534	0.162851	0.03,0.058	0.022,0.022	0.022	0.022
7658	ENSG00000162413	KLHL21	1	-	6590723	6595557	6590723	6593658	6595484	6595557	7658	93107	52,30	50,40	10,8	1899	73	0.0271319	0.162851	0.064,0.121	0.161,0.161	-0.069	0.069
7183	ENSG00000154222	CC2D1B	1	-	52357780	52358461	52357780	52357898	52358330	52358461	7183	42,40	31,29	38,23	7,11	505	73	0.0274029	0.164076	0.164,0.166	0.44,0.232	-0.171	0.171
9	ENSG00000166012	TAF1D	11	-	93736693	93737239	93736693	93736751	93737063	93737239	9	91,64	120100	109179	248340	385	73	0.0274041	0.164076	0.126,0.108	0.077,0.091	0.033	0.033
2462	ENSG00000111801	BTN3A3	6	+	26443956	26445985	26443956	26444304	26445703	26445985	2462	11,11	1,0	29,41	4,0	1472	73	0.0275301	0.16469	0.353,1.0	0.264,1.0	0.044	0.044
4473	ENSG00000100038	TOP3B	22	-	21959131	21959736	21959131	21959232	21959586	21959736	4473	24,12	29,14	8,11	17,32	427	73	0.027625	0.165118	0.124,0.128	0.074,0.056	0.061	0.061
6889	ENSG00000161999	JMJD8	16	-	683860	684155	683860	683909	684065	684155	6889	49,27	42,45	9,14	29,23	229	73	0.0276547	0.165156	0.271,0.161	0.09,0.163	0.09	0.09
7798	ENSG00000166165	CKB	14	-	103521817	103522177	103521817	103521950	103522022	103522177	7798	165205	11211513	56,70	625600	145	73	0.027827	0.166044	0.069,0.064	0.043,0.055	0.018	0.018
4633	ENSG00000130305	NSUN5	7	-	73307582	73308553	73307582	73307757	73308430	73308553	4633	52,62	53,32	61,69	32,25	746	73	0.0278937	0.166161	0.088,0.159	0.157,0.213	-0.061	0.061
8481	ENSG00000071889	FAM3A	X	-	154515759	154516165	154515759	154515812	154516004	154516165	8481	306365	2,7	138112	0,1	265	73	0.0278931	0.166161	0.977,0.935	1.0,0.969	-0.028	0.028
3245	ENSG00000076706	MCAM	11	-	119314832	119315263	119314832	119315040	119315138	119315263	3245	3,5	41,14	4,7	9,13	171	73	0.0283054	0.168471	0.03,0.132	0.159,0.187	-0.092	0.092
6700	ENSG00000160410	SHKBP1	19	+	40577395	40577630	40577395	40577441	40577556	40577630	6700	1,2	24,20	7,12	43,70	188	73	0.0284202	0.169011	0.016,0.037	0.059,0.062	-0.034	0.034
3897	ENSG00000099901	RANBP1	22	+	20126302	20127181	20126302	20126368	20126951	20127181	3897	132103	168187	112143	213331	656	73	0.0286439	0.170055	0.08,0.058	0.055,0.046	0.019	0.019
5944	ENSG00000165801	ARHGEF40	14	+	21087000	21087463	21087000	21087105	21087319	21087463	5944	17,10	13,7	8,4	16,7	287	73	0.0286233	0.170055	0.25,0.267	0.113,0.127	0.139	0.139
2392	ENSG00000161010	C5orf45	5	-	179837275	179840959	179837275	179837885	179840871	179840959	2392	642453	25,36	580815	22,19	3059	73	0.0288844	0.171339	0.38,0.231	0.386,0.506	-0.141	0.141
8748	ENSG00000114416	FXR1	3	+	180962882	180963090	180962882	180962940	180963027	180963090	8748	67,47	82,91	40,40	89104	160	73	0.0289988	0.171872	0.272,0.191	0.17,0.149	0.072	0.072
8947	ENSG00000090581	GNPTG	16	+	1352101	1352306	1352101	1352159	1352238	1352306	8947	6,7	27,29	2,1	12,25	152	73	0.0291234	0.172466	0.096,0.104	0.074,0.019	0.054	0.054
8297	ENSG00000185163	DDX51	12	-	132141497	132141956	132141497	132141606	132141849	132141956	8297	39,42	20,27	40,31	8,11	316	73	0.0292035	0.172795	0.311,0.264	0.536,0.394	-0.178	0.178
4341	ENSG00000177943	MAMDC4	9	+	136857978	136858546	136857978	136858097	136858399	136858546	4341	17,5	3,0	2,10	0,0	375	73	0.0293169	0.172806	0.525,1.0	1.0,1.0	-0.238	0.238
5682	ENSG00000165795	NDRG2	14	-	21018203	21018814	21018203	21018400	21018762	21018814	5682	4,10	1,3	2,3	1,0	435	73	0.0292834	0.172806	0.402,0.359	0.251,1.0	-0.245	0.245
641	ENSG00000145191	EIF2B5	3	+	184143051	184144224	184143051	184143142	184144098	184144224	641	98,94	0,1	139192	1,3	1029	73	0.0292644	0.172806	1.0,0.87	0.908,0.82	0.071	0.071
7275	ENSG00000125991	ERGIC3	20	+	35542115	35542362	35542115	35542185	35542322	35542362	7275	60,46	231212	50,69	149185	210	73	0.0292416	0.172806	0.083,0.07	0.104,0.115	-0.033	0.033
7677	ENSG00000140939	NOL3	16	+	67174161	67174944	67174161	67174454	67174620	67174944	7677	7,14	2,1	2,4	0,0	239	73	0.0293277	0.172806	0.517,0.81	1.0,1.0	-0.337	0.337
1025	ENSG00000250988	SNHG21	15	+	82756903	82757206	82756903	82756939	82757045	82757206	1025	28,13	2,0	14,36	8,1	179	73	0.0295136	0.173466	0.851,1.0	0.416,0.936	0.249	0.249
1534	ENSG00000013573	DDX11	12	+	31089043	31090094	31089043	31089151	31089402	31090094	1534	60,35	97,95	59104	107111	324	73	0.0295125	0.173466	0.122,0.077	0.111,0.174	-0.043	0.043
2308	ENSG00000132424	PNISR	6	-	99414571	99416428	99414571	99414686	99416348	99416428	2308	77,78	19,15	87103	0,13	1735	73	0.0294798	0.173466	0.146,0.18	1.0,0.25	-0.462	0.462
5150	ENSG00000052749	RRP12	10	-	97358536	97359010	97358536	97358619	97358942	97359010	5150	10,6	51,50	3,7	85,75	396	73	0.0296863	0.174127	0.035,0.022	0.006,0.017	0.017	0.017
7914	ENSG00000110888	CAPRIN2	12	-	30714958	30716676	30714958	30715144	30716507	30716676	7914	191154	8,2	179341	3,1	1436	73	0.0297	0.174127	0.548,0.797	0.752,0.945	-0.176	0.176
8878	ENSG00000167861	HID1	17	-	74958326	74958763	74958326	74958478	74958672	74958763	8878	5,5	5,16	0,2	5,6	267	73	0.0296982	0.174127	0.215,0.079	0.0,0.084	0.105	0.105
1112	ENSG00000039650	PNKP	19	-	49861252	49861510	49861252	49861361	49861448	49861510	1112	39,43	2,3	57,85	2,0	160	73	0.0297601	0.174334	0.899,0.867	0.929,1.0	-0.082	0.082
6939	ENSG00000100359	SGSM3	22	+	40407016	40407328	40407016	40407071	40407200	40407328	6939	7,6	62,53	5,15	40,34	202	73	0.0298052	0.174453	0.039,0.039	0.043,0.138	-0.051	0.051
2749	ENSG00000155980	KIF5A	12	+	57582601	57582874	57582601	57582629	57582776	57582874	2749	7,2	0,1	3,7	4,0	220	73	0.0298414	0.17452	1.0,0.399	0.199,1.0	0.1	0.1
1718	ENSG00000129968	ABHD17A	19	-	1877507	1880115	1877507	1877687	1879920	1880115	1718	504422	85,54	228229	24,19	2306	73	0.0300178	0.175367	0.158,0.198	0.231,0.276	-0.076	0.076
6758	ENSG00000138750	NUP54	4	-	76117663	76118194	76117663	76117774	76118074	76118194	6758	29,18	106,91	21,25	140196	373	73	0.0300359	0.175367	0.051,0.037	0.029,0.024	0.017	0.017
2199	ENSG00000187630	DHRS4L2	14	+	24000862	24001084	24000862	24000933	24001032	24001084	2199	3,10	0,1	2,4	3,0	172	73	0.0300842	0.175401	1.0,0.809	0.221,1.0	0.294	0.294
3827	ENSG00000020577	SAMD4A	14	+	54784339	54784620	54784339	54784381	54784536	54784620	3827	5,7	0,0	1,2	1,1	228	73	0.030125	0.175401	1.0,1.0	0.243,0.39	0.683	0.683
429	ENSG00000013441	CLK1	2	-	200856890	200857884	200856890	200856985	200857717	200857884	429	75,84	62,33	49,36	25,63	805	73	0.0301215	0.175401	0.099,0.188	0.151,0.049	0.044	0.044
5421	ENSG00000140474	ULK3	15	-	74842074	74842420	74842074	74842195	74842279	74842420	5421	58,25	61,48	22,22	63,43	157	73	0.0301411	0.175401	0.307,0.195	0.14,0.192	0.085	0.085
8357	ENSG00000149743	TRPT1	11	-	64224099	64224341	64224099	64224210	64224284	64224341	8357	22,12	19,23	18,20	43,61	147	73	0.0301735	0.175444	0.365,0.206	0.172,0.14	0.129	0.129
3200	ENSG00000127445	PIN1	19	+	9849089	9849682	9849089	9849201	9849532	9849682	3200	644720	2,0	429428	5,2	404	73	0.0303025	0.17604	0.983,1.0	0.939,0.975	0.035	0.035
7489	ENSG00000196154	S100A4	1	-	153544653	153545097	153544653	153544809	153545076	153545097	7489	13,12	0,3	3,1	0,0	340	73	0.0303258	0.17604	1.0,0.462	1.0,1.0	-0.269	0.269
1183	ENSG00000131037	EPS8L1	19	+	55082091	55082349	55082091	55082180	55082274	55082349	1183	2,5	0,4	1,1	4,3	167	73	0.0304675	0.176426	1.0,0.353	0.099,0.127	0.564	0.564
1792	ENSG00000159753	RLTPR	16	+	67651400	67651845	67651400	67651514	67651684	67651845	1792	2,2	9,14	2,5	4,1	243	73	0.0304631	0.176426	0.063,0.041	0.131,0.6	-0.314	0.314
7232	ENSG00000143321	HDGF	1	-	156745007	156745373	156745007	156745146	156745296	156745373	7232	117181	432447	92100	340444	223	73	0.0304429	0.176426	0.081,0.117	0.081,0.069	0.024	0.024
1564	ENSG00000204394	VARS	6	-	31781690	31781952	31781690	31781761	31781846	31781952	1564	15,18	52,41	19,16	108,81	158	73	0.030497	0.176452	0.118,0.169	0.075,0.084	0.064	0.064
1026	ENSG00000168438	CDC40	6	+	110210706	110212272	110210706	110210803	110212132	110212272	1026	21,35	26,26	24,37	48,56	1402	73	0.0306166	0.176999	0.04,0.066	0.025,0.033	0.024	0.024
3610	ENSG00000100023	PPIL2	22	+	21694754	21694966	21694754	21694817	21694936	21694966	3610	22,6	22,26	3,16	48,38	192	73	0.0306433	0.177008	0.275,0.081	0.023,0.138	0.098	0.098
8236	ENSG00000149930	TAOK2	16	+	29986264	29988398	29986264	29986504	29988358	29988398	8236	999927	2,3	460474	0,0	1927	73	0.0307215	0.177315	0.95,0.921	1.0,1.0	-0.065	0.065
1569	ENSG00000173020	ADRBK1	11	+	67284846	67285188	67284846	67284983	67285074	67285188	1569	24,31	104113	13,6	60,75	164	73	0.030792	0.177521	0.093,0.109	0.088,0.034	0.04	0.04
4442	ENSG00000100201	DDX17	22	-	38487878	38492115	38487878	38488115	38492055	38492115	4442	49084179	355410	39054780	291277	4013	73	0.0308256	0.177521	0.201,0.156	0.196,0.239	-0.039	0.039
8852	ENSG00000105221	AKT2	19	-	40236256	40238091	40236256	40236385	40237968	40238091	8852	94,40	111112	22,54	85110	1656	73	0.0308328	0.177521	0.036,0.015	0.011,0.021	0.009	0.009
5444	ENSG00000213983	AP1G2	14	-	23561511	23562415	23561511	23561635	23561961	23562415	5444	96,98	43,28	57,99	56,43	399	73	0.0309695	0.178163	0.29,0.39	0.157,0.296	0.113	0.113
4706	ENSG00000103507	BCKDK	16	+	31109672	31110124	31109672	31109783	31110076	31110124	4706	21,26	68,74	11,21	94,79	366	73	0.0314109	0.180261	0.058,0.065	0.023,0.05	0.025	0.025
8863	ENSG00000197879	MYO1C	17	-	1471992	1472228	1471992	1472024	1472122	1472228	8863	4,14	54,54	18,6	33,30	171	73	0.0313727	0.180261	0.031,0.1	0.189,0.079	-0.069	0.069
9028	ENSG00000159377	PSMB4	1	+	151400441	151401355	151400441	151400588	151401238	151401355	9028	639466	1,5	564792	0,1	723	73	0.03139	0.180261	0.985,0.904	1.0,0.988	-0.049	0.049
5391	ENSG00000025796	SEC63	6	-	107893579	107893897	107893579	107893652	107893837	107893897	5391	40,47	4,1	32,50	10,5	258	73	0.0314588	0.180389	0.739,0.93	0.475,0.739	0.228	0.228
7358	ENSG00000168283	BMI1	10	+	22326430	22326986	22326430	22326561	22326889	22326986	7358	30,22	182161	20,44	103153	401	73	0.0315142	0.18056	0.029,0.024	0.034,0.05	-0.015	0.015
367	ENSG00000148834	GSTO1	10	+	104254985	104255271	104254985	104255072	104255162	104255271	367	9,14	1,2	10,19	0,0	163	73	0.0316352	0.180791	0.801,0.758	1.0,1.0	-0.22	0.22
5697	ENSG00000127419	TMEM175	4	+	948115	948615	948115	948154	948510	948615	5697	103123	1,3	47,50	0,0	429	73	0.0316344	0.180791	0.946,0.875	1.0,1.0	-0.09	0.09
6291	ENSG00000115307	AUP1	2	-	74526940	74527363	74526940	74527059	74527247	74527363	6291	113,61	230240	85103	340382	261	73	0.0316569	0.180791	0.121,0.066	0.065,0.07	0.026	0.026
8284	ENSG00000158286	RNF207	1	+	6212681	6213183	6212681	6212733	6213065	6213183	8284	41,25	1,0	26,23	2,1	405	73	0.0315943	0.180791	0.881,1.0	0.701,0.806	0.187	0.187
2332	ENSG00000039523	FAM65A	16	+	67545948	67546231	67545948	67546032	67546140	67546231	2332	12,15	20,26	5,6	27,16	181	73	0.0317534	0.181195	0.195,0.189	0.069,0.131	0.092	0.092
4624	ENSG00000085978	ATG16L1	2	+	233289853	233290353	233289853	233289974	233290247	233290353	4624	17,14	10,16	28,26	13,5	346	73	0.0319582	0.182216	0.264,0.156	0.312,0.523	-0.207	0.207
6659	ENSG00000025770	NCAPH2	22	+	50522500	50522717	50522500	50522569	50522670	50522717	6659	16,36	147175	20,12	169172	174	73	0.0320167	0.182402	0.044,0.079	0.047,0.028	0.024	0.024
4079	ENSG00000179632	MAF1	8	+	144106342	144106674	144106342	144106464	144106554	144106674	4079	187160	296290	80,99	202213	163	73	0.0321134	0.182805	0.221,0.198	0.151,0.172	0.048	0.048
1531	ENSG00000198056	PRIM1	12	-	56746780	56747032	56746780	56746846	56746925	56747032	1531	33,48	2,0	81100	4,6	152	73	0.032314	0.183752	0.888,1.0	0.907,0.889	0.046	0.046
8693	ENSG00000086504	MRPL28	16	-	368500	370225	368500	369211	369930	370225	8693	39,35	2,1	32,28	0,0	792	73	0.0323318	0.183752	0.643,0.763	1.0,1.0	-0.297	0.297
1735	ENSG00000188878	FBF1	17	-	75920006	75920429	75920006	75920107	75920273	75920429	1735	20,30	16,1	13,7	11,12	239	73	0.0325657	0.184115	0.276,0.902	0.265,0.151	0.381	0.381
1984	ENSG00000171720	HDAC3	5	-	141629859	141630125	141629859	141629916	141630043	141630125	1984	61,56	130116	18,22	66,68	200	73	0.0325534	0.184115	0.146,0.15	0.091,0.106	0.049	0.049
2806	ENSG00000070010	UFD1L	22	-	19450620	19454830	19450620	19450744	19454801	19454830	2806	666539	0,0	756814	4,0	4130	73	0.0325651	0.184115	1.0,1.0	0.77,1.0	0.115	0.115
3263	ENSG00000223705	NSUN5P1	7	+	75415591	75416191	75415591	75415778	75415980	75416191	3263	155106	17,4	155191	2,9	275	73	0.0325448	0.184115	0.708,0.876	0.954,0.849	-0.109	0.109
3264	ENSG00000223705	NSUN5P1	7	+	75415591	75416191	75415591	75415770	75415980	75416191	3264	157107	6,9	159193	4,4	283	73	0.0326045	0.184115	0.871,0.754	0.911,0.926	-0.106	0.106
7032	ENSG00000127054	CPSF3L	1	-	1320455	1321093	1320455	1320682	1320995	1321093	7032	25,16	0,2	14,16	2,3	386	73	0.0324488	0.184115	1.0,0.602	0.57,0.502	0.265	0.265
8436	ENSG00000132522	GPS2	17	-	7313567	7313988	7313567	7313721	7313905	7313988	8436	109,94	92129	56105	113140	257	73	0.0325896	0.184115	0.252,0.171	0.123,0.176	0.062	0.062
8787	ENSG00000107186	MPDZ	9	-	13133823	13136182	13133823	13133900	13136091	13136182	8787	5,21	0,0	17,14	0,2	2264	73	0.0325233	0.184115	1.0,1.0	1.0,0.184	0.408	0.408
899	ENSG00000102103	PQBP1	X	+	48902232	48903084	48902232	48902795	48902927	48903084	899	23,21	75109	14,22	141123	205	73	0.0326403	0.184169	0.098,0.064	0.034,0.06	0.034	0.034
4846	ENSG00000132128	LRRC41	1	-	46279181	46279614	46279181	46279257	46279491	46279614	4846	61,60	200211	13,44	58,42	307	73	0.0326871	0.184286	0.068,0.063	0.051,0.199	-0.059	0.059
6051	ENSG00000178467	P4HTM	3	+	49004860	49005867	49004860	49005170	49005717	49005867	6051	8,13	0,0	3,4	0,2	620	73	0.0330312	0.186078	1.0,1.0	1.0,0.191	0.404	0.404
3123	ENSG00000115464	USP34	2	-	61236025	61236215	61236025	61236073	61236160	61236215	3123	1,4	47,42	5,8	43,42	160	73	0.0332991	0.187437	0.01,0.042	0.05,0.08	-0.039	0.039
5723	ENSG00000162512	SDC3	1	-	30876551	30878740	30876551	30877165	30878622	30878740	5723	50,52	50,66	43,36	26,26	1530	73	0.0333505	0.187577	0.046,0.036	0.073,0.062	-0.027	0.027
4280	ENSG00000160226	C21orf2	21	-	44330462	44332014	44330462	44330916	44331842	44332014	4280	91,97	9,7	71115	3,3	999	73	0.0335238	0.188401	0.425,0.503	0.634,0.737	-0.222	0.222
3315	ENSG00000114270	COL7A1	3	-	48571242	48572045	48571242	48571278	48572000	48572045	3315	58,32	8,6	46,46	3,2	795	73	0.0335589	0.188448	0.4,0.329	0.585,0.679	-0.267	0.267
7387	ENSG00000237441	RGL2	6	-	33296217	33296464	33296217	33296325	33296413	33296464	7387	8,1	37,48	10,6	30,29	161	73	0.0338103	0.189709	0.089,0.009	0.131,0.086	-0.06	0.06
2889	ENSG00000169727	GPS1	17	+	82056285	82056550	82056285	82056391	82056469	82056550	2889	106,94	185200	42,46	124122	151	73	0.0338696	0.18989	0.217,0.185	0.141,0.154	0.054	0.054
6276	ENSG00000002016	RAD52	12	-	916343	916820	916343	916535	916638	916820	6276	8,18	0,0	6,10	2,1	176	73	0.0339911	0.19042	1.0,1.0	0.554,0.806	0.32	0.32
1372	ENSG00000111642	CHD4	12	-	6583026	6583378	6583026	6583113	6583197	6583378	1372	57,72	172137	32,65	136203	157	73	0.0340894	0.190819	0.134,0.196	0.099,0.13	0.051	0.051
2389	ENSG00000006042	TMEM98	17	+	32931326	32931659	32931326	32931402	32931474	32931659	2389	26,27	64,37	13,6	29,42	145	73	0.0342924	0.191651	0.17,0.269	0.184,0.067	0.094	0.094
8676	ENSG00000188130	MAPK12	22	-	50249102	50249454	50249102	50249168	50249327	50249454	8676	35,29	8,12	14,17	7,17	232	73	0.0342909	0.191651	0.579,0.432	0.386,0.239	0.193	0.193
5181	ENSG00000176834	VSIG10	12	-	118070952	118071469	118070952	118071064	118071358	118071469	5181	5,2	0,0	13,21	3,0	367	73	0.0343876	0.192031	1.0,1.0	0.463,1.0	0.268	0.268
212	ENSG00000163702	IL17RC	3	+	9923880	9924291	9923880	9924137	9924231	9924291	212	10,6	1,2	4,12	0,1	167	73	0.0345442	0.192148	0.814,0.567	1.0,0.84	-0.23	0.23
2809	ENSG00000099958	DERL3	22	-	23836733	23837154	23836733	23836962	23837063	23837154	2809	7,4	0,0	8,5	0,3	174	73	0.0345257	0.192148	1.0,1.0	1.0,0.411	0.294	0.294
49	ENSG00000114859	CLCN2	3	-	184357971	184358217	184357971	184358095	184358181	184358217	49	1,5	20,19	1,0	13,11	159	73	0.0345447	0.192148	0.022,0.108	0.034,0.0	0.048	0.048
8295	ENSG00000185163	DDX51	12	-	132142118	132142317	132142118	132142190	132142276	132142317	8295	8,6	37,30	2,1	20,18	159	73	0.0344778	0.192148	0.09,0.084	0.044,0.025	0.052	0.052
8701	ENSG00000104529	EEF1D	8	-	143581053	143581328	143581053	143581146	143581228	143581328	8701	174200	1,0	179161	4,3	155	73	0.0344655	0.192148	0.988,1.0	0.955,0.962	0.036	0.036
8624	ENSG00000214706	IFRD2	3	-	50289247	50289473	50289247	50289376	50289446	50289473	8624	16,9	0,4	7,4	0,1	143	73	0.0346171	0.192399	1.0,0.535	1.0,0.671	-0.068	0.068
5552	ENSG00000159352	PSMD4	1	+	151266432	151266587	151266432	151266439	151266519	151266587	5552	21,35	394464	17,13	381387	153	73	0.034652	0.192441	0.025,0.035	0.021,0.016	0.011	0.011
3991	ENSG00000140983	RHOT2	16	+	670122	670357	670122	670175	670265	670357	3991	46,37	18,8	17,22	11,15	163	73	0.0347398	0.192777	0.534,0.674	0.409,0.396	0.202	0.202
3718	ENSG00000183506	PI4KAP2	22	-	21475210	21476764	21475210	21475300	21476001	21476764	3718	6,4	8,4	0,2	3,4	774	73	0.0348628	0.193013	0.066,0.086	0.0,0.045	0.053	0.053
4240	ENSG00000186635	ARAP1	11	-	72695541	72695865	72695541	72695628	72695717	72695865	4240	8,4	40,57	1,2	31,35	162	73	0.0348644	0.193013	0.083,0.031	0.014,0.025	0.038	0.038
5458	ENSG00000146556	WASH2P	2	+	113595692	113596203	113595692	113595829	113596067	113596203	5458	17,11	19,15	5,22	0,8	311	73	0.0348438	0.193013	0.174,0.147	1.0,0.392	-0.535	0.535
6960	ENSG00000135486	HNRNPA1	12	+	54282398	54282626	54282398	54282486	54282572	54282626	6960	75,83	19142063	185,95	22952902	159	73	0.0349336	0.193245	0.018,0.018	0.036,0.015	-0.007	0.007
2758	ENSG00000204356	NELFE	6	-	31953728	31954134	31953728	31953831	31954079	31954134	2758	59,91	212273	84138	239273	321	73	0.0351011	0.193715	0.06,0.07	0.074,0.103	-0.023	0.023
7413	ENSG00000115677	HDLBP	2	-	241235120	241235594	241235120	241235255	241235489	241235594	7413	56,60	539638	64,84	490566	307	73	0.0351285	0.193715	0.024,0.022	0.03,0.034	-0.009	0.009
7687	ENSG00000071894	CPSF1	8	-	144398966	144399202	144398966	144399032	144399127	144399202	7687	42,26	0,0	29,33	0,4	168	73	0.0350607	0.193715	1.0,1.0	1.0,0.782	0.109	0.109
9033	ENSG00000197355	UAP1L1	9	+	137078140	137078677	137078140	137078286	137078501	137078677	9033	29,20	5,1	27,23	2,0	288	73	0.0350791	0.193715	0.595,0.835	0.774,1.0	-0.172	0.172
3608	ENSG00000100023	PPIL2	22	+	21694936	21695496	21694936	21695070	21695397	21695496	3608	17,15	0,0	18,20	1,2	400	73	0.035296	0.194487	1.0,1.0	0.767,0.646	0.293	0.293
5699	ENSG00000116213	WRAP73	1	-	3630766	3631657	3630766	3631117	3631465	3631657	5699	101,94	60,43	50,72	11,26	421	73	0.0353371	0.194491	0.226,0.275	0.441,0.324	-0.132	0.132
7280	ENSG00000162062	C16orf59	16	+	2460144	2460693	2460144	2460381	2460622	2460693	7280	55,38	22,35	21,17	25,21	314	73	0.035352	0.194491	0.368,0.202	0.163,0.158	0.125	0.125
1858	ENSG00000095906	NUBP2	16	+	1786536	1787831	1786536	1786955	1787676	1787831	1858	117,68	45,80	74,59	36,16	794	73	0.035392	0.194509	0.193,0.072	0.159,0.253	-0.074	0.074
5145	ENSG00000175634	RPS6KB2	11	+	67432599	67432845	67432599	67432657	67432736	67432845	5145	17,17	131174	6,14	138195	152	73	0.0354103	0.194509	0.059,0.045	0.02,0.033	0.025	0.025
7216	ENSG00000276234	TADA2A	17	+	37437737	37438073	37437737	37437829	37437992	37438073	7216	19,7	0,0	6,10	0,3	236	73	0.0354657	0.194661	1.0,1.0	1.0,0.508	0.246	0.246
217	ENSG00000237765	FAM200B	4	+	15686235	15687050	15686235	15686462	15686927	15687050	217	106,65	4,1	78107	5,9	538	73	0.0355664	0.194984	0.782,0.898	0.679,0.617	0.192	0.192
8459	ENSG00000132141	CCT6B	17	-	34939182	34939713	34939182	34939330	34939616	34939713	8459	1,5	12,6	0,0	3,1	359	73	0.0355799	0.194984	0.017,0.145	0.0,0.0	0.081	0.081
4975	ENSG00000197170	PSMD12	17	-	67357302	67357578	67357302	67357431	67357518	67357578	4975	9,8	99111	15,10	84,67	160	73	0.0358727	0.196436	0.04,0.032	0.075,0.064	-0.034	0.034
4923	ENSG00000197816	CCDC180	9	+	97370640	97374648	97370640	97370778	97374542	97374648	4923	175121	0,0	176182	0,3	3837	73	0.0361546	0.197827	1.0,1.0	1.0,0.536	0.232	0.232
4777	ENSG00000156642	NPTN	15	-	73563235	73563492	73563235	73563257	73563378	73563492	4777	14,7	2,0	5,6	1,3	194	73	0.0363075	0.198509	0.725,1.0	0.653,0.429	0.322	0.322
1988	ENSG00000163516	ANKZF1	2	+	219236009	219236651	219236009	219236095	219236321	219236651	1988	13,5	45,30	13,17	24,37	299	73	0.0364278	0.198858	0.066,0.039	0.117,0.101	-0.057	0.057
9024	ENSG00000177082	WDR73	15	-	84647889	84648625	84647889	84647954	84648536	84648625	9024	53,46	68,77	40,76	56,51	655	73	0.0364047	0.198858	0.08,0.062	0.074,0.142	-0.037	0.037
7165	ENSG00000065000	AP3D1	19	-	2112859	2113413	2112859	2112931	2113335	2113413	7165	76,92	38,56	37,55	49,34	477	73	0.0364836	0.199009	0.234,0.201	0.104,0.198	0.067	0.067
1067	ENSG00000137221	TJAP1	6	+	43500743	43501687	43500743	43500772	43501525	43501687	1067	57,53	42,71	35,23	46,49	826	73	0.0366191	0.199298	0.107,0.062	0.063,0.04	0.033	0.033
4132	ENSG00000102786	INTS6	13	-	51383328	51383741	51383328	51383461	51383588	51383741	4132	16,2	29,25	1,4	16,24	200	73	0.0366212	0.199298	0.168,0.028	0.022,0.057	0.059	0.059
980	ENSG00000162191	UBXN1	11	-	62678338	62678601	62678338	62678408	62678494	62678601	980	35,30	147181	22,31	200224	159	73	0.0365882	0.199298	0.099,0.071	0.048,0.06	0.031	0.031
2349	ENSG00000143575	HAX1	1	+	154273335	154273961	154273335	154273534	154273773	154273961	2349	404469	3,12	450533	7,0	312	73	0.0367979	0.200104	0.969,0.901	0.938,1.0	-0.034	0.034
7343	ENSG00000070423	RNF126	19	-	648881	649748	648881	649052	649673	649748	7343	40,29	0,3	17,25	0,0	694	73	0.0371444	0.201833	1.0,0.504	1.0,1.0	-0.248	0.248
9048	ENSG00000154277	UCHL1	4	+	41261753	41261923	41261753	41261800	41261875	41261923	9048	59,60	294317	72,96	556665	148	73	0.0371782	0.201861	0.09,0.085	0.06,0.066	0.024	0.024
3485	ENSG00000198276	UCKL1	20	-	63945804	63946267	63945804	63945914	63946160	63946267	3485	56,66	2,0	39,88	3,3	319	73	0.0372181	0.201892	0.865,1.0	0.748,0.87	0.124	0.124
4532	ENSG00000161265	U2AF1L4	19	-	35742528	35743904	35742528	35742803	35743808	35743904	4532	53,55	11,14	22,35	13,13	1078	73	0.037241	0.201892	0.246,0.21	0.103,0.154	0.099	0.099
860	ENSG00000136485	DCAF7	17	+	63588999	63594266	63588999	63589237	63594202	63594266	860	48505327	9,6	31683675	7,14	5038	73	0.0374316	0.202769	0.886,0.928	0.868,0.792	0.077	0.077
4968	ENSG00000213780	GTF2H4	6	+	30911683	30912146	30911683	30911699	30912013	30912146	4968	90,70	0,4	160207	0,0	387	73	0.0375692	0.203048	1.0,0.767	1.0,1.0	-0.117	0.117
7150	ENSG00000141452	C18orf8	18	+	23530228	23530612	23530228	23530297	23530510	23530612	7150	143117	4,3	95133	1,1	286	73	0.0375405	0.203048	0.901,0.909	0.96,0.971	-0.06	0.06
8712	ENSG00000135837	CEP350	1	+	180110996	180113380	180110996	180111195	180112436	180113380	8712	354455	8,10	423452	8,0	1314	73	0.0375695	0.203048	0.711,0.717	0.746,1.0	-0.159	0.159
2793	ENSG00000231500	RPS18	6	+	33275964	33276510	33275964	33276066	33276390	33276510	2793	17841960	6,3	19722362	9,13	397	73	0.0378618	0.204471	0.982,0.992	0.976,0.971	0.013	0.013
2095	ENSG00000162298	SYVN1	11	-	65132921	65133320	65132921	65133074	65133159	65133320	2095	26,20	73111	5,13	70,59	158	73	0.0380738	0.205303	0.141,0.077	0.032,0.092	0.047	0.047
4415	ENSG00000099331	MYO9B	19	+	17202841	17203258	17202841	17202883	17203146	17203258	4415	17,19	67,42	12,14	18,19	336	73	0.038074	0.205303	0.052,0.089	0.127,0.138	-0.062	0.062
3244	ENSG00000076706	MCAM	11	-	119310755	119311421	119310755	119311185	119311279	119311421	3244	13,7	33,24	4,1	13,21	167	73	0.0381123	0.205352	0.147,0.113	0.119,0.02	0.061	0.061
7531	ENSG00000215440	NPEPL1	20	+	58713419	58714093	58713419	58713543	58713916	58714093	7531	14,12	16,11	14,7	4,3	446	73	0.038151	0.205404	0.125,0.152	0.364,0.276	-0.181	0.181
1423	ENSG00000130640	TUBGCP2	10	-	133299984	133300547	133299984	133300113	133300451	133300547	1423	13,11	3,0	12,17	1,0	411	73	0.038318	0.206146	0.435,1.0	0.681,1.0	-0.123	0.123
2183	ENSG00000135597	REPS1	6	-	138926400	138930098	138926400	138926481	138930075	138930098	2183	197174	0,3	274335	0,0	3667	73	0.0383712	0.206274	1.0,0.536	1.0,1.0	-0.232	0.232
7998	ENSG00000103202	NME4	16	+	398207	399123	398207	398385	398989	399123	7998	145,98	1,1	76118	4,2	677	73	0.0384487	0.206534	0.94,0.914	0.672,0.864	0.159	0.159
115	ENSG00000169228	RAB24	5	-	177301934	177302178	177301934	177301987	177302127	177302178	115	35,24	57,41	28,17	56,72	213	73	0.0384856	0.206575	0.174,0.167	0.146,0.075	0.06	0.06
2588	ENSG00000143543	JTB	1	-	153976692	153977013	153976692	153976775	153976975	153977013	2588	156138	351423	96116	330420	273	73	0.0386279	0.207181	0.106,0.08	0.072,0.069	0.022	0.022
5009	ENSG00000142534	RPS11	19	+	49497193	49498046	49497193	49497368	49497519	49498046	5009	522443	16,13	8851052	47,44	224	73	0.0388387	0.208084	0.914,0.917	0.86,0.886	0.042	0.042
7887	ENSG00000026025	VIM	10	+	17235168	17236379	17235168	17235389	17235845	17236379	7887	329339	14851812	261394	10431462	529	73	0.0388554	0.208084	0.03,0.025	0.033,0.036	-0.007	0.007
2378	ENSG00000049656	CLPTM1L	5	-	1321634	1321819	1321634	1321679	1321763	1321819	2378	41,37	242158	27,15	159177	157	73	0.0389548	0.208458	0.073,0.098	0.073,0.038	0.03	0.03
7987	ENSG00000116691	MIIP	1	+	12029222	12030124	12029222	12029894	12030027	12030124	7987	32,14	27,26	6,11	22,20	206	73	0.0390326	0.208717	0.296,0.16	0.088,0.163	0.102	0.102
3684	ENSG00000119638	NEK9	14	-	75105949	75106702	75105949	75105996	75106465	75106702	3684	96101	8,7	68100	2,3	542	73	0.0390632	0.208722	0.618,0.66	0.821,0.818	-0.18	0.18
1097	ENSG00000100360	IFT27	22	-	36758210	36764036	36758210	36758409	36763918	36764036	1097	484398	0,0	9931376	4,0	5582	73	0.0391698	0.209025	1.0,1.0	0.765,1.0	0.117	0.117
6503	ENSG00000131652	THOC6	16	+	3025923	3026288	3025923	3025988	3026250	3026288	6503	51,76	5,2	87,92	0,3	335	73	0.0391792	0.209025	0.69,0.892	1.0,0.87	-0.144	0.144
5367	ENSG00000196924	FLNA	X	-	154350030	154351696	154350030	154350207	154351580	154351696	5367	847643	1,4	371358	0,0	1446	73	0.0393577	0.209457	0.977,0.89	1.0,1.0	-0.067	0.067
5980	ENSG00000135390	ATP5G2	12	-	53672575	53674021	53672575	53672645	53673913	53674021	5980	455466	0,1	283315	0,4	1341	73	0.0393596	0.209457	1.0,0.962	1.0,0.811	0.076	0.076
6904	ENSG00000125746	EML2	19	-	45632860	45633139	45632860	45632971	45633069	45633139	6904	1,5	26,34	11,10	45,51	171	73	0.0393661	0.209457	0.016,0.059	0.094,0.077	-0.048	0.048
7522	ENSG00000116266	STXBP3	1	+	108796234	108796726	108796234	108796287	108796619	108796726	7522	72,92	0,4	149223	0,0	405	73	0.039379	0.209457	1.0,0.806	1.0,1.0	-0.097	0.097
1415	ENSG00000070610	GBA2	9	-	35736866	35737939	35736866	35737604	35737747	35737939	1415	92,81	3,0	63,53	0,8	216	73	0.0394455	0.209653	0.912,1.0	1.0,0.691	0.111	0.111
6946	ENSG00000100416	TRMU	22	+	46355443	46357337	46355443	46355588	46356841	46357337	6946	139110	6,7	70,52	1,1	1326	73	0.0395562	0.210083	0.561,0.464	0.794,0.741	-0.255	0.255
3870	ENSG00000175467	SART1	11	+	65966075	65966556	65966075	65966218	65966349	65966556	3870	9,11	77,68	4,6	72,87	204	73	0.0396178	0.210252	0.04,0.055	0.019,0.024	0.026	0.026
138	ENSG00000182944	EWSR1	22	+	29298732	29299280	29298732	29298895	29299194	29299280	138	86,68	6,5	62,53	0,3	372	73	0.0396996	0.210527	0.738,0.727	1.0,0.776	-0.156	0.156
2447	ENSG00000177380	PPFIA3	19	+	49150079	49151021	49150079	49150151	49150235	49151021	2447	13,28	32,45	16,11	13,11	157	73	0.0397678	0.21073	0.159,0.224	0.364,0.317	-0.149	0.149
4774	ENSG00000116688	MFN2	1	+	11998769	11999008	11998769	11998878	11998987	11999008	4774	33,23	58,47	7,20	40,49	182	73	0.0402471	0.21311	0.186,0.164	0.066,0.141	0.071	0.071
1161	ENSG00000234741	GAS5	1	-	173865856	173866206	173865856	173865894	173866176	173866206	1161	1003772	46424149	10691668	46446174	355	73	0.0404222	0.213261	0.043,0.037	0.045,0.053	-0.009	0.009
4017	ENSG00000163463	KRTCAP2	1	-	155172564	155172892	155172564	155172628	155172737	155172892	4017	132125	460519	56,95	369404	182	73	0.040312	0.213261	0.103,0.088	0.057,0.086	0.024	0.024
4756	ENSG00000138035	PNPT1	2	-	55680711	55680918	55680711	55680759	55680854	55680918	4756	2,1	41,30	3,12	59,89	168	73	0.0404093	0.213261	0.021,0.014	0.022,0.055	-0.021	0.021
6279	ENSG00000002016	RAD52	12	-	926795	927263	926795	926946	927144	927263	6279	3,3	8,7	4,19	8,10	271	73	0.0403812	0.213261	0.092,0.103	0.119,0.339	-0.132	0.132
6467	ENSG00000100429	HDAC10	22	-	50245674	50246092	50245674	50245827	50245909	50246092	6467	36,18	43,41	31,27	21,28	155	73	0.0404268	0.213261	0.283,0.171	0.41,0.312	-0.134	0.134
1912	ENSG00000064687	ABCA7	19	+	1063543	1063775	1063543	1063678	1063759	1063775	1912	1,4	12,18	0,1	11,7	154	73	0.040484	0.213403	0.038,0.095	0.0,0.063	0.035	0.035
2394	ENSG00000147274	RBMX	X	-	136872267	136875168	136872267	136872345	136875085	136875168	2394	48195607	46,39	55397672	26,48	2813	73	0.0405393	0.213535	0.731,0.789	0.847,0.806	-0.067	0.067
6432	ENSG00000254996	ANKHD1-EIF4EBP3	5	+	140538918	140542281	140538918	140539083	140542171	140542281	6432	285292	15,21	342409	15,8	3161	73	0.0407545	0.214509	0.305,0.243	0.345,0.541	-0.169	0.169
535	ENSG00000111144	LTA4H	12	-	96009093	96013258	96009093	96009109	96013187	96013258	535	421302	0,0	7461051	4,0	4151	73	0.0408351	0.214772	1.0,1.0	0.766,1.0	0.117	0.117
2691	ENSG00000005156	LIG3	17	+	34998603	34999449	34998603	34998727	34999306	34999449	2691	11,6	28,48	1,3	26,26	652	73	0.0409622	0.215249	0.042,0.014	0.004,0.013	0.019	0.019
809	ENSG00000204344	STK19	6	+	31979413	31980548	31979413	31979553	31980450	31980548	809	104,58	69,76	66,82	37,51	970	73	0.0409866	0.215249	0.102,0.054	0.118,0.108	-0.035	0.035
8801	ENSG00000073350	LLGL2	17	+	75574452	75574668	75574452	75574495	75574609	75574668	8801	7,1	2,7	2,0	3,5	187	73	0.041027	0.2153	0.577,0.053	0.207,0.0	0.212	0.212
281	ENSG00000176444	CLK2	1	-	155263949	155264550	155263949	155264040	155264467	155264550	281	124,99	4,1	132207	2,0	500	73	0.0410765	0.2154	0.819,0.935	0.906,1.0	-0.076	0.076
5518	ENSG00000135596	MICAL1	6	-	109446135	109446772	109446135	109446412	109446678	109446772	5518	23,6	2,1	2,2	1,0	339	73	0.0412889	0.216034	0.712,0.564	0.301,1.0	-0.013	0.013
8043	ENSG00000080823	MOK	14	-	102232534	102233789	102232534	102232708	102233687	102233789	8043	140,75	9,12	64190	4,5	1052	73	0.0412769	0.216034	0.519,0.303	0.526,0.725	-0.214	0.214
9025	ENSG00000177082	WDR73	15	-	84645972	84646348	84645972	84646085	84646183	84646348	9025	34,34	4,1	14,26	3,6	171	73	0.0412893	0.216034	0.784,0.936	0.666,0.649	0.203	0.203
6167	ENSG00000006282	SPATA20	17	+	50550707	50551190	50550707	50550917	50550997	50551190	6167	10,17	26,11	1,6	12,13	153	73	0.0414147	0.216223	0.155,0.424	0.038,0.18	0.18	0.18
6570	ENSG00000140400	MAN2C1	15	-	75356605	75356902	75356605	75356685	75356792	75356902	6570	37,23	14,22	25,43	45,43	180	73	0.0414175	0.216223	0.517,0.298	0.184,0.289	0.171	0.171
8913	ENSG00000168522	FNTA	8	+	43077215	43080441	43077215	43077364	43080277	43080441	8913	245208	2,2	338449	0,2	2986	73	0.0414028	0.216223	0.75,0.718	1.0,0.846	-0.189	0.189
6951	ENSG00000203965	EFCAB7	1	+	63568309	63571128	63568309	63568519	63571020	63571128	6951	39,11	20,24	38,38	12,25	2574	73	0.0415185	0.21643	0.052,0.013	0.082,0.041	-0.029	0.029
7837	ENSG00000105698	USF2	19	+	35269802	35270597	35269802	35270003	35270446	35270597	7837	30,31	120110	13,24	33,44	516	73	0.0415033	0.21643	0.034,0.038	0.053,0.072	-0.026	0.026
4743	ENSG00000184922	FMNL1	17	+	45243790	45244244	45243790	45244025	45244175	45244244	4743	1,4	8,8	6,4	7,1	223	73	0.0417148	0.217293	0.039,0.141	0.219,0.567	-0.303	0.303
431	ENSG00000013441	CLK1	2	-	200859679	200861466	200859679	200859746	200861237	200861466	431	318205	29,36	238252	15,21	1564	73	0.0418271	0.217717	0.339,0.21	0.425,0.359	-0.117	0.117
5963	ENSG00000125734	GPR108	19	-	6730988	6731234	6730988	6731111	6731198	6731234	5963	14,9	55,48	7,6	60,62	160	73	0.0421204	0.219082	0.104,0.079	0.051,0.042	0.045	0.045
6107	ENSG00000149532	CPSF7	11	-	61416104	61416519	61416104	61416162	61416363	61416519	6107	424498	3,1	216239	3,4	274	73	0.0421569	0.21911	0.974,0.993	0.95,0.941	0.038	0.038
5497	ENSG00000109065	NAT9	17	-	74771959	74772277	74771959	74772039	74772217	74772277	5497	73,45	5,0	31,45	7,3	251	73	0.0422572	0.219308	0.809,1.0	0.563,0.814	0.216	0.216
6363	ENSG00000148824	MTG1	10	+	133402148	133402773	133402148	133402245	133402640	133402773	6363	2,2	1,0	9,5	0,3	468	73	0.0422264	0.219308	0.238,1.0	1.0,0.206	0.016	0.016
5716	ENSG00000185522	LMNTD2	11	-	555304	555930	555304	555503	555753	555930	5716	17,10	3,0	6,5	0,0	323	73	0.0423677	0.219471	0.562,1.0	1.0,1.0	-0.219	0.219
6159	ENSG00000165458	INPPL1	11	+	72233440	72233744	72233440	72233522	72233654	72233744	6159	90,57	72,93	70155	66,68	205	73	0.0423701	0.219471	0.308,0.179	0.274,0.448	-0.117	0.117
8261	ENSG00000271793	RP11-321N4.5	6	-	85572136	85572371	85572136	85572215	85572297	85572371	8261	8,8	25,12	4,7	38,26	155	73	0.042382	0.219471	0.131,0.239	0.047,0.113	0.105	0.105
618	ENSG00000188603	CLN3	16	-	28482326	28482672	28482326	28482382	28482607	28482672	618	19,12	0,3	14,20	0,0	298	73	0.0424944	0.219731	1.0,0.495	1.0,1.0	-0.252	0.252
8055	ENSG00000177731	FLII	17	-	18245743	18246062	18245743	18245850	18245933	18246062	8055	48,49	149110	31,27	101135	156	73	0.0424902	0.219731	0.131,0.172	0.126,0.086	0.045	0.045
6488	ENSG00000174652	ZNF266	19	-	9418761	9419299	9418761	9418895	9419050	9419299	6488	54,50	4,1	64,82	3,24	228	73	0.0425445	0.219829	0.812,0.941	0.872,0.522	0.179	0.179
4820	ENSG00000119787	ATL2	2	-	38296479	38296700	38296479	38296590	38296685	38296700	4820	106,66	2,0	40,72	2,3	168	73	0.042594	0.219924	0.958,1.0	0.897,0.912	0.074	0.074
315	ENSG00000038219	BOD1L1	4	-	13581019	13581203	13581019	13581051	13581131	13581203	315	15,10	8,0	4,12	8,7	153	73	0.0428034	0.220843	0.472,1.0	0.193,0.45	0.414	0.414
4018	ENSG00000163463	KRTCAP2	1	-	155172737	155173238	155172737	155172892	155173083	155173238	4018	102,89	1,4	43,52	0,1	264	73	0.0428538	0.220941	0.966,0.86	1.0,0.935	-0.054	0.054
6589	ENSG00000145916	RMND5B	5	+	178142582	178142992	178142582	178142728	178142851	178142992	6589	21,44	70107	17,14	71,70	196	73	0.0431778	0.222449	0.101,0.133	0.082,0.069	0.041	0.041
8491	ENSG00000100823	APEX1	14	+	20455577	20456101	20455577	20455773	20455913	20456101	8491	52,42	2,0	69,87	2,6	213	73	0.0433681	0.223267	0.899,1.0	0.922,0.832	0.073	0.073
4572	ENSG00000177303	CASKIN2	17	-	75503388	75503760	75503388	75503527	75503658	75503760	4572	11,10	20,22	6,0	16,12	204	73	0.0434389	0.223468	0.164,0.14	0.118,0.0	0.093	0.093
2270	ENSG00000100031	GGT1	22	+	24628080	24628388	24628080	24628193	24628274	24628388	2270	1,4	19,14	0,0	5,9	154	73	0.0435477	0.22386	0.024,0.119	0.0,0.0	0.071	0.071
3930	ENSG00000198818	SFT2D1	6	-	166322856	166324595	166322856	166322886	166324536	166324595	3930	127115	86,91	133160	105201	1723	73	0.0435786	0.22386	0.059,0.051	0.051,0.033	0.013	0.013
5484	ENSG00000198556	ZNF789	7	+	99478273	99482326	99478273	99478356	99479660	99482326	5484	37,44	9,3	55,49	1,3	1377	73	0.0437197	0.224139	0.179,0.437	0.745,0.464	-0.297	0.297
61	ENSG00000197958	RPL12	9	-	127449609	127451405	127449609	127449708	127451280	127451405	61	17551724	1,0	14201443	1,5	1645	73	0.0437219	0.224139	0.987,1.0	0.984,0.928	0.038	0.038
7068	ENSG00000156508	EEF1A1	6	-	73518029	73518610	73518029	73518264	73518353	73518610	7068	483561	1351815175	412672	1644620307	162	73	0.0437282	0.224139	0.016,0.016	0.011,0.015	0.003	0.003
9062	ENSG00000108465	CDK5RAP3	17	+	47973518	47974031	47973518	47973650	47973930	47974031	9062	77,56	202202	47115	139202	353	73	0.0437612	0.224145	0.073,0.054	0.065,0.105	-0.021	0.021
5205	ENSG00000167965	MLST8	16	+	2208449	2209412	2208449	2208613	2208758	2209412	5205	26,32	193189	5,16	114117	218	73	0.0438287	0.224328	0.043,0.054	0.014,0.044	0.02	0.02
1243	ENSG00000131788	PIAS3	1	-	145848521	145850269	145848521	145849712	145850231	145850269	1243	8,8	27,18	7,18	19,11	592	73	0.0439806	0.22445	0.035,0.052	0.043,0.168	-0.062	0.062
2120	ENSG00000140848	CPNE2	16	+	57146084	57147964	57146084	57146321	57147550	57147964	2120	8,14	24,24	1,4	14,13	1302	73	0.0440197	0.22445	0.018,0.032	0.004,0.017	0.015	0.015
3371	ENSG00000161048	NAPEPLD	7	-	103099775	103103554	103099775	103103122	103103423	103103554	3371	10,14	3,1	20,23	2,0	374	73	0.0440725	0.22445	0.394,0.732	0.661,1.0	-0.268	0.268
5941	ENSG00000165801	ARHGEF40	14	+	21088829	21089545	21088829	21088876	21089013	21089545	5941	9,10	16,16	13,9	9,6	210	73	0.0439976	0.22445	0.164,0.178	0.334,0.343	-0.168	0.168
7754	ENSG00000157353	FUK	16	+	70478550	70479403	70478550	70478650	70479179	70479403	7754	24,10	7,15	7,43	3,4	602	73	0.0439838	0.22445	0.294,0.075	0.221,0.566	-0.209	0.209
9063	ENSG00000108465	CDK5RAP3	17	+	47981436	47981768	47981436	47981459	47981586	47981768	9063	397400	5,1	349572	5,11	200	73	0.0439837	0.22445	0.967,0.993	0.962,0.95	0.024	0.024
969	ENSG00000248101	AC002116.8	19	-	36013343	36013588	36013343	36013422	36013513	36013588	969	4,8	3,8	2,6	9,14	164	73	0.0440752	0.22445	0.372,0.308	0.09,0.16	0.215	0.215
4537	ENSG00000174444	RPL4	15	-	66500948	66501504	66500948	66501105	66501374	66501504	4537	337365	28173173	524789	37925048	342	73	0.0441404	0.224619	0.025,0.024	0.029,0.032	-0.006	0.006
6104	ENSG00000149532	CPSF7	11	-	61420469	61421608	61420469	61420530	61421389	61421608	6104	280280	1,1	141167	4,1	932	73	0.0441852	0.224685	0.956,0.956	0.734,0.929	0.124	0.124
6544	ENSG00000133794	ARNTL	11	+	13378336	13381254	13378336	13378445	13381160	13381254	6544	7,10	12,8	29,18	17,9	2788	73	0.0442388	0.224796	0.015,0.032	0.043,0.05	-0.023	0.023
2822	ENSG00000213930	GALT	9	+	34647088	34647961	34647088	34647258	34647831	34647961	2822	116104	6,8	82149	2,4	646	73	0.0443276	0.225085	0.686,0.595	0.822,0.808	-0.174	0.174
2739	ENSG00000170037	CNTROB	17	+	7948486	7949137	7948486	7948615	7949084	7949137	2739	21,33	0,3	68,62	1,0	542	73	0.0445607	0.225943	1.0,0.597	0.902,1.0	-0.153	0.153
2992	ENSG00000214078	CPNE1	20	-	35626043	35626803	35626043	35626381	35626562	35626803	2992	75,54	0,0	64,76	2,2	254	73	0.044535	0.225943	1.0,1.0	0.902,0.916	0.091	0.091
5902	ENSG00000172354	GNB2	7	+	100676692	100677415	100676692	100676799	100677351	100677415	5902	85,97	246311	34,40	147175	625	73	0.0447709	0.226845	0.039,0.035	0.026,0.026	0.011	0.011
5869	ENSG00000140365	COMMD4	15	+	75338061	75338420	75338061	75338133	75338354	75338420	5869	74,56	145132	76103	128141	294	73	0.0448576	0.227122	0.112,0.095	0.128,0.154	-0.038	0.038
5079	ENSG00000106009	BRAT1	7	-	2537880	2539351	2537880	2538764	2539178	2539351	5079	49,25	62,63	19,14	13,15	487	73	0.0449737	0.227288	0.106,0.056	0.18,0.123	-0.07	0.07
5959	ENSG00000143793	C1orf35	1	-	228102309	228102560	228102309	228102382	228102477	228102560	5959	42,22	62,97	11,10	47,48	168	73	0.0449308	0.227288	0.227,0.09	0.092,0.083	0.071	0.071
8257	ENSG00000166913	YWHAB	20	+	44901530	44904116	44901530	44901833	44903992	44904116	8257	143127	321361	131163	266286	2232	73	0.0449871	0.227288	0.014,0.011	0.016,0.018	-0.005	0.005
123	ENSG00000117410	ATP6V0B	1	+	43976301	43976659	43976301	43976379	43976589	43976659	123	43,78	312395	41,59	174233	283	73	0.045076	0.227574	0.034,0.048	0.057,0.061	-0.018	0.018
3449	ENSG00000160948	VPS28	8	-	144424945	144425772	144424945	144425000	144425682	144425772	3449	502453	17,10	145198	8,11	755	73	0.0452617	0.228348	0.741,0.814	0.637,0.635	0.141	0.141
3383	ENSG00000025434	NR1H3	11	+	47261546	47262018	47261546	47261726	47261918	47262018	3383	6,6	10,6	26,14	11,11	265	73	0.045465	0.229046	0.142,0.216	0.394,0.26	-0.148	0.148
7396	ENSG00000175061	LRRC75A-AS1	17	+	16439580	16440253	16439580	16439703	16440184	16440253	7396	533571	14131712	649929	17321788	554	73	0.0454564	0.229046	0.047,0.042	0.047,0.064	-0.011	0.011
8610	ENSG00000073331	ALPK1	4	+	112425664	112426543	112425664	112425711	112426466	112426543	8610	10,5	0,2	37,37	0,0	828	73	0.045576	0.229441	1.0,0.181	1.0,1.0	-0.409	0.409
3204	ENSG00000165609	NUDT5	10	-	12170716	12170908	12170716	12170770	12170899	12170908	3204	25,13	109125	18,41	107115	202	73	0.0456774	0.229622	0.077,0.036	0.057,0.114	-0.029	0.029
4744	ENSG00000184922	FMNL1	17	+	45243790	45244244	45243790	45244027	45244175	45244244	4744	1,4	0,1	6,4	3,0	221	73	0.0457422	0.229622	1.0,0.569	0.398,1.0	0.085	0.085
697	ENSG00000142546	NOSIP	19	-	49557089	49558978	49557089	49557249	49558896	49558978	697	69,94	119141	43,55	112114	1720	73	0.0457179	0.229622	0.024,0.028	0.016,0.02	0.008	0.008
8223	ENSG00000168067	MAP4K2	11	-	64792171	64792422	64792171	64792275	64792363	64792422	8223	1,3	6,5	1,0	9,2	161	73	0.0456726	0.229622	0.07,0.214	0.048,0.0	0.118	0.118
7208	ENSG00000071859	FAM50A	X	+	154449915	154450099	154449915	154449931	154450028	154450099	7208	78,60	341393	85,73	552612	170	73	0.0458684	0.230092	0.089,0.062	0.062,0.049	0.02	0.02
5868	ENSG00000140365	COMMD4	15	+	75338984	75339878	75338984	75339104	75339701	75339878	5868	185176	3,1	128169	1,0	670	73	0.0459293	0.230234	0.87,0.95	0.933,1.0	-0.057	0.057
2986	ENSG00000125247	TMTC4	13	-	100634804	100635195	100634804	100634936	100635023	100635195	2986	2,1	18,22	3,7	24,23	160	73	0.0460095	0.230309	0.048,0.02	0.054,0.122	-0.054	0.054
5446	ENSG00000164610	RP9	7	-	33099113	33099436	33099113	33099176	33099306	33099436	5446	13,8	0,1	6,7	3,0	203	73	0.0460055	0.230309	1.0,0.742	0.418,1.0	0.162	0.162
7932	ENSG00000106330	MOSPD3	7	+	100612729	100613269	100612729	100612996	100613193	100613269	7932	3,5	11,4	1,1	7,5	270	73	0.0460577	0.230386	0.069,0.253	0.037,0.051	0.117	0.117
6507	ENSG00000131652	THOC6	16	+	3024040	3024268	3024040	3024086	3024192	3024268	6507	80,78	5,0	58,63	0,1	179	73	0.046206	0.230965	0.867,1.0	1.0,0.963	-0.048	0.048
8577	ENSG00000148334	PTGES2	9	-	128122361	128123134	128122361	128122646	128122933	128123134	8577	49,48	1,10	42,20	0,2	360	73	0.0462544	0.231043	0.909,0.493	1.0,0.67	-0.134	0.134
1834	ENSG00000102316	MAGED2	X	+	54809721	54810213	54809721	54809817	54809871	54810213	1834	608653	7,9	556815	1,5	127	73	0.0463296	0.231255	0.98,0.977	0.997,0.989	-0.015	0.015
6138	ENSG00000099840	IZUMO4	19	+	2098435	2099584	2098435	2098450	2099254	2099584	6138	25,8	1,6	17,54	0,3	877	73	0.046373	0.231308	0.675,0.1	1.0,0.6	-0.413	0.413
2738	ENSG00000170037	CNTROB	17	+	7948486	7949137	7948486	7948619	7949084	7949137	2738	13,24	20,7	62,52	21,16	538	73	0.0465323	0.231774	0.081,0.318	0.286,0.306	-0.096	0.096
5845	ENSG00000148187	MRRF	9	+	122285168	122285946	122285168	122285287	122285779	122285946	5845	91,50	18,12	149220	19,27	565	73	0.0465236	0.231774	0.395,0.35	0.503,0.513	-0.136	0.136
4409	ENSG00000104960	PTOV1	19	+	49854654	49854888	49854654	49854734	49854830	49854888	4409	12,23	104104	11,3	70,83	169	73	0.0468934	0.233372	0.047,0.087	0.064,0.015	0.028	0.028
8118	ENSG00000162909	CAPN2	1	+	223769840	223770525	223769840	223769909	223770446	223770525	8118	84,74	253250	110143	258336	610	73	0.0469192	0.233372	0.038,0.034	0.049,0.048	-0.012	0.012
1509	ENSG00000110492	MDK	11	+	46381710	46382133	46381710	46381885	46382056	46382133	1509	200218	6,9	111,93	7,9	244	73	0.047159	0.234399	0.909,0.879	0.826,0.756	0.103	0.103
6346	ENSG00000182670	TTC3	21	+	37087832	37088346	37087832	37087875	37088195	37088346	6346	1,8	30,27	10,9	32,21	393	73	0.0474637	0.235715	0.006,0.052	0.055,0.074	-0.036	0.036
7090	ENSG00000152332	UHMK1	1	+	162499954	162501104	162499954	162500247	162500912	162501104	7090	14,5	41,42	4,34	34,53	738	73	0.0474906	0.235715	0.033,0.012	0.012,0.06	-0.013	0.013
4047	ENSG00000185379	RAD51D	17	-	35106127	35106481	35106127	35106249	35106385	35106481	4047	5,5	4,4	1,4	8,6	209	73	0.0477372	0.236772	0.304,0.304	0.042,0.189	0.189	0.189
247	ENSG00000063660	GPC1	2	+	240463346	240464746	240463346	240463512	240464615	240464746	247	28,24	31,19	16,18	6,0	1176	73	0.0480053	0.237768	0.053,0.073	0.142,1.0	-0.508	0.508
7855	ENSG00000143774	GUK1	1	+	228145510	228146067	228145510	228145624	228146025	228146067	7855	104113	412398	61,79	190186	474	73	0.0480053	0.237768	0.037,0.042	0.047,0.061	-0.014	0.014
6654	ENSG00000205726	ITSN1	21	+	33829005	33829745	33829005	33829050	33829623	33829745	6654	36,20	4,1	6,16	5,2	646	73	0.0480553	0.237849	0.504,0.693	0.119,0.475	0.302	0.302
1144	ENSG00000234741	GAS5	1	-	173864256	173864704	173864256	173864304	173864674	173864704	1144	998948	179178	13001626	150265	443	73	0.0482776	0.237975	0.479,0.467	0.588,0.503	-0.073	0.073
2825	ENSG00000213930	GALT	9	+	34648921	34649564	34648921	34649031	34649409	34649564	2825	115,89	2,3	92147	2,0	451	73	0.048188	0.237975	0.903,0.828	0.882,1.0	-0.076	0.076
3120	ENSG00000115464	USP34	2	-	61236025	61236215	61236025	61236072	61236160	61236215	3120	1,4	0,0	5,8	0,3	161	73	0.0483171	0.237975	1.0,1.0	1.0,0.547	0.226	0.226
4027	ENSG00000125995	ROMO1	20	+	35699450	35699763	35699450	35699494	35699632	35699763	4027	92,77	3,2	24,27	0,1	211	73	0.0482433	0.237975	0.914,0.93	1.0,0.903	-0.029	0.029
4908	ENSG00000198208	RPS6KL1	14	-	74909100	74910148	74909100	74909190	74909542	74910148	4908	44,26	7,4	16,24	1,1	425	73	0.0482312	0.237975	0.519,0.528	0.733,0.805	-0.245	0.245
6168	ENSG00000006282	SPATA20	17	+	50548809	50549186	50548809	50548964	50549042	50549186	6168	5,2	52,46	2,7	13,27	151	73	0.048139	0.237975	0.044,0.021	0.069,0.111	-0.057	0.057
6924	ENSG00000165355	FBXO33	14	-	39401175	39401861	39401175	39401256	39401697	39401861	6924	259279	0,5	138210	0,0	514	73	0.0483106	0.237975	1.0,0.888	1.0,1.0	-0.056	0.056
5248	ENSG00000179335	CLK3	15	+	74620008	74622216	74620008	74620225	74622131	74622216	5248	163,96	0,3	67,93	0,0	1979	73	0.0483617	0.238029	1.0,0.541	1.0,1.0	-0.23	0.23
936	ENSG00000182979	MTA1	14	+	105469466	105469992	105469466	105469498	105469840	105469992	936	11,21	216194	20,23	162165	415	73	0.0484054	0.238077	0.009,0.019	0.021,0.024	-0.009	0.009
2572	ENSG00000171703	TCEA2	20	+	64069764	64070635	64069764	64070414	64070488	64070635	2572	27,35	79,85	14,11	53,58	147	73	0.0484682	0.238221	0.145,0.17	0.116,0.086	0.056	0.056
4640	ENSG00000079616	KIF22	16	+	29798592	29799184	29798592	29798835	29798974	29799184	4640	8,11	0,3	14,17	0,0	212	73	0.0486771	0.239081	1.0,0.558	1.0,1.0	-0.221	0.221
6823	ENSG00000116350	SRSF4	1	-	29159373	29160517	29159373	29159486	29160440	29160517	6823	736810	1,0	529620	3,2	1027	73	0.0487241	0.239145	0.981,1.0	0.926,0.957	0.049	0.049
1138	ENSG00000234741	GAS5	1	-	173863900	173864304	173863900	173864075	173864256	173864304	1138	378426	25852316	480776	24923581	254	73	0.0488586	0.23952	0.04,0.05	0.052,0.059	-0.01	0.01
2712	ENSG00000174233	ADCY6	12	-	48770765	48771973	48770765	48770970	48771709	48771973	2712	61,51	37,41	44,48	12,25	812	73	0.0489025	0.23952	0.129,0.101	0.248,0.147	-0.083	0.083
3415	ENSG00000187796	CARD9	9	-	136367215	136367976	136367215	136367257	136367636	136367976	3415	10,2	0,2	14,8	0,1	452	73	0.0488908	0.23952	1.0,0.139	1.0,0.564	-0.213	0.213
3205	ENSG00000173846	PLK3	1	+	44804338	44804779	44804338	44804501	44804649	44804779	3205	2,4	8,13	3,4	2,3	221	73	0.0490073	0.239701	0.076,0.092	0.331,0.306	-0.235	0.235
3790	ENSG00000100316	RPL3	22	-	39313190	39314208	39313190	39313310	39314106	39314208	3790	17081746	4,8	19582496	6,23	869	73	0.0489755	0.239701	0.973,0.948	0.965,0.901	0.027	0.027
6969	ENSG00000215305	VPS16	20	+	2863948	2864287	2863948	2864083	2864178	2864287	6969	10,12	16,13	10,15	27,45	168	73	0.0491882	0.240419	0.214,0.286	0.139,0.127	0.117	0.117
8928	ENSG00000130714	POMT1	9	+	131509902	131510415	131509902	131509996	131510259	131510415	8928	56,62	8,29	67114	12,6	336	73	0.0495474	0.242007	0.603,0.317	0.548,0.805	-0.217	0.217
2099	ENSG00000165516	KLHDC2	14	+	49779594	49779806	49779594	49779675	49779747	49779806	2099	39,19	37,25	33,79	88109	145	73	0.0497056	0.242611	0.347,0.277	0.159,0.267	0.099	0.099
3789	ENSG00000100316	RPL3	22	-	39313190	39313705	39313190	39313310	39313624	39313705	3789	98,70	1,0	94142	1,3	387	73	0.0498667	0.24323	0.949,1.0	0.947,0.899	0.051	0.051
1493	ENSG00000157191	NECAP2	1	+	16449092	16452015	16449092	16449201	16451837	16452015	1493	25,23	56,58	23,16	23,27	2709	73	0.0499436	0.243268	0.012,0.011	0.026,0.016	-0.009	0.009
7118	ENSG00000122218	COPA	1	-	160297342	160297582	160297342	160297438	160297555	160297582	7118	32,65	208275	26,41	249245	190	73	0.0499263	0.243268	0.056,0.083	0.039,0.06	0.02	0.02
3702	ENSG00000128298	BAIAP2L2	22	-	38086241	38086449	38086241	38086347	38086389	38086449	3702	0,4	2,0	1,8	0,0	115	73	0.050218	0.244099	0.0,1.0	1.0,1.0	-0.5	0.5
8343	ENSG00000102878	HSF4	16	+	67169278	67169945	67169278	67169348	67169630	67169945	8343	24,14	5,1	13,28	1,1	355	73	0.0501856	0.244099	0.497,0.742	0.728,0.852	-0.171	0.171
8534	ENSG00000119689	DLST	14	+	74889106	74889349	74889106	74889147	74889274	74889349	8534	20,13	124123	12,5	100132	200	73	0.0502071	0.244099	0.056,0.037	0.042,0.014	0.018	0.018
7775	ENSG00000163214	DHX57	2	-	38806403	38806693	38806403	38806455	38806558	38806693	7775	7,8	0,0	9,8	0,3	176	73	0.0502887	0.244274	1.0,1.0	1.0,0.525	0.238	0.238
3738	ENSG00000120896	SORBS3	8	+	22565825	22566484	22565825	22565872	22566344	22566484	3738	44,49	21,25	17,19	11,21	545	73	0.0503664	0.244483	0.219,0.208	0.172,0.108	0.074	0.074
6011	ENSG00000103067	ESRP2	16	-	68232576	68232815	68232576	68232687	68232760	68232815	6011	4,0	8,5	2,6	6,0	146	73	0.0505982	0.245439	0.2,0.0	0.143,1.0	-0.472	0.472
1944	ENSG00000129219	PLD2	17	+	4818001	4818385	4818001	4818106	4818296	4818385	1944	14,6	9,3	4,6	12,5	263	73	0.0506682	0.245442	0.302,0.357	0.085,0.25	0.162	0.162
5958	ENSG00000143793	C1orf35	1	-	228102079	228102382	228102079	228102165	228102309	228102382	5958	62,59	68,58	20,21	36,32	217	73	0.0506592	0.245442	0.235,0.255	0.157,0.181	0.076	0.076
2609	ENSG00000135903	PAX3	2	-	222199887	222201442	222199887	222201240	222201411	222201442	2609	72,87	6,6	55,46	2,1	244	73	0.0507324	0.245584	0.782,0.813	0.892,0.932	-0.115	0.115
6298	ENSG00000115307	AUP1	2	-	74528750	74529282	74528750	74528935	74529131	74529282	6298	137118	142145	119171	193246	269	73	0.0509266	0.246355	0.207,0.181	0.143,0.159	0.043	0.043
3977	ENSG00000140983	RHOT2	16	+	671859	672181	671859	672002	672083	672181	3977	17,8	96,67	4,4	52,54	154	73	0.0511842	0.247145	0.077,0.054	0.035,0.034	0.031	0.031
7910	ENSG00000167522	ANKRD11	16	-	89286038	89286481	89286038	89286186	89286306	89286481	7910	3,13	0,3	12,7	0,0	193	73	0.0511991	0.247145	1.0,0.621	1.0,1.0	-0.19	0.19
8379	ENSG00000011132	APBA3	19	-	3751188	3751553	3751188	3751329	3751433	3751553	8379	6,2	11,16	1,1	9,11	177	73	0.0512301	0.247145	0.184,0.049	0.044,0.036	0.076	0.076
8710	ENSG00000203875	SNHG5	6	-	85678135	85678736	85678135	85678188	85678693	85678736	8710	10301047	750754	9341744	616909	578	73	0.0512236	0.247145	0.148,0.149	0.161,0.195	-0.029	0.029
576	ENSG00000135124	P2RX4	12	+	121232610	121233092	121232610	121232676	121232996	121233092	576	8,7	22,23	2,6	30,28	393	73	0.0513719	0.247607	0.063,0.054	0.012,0.038	0.033	0.033
6616	ENSG00000072778	ACADVL	17	+	7224320	7224552	7224320	7224393	7224479	7224552	6616	24,13	176213	30,28	181203	159	73	0.0514566	0.247607	0.059,0.027	0.071,0.06	-0.023	0.023
6655	ENSG00000214026	MRPL23	11	+	1956255	1956609	1956255	1956448	1956541	1956609	6655	55,70	35,46	21,19	29,16	166	73	0.0514361	0.247607	0.409,0.401	0.242,0.343	0.113	0.113
716	ENSG00000234719	RP11-166B2.1	16	-	11933622	11933869	11933622	11933661	11933824	11933869	716	1,0	4,4	5,0	5,9	236	73	0.0514664	0.247607	0.072,0.0	0.236,0.0	-0.082	0.082
2437	ENSG00000173209	AHSA2	2	+	61186445	61186775	61186445	61186497	61186658	61186775	2437	52,51	0,4	52,71	0,1	234	73	0.0515777	0.247805	1.0,0.799	1.0,0.957	-0.079	0.079
4061	ENSG00000100258	LMF2	22	-	50506637	50506789	50506637	50506666	50506781	50506789	4061	11,10	86,75	2,2	29,36	188	73	0.0515667	0.247805	0.047,0.049	0.026,0.021	0.025	0.025
7954	ENSG00000181038	METTL23	17	+	76733336	76733564	76733336	76733377	76733520	76733564	7954	20,13	81,80	32,52	125136	216	73	0.0516255	0.247866	0.077,0.052	0.08,0.114	-0.033	0.033
7983	ENSG00000154040	CABYR	18	+	24155700	24156999	24155700	24156042	24156930	24156999	7983	45,31	0,0	28,69	0,3	961	73	0.0516659	0.247891	1.0,1.0	1.0,0.636	0.182	0.182
1134	ENSG00000171241	SHCBP1	16	-	46603538	46603844	46603538	46603659	46603743	46603844	1134	2,1	0,0	4,9	0,3	157	73	0.0518735	0.248312	1.0,1.0	1.0,0.582	0.209	0.209
3859	ENSG00000115524	SF3B1	2	-	197420180	197420542	197420180	197420231	197420427	197420542	3859	60,63	0,1	122153	3,2	269	73	0.0518945	0.248312	1.0,0.945	0.917,0.954	0.037	0.037
5355	ENSG00000141959	PFKL	21	+	44324855	44326060	44324855	44324917	44325960	44326060	5355	478445	6,3	231290	1,1	1116	73	0.0518167	0.248312	0.839,0.907	0.938,0.95	-0.071	0.071
7889	ENSG00000114423	CBLB	3	-	105680991	105681818	105680991	105681610	105681723	105681818	7889	0,2	4,3	1,1	0,1	186	73	0.0518461	0.248312	0.0,0.207	1.0,0.282	-0.537	0.537
1819	ENSG00000183955	SETD8	12	+	123390629	123391304	123390629	123390786	123391214	123391304	1819	4,3	0,2	2,2	0,0	501	73	0.0520245	0.248765	1.0,0.179	1.0,1.0	-0.41	0.41
213	ENSG00000163702	IL17RC	3	+	9923880	9924291	9923880	9924020	9924231	9924291	213	23,11	17,24	13,30	9,16	284	73	0.0522062	0.249126	0.258,0.105	0.271,0.325	-0.117	0.117
2576	ENSG00000178761	FAM219B	15	-	74904663	74906365	74904663	74905231	74906277	74906365	2576	52,48	41,43	45,33	44,59	1119	73	0.0522611	0.249126	0.076,0.068	0.063,0.035	0.023	0.023
3073	ENSG00000177239	MAN1B1	9	+	137088074	137088321	137088074	137088183	137088267	137088321	3073	6,5	0,0	7,11	2,1	157	73	0.0521534	0.249126	1.0,1.0	0.619,0.836	0.272	0.272
6585	ENSG00000172890	NADSYN1	11	+	71484311	71485648	71484311	71484447	71485541	71485648	6585	7,5	50,32	13,8	34,27	1167	73	0.0522765	0.249126	0.009,0.01	0.023,0.018	-0.011	0.011
888	ENSG00000139200	PIANP	12	-	6693791	6695651	6693791	6695057	6695429	6695651	888	22,18	4,1	24,24	0,2	445	73	0.0522329	0.249126	0.474,0.747	1.0,0.663	-0.221	0.221
3453	ENSG00000160948	VPS28	8	-	144424717	144425772	144424717	144424819	144424945	144425772	3453	155114	301290	29,36	91111	199	73	0.052495	0.249661	0.159,0.126	0.105,0.106	0.037	0.037
5334	ENSG00000161249	DMKN	19	-	35498715	35498895	35498715	35498763	35498873	35498895	5334	21,18	187230	9,11	196173	183	73	0.0524807	0.249661	0.043,0.03	0.018,0.025	0.015	0.015
8391	ENSG00000196497	IPO4	14	-	24188551	24188797	24188551	24188638	24188718	24188797	8391	6,1	31,25	0,2	29,17	153	73	0.0524873	0.249661	0.085,0.019	0.0,0.053	0.026	0.026
3666	ENSG00000136718	IMP4	2	+	130346017	130346249	130346017	130346112	130346200	130346249	3666	28,21	101112	33,13	43,62	161	73	0.0528181	0.251028	0.112,0.078	0.258,0.087	-0.077	0.077
4305	ENSG00000087460	GNAS	20	+	58909349	58909579	58909349	58909423	58909520	58909579	4305	304348	19762309	133236	14131595	170	73	0.053572	0.25444	0.062,0.061	0.039,0.06	0.012	0.012
7968	ENSG00000085662	AKR1B1	7	-	134447297	134448061	134447297	134447381	134447979	134448061	7968	100,75	156172	99111	138149	671	73	0.0537839	0.255274	0.065,0.045	0.072,0.075	-0.018	0.018
4780	ENSG00000079313	REXO1	19	-	1818557	1818799	1818557	1818595	1818705	1818799	4780	9,2	33,20	0,3	26,9	183	73	0.053889	0.255581	0.098,0.038	0.0,0.117	0.01	0.01
7394	ENSG00000175061	LRRC75A-AS1	17	+	16441073	16441566	16441073	16441130	16441356	16441566	7394	46,29	5,8	99124	10,5	299	73	0.053921	0.255581	0.692,0.47	0.707,0.858	-0.202	0.202
1832	ENSG00000110274	CEP164	11	+	117394919	117395191	117394919	117395003	117395122	117395191	1832	11,9	45,31	7,6	55,49	192	73	0.0541162	0.256334	0.085,0.099	0.046,0.044	0.047	0.047
9105	ENSG00000137309	HMGA1	6	+	34236872	34237317	34236872	34236983	34237203	34237317	9105	27,30	0,0	17,18	2,1	293	73	0.054184	0.256483	1.0,1.0	0.679,0.818	0.252	0.252
5949	ENSG00000103496	STX4	16	+	31034225	31034536	31034225	31034325	31034461	31034536	5949	15,16	65,35	13,12	68,79	209	73	0.0544267	0.257459	0.075,0.138	0.063,0.05	0.05	0.05
4829	ENSG00000169689	STRA13	17	-	82019292	82019909	82019292	82019381	82019857	82019909	4829	56,33	50,53	43,46	33,32	549	73	0.0547311	0.258726	0.13,0.076	0.148,0.16	-0.051	0.051
3050	ENSG00000167904	TMEM68	8	-	55762634	55763028	55762634	55762734	55762825	55763028	3050	192220	7,0	158263	0,0	164	73	0.0548858	0.259283	0.924,1.0	1.0,1.0	-0.038	0.038
3080	ENSG00000058262	SEC61A1	3	+	128052488	128052902	128052488	128052555	128052834	128052902	3080	32,31	3,3	29,17	2,0	352	73	0.0550279	0.25978	0.689,0.682	0.75,1.0	-0.19	0.19
9144	ENSG00000104973	MED25	19	+	49831935	49832157	49831935	49832021	49832099	49832157	9144	8,4	46,74	2,1	32,39	151	73	0.0552691	0.260745	0.078,0.025	0.029,0.012	0.031	0.031
2886	ENSG00000162735	PEX19	1	-	160279394	160279845	160279394	160279582	160279800	160279845	2886	64,77	0,0	60101	3,1	291	73	0.055669	0.262331	1.0,1.0	0.834,0.962	0.102	0.102
4984	ENSG00000075826	SEC31B	10	-	100505360	100506201	100505360	100505495	100506080	100506201	4984	198157	3,1	224314	0,0	658	73	0.0556823	0.262331	0.88,0.946	1.0,1.0	-0.087	0.087
790	ENSG00000182310	SPACA6P	19	+	51704029	51704480	51704029	51704186	51704269	51704480	790	3,2	0,1	6,2	0,3	156	73	0.0557171	0.262331	1.0,0.483	1.0,0.238	0.123	0.123
2602	ENSG00000084774	CAD	2	+	27233311	27233808	27233311	27233536	27233625	27233808	2602	21,17	66,65	27,35	68,64	162	73	0.0558517	0.26279	0.125,0.105	0.152,0.198	-0.06	0.06
8182	ENSG00000171858	RPS21	20	+	62388308	62388519	62388308	62388364	62388456	62388519	8182	60,71	20992220	45,58	23703040	165	73	0.0559651	0.263148	0.012,0.014	0.008,0.008	0.005	0.005
6724	ENSG00000171877	FRMD5	15	-	43873274	43874462	43873274	43873939	43874118	43874462	6724	20,26	1,2	12,10	0,0	252	73	0.0561482	0.263833	0.853,0.79	1.0,1.0	-0.178	0.178
6933	ENSG00000100359	SGSM3	22	+	40409464	40409785	40409464	40409525	40409687	40409785	6933	93,42	0,0	62,53	4,0	235	73	0.0562027	0.263913	1.0,1.0	0.828,1.0	0.086	0.086
5774	ENSG00000169738	DCXR	17	-	82036724	82036893	82036724	82036763	82036858	82036893	5774	10,15	134168	35,26	247215	168	73	0.056349	0.264424	0.031,0.037	0.058,0.05	-0.02	0.02
8365	ENSG00000107874	CUEDC2	10	-	102423656	102423881	102423656	102423717	102423797	102423881	8365	19,14	133181	10,10	169165	153	73	0.056688	0.265838	0.064,0.036	0.027,0.028	0.023	0.023
2208	ENSG00000125149	C16orf70	16	+	67132445	67132911	67132445	67132525	67132816	67132911	2208	11,5	28,24	3,2	18,20	364	73	0.0567292	0.265854	0.073,0.04	0.032,0.02	0.03	0.03
2781	ENSG00000111653	ING4	12	-	6652661	6653050	6652661	6652767	6652935	6653050	2781	11,7	21,21	10,12	10,13	241	73	0.0568273	0.265883	0.137,0.092	0.232,0.219	-0.111	0.111
3624	ENSG00000169696	ASPSCR1	17	+	82016799	82017113	82016799	82016869	82016940	82017113	3624	11,7	23,31	7,22	15,26	144	73	0.0568483	0.265883	0.195,0.103	0.191,0.3	-0.097	0.097
4058	ENSG00000149428	HYOU1	11	-	119055492	119055843	119055492	119055571	119055796	119055843	4058	149177	0,1	173161	5,0	298	73	0.0567802	0.265883	1.0,0.977	0.894,1.0	0.041	0.041
3838	ENSG00000119403	PHF19	9	-	120865709	120866096	120865709	120865830	120866027	120866096	3838	14,6	13,20	9,1	23,16	270	73	0.0569719	0.266284	0.226,0.075	0.096,0.017	0.094	0.094
7108	ENSG00000140988	RPS2	16	-	1962060	1962656	1962060	1962270	1962496	1962656	7108	716580	1680517958	462586	1005010039	299	73	0.0570165	0.266316	0.01,0.008	0.011,0.014	-0.003	0.003
1655	ENSG00000162971	TYW5	2	-	199939935	199940133	199939935	199939958	199940088	199940133	1655	3,2	0,0	11,11	3,0	203	73	0.0571774	0.266828	1.0,1.0	0.569,1.0	0.216	0.216
4039	ENSG00000126458	RRAS	19	-	49636823	49637130	49636823	49636926	49637042	49637130	4039	2,2	7,4	2,0	20,8	189	73	0.0572017	0.266828	0.099,0.162	0.037,0.0	0.112	0.112
2516	ENSG00000127580	WDR24	16	-	685868	686186	685868	685990	686067	686186	2516	25,38	30,34	16,10	23,24	150	73	0.0576058	0.268535	0.289,0.352	0.253,0.169	0.109	0.109
2178	ENSG00000101246	ARFRP1	20	-	63698642	63700702	63698642	63700530	63700601	63700702	2178	17,17	20,20	4,8	14,15	144	73	0.0578426	0.269461	0.301,0.301	0.127,0.213	0.131	0.131
2826	ENSG00000213930	GALT	9	+	34647656	34647961	34647656	34647705	34647831	34647961	2826	57,56	27,11	41,93	43,42	199	73	0.0579588	0.269764	0.436,0.651	0.259,0.448	0.19	0.19
3913	ENSG00000125459	MSTO1	1	+	155611215	155611603	155611215	155611291	155611426	155611603	3913	37,37	1,0	44,52	0,4	208	73	0.057984	0.269764	0.928,1.0	1.0,0.82	0.054	0.054
4904	ENSG00000198208	RPS6KL1	14	-	74911247	74911841	74911247	74911380	74911793	74911841	4904	26,11	15,14	7,12	13,18	486	73	0.058495	0.271603	0.207,0.106	0.075,0.091	0.074	0.074
6219	ENSG00000187514	PTMA	2	+	231711347	231711983	231711347	231711419	231711886	231711983	6219	171156	300341	123161	204217	540	73	0.0584872	0.271603	0.072,0.058	0.075,0.091	-0.018	0.018
6859	ENSG00000126012	KDM5C	X	-	53198489	53198888	53198489	53198637	53198763	53198888	6859	51,32	136182	51,28	97103	199	73	0.0584669	0.271603	0.121,0.061	0.162,0.091	-0.036	0.036
5052	ENSG00000128951	DUT	15	+	48341288	48342395	48341288	48341363	48342021	48342395	5052	32,52	0,3	75130	0,0	731	73	0.0586906	0.272332	1.0,0.634	1.0,1.0	-0.183	0.183
3480	ENSG00000198276	UCKL1	20	-	63945804	63946267	63945804	63945988	63946160	63946267	3480	17,14	1,2	7,25	0,0	245	73	0.0592289	0.274649	0.835,0.676	1.0,1.0	-0.244	0.244
7564	ENSG00000123136	DDX39A	19	-	14409302	14409645	14409302	14409447	14409535	14409645	7564	122,74	92,98	54,44	65,84	161	73	0.0592728	0.274672	0.375,0.255	0.274,0.192	0.082	0.082
4299	ENSG00000158856	DMTN	8	+	22080417	22080625	22080417	22080460	22080617	22080625	4299	2,1	23,20	2,3	9,6	230	73	0.0593944	0.275055	0.027,0.016	0.066,0.137	-0.08	0.08
186	ENSG00000126107	HECTD3	1	-	45005793	45006116	45005793	45005883	45005996	45006116	186	26,13	27,24	13,12	27,35	186	73	0.0595286	0.275496	0.274,0.175	0.159,0.119	0.085	0.085
463	ENSG00000141013	GAS8	16	+	90036380	90037399	90036380	90036586	90037231	90037399	463	14,18	49,47	27,29	49,52	718	73	0.0596834	0.275868	0.028,0.037	0.053,0.054	-0.021	0.021
642	ENSG00000145191	EIF2B5	3	+	184143051	184143565	184143051	184143142	184143430	184143565	642	23,42	1,0	63,85	0,4	361	73	0.0596873	0.275868	0.823,1.0	1.0,0.811	0.006	0.006
2794	ENSG00000231500	RPS18	6	+	33275964	33276267	33275964	33276066	33276175	33276267	2794	417429	999411084	604596	1009814440	182	73	0.060087	0.277299	0.016,0.015	0.023,0.016	-0.004	0.004
349	ENSG00000094880	CDC23	5	-	138189669	138189918	138189669	138189752	138189827	138189918	349	11,18	59,53	10,16	84,98	148	73	0.0601276	0.277299	0.084,0.143	0.055,0.075	0.048	0.048
4435	ENSG00000125656	CLPP	19	+	6361746	6361924	6361746	6361772	6361868	6361924	4435	57,41	172154	14,8	67,48	169	73	0.060107	0.277299	0.125,0.103	0.083,0.067	0.039	0.039
6031	ENSG00000105483	CARD8	19	-	48232452	48232789	48232452	48232493	48232713	48232789	6031	10,24	1,1	62,41	3,13	293	73	0.0601543	0.277299	0.714,0.857	0.837,0.44	0.147	0.147
6032	ENSG00000105483	CARD8	19	-	48249522	48249771	48249522	48249633	48249726	48249771	6032	10,4	0,0	9,9	0,3	166	73	0.0602795	0.277695	1.0,1.0	1.0,0.569	0.216	0.216
6324	ENSG00000175197	DDIT3	12	-	57517268	57517753	57517268	57517438	57517705	57517753	6324	93103	41,39	106177	65101	340	73	0.0603369	0.277778	0.328,0.362	0.259,0.273	0.079	0.079
3065	ENSG00000007923	DNAJC11	1	-	6637446	6638364	6637446	6637546	6638294	6638364	3065	15,4	0,0	6,7	2,0	821	73	0.0604645	0.278184	1.0,1.0	0.211,1.0	0.394	0.394
905	ENSG00000110697	PITPNM1	11	-	67496177	67497436	67496177	67496345	67497230	67497436	905	20,13	4,0	15,6	6,5	958	73	0.0610769	0.280818	0.276,1.0	0.16,0.084	0.516	0.516
7004	ENSG00000135587	SMPD2	6	+	109442570	109442884	109442570	109442629	109442751	109442884	7004	9,8	0,3	2,0	0,3	195	73	0.0613357	0.281824	1.0,0.5	1.0,0.0	0.25	0.25
2888	ENSG00000169727	GPS1	17	+	82056839	82057470	82056839	82056974	82057052	82057470	2888	36,51	170181	16,14	88,98	151	73	0.0614192	0.281841	0.093,0.12	0.081,0.065	0.033	0.033
7635	ENSG00000111012	CYP27B1	12	-	57765010	57765499	57765010	57765211	57765296	57765499	7635	8,6	6,1	0,4	3,3	158	73	0.0613909	0.281841	0.381,0.735	0.0,0.381	0.368	0.368
4020	ENSG00000153391	INO80C	18	-	35487385	35487823	35487385	35487439	35487700	35487823	4020	14,12	1,1	20,12	0,0	334	73	0.0614968	0.282013	0.754,0.724	1.0,1.0	-0.261	0.261
6784	ENSG00000196998	WDR45	X	-	49075363	49075599	49075363	49075453	49075544	49075599	6784	36,54	1,1	26,28	4,1	164	73	0.0616193	0.282392	0.941,0.96	0.743,0.926	0.116	0.116
8046	ENSG00000177731	FLII	17	-	18250837	18251471	18250837	18251017	18251302	18251471	8046	88104	4,0	47,47	0,0	358	73	0.0616888	0.282527	0.818,1.0	1.0,1.0	-0.091	0.091
1931	ENSG00000143126	CELSR2	1	+	109272639	109273027	109272639	109272728	109272832	109273027	1931	8,7	26,20	1,2	11,10	177	73	0.0620145	0.28365	0.113,0.126	0.036,0.076	0.064	0.064
4087	ENSG00000149809	TM7SF2	11	+	65114712	65115081	65114712	65114832	65114912	65115081	4087	11,3	47,42	1,4	38,34	153	73	0.0620065	0.28365	0.1,0.033	0.012,0.053	0.034	0.034
7492	ENSG00000065357	DGKA	12	+	55939414	55940433	55939414	55940170	55940313	55940433	7492	0,1	3,3	0,4	6,0	216	73	0.0622416	0.284374	0.0,0.101	0.0,1.0	-0.45	0.45
8311	ENSG00000178922	HYI	1	-	43451827	43452046	43451827	43451847	43451934	43452046	8311	58,54	31,40	25,29	31,25	160	73	0.0622533	0.284374	0.461,0.381	0.269,0.346	0.114	0.114
6620	ENSG00000072778	ACADVL	17	+	7224479	7224660	7224479	7224552	7224636	7224660	6620	47,35	4,0	19,27	0,0	157	73	0.0623476	0.28462	0.845,1.0	1.0,1.0	-0.078	0.078
6008	ENSG00000163050	ADCK3	1	+	226982026	226982763	226982026	226982149	226982677	226982763	6008	25,37	62,57	32,36	42,40	601	73	0.0625409	0.285318	0.047,0.073	0.085,0.099	-0.032	0.032
5216	ENSG00000156345	CDK20	9	-	87969193	87970897	87969193	87969349	87970775	87970897	5216	125138	0,0	100,99	3,0	1499	73	0.0627851	0.286246	1.0,1.0	0.619,1.0	0.191	0.191
8506	ENSG00000177697	CD151	11	+	836250	836843	836250	836442	836768	836843	8506	161129	287306	39,17	92,67	399	73	0.0628556	0.286383	0.093,0.072	0.072,0.044	0.024	0.024
1466	ENSG00000135473	PAN2	12	-	56319087	56319487	56319087	56319181	56319307	56319487	1466	115,87	44,68	120160	41,54	199	73	0.0629562	0.286656	0.489,0.319	0.518,0.521	-0.116	0.116
3333	ENSG00000142303	ADAMTS10	19	-	8596072	8596412	8596072	8596219	8596306	8596412	3333	11,4	8,12	7,3	1,2	160	73	0.063215	0.286994	0.386,0.132	0.762,0.406	-0.325	0.325
5743	ENSG00000174365	SNHG11	20	+	38446886	38447623	38446886	38446948	38447465	38447623	5743	112121	0,0	33,41	0,3	590	73	0.0631788	0.286994	1.0,1.0	1.0,0.628	0.186	0.186
6860	ENSG00000060971	ACAA1	3	-	38125825	38126700	38125825	38125881	38126161	38126700	6860	33,6	34,38	6,9	28,29	353	73	0.0632746	0.286994	0.167,0.032	0.042,0.06	0.049	0.049
7035	ENSG00000127054	CPSF3L	1	-	1320455	1321093	1320455	1320496	1320995	1321093	7035	33,39	1,2	29,35	0,0	572	73	0.0632128	0.286994	0.808,0.713	1.0,1.0	-0.24	0.24
8290	ENSG00000092330	TINF2	14	-	24239642	24240155	24239642	24239931	24240063	24240155	8290	143127	23,22	151249	16,26	205	73	0.0631576	0.286994	0.689,0.673	0.771,0.773	-0.091	0.091
891	ENSG00000203995	ZYG11A	1	+	52877772	52877969	52877772	52877843	52877924	52877969	891	5,1	10,15	10,9	13,21	154	73	0.063246	0.286994	0.192,0.031	0.267,0.169	-0.107	0.107
5939	ENSG00000184009	ACTG1	17	-	81512231	81512781	81512231	81512360	81512733	81512781	5939	259198	23462122	135159	19401733	446	73	0.0638877	0.289589	0.018,0.015	0.011,0.015	0.004	0.004
3002	ENSG00000103168	TAF1C	16	-	84183075	84183328	84183075	84183149	84183243	84183328	3002	8,6	29,24	6,1	33,29	167	73	0.063968	0.289766	0.108,0.099	0.074,0.015	0.059	0.059
5956	ENSG00000148985	PGAP2	11	+	3823882	3824376	3823882	3824135	3824269	3824376	5956	13,16	17,28	11,8	26,31	207	73	0.0640599	0.289996	0.212,0.168	0.13,0.083	0.083	0.083
5247	ENSG00000179335	CLK3	15	+	74622119	74622560	74622119	74622216	74622493	74622560	5247	12,13	57,44	18,23	56,40	350	73	0.0641994	0.290255	0.042,0.058	0.063,0.107	-0.035	0.035
8535	ENSG00000119689	DLST	14	+	74889106	74889349	74889106	74889147	74889276	74889349	8535	24,14	4,3	12,6	6,3	202	73	0.0641894	0.290255	0.684,0.628	0.42,0.42	0.236	0.236
953	ENSG00000241370	RPP21	6	+	30345158	30345398	30345158	30345228	30345297	30345398	953	45,62	100,67	29,23	61,68	142	73	0.0643035	0.29054	0.188,0.322	0.196,0.148	0.083	0.083
8187	ENSG00000104904	OAZ1	19	+	2271384	2271954	2271384	2271530	2271781	2271954	8187	275241	11011253	143200	980981	324	73	0.064641	0.291878	0.053,0.042	0.032,0.044	0.01	0.01
1776	ENSG00000125447	GGA3	17	-	75240341	75241057	75240341	75240412	75240811	75241057	1776	25,27	36,42	33,30	25,32	472	73	0.064803	0.292235	0.097,0.09	0.17,0.127	-0.055	0.055
2244	ENSG00000099797	TECR	19	+	14563657	14563903	14563657	14563702	14563799	14563903	2244	41,64	209232	53,49	335271	170	73	0.0647621	0.292235	0.078,0.106	0.064,0.072	0.024	0.024
94	ENSG00000088340	FER1L4	20	-	35559340	35560638	35559340	35559627	35560539	35560638	94	0,6	1,0	6,10	0,0	985	73	0.064865	0.292327	0.0,1.0	1.0,1.0	-0.5	0.5
4752	ENSG00000169371	SNUPN	15	-	75600790	75601218	75600790	75600890	75601137	75601218	4752	1,1	3,2	4,6	2,7	320	73	0.0650084	0.2926	0.071,0.102	0.313,0.164	-0.152	0.152
6466	ENSG00000100429	HDAC10	22	-	50245674	50246092	50245674	50245736	50245909	50246092	6466	99,75	3,1	77,86	1,0	246	73	0.0649702	0.2926	0.907,0.957	0.958,1.0	-0.047	0.047
1911	ENSG00000064687	ABCA7	19	+	1057968	1058157	1057968	1058059	1058145	1058157	1911	3,1	21,7	3,8	15,13	159	73	0.0652912	0.293498	0.062,0.062	0.084,0.22	-0.09	0.09
8827	ENSG00000165195	PIGA	X	-	15324664	15325152	15324664	15324871	15325019	15325152	8827	13,12	37,33	5,8	31,40	221	73	0.0652838	0.293498	0.104,0.107	0.051,0.062	0.049	0.049
2118	ENSG00000185798	WDR53	3	-	196566876	196567307	196566876	196566995	196567190	196567307	2118	72,72	6,3	54,75	1,2	268	73	0.0653985	0.293793	0.766,0.867	0.936,0.911	-0.107	0.107
6057	ENSG00000158769	F11R	1	-	161001019	161001353	161001019	161001127	161001284	161001353	6057	10,2	38,26	0,4	20,32	230	73	0.0657995	0.295407	0.077,0.024	0.0,0.038	0.032	0.032
474	ENSG00000170581	STAT2	12	-	56350096	56350432	56350096	56350190	56350411	56350432	474	26,19	15,20	41,44	13,23	294	73	0.0659278	0.295606	0.301,0.191	0.439,0.322	-0.135	0.135
7447	ENSG00000139641	ESYT1	12	+	56131039	56131316	56131039	56131113	56131243	56131316	7447	5,5	39,50	2,4	69,70	203	73	0.0659137	0.295606	0.044,0.035	0.01,0.02	0.025	0.025
1779	ENSG00000125447	GGA3	17	-	75241614	75242473	75241614	75241696	75242335	75242473	1779	41,51	30,27	62,63	57,64	712	73	0.0660722	0.296066	0.123,0.162	0.1,0.092	0.047	0.047
2414	ENSG00000160949	TONSL	8	-	144438474	144438664	144438474	144438560	144438652	144438664	2414	27,14	55,63	7,11	56,36	165	73	0.0663854	0.29728	0.178,0.09	0.052,0.119	0.049	0.049
1561	ENSG00000141002	TCF25	16	+	89904117	89905096	89904117	89904205	89904941	89905096	1561	84,68	0,0	49,72	3,0	809	73	0.066496	0.297398	1.0,1.0	0.596,1.0	0.202	0.202
7665	ENSG00000168970	JMJD7-PLA2G4B	15	+	41836474	41836940	41836474	41836551	41836780	41836940	7665	16,11	10,11	10,4	11,13	302	73	0.0664942	0.297398	0.279,0.195	0.18,0.069	0.113	0.113
204	ENSG00000054148	PHPT1	9	+	136850012	136850560	136850012	136850137	136850505	136850560	204	181152	8,2	61,52	6,3	441	73	0.0666125	0.297542	0.789,0.926	0.627,0.742	0.173	0.173
2883	ENSG00000164985	PSIP1	9	-	15468819	15469058	15468819	15468843	15468956	15469058	2883	40,52	253352	24,49	290388	186	73	0.0666093	0.297542	0.058,0.055	0.031,0.047	0.018	0.018
7193	ENSG00000154122	ANKH	5	-	14716705	14717088	14716705	14716835	14716941	14717088	7193	6,8	1,1	7,3	0,0	179	73	0.0666891	0.297695	0.71,0.765	1.0,1.0	-0.262	0.262
5577	ENSG00000008710	PKD1	16	-	2105321	2106024	2105321	2105474	2105864	2106024	5577	82,92	23,37	8,14	7,7	463	73	0.0667804	0.297914	0.36,0.282	0.153,0.24	0.124	0.124
132	ENSG00000143811	PYCR2	1	-	225922203	225923079	225922203	225922383	225923000	225923079	132	511350	2,3	251286	1,0	690	73	0.0668431	0.298005	0.964,0.925	0.964,1.0	-0.037	0.037
7195	ENSG00000100567	PSMA3	14	+	58269974	58270485	58269974	58270123	58270417	58270485	7195	86,72	0,0	72144	4,0	367	73	0.0669509	0.298297	1.0,1.0	0.782,1.0	0.109	0.109
1716	ENSG00000115159	GPD2	2	+	156578888	156579164	156578888	156579001	156579085	156579164	1716	0,4	13,14	4,6	14,12	157	73	0.0671694	0.299082	0.0,0.117	0.117,0.189	-0.095	0.095
3665	ENSG00000136718	IMP4	2	+	130345778	130346112	130345778	130345933	130346017	130346112	3665	18,9	92,85	14,12	46,47	157	73	0.0673358	0.299634	0.083,0.047	0.124,0.106	-0.05	0.05
8123	ENSG00000161204	ABCF3	3	+	184192600	184192896	184192600	184192689	184192804	184192896	8123	17,17	29,29	9,4	26,16	188	73	0.0675461	0.30038	0.185,0.185	0.118,0.088	0.082	0.082
1485	ENSG00000100075	SLC25A1	22	-	19176420	19176633	19176420	19176494	19176581	19176633	1485	29,19	1,0	19,26	1,2	160	73	0.0676867	0.300626	0.93,1.0	0.897,0.856	0.089	0.089
3984	ENSG00000140983	RHOT2	16	+	670891	671203	670891	671000	671114	671203	3984	99,79	6,6	63,71	0,4	187	73	0.0676608	0.300626	0.866,0.837	1.0,0.874	-0.086	0.086
9153	ENSG00000165792	METTL17	14	+	20990229	20990598	20990229	20990383	20990463	20990598	9153	29,43	98,98	53,38	81,87	153	73	0.0680246	0.301937	0.124,0.173	0.238,0.172	-0.056	0.056
7347	ENSG00000115548	KDM3A	2	+	86478607	86480362	86478607	86478735	86480166	86480362	7347	64,40	57,52	19,22	32,35	1504	73	0.0681438	0.302276	0.052,0.036	0.028,0.03	0.015	0.015
4422	ENSG00000144591	GMPPA	2	+	219501475	219502037	219501475	219501581	219501850	219502037	4422	26,16	3,0	16,15	0,0	342	73	0.0682019	0.302343	0.649,1.0	1.0,1.0	-0.175	0.175
5627	ENSG00000140995	DEF8	16	+	89964220	89964575	89964220	89964310	89964465	89964575	5627	9,10	44,30	1,3	17,15	228	73	0.0682684	0.302448	0.061,0.096	0.018,0.06	0.04	0.04
6427	ENSG00000117385	P3H1	1	-	42746374	42747412	42746374	42746852	42747271	42747412	6427	37,44	49,68	37,40	34,37	492	73	0.0683521	0.302629	0.101,0.088	0.139,0.138	-0.044	0.044
3964	ENSG00000178127	NDUFV2	18	+	9119330	9119525	9119330	9119388	9119473	9119525	3964	27,30	179155	9,28	134197	158	73	0.0684062	0.302678	0.065,0.082	0.03,0.062	0.028	0.028
4505	ENSG00000132781	MUTYH	1	-	45332762	45333324	45332762	45333170	45333284	45333324	4505	15,15	35,36	9,14	47,52	187	73	0.0684566	0.302711	0.143,0.14	0.07,0.095	0.059	0.059
3340	ENSG00000134222	PSRC1	1	-	109282517	109282731	109282517	109282575	109282679	109282731	3340	17,19	33,34	5,6	12,27	177	73	0.0686563	0.303024	0.175,0.187	0.147,0.084	0.066	0.066
380	ENSG00000102317	RBM3	X	+	48575560	48576083	48575560	48575667	48575814	48576083	380	67,54	8,18	70,56	5,7	220	73	0.0686375	0.303024	0.735,0.499	0.823,0.726	-0.157	0.157
7574	ENSG00000130811	EIF3G	19	-	10118867	10119171	10118867	10118956	10119066	10119171	7574	42,43	9,7	42,61	5,4	183	73	0.0686459	0.303024	0.651,0.71	0.77,0.859	-0.134	0.134
4645	ENSG00000123154	WDR83	19	+	12669754	12670080	12669754	12669893	12669976	12670080	4645	72,56	12,25	21,22	16,10	156	73	0.0687328	0.303172	0.737,0.512	0.38,0.507	0.181	0.181
4493	ENSG00000109475	RPL34	4	+	108620625	108622024	108620625	108620801	108621950	108622024	4493	345317	1,0	318487	3,1	1222	73	0.0687881	0.303226	0.954,1.0	0.864,0.967	0.061	0.061
1412	ENSG00000157978	LDLRAP1	1	+	25563660	25565207	25563660	25563791	25565172	25565207	1412	27,43	27,14	17,4	15,7	1454	73	0.0690808	0.304327	0.048,0.134	0.054,0.028	0.05	0.05
9038	ENSG00000130726	TRIM28	19	+	58548718	58548910	58548718	58548776	58548864	58548910	9038	91107	4,1	101,82	0,0	161	73	0.0691439	0.304414	0.912,0.98	1.0,1.0	-0.054	0.054
1778	ENSG00000125447	GGA3	17	-	75241399	75241696	75241399	75241516	75241614	75241696	1778	13,20	36,57	38,25	40,64	171	73	0.0692553	0.304605	0.134,0.13	0.289,0.143	-0.084	0.084
5855	ENSG00000060138	YBX3	12	-	10701959	10704148	10701959	10702131	10704050	10704148	5855	185261	12,22	169246	2,13	1992	73	0.0692736	0.304605	0.361,0.303	0.756,0.409	-0.251	0.251
8064	ENSG00000115414	FN1	2	-	215379129	215382325	215379129	215379317	215382211	215382325	8064	75,64	1,3	22,30	3,2	2967	73	0.0693239	0.304637	0.649,0.344	0.153,0.27	0.285	0.285
8741	ENSG00000182196	ARL6IP4	12	+	122981128	122981879	122981128	122981299	122981570	122981879	8741	140,94	67,58	90,99	32,38	344	73	0.0694017	0.304789	0.307,0.256	0.374,0.356	-0.084	0.084
1417	ENSG00000070610	GBA2	9	-	35738036	35738269	35738036	35738152	35738231	35738269	1417	83,58	69,59	38,47	58,55	152	73	0.069523	0.305131	0.366,0.321	0.239,0.291	0.079	0.079
2282	ENSG00000168811	IL12A	3	+	159993450	159993609	159993450	159993492	159993567	159993609	2282	1,0	2,4	4,0	6,7	148	73	0.0697111	0.305767	0.198,0.0	0.247,0.0	-0.024	0.024
3664	ENSG00000136718	IMP4	2	+	130345375	130345699	130345375	130345485	130345566	130345699	3664	38,36	103,97	18,22	73,92	154	73	0.0698667	0.306258	0.149,0.15	0.105,0.102	0.046	0.046
5451	ENSG00000172732	MUS81	11	+	65864719	65865145	65864719	65864815	65865016	65865145	5451	93,65	46,41	53,48	44,39	274	73	0.070004	0.306479	0.35,0.297	0.243,0.247	0.079	0.079
6425	ENSG00000117385	P3H1	1	-	42754868	42755217	42754868	42754990	42755164	42755217	6425	63,65	106107	60,79	72,92	247	73	0.0699917	0.306479	0.149,0.152	0.198,0.202	-0.05	0.05
4520	ENSG00000213339	QTRT1	19	+	10701949	10702254	10701949	10702018	10702115	10702254	4520	36,19	39,31	15,29	44,49	170	73	0.0704594	0.30822	0.284,0.208	0.128,0.203	0.08	0.08
7836	ENSG00000105698	USF2	19	+	35278945	35279308	35278945	35279074	35279138	35279308	7836	147120	1,5	26,23	0,0	137	73	0.070489	0.30822	0.987,0.927	1.0,1.0	-0.043	0.043
1632	ENSG00000183010	PYCR1	17	-	81936747	81937257	81936747	81936861	81937241	81937257	1632	112133	14,9	117,52	20,9	453	73	0.0706106	0.308369	0.563,0.704	0.485,0.482	0.15	0.15
7938	ENSG00000124574	ABCC10	6	+	43437933	43438795	43437933	43438013	43438623	43438795	7938	3,11	15,7	10,0	23,16	683	73	0.0705801	0.308369	0.021,0.144	0.044,0.0	0.06	0.06
6200	ENSG00000108963	DPH1	17	+	2035969	2036686	2035969	2036091	2036528	2036686	6200	15,10	26,57	31,14	42,44	510	73	0.0706647	0.308415	0.076,0.024	0.096,0.044	-0.02	0.02
2942	ENSG00000124357	NAGK	2	+	71072640	71073594	71072640	71072751	71073462	71073594	2942	58,50	3,0	34,52	0,0	784	73	0.0708926	0.309099	0.643,1.0	1.0,1.0	-0.178	0.178
5433	ENSG00000213983	AP1G2	14	-	23563583	23563856	23563583	23563638	23563715	23563856	5433	10,10	50,34	8,8	55,78	150	73	0.0709091	0.309099	0.089,0.125	0.066,0.048	0.05	0.05
7732	ENSG00000198728	LDB1	10	-	102111068	102111317	102111068	102111144	102111255	102111317	7732	15,11	77,72	14,13	44,41	184	73	0.0709583	0.309122	0.072,0.057	0.112,0.112	-0.048	0.048
8051	ENSG00000177731	FLII	17	-	18245554	18246062	18245554	18245660	18245743	18246062	8051	52,23	155150	19,18	114116	156	73	0.0710738	0.309434	0.136,0.067	0.072,0.068	0.032	0.032
4185	ENSG00000103024	NME3	16	-	1771069	1771410	1771069	1771171	1771279	1771410	4185	100,49	73,62	26,30	49,34	181	73	0.0712674	0.310086	0.356,0.242	0.176,0.262	0.08	0.08
699	ENSG00000273841	TAF9	5	-	69366502	69366821	69366502	69366595	69366695	69366821	699	24,55	3,1	20,25	3,4	173	73	0.0713963	0.310455	0.771,0.959	0.738,0.725	0.133	0.133
8926	ENSG00000165487	MICU2	13	-	21495160	21496160	21495160	21495318	21496051	21496160	8926	8,6	32,49	30,34	99128	806	73	0.0715909	0.311109	0.022,0.011	0.027,0.023	-0.009	0.009
7111	ENSG00000160294	MCM3AP	21	-	46246306	46246886	46246306	46246404	46246627	46246886	7111	111106	76,88	118142	49,92	296	73	0.0718517	0.312051	0.265,0.229	0.373,0.276	-0.078	0.078
3546	ENSG00000099341	PSMD8	19	+	38376159	38376454	38376159	38376232	38376351	38376454	3546	50,62	370428	73,57	338342	192	73	0.0722712	0.313486	0.049,0.052	0.076,0.06	-0.018	0.018
6748	ENSG00000255152	MSH5-SAPCD1	6	+	31753382	31753629	31753382	31753439	31753566	31753629	6748	27,23	36,40	14,20	48,38	200	73	0.0722612	0.313486	0.215,0.173	0.096,0.161	0.066	0.066
6671	ENSG00000140525	FANCI	15	+	89261600	89261847	89261600	89261741	89261820	89261847	6671	10,19	143124	28,27	143182	152	73	0.0723714	0.313728	0.032,0.069	0.086,0.067	-0.026	0.026
2729	ENSG00000166986	MARS	12	+	57516244	57516655	57516244	57516337	57516434	57516655	2729	50,71	201236	58,62	242360	170	73	0.0724711	0.313967	0.097,0.114	0.093,0.069	0.025	0.025
968	ENSG00000248101	AC002116.8	19	-	36010566	36011077	36010566	36010683	36010893	36011077	968	33,29	4,12	15,27	13,12	283	73	0.0725746	0.314223	0.68,0.384	0.229,0.367	0.234	0.234
4917	ENSG00000014216	CAPN1	11	+	65210813	65212005	65210813	65210872	65211259	65212005	4917	3,4	56,42	5,8	27,50	460	73	0.0727641	0.31485	0.008,0.015	0.029,0.025	-0.016	0.016
4898	ENSG00000136271	DDX56	7	-	44573582	44573925	44573582	44573744	44573835	44573925	4898	11,18	101114	4,6	72,63	164	73	0.0728469	0.315015	0.046,0.066	0.024,0.041	0.024	0.024
2925	ENSG00000135506	OS9	12	+	57715759	57716193	57715759	57715970	57716088	57716193	2925	39,34	43,51	41,37	39,25	191	73	0.0732409	0.316365	0.257,0.203	0.287,0.361	-0.094	0.094
4233	ENSG00000140497	SCAMP2	15	-	74852068	74854119	74852068	74852186	74854020	74854119	4233	29,20	55101	28,22	50,47	1907	73	0.0732487	0.316365	0.02,0.008	0.021,0.018	-0.005	0.005
3248	ENSG00000076706	MCAM	11	-	119310755	119311185	119310755	119310903	119311089	119311185	3248	23,17	31,21	10,10	29,18	259	73	0.0735813	0.317607	0.173,0.186	0.089,0.135	0.067	0.067
475	ENSG00000170581	STAT2	12	-	56354777	56355351	56354777	56354863	56355275	56355351	475	81,39	19,14	120,96	16,19	485	73	0.0736921	0.31789	0.391,0.295	0.53,0.432	-0.138	0.138
4168	ENSG00000139112	GABARAPL1	12	+	10213835	10214187	10213835	10213974	10214073	10214187	4168	10,4	1,0	10,9	0,3	172	73	0.0738378	0.318324	0.809,1.0	1.0,0.56	0.125	0.125
1221	ENSG00000128534	LSM8	7	+	118188277	118192155	118188277	118188405	118191916	118192155	1221	181233	0,0	130182	1,1	3584	73	0.0740993	0.319256	1.0,1.0	0.726,0.788	0.243	0.243
1729	ENSG00000114391	RPL24	3	-	101686537	101686705	101686537	101686557	101686671	101686705	1729	119143	30233243	140179	23873692	187	73	0.0746247	0.321324	0.015,0.017	0.022,0.019	-0.004	0.004
7900	ENSG00000113240	CLK4	5	-	178616881	178618778	178616881	178616948	178617343	178618778	7900	23,20	22,12	9,15	12,23	468	73	0.0746747	0.321343	0.14,0.206	0.105,0.092	0.074	0.074
1993	ENSG00000163516	ANKZF1	2	+	219234132	219235312	219234132	219234288	219234825	219235312	1993	166131	39,63	134223	35,44	610	73	0.0749769	0.32225	0.337,0.199	0.314,0.378	-0.078	0.078
5921	ENSG00000137822	TUBGCP4	15	+	43401715	43403799	43401715	43401850	43403682	43403799	5921	135125	15,24	105128	18,38	1905	73	0.0749517	0.32225	0.256,0.166	0.183,0.114	0.063	0.063
8147	ENSG00000006015	C19orf60	19	+	18590853	18592336	18590853	18590933	18592107	18592336	8147	94,73	40,59	59,36	41,41	1247	73	0.0751193	0.322665	0.121,0.068	0.078,0.049	0.031	0.031
4032	ENSG00000110455	ACCS	11	+	44077844	44078784	44077844	44077922	44078683	44078784	4032	115,59	0,2	147163	2,5	834	73	0.0752677	0.32291	1.0,0.721	0.865,0.74	0.058	0.058
8558	ENSG00000258388	PPT2-EGFL8	6	+	32155767	32155978	32155767	32155783	32155850	32155978	8558	6,0	2,2	6,2	0,2	140	73	0.0752644	0.32291	0.61,0.0	1.0,0.343	-0.366	0.366
3256	ENSG00000214063	TSPAN4	11	+	865569	865753	865569	865614	865693	865753	3256	27,22	56,39	12,2	32,15	152	73	0.0753798	0.323194	0.188,0.213	0.153,0.06	0.094	0.094
4944	ENSG00000205581	HMGN1	21	-	39348421	39348577	39348421	39348451	39348544	39348577	4944	186213	9281170	119218	10441134	166	73	0.0754962	0.323496	0.081,0.074	0.048,0.078	0.014	0.014
1170	ENSG00000104231	ZFAND1	8	-	81714598	81714895	81714598	81714659	81714803	81714895	1170	10,12	2,5	15,34	26,16	217	73	0.075784	0.324532	0.627,0.447	0.163,0.417	0.247	0.247
6006	ENSG00000141503	MINK1	17	+	4890221	4890735	4890221	4890308	4890516	4890735	6006	9,4	0,0	17,21	0,3	281	73	0.0760276	0.325378	1.0,1.0	1.0,0.645	0.177	0.177
5782	ENSG00000169738	DCXR	17	-	82036190	82036643	82036190	82036308	82036543	82036643	5782	101108	5,3	97101	1,2	308	73	0.0763666	0.326591	0.827,0.895	0.958,0.923	-0.08	0.08
7893	ENSG00000197121	PGAP1	2	-	196847002	196848037	196847002	196847200	196847946	196848037	7893	6,0	5,1	11,13	7,3	819	73	0.0764036	0.326591	0.097,0.0	0.123,0.279	-0.153	0.153
4558	ENSG00000117877	CD3EAP	19	+	45406661	45407235	45406661	45406682	45407093	45407235	4558	36,30	0,3	24,31	0,1	484	73	0.0765215	0.32687	1.0,0.601	1.0,0.824	-0.111	0.111
7386	ENSG00000237441	RGL2	6	-	33293794	33294066	33293794	33293935	33294033	33294066	7386	11,9	0,3	6,10	0,1	171	73	0.0765617	0.32687	1.0,0.562	1.0,0.81	-0.124	0.124
443	ENSG00000100911	PSME2	14	-	24145709	24146240	24145709	24145896	24146207	24146240	443	51,41	2,3	64,82	13,6	384	73	0.0767582	0.327313	0.829,0.722	0.483,0.722	0.173	0.173
7379	ENSG00000165125	TRPV6	7	-	142873447	142874142	142873447	142873716	142874075	142874142	7379	0,7	1,3	2,0	2,1	432	73	0.0767301	0.327313	0.0,0.283	0.145,0.0	0.069	0.069
3423	ENSG00000271853	RP1-178F15.5	1	-	153632033	153632240	153632033	153632063	153632154	153632240	3423	38,57	6,8	21,43	5,14	164	73	0.076853	0.327519	0.738,0.76	0.652,0.578	0.134	0.134
9021	ENSG00000165283	STOML2	9	-	35100597	35101011	35100597	35100726	35100931	35101011	9021	93,92	628692	129109	658652	278	73	0.0770401	0.328088	0.037,0.034	0.049,0.042	-0.01	0.01
9102	ENSG00000143418	CERS2	1	-	150966755	150967202	150966755	150966862	150967038	150967202	9102	23,27	0,0	3,27	0,3	249	73	0.0770794	0.328088	1.0,1.0	1.0,0.725	0.137	0.137
7028	ENSG00000127054	CPSF3L	1	-	1312225	1312501	1312225	1312368	1312439	1312501	7028	36,39	32,41	15,11	19,24	144	73	0.0773967	0.32924	0.363,0.325	0.286,0.189	0.106	0.106
2607	ENSG00000067064	IDI1	10	-	1043300	1044171	1043300	1043393	1043998	1044171	2607	52,43	73,88	67,61	74,78	678	73	0.0774949	0.329458	0.071,0.05	0.089,0.078	-0.023	0.023
1200	ENSG00000108107	RPL28	19	+	55386569	55388048	55386569	55386693	55387929	55388048	1200	762744	35434074	624612	24892616	1309	73	0.0776083	0.329563	0.012,0.01	0.014,0.013	-0.003	0.003
3577	ENSG00000125755	SYMPK	19	-	45854174	45854507	45854174	45854240	45854390	45854507	3577	3,1	46,52	11,7	118107	223	73	0.0776772	0.329563	0.021,0.006	0.03,0.021	-0.012	0.012
477	ENSG00000148688	RPP30	10	+	90894774	90895483	90894774	90894891	90895453	90895483	477	49,33	79,66	31,52	85131	635	73	0.0777296	0.329563	0.067,0.054	0.04,0.044	0.019	0.019
6782	ENSG00000196998	WDR45	X	-	49076644	49077911	49076644	49076753	49077836	49077911	6782	409399	3,5	482567	2,2	1156	73	0.0777212	0.329563	0.896,0.834	0.938,0.947	-0.077	0.077
8129	ENSG00000161204	ABCF3	3	+	184187396	184187761	184187396	184187443	184187663	184187761	8129	24,7	42,44	10,32	35,23	293	73	0.0777531	0.329563	0.125,0.038	0.066,0.257	-0.08	0.08
4724	ENSG00000139428	MMAB	12	-	109561039	109561329	109561039	109561104	109561242	109561329	4724	3,5	2,3	2,4	9,5	211	73	0.07807	0.330708	0.342,0.366	0.071,0.217	0.21	0.21
1005	ENSG00000077235	GTF3C1	16	-	27463540	27464836	27463540	27463592	27464394	27464836	1005	55,78	45,37	41,74	24,18	875	73	0.0782395	0.331227	0.093,0.15	0.125,0.255	-0.069	0.069
5385	ENSG00000172053	QARS	3	-	49103344	49103706	49103344	49103409	49103630	49103706	5385	57,30	88101	26,41	114100	294	73	0.0783882	0.331657	0.139,0.069	0.054,0.092	0.031	0.031
6559	ENSG00000204580	DDR1	6	+	30888687	30889010	30888687	30888814	30888907	30889010	6559	10,2	32,48	2,0	13,11	166	73	0.0785161	0.331999	0.121,0.018	0.063,0.0	0.038	0.038
5967	ENSG00000076382	SPAG5	17	-	28578217	28578528	28578217	28578292	28578372	28578528	5967	19,21	95,91	23,21	48,80	153	73	0.0788416	0.332976	0.087,0.099	0.186,0.111	-0.055	0.055
9039	ENSG00000130726	TRIM28	19	+	58548718	58548910	58548718	58548776	58548861	58548910	9039	81,93	210260	70,71	247260	158	73	0.0788308	0.332976	0.151,0.142	0.116,0.112	0.032	0.032
7890	ENSG00000255508	RP11-864I4.1	11	-	62572583	62574908	62572583	62572742	62574676	62574908	7890	259173	2,2	286253	2,0	2007	73	0.0789288	0.333145	0.825,0.759	0.839,1.0	-0.127	0.127
1370	ENSG00000158941	CCAR2	8	+	22618616	22619015	22618616	22618728	22618826	22619015	1370	18,15	42,62	7,6	29,44	171	73	0.0789934	0.333218	0.155,0.094	0.093,0.055	0.051	0.051
5141	ENSG00000175634	RPS6KB2	11	+	67433125	67433447	67433125	67433216	67433339	67433447	5141	27,29	101118	22,13	102109	196	73	0.0791368	0.333624	0.091,0.084	0.074,0.043	0.029	0.029
6702	ENSG00000163743	RCHY1	4	-	75490580	75491782	75490580	75490701	75491723	75491782	6702	7,6	3,3	16,10	0,2	1095	73	0.0794366	0.334687	0.135,0.118	1.0,0.25	-0.498	0.498
2575	ENSG00000178761	FAM219B	15	-	74899991	74902786	74899991	74900137	74902603	74902786	2575	17991663	3,0	12511861	4,3	2539	73	0.0797387	0.335759	0.945,1.0	0.9,0.947	0.049	0.049
892	ENSG00000182400	TRAPPC6B	14	-	39158284	39159550	39158284	39158402	39159449	39159550	892	23,14	22,15	19,29	12,14	1120	73	0.0801722	0.337383	0.064,0.057	0.094,0.119	-0.046	0.046
6807	ENSG00000164088	PPM1M	3	+	52248152	52248453	52248152	52248237	52248320	52248453	6807	9,15	0,0	16,9	0,3	156	73	0.0806061	0.338675	1.0,1.0	1.0,0.584	0.208	0.208
770	ENSG00000172932	ANKRD13D	11	+	67291475	67291746	67291475	67291521	67291602	67291746	770	8,5	29,29	3,0	10,16	154	73	0.0806232	0.338675	0.116,0.076	0.125,0.0	0.034	0.034
7895	ENSG00000103174	NAGPA	16	-	5027134	5027379	5027134	5027198	5027277	5027379	7895	7,6	13,21	1,4	15,15	152	73	0.0805827	0.338675	0.205,0.121	0.031,0.114	0.09	0.09
1695	ENSG00000130731	C16orf13	16	-	634718	634894	634718	634797	634888	634894	1695	47,36	105,72	27,30	74105	164	73	0.0806861	0.338738	0.166,0.182	0.14,0.113	0.047	0.047
5083	ENSG00000133316	WDR74	11	-	62833617	62833937	62833617	62833674	62833791	62833937	5083	20,18	54,62	8,19	69,68	190	73	0.0807396	0.33876	0.125,0.1	0.043,0.097	0.042	0.042
1623	ENSG00000061273	HDAC7	12	-	47784078	47785471	47784078	47784217	47785386	47785471	1623	61,69	28,40	45,63	15,20	1242	73	0.0811125	0.340123	0.114,0.092	0.15,0.156	-0.05	0.05
5994	ENSG00000167995	BEST1	11	+	61955106	61955951	61955106	61955201	61955717	61955951	5994	22,29	8,18	25,12	6,2	589	73	0.0813019	0.340714	0.254,0.166	0.341,0.426	-0.173	0.173
4482	ENSG00000115875	SRSF7	2	-	38748578	38749705	38748578	38748653	38749528	38749705	4482	926778	192255	612931	129186	948	73	0.0818941	0.342992	0.271,0.19	0.268,0.278	-0.043	0.043
7642	ENSG00000182199	SHMT2	12	+	57232210	57232575	57232210	57232292	57232424	57232575	7642	71101	37,34	38,74	13,12	205	73	0.0820955	0.343632	0.406,0.514	0.51,0.687	-0.139	0.139
3293	ENSG00000174080	CTSF	11	-	66564087	66564648	66564087	66564146	66564557	66564648	3293	62,27	27,29	18,36	9,6	484	73	0.0824673	0.344983	0.257,0.123	0.232,0.475	-0.163	0.163
3858	ENSG00000115524	SF3B1	2	-	197418795	197420542	197418795	197418951	197420427	197420542	3858	415404	0,1	6541182	5,0	1549	73	0.0825914	0.345297	1.0,0.95	0.86,1.0	0.045	0.045
5605	ENSG00000099622	CIRBP	19	+	1270879	1271016	1270879	1270882	1270927	1271016	5605	78,96	58,50	123161	70,38	118	73	0.0828386	0.346126	0.454,0.543	0.521,0.724	-0.124	0.124
1644	ENSG00000164896	FASTK	7	-	151076912	151077780	151076912	151077236	151077309	151077780	1644	123119	42,55	63,52	30,41	146	73	0.0829259	0.346246	0.594,0.52	0.512,0.388	0.107	0.107
54	ENSG00000213920	MDP1	14	-	24215551	24215797	24215551	24215662	24215736	24215797	54	53,37	32,39	24,36	35,42	147	73	0.0829656	0.346246	0.451,0.32	0.254,0.299	0.109	0.109
6505	ENSG00000131652	THOC6	16	+	3025707	3026288	3025707	3025823	3025923	3026288	6505	8,14	19,37	13,8	49,53	173	73	0.0832954	0.347417	0.151,0.138	0.101,0.06	0.064	0.064
4314	ENSG00000100099	HPS4	22	-	26466050	26466260	26466050	26466104	26466225	26466260	4314	37,15	11,2	15,13	9,6	194	73	0.0834688	0.347935	0.559,0.738	0.385,0.449	0.232	0.232
620	ENSG00000188603	CLN3	16	-	28482326	28482545	28482326	28482385	28482476	28482545	620	13,4	0,0	9,13	0,3	164	73	0.0836004	0.348277	1.0,1.0	1.0,0.659	0.17	0.17
8302	ENSG00000175203	DCTN2	12	-	57532573	57532810	57532573	57532643	57532732	57532810	8302	12,18	215320	15,33	269282	162	73	0.0839573	0.349352	0.025,0.025	0.025,0.05	-0.013	0.013
8338	ENSG00000102878	HSF4	16	+	67165521	67165846	67165521	67165630	67165718	67165846	8338	5,6	7,14	0,2	3,2	161	73	0.0839574	0.349352	0.245,0.163	0.0,0.312	0.048	0.048
5291	ENSG00000115459	ELMOD3	2	+	85390137	85391748	85390137	85390265	85390759	85391748	5291	37,23	45,61	10,16	15,7	567	73	0.0841825	0.350025	0.096,0.046	0.079,0.227	-0.082	0.082
6141	ENSG00000099840	IZUMO4	19	+	2097251	2097495	2097251	2097332	2097423	2097495	6141	2,1	0,10	0,1	1,7	164	73	0.0842185	0.350025	1.0,0.043	0.0,0.06	0.491	0.491
784	ENSG00000137312	FLOT1	6	-	30741613	30741799	30741613	30741704	30741791	30741799	784	32,23	89113	9,16	66,77	160	73	0.0843497	0.350364	0.141,0.085	0.059,0.087	0.04	0.04
5843	ENSG00000148187	MRRF	9	+	122285168	122285946	122285168	122285287	122285856	122285946	5843	122,73	0,0	210284	2,2	642	73	0.0844661	0.350482	1.0,1.0	0.923,0.942	0.068	0.068
6532	ENSG00000105135	ILVBL	19	-	15116000	15116321	15116000	15116071	15116151	15116321	6532	27,11	84,72	24,10	39,40	153	73	0.0844774	0.350482	0.133,0.068	0.227,0.107	-0.067	0.067
1812	ENSG00000261884	CTC-479C5.12	16	-	67935419	67935641	67935419	67935478	67935581	67935641	1812	4,7	11,16	12,6	3,12	176	73	0.0845513	0.350582	0.131,0.154	0.624,0.172	-0.256	0.256
4796	ENSG00000125968	ID1	20	+	31605282	31606515	31605282	31605813	31606052	31606515	4796	23,16	33,21	3,17	2,10	312	73	0.0846974	0.350982	0.14,0.151	0.26,0.285	-0.127	0.127
4832	ENSG00000137161	CNPY3	6	+	42935411	42935622	42935411	42935473	42935573	42935622	4832	11,11	17,14	7,2	15,11	173	73	0.084762	0.351043	0.214,0.249	0.165,0.071	0.113	0.113
6201	ENSG00000108963	DPH1	17	+	2040217	2040605	2040217	2040311	2040504	2040605	6201	91,63	0,2	102,74	3,2	266	73	0.08482	0.351077	1.0,0.896	0.903,0.91	0.041	0.041
1464	ENSG00000135473	PAN2	12	-	56322614	56323209	56322614	56322758	56323061	56323209	1464	206214	56,69	162274	46,23	376	73	0.085271	0.352737	0.417,0.376	0.406,0.698	-0.156	0.156
8936	ENSG00000104177	MYEF2	15	-	48151873	48152115	48151873	48151942	48152046	48152115	8936	7,14	0,0	59,55	0,4	177	73	0.0855394	0.353433	1.0,1.0	1.0,0.85	0.075	0.075
961	ENSG00000100299	ARSA	22	-	50627555	50628170	50627555	50627792	50627945	50628170	961	66,53	2,0	71,31	2,3	226	73	0.0854948	0.353433	0.914,1.0	0.92,0.769	0.113	0.113
4467	ENSG00000102125	TAZ	X	+	154420031	154420264	154420031	154420094	154420211	154420264	4467	37,27	100122	20,13	91,82	190	73	0.0856611	0.353521	0.124,0.078	0.078,0.057	0.034	0.034
8957	ENSG00000141425	RPRD1A	18	-	36025598	36027075	36025598	36025678	36026899	36027075	8957	396338	1,8	198457	6,11	1294	73	0.0856411	0.353521	0.957,0.704	0.651,0.701	0.155	0.155
3386	ENSG00000066044	ELAVL1	19	-	7972887	7973625	7972887	7972975	7973558	7973625	3386	16,5	0,2	6,8	0,0	656	73	0.0860245	0.354606	1.0,0.218	1.0,1.0	-0.391	0.391
4353	ENSG00000166140	ZFYVE19	15	+	40809851	40810216	40809851	40809970	40810070	40810216	4353	5,4	46,48	10,4	26,40	173	73	0.0859867	0.354606	0.044,0.034	0.14,0.04	-0.051	0.051
689	ENSG00000106290	TAF6	7	-	100113348	100113769	100113348	100113405	100113615	100113769	689	20,20	35,41	19,12	54,44	283	73	0.0862109	0.355167	0.128,0.112	0.083,0.066	0.045	0.045
1320	ENSG00000204351	SKIV2L	6	+	31969279	31969751	31969279	31969420	31969514	31969751	1320	53,30	16,20	56,64	12,17	167	73	0.0863925	0.355707	0.591,0.396	0.671,0.622	-0.153	0.153
1277	ENSG00000108592	FTSJ3	17	-	63826059	63826304	63826059	63826135	63826257	63826304	1277	10,11	67,68	8,10	31,27	195	73	0.0864873	0.35589	0.053,0.057	0.088,0.122	-0.05	0.05
140	ENSG00000182944	EWSR1	22	+	29272222	29272431	29272222	29272252	29272385	29272431	140	20,19	0,1	14,18	1,1	206	73	0.0867313	0.356478	1.0,0.871	0.832,0.864	0.088	0.088
8065	ENSG00000126870	WDR60	7	+	158902375	158905283	158902375	158902595	158905165	158905283	8065	97,61	0,1	131197	1,1	2643	73	0.0867303	0.356478	1.0,0.628	0.783,0.845	0	0
3676	ENSG00000124074	ENKD1	16	-	67666357	67666727	67666357	67666371	67666617	67666727	3676	87121	0,1	40,33	1,2	319	73	0.0867924	0.356521	1.0,0.965	0.902,0.791	0.136	0.136
9191	ENSG00000147403	RPL10	X	+	154399802	154400626	154399802	154399941	154400463	154400626	9191	996849	45555205	11211378	49686020	595	73	0.0872374	0.35814	0.026,0.02	0.027,0.027	-0.004	0.004
2891	ENSG00000169727	GPS1	17	+	82056628	82057470	82056628	82056766	82056839	82057470	2891	29,34	216273	14,7	123124	146	73	0.0876581	0.359658	0.063,0.059	0.054,0.027	0.02	0.02
4274	ENSG00000239382	ALKBH6	19	-	36013020	36013422	36013020	36013089	36013343	36013422	4274	15,8	16,27	8,8	28,31	327	73	0.0880048	0.360871	0.173,0.062	0.06,0.054	0.06	0.06
5422	ENSG00000140474	ULK3	15	-	74842074	74842420	74842074	74842118	74842279	74842420	5422	115,54	4,2	84,85	5,8	234	73	0.0881844	0.361397	0.9,0.894	0.84,0.768	0.093	0.093
1783	ENSG00000197323	TRIM33	1	-	114397607	114397990	114397607	114397860	114397939	114397990	1783	7,11	53,71	3,7	55,79	152	73	0.0885339	0.362619	0.06,0.069	0.026,0.041	0.031	0.031
316	ENSG00000197448	GSTK1	7	+	143264991	143265296	143264991	143265092	143265260	143265296	316	121,70	73,99	52,79	88,93	241	73	0.089056	0.364546	0.334,0.176	0.152,0.205	0.077	0.077
8687	ENSG00000145833	DDX46	5	+	134816429	134817714	134816429	134816606	134817495	134817714	8687	7,10	62,80	16,24	70119	962	73	0.0892002	0.364924	0.008,0.009	0.017,0.015	-0.007	0.007
3418	ENSG00000149806	FAU	11	-	65120696	65121644	65120696	65120928	65121499	65121644	3418	177174	0,0	235184	0,4	644	73	0.0892552	0.364937	1.0,1.0	1.0,0.839	0.081	0.081
1303	ENSG00000228727	SAPCD1	6	+	31764076	31764299	31764076	31764159	31764249	31764299	1303	11,13	0,3	7,17	0,0	163	73	0.0895108	0.365109	1.0,0.66	1.0,1.0	-0.17	0.17
3177	ENSG00000129347	KRI1	19	-	10564928	10565790	10564928	10565034	10565716	10565790	3177	20,22	55,44	10,23	64,62	755	73	0.089499	0.365109	0.034,0.046	0.015,0.035	0.015	0.015
3956	ENSG00000026950	BTN3A1	6	+	26409893	26410032	26409893	26409914	26410005	26410032	3956	1,6	5,1	0,4	11,9	164	73	0.0895561	0.365109	0.082,0.728	0.0,0.165	0.322	0.322
8027	ENSG00000240303	ACAD11	3	-	132578795	132579558	132578795	132579056	132579491	132579558	8027	117,74	4,10	220395	37,55	508	73	0.0895311	0.365109	0.808,0.515	0.461,0.508	0.177	0.177
8589	ENSG00000181513	ACBD4	17	+	45136499	45136776	45136499	45136620	45136691	45136776	8589	10,9	8,14	19,16	8,11	144	73	0.0894346	0.365109	0.388,0.246	0.546,0.424	-0.168	0.168
7882	ENSG00000151651	ADAM8	10	-	133271813	133272274	133271813	133272060	133272192	133272274	7882	2,1	0,0	1,3	2,0	205	73	0.0896116	0.365125	1.0,1.0	0.151,1.0	0.424	0.424
1078	ENSG00000106397	PLOD3	7	-	101211845	101212374	101211845	101211950	101212252	101212374	1078	5,13	26,40	17,5	24,17	375	73	0.0900173	0.366346	0.036,0.06	0.121,0.054	-0.039	0.039
5852	ENSG00000104892	KLC3	19	+	45350322	45350551	45350322	45350431	45350513	45350551	5852	38,31	39,53	17,22	40,42	155	73	0.0900673	0.366346	0.315,0.216	0.167,0.198	0.083	0.083
8874	ENSG00000111229	ARPC3	12	-	110436109	110436683	110436109	110436204	110436556	110436683	8874	61,27	486497	60106	550846	425	73	0.0900413	0.366346	0.021,0.009	0.018,0.021	-0.005	0.005
7132	ENSG00000155363	MOV10	1	+	112699893	112700340	112699893	112699982	112700218	112700340	7132	110,62	80,64	32,52	42,58	309	73	0.0901251	0.36637	0.245,0.186	0.153,0.175	0.052	0.052
3721	ENSG00000146414	SHPRH	6	-	145954689	145955354	145954689	145954853	145955186	145955354	3721	43,47	5,4	42,77	1,4	406	73	0.0903454	0.366843	0.607,0.679	0.883,0.776	-0.186	0.186
6536	ENSG00000105341	ATP5SL	19	-	41431318	41433434	41431318	41432408	41433271	41433434	6536	24,23	15,22	47,29	13,21	936	73	0.0903158	0.366843	0.111,0.075	0.22,0.097	-0.066	0.066
1736	ENSG00000188878	FBF1	17	-	75914121	75914932	75914121	75914298	75914746	75914932	1736	37,29	11,17	23,64	6,14	521	73	0.0906821	0.367842	0.32,0.193	0.349,0.39	-0.113	0.113
2525	ENSG00000167749	KLK4	19	-	50908358	50908829	50908358	50908495	50908578	50908829	2525	30,23	49,42	15,16	16,14	156	73	0.0906957	0.367842	0.223,0.204	0.305,0.348	-0.113	0.113
9116	ENSG00000172432	GTPBP2	6	-	43620489	43622167	43620489	43621790	43622002	43622167	9116	139141	227232	107101	189253	285	73	0.0907996	0.368051	0.136,0.135	0.127,0.093	0.026	0.026
2369	ENSG00000168566	SNRNP48	6	+	7599672	7601524	7599672	7599680	7601335	7601524	2369	43,51	8,4	103162	6,11	1728	73	0.0912564	0.369691	0.185,0.35	0.42,0.384	-0.135	0.135
7245	ENSG00000265681	RPL17	18	-	49491404	49491607	49491404	49491445	49491516	49491607	7245	47,32	2,0	29,56	2,3	144	73	0.0913208	0.369739	0.923,1.0	0.88,0.904	0.07	0.07
5516	ENSG00000135596	MICAL1	6	-	109451599	109452401	109451599	109451700	109452245	109452401	5516	53,38	8,4	28,28	4,14	618	73	0.0915717	0.37033	0.439,0.529	0.453,0.191	0.162	0.162
940	ENSG00000162576	MXRA8	1	-	1354192	1354509	1354192	1354232	1354353	1354509	940	14,16	1,1	1,12	0,1	194	73	0.0915197	0.37033	0.84,0.858	1.0,0.819	-0.06	0.06
1922	ENSG00000175727	MLXIP	12	+	122135488	122137590	122135488	122135666	122137468	122137590	1922	42,36	32,19	10,19	12,19	1875	73	0.0917614	0.370884	0.049,0.069	0.031,0.037	0.025	0.025
1806	ENSG00000101158	NELFCD	20	+	58994641	58995133	58994641	58994824	58994925	58995133	1806	218170	2,5	137166	3,9	174	73	0.0920078	0.371623	0.979,0.934	0.95,0.886	0.039	0.039
4922	ENSG00000079134	THOC1	18	-	224923	225403	224923	224994	225088	225403	4922	13,9	44,48	10,3	37,66	167	73	0.0920494	0.371623	0.114,0.076	0.106,0.019	0.033	0.033
4586	ENSG00000062822	POLD1	19	+	50401998	50402373	50401998	50402124	50402204	50402373	4586	26,23	81,56	37,19	60,41	153	73	0.0922299	0.372138	0.133,0.164	0.227,0.181	-0.055	0.055
6311	ENSG00000167393	PPP2R3B	X	-	341306	341931	341306	341396	341882	341931	6311	79,40	42,47	61,74	26,43	559	73	0.0923011	0.372212	0.197,0.1	0.235,0.183	-0.06	0.06
6565	ENSG00000104886	PLEKHJ1	19	-	2235761	2235933	2235761	2235828	2235922	2235933	6565	37,22	164168	6,11	87,62	167	73	0.0924466	0.372586	0.09,0.054	0.029,0.072	0.021	0.021
595	ENSG00000204536	CCHCR1	6	-	31144686	31145073	31144686	31144788	31144889	31145073	595	23,4	0,0	24,16	2,1	174	73	0.0930695	0.374668	1.0,1.0	0.834,0.87	0.148	0.148
9166	ENSG00000167962	ZNF598	16	-	2002205	2002732	2002205	2002423	2002520	2002732	9166	24,31	101,96	20,20	50,40	170	73	0.093038	0.374668	0.093,0.122	0.147,0.177	-0.054	0.054
846	ENSG00000139044	B4GALNT3	12	+	552466	553983	552466	552528	553193	553983	846	50,38	3,10	62,34	3,2	738	73	0.0931492	0.374775	0.622,0.273	0.672,0.627	-0.202	0.202
5060	ENSG00000215769	RP13-104F24.2	17	-	64780342	64781039	64780342	64780464	64780897	64781039	5060	50,30	3,0	15,29	0,0	506	73	0.0935353	0.376114	0.706,1.0	1.0,1.0	-0.147	0.147
8334	ENSG00000164068	RNF123	3	+	49712478	49713587	49712478	49712892	49713512	49713587	8334	40,39	0,0	29,37	1,1	693	73	0.0936091	0.376197	1.0,1.0	0.753,0.796	0.226	0.226
104	ENSG00000110844	PRPF40B	12	+	49642234	49642675	49642234	49642372	49642579	49642675	104	12,27	3,2	22,8	9,2	280	73	0.0938006	0.376537	0.51,0.779	0.389,0.51	0.195	0.195
6830	ENSG00000272655	POLR2J4	7	-	44013561	44014783	44013561	44013679	44014605	44014783	6830	50,20	3,6	40,51	4,0	999	73	0.0937677	0.376537	0.549,0.196	0.422,1.0	-0.338	0.338
6522	ENSG00000105677	TMEM147	19	+	35546671	35547240	35546671	35546808	35547118	35547240	6522	116136	1,3	142176	0,0	383	73	0.0940284	0.377237	0.957,0.896	1.0,1.0	-0.074	0.074
1255	ENSG00000077152	UBE2T	1	-	202333009	202333335	202333009	202333093	202333236	202333335	1255	82,78	175180	99130	245431	216	73	0.0942384	0.377864	0.137,0.128	0.12,0.093	0.026	0.026
3846	ENSG00000196118	CCDC189	16	-	30759011	30759247	30759011	30759101	30759177	30759247	3846	3,9	5,5	5,11	3,1	149	73	0.0946963	0.378835	0.227,0.469	0.45,0.843	-0.298	0.298
6690	ENSG00000174243	DDX23	12	-	48836568	48837037	48836568	48836794	48836893	48837037	6690	24,14	112,83	13,14	94129	172	73	0.0947457	0.378835	0.083,0.067	0.055,0.044	0.026	0.026
705	ENSG00000106610	STAG3L4	7	+	67308576	67309139	67308576	67308652	67308934	67309139	705	14,7	4,2	21,42	1,6	355	73	0.094643	0.378835	0.419,0.419	0.812,0.59	-0.282	0.282
8543	ENSG00000170949	ZNF160	19	-	53091412	53091720	53091412	53091553	53091636	53091720	8543	0,4	1,1	4,2	0,0	156	73	0.094749	0.378835	0.0,0.652	1.0,1.0	-0.674	0.674
8954	ENSG00000254986	DPP3	11	+	66495205	66495489	66495205	66495268	66495364	66495489	8954	11,4	23,35	1,3	20,11	169	73	0.0945839	0.378835	0.171,0.047	0.021,0.105	0.046	0.046
2464	ENSG00000156858	PRR14	16	+	30652720	30653103	30652720	30652846	30652913	30653103	2464	47,50	0,4	24,23	0,0	140	73	0.0948709	0.379107	1.0,0.867	1.0,1.0	-0.067	0.067
3347	ENSG00000067445	TRO	X	+	54928602	54931031	54928602	54928710	54930740	54931031	3347	218227	30,8	332485	11,20	2103	73	0.0949536	0.379223	0.201,0.496	0.512,0.457	-0.136	0.136
2929	ENSG00000092531	SNAP23	15	+	42512954	42513447	42512954	42512996	42513398	42513447	2929	14,18	47,57	21,30	49,56	475	73	0.0950821	0.379521	0.044,0.046	0.062,0.076	-0.024	0.024
2956	ENSG00000186787	SPIN2B	X	-	57119681	57120631	57119681	57120101	57120404	57120631	2956	7,4	2,1	11,18	0,3	376	73	0.0955319	0.38067	0.405,0.437	1.0,0.538	-0.348	0.348
3390	ENSG00000197603	C5orf42	5	-	37139339	37142480	37139339	37139370	37142309	37142480	3390	17,20	9,12	10,10	14,8	3012	73	0.095509	0.38067	0.044,0.039	0.017,0.029	0.018	0.018
8753	ENSG00000125967	NECAB3	20	-	33659496	33659732	33659496	33659550	33659652	33659732	8753	30,22	9,15	16,16	15,14	175	73	0.0954928	0.38067	0.582,0.38	0.308,0.323	0.165	0.165
5230	ENSG00000112855	HARS2	5	+	140695737	140696344	140695737	140695845	140696095	140696344	5230	37,27	0,0	25,35	3,0	323	73	0.0957469	0.381078	1.0,1.0	0.653,1.0	0.173	0.173
8583	ENSG00000182208	MOB2	11	-	1480392	1480885	1480392	1480486	1480724	1480885	8583	16,8	35,21	7,3	19,25	311	73	0.0957218	0.381078	0.097,0.082	0.08,0.027	0.036	0.036
9152	ENSG00000165792	METTL17	14	+	20995900	20996292	20995900	20995951	20996208	20996292	9152	86,47	106108	122108	98182	330	73	0.0957964	0.381078	0.152,0.088	0.216,0.116	-0.046	0.046
2771	ENSG00000154743	TSEN2	3	+	12529761	12531013	12529761	12529873	12530854	12531013	2771	52,42	1,0	75,91	0,3	1054	73	0.0958958	0.381259	0.783,1.0	1.0,0.678	0.052	0.052
2648	ENSG00000178149	DALRD3	3	-	49015972	49016340	49015972	49016086	49016157	49016340	2648	31,43	13,14	13,10	12,5	144	73	0.0960008	0.381461	0.547,0.609	0.355,0.503	0.149	0.149
8136	ENSG00000104731	KLHDC4	16	-	87755193	87756477	87755193	87755292	87756398	87756477	8136	51,50	20,17	59,50	34,29	1179	73	0.0961936	0.382012	0.136,0.154	0.097,0.096	0.049	0.049
1068	ENSG00000137221	TJAP1	6	+	43503622	43504667	43503622	43503706	43504587	43504667	1068	62,90	0,0	83,91	3,0	954	73	0.096325	0.382124	1.0,1.0	0.679,1.0	0.16	0.16
3841	ENSG00000161638	ITGA5	12	-	54404429	54404894	54404429	54404475	54404702	54404894	3841	5,5	27,24	2,4	4,1	300	73	0.096347	0.382124	0.043,0.048	0.108,0.493	-0.255	0.255
4607	ENSG00000121073	SLC35B1	17	-	49705123	49706309	49705123	49705281	49705865	49706309	4607	69,49	165185	36,41	143171	657	73	0.0963843	0.382124	0.044,0.029	0.027,0.026	0.01	0.01
6415	ENSG00000119335	SET	9	+	128693799	128693998	128693799	128693808	128693895	128693998	6415	145163	20172261	88162	20462228	160	73	0.0964685	0.382243	0.032,0.032	0.019,0.032	0.006	0.006
2719	ENSG00000139645	ANKRD52	12	-	56237806	56243392	56237806	56237968	56243237	56243392	2719	46354595	1,2	23522293	3,2	5342	73	0.0966763	0.382636	0.984,0.969	0.915,0.94	0.049	0.049
7141	ENSG00000152556	PFKM	12	+	48134942	48135383	48134942	48135038	48135290	48135383	7141	40,32	42,31	28,77	85,73	325	73	0.0966249	0.382636	0.176,0.188	0.069,0.192	0.051	0.051
1533	ENSG00000013573	DDX11	12	+	31103576	31104791	31103576	31103731	31103806	31104791	1533	59,38	73,70	46,55	46,58	148	73	0.0967647	0.382771	0.285,0.211	0.33,0.319	-0.077	0.077
1648	ENSG00000164896	FASTK	7	-	151076912	151077236	151076912	151077027	151077100	151077236	1648	79,78	86,69	56,36	73,53	146	73	0.0970128	0.383436	0.315,0.361	0.277,0.254	0.072	0.072
2097	ENSG00000162298	SYVN1	11	-	65131273	65131596	65131273	65131373	65131469	65131596	2097	6,11	74,93	4,3	59,74	169	73	0.0970959	0.383436	0.034,0.049	0.028,0.017	0.019	0.019
5033	ENSG00000221978	CCNL2	1	-	1390765	1392803	1390765	1391575	1392789	1392803	5033	14501069	1,3	13391989	5,6	1287	73	0.0970693	0.383436	0.988,0.953	0.938,0.95	0.026	0.026
4501	ENSG00000147231	CXorf57	X	+	106611974	106612723	106611974	106612087	106612573	106612723	4501	744838	3,4	747762	0,0	559	73	0.0972134	0.383686	0.97,0.965	1.0,1.0	-0.032	0.032
2098	ENSG00000151503	NCAPD3	11	-	134156874	134157095	134156874	134156922	134157017	134157095	2098	16,24	0,0	19,12	0,3	168	73	0.0973327	0.383942	1.0,1.0	1.0,0.635	0.182	0.182
667	ENSG00000147535	PLPP5	8	-	38267896	38268990	38267896	38267960	38268881	38268990	667	156124	2,1	88109	1,0	994	73	0.0976263	0.384884	0.851,0.901	0.866,1.0	-0.057	0.057
5143	ENSG00000175634	RPS6KB2	11	+	67432239	67432657	67432239	67432488	67432599	67432657	5143	37,32	2,0	19,38	1,3	184	73	0.0977229	0.384993	0.88,1.0	0.883,0.834	0.081	0.081
6318	ENSG00000186862	PDZD7	10	-	101023435	101024068	101023435	101023610	101023927	101024068	6318	2,0	7,2	0,5	1,3	390	73	0.0978175	0.384993	0.051,0.0	0.0,0.238	-0.093	0.093
704	ENSG00000095787	WAC	10	+	28614566	28616362	28614566	28614685	28616175	28616362	704	76,43	28,45	52,65	46,60	1563	73	0.0978044	0.384993	0.113,0.043	0.05,0.048	0.029	0.029
6105	ENSG00000149532	CPSF7	11	-	61420469	61421608	61420469	61420573	61421389	61421608	6105	143141	169134	58,75	92,94	889	73	0.0979375	0.38525	0.065,0.08	0.049,0.061	0.018	0.018
9179	ENSG00000105607	GCDH	19	+	12891159	12891395	12891159	12891202	12891270	12891395	9179	4,2	15,21	0,2	14,7	141	73	0.0982066	0.386093	0.121,0.047	0.0,0.129	0.019	0.019
1486	ENSG00000100075	SLC25A1	22	-	19177726	19178041	19177726	19177865	19177941	19178041	1486	28,14	83123	9,6	60,59	149	73	0.0989791	0.388913	0.142,0.053	0.068,0.047	0.04	0.04
4264	ENSG00000107331	ABCA2	9	-	137011406	137011749	137011406	137011554	137011633	137011749	4264	9,8	29,30	4,5	29,33	152	73	0.0991745	0.389464	0.13,0.114	0.062,0.068	0.057	0.057
1126	ENSG00000187742	SECISBP2	9	+	89332587	89332986	89332587	89332713	89332907	89332986	1126	13,19	0,0	26,21	1,2	267	73	0.0992409	0.389508	1.0,1.0	0.877,0.742	0.191	0.191
2201	ENSG00000140854	KATNB1	16	+	57755840	57756066	57755840	57755917	57755991	57756066	2201	11,15	49,57	22,25	60,61	147	73	0.099666	0.390887	0.1,0.116	0.154,0.169	-0.053	0.053
6469	ENSG00000100429	HDAC10	22	-	50248224	50248472	50248224	50248292	50248365	50248472	6469	29,19	41,32	9,9	25,21	146	73	0.0997032	0.390887	0.261,0.229	0.153,0.176	0.081	0.081
604	ENSG00000167695	FAM57A	17	+	732411	733181	732411	732769	733097	733181	604	88119	73,62	9,10	12,8	401	73	0.100307	0.393034	0.18,0.259	0.12,0.185	0.067	0.067
249	ENSG00000146083	RNF44	5	-	176529730	176530206	176529730	176529818	176530081	176530206	249	26,29	36,32	29,24	18,22	336	73	0.100461	0.393422	0.136,0.165	0.259,0.192	-0.075	0.075
4023	ENSG00000155463	OXA1L	14	+	22770192	22770625	22770192	22770278	22770460	22770625	4023	85104	111127	141188	148171	255	73	0.10055	0.393552	0.18,0.19	0.214,0.239	-0.041	0.041
1211	ENSG00000089006	SNX5	20	-	17948895	17949103	17948895	17948976	17949063	17949103	1211	19,24	171216	32,48	441632	160	73	0.100641	0.393689	0.048,0.048	0.032,0.033	0.015	0.015
1964	ENSG00000213614	HEXA	15	-	72353690	72355624	72353690	72353737	72355558	72355624	1964	38,32	91,99	17,28	87111	1894	73	0.100721	0.393785	0.016,0.012	0.007,0.01	0.005	0.005
1873	ENSG00000130299	GTPBP3	19	+	17338372	17338571	17338372	17338451	17338538	17338571	1873	52,34	105150	16,15	77,59	160	73	0.10086	0.394109	0.184,0.094	0.087,0.104	0.044	0.044
2584	ENSG00000143578	CREB3L4	1	+	153972743	153973078	153972743	153972836	153972971	153973078	2584	61,24	26,34	11,20	27,19	208	73	0.101104	0.394842	0.452,0.199	0.125,0.27	0.128	0.128
5668	ENSG00000132341	RAN	12	+	130872583	130872920	130872583	130872629	130872835	130872920	5668	261242	798773	153224	660778	279	73	0.101407	0.395809	0.079,0.076	0.057,0.07	0.014	0.014
7248	ENSG00000265681	RPL17	18	-	49491531	49491833	49491531	49491584	49491819	49491833	7248	24122353	17,13	33225068	12,21	308	73	0.101533	0.396078	0.971,0.977	0.985,0.983	-0.01	0.01
1692	ENSG00000171453	POLR1C	6	+	43519705	43520427	43519705	43520185	43520274	43520427	1692	48,40	84,80	41,92	81,61	162	73	0.101888	0.396805	0.205,0.184	0.186,0.405	-0.101	0.101
1942	ENSG00000205339	IPO7	11	+	9416912	9417148	9416912	9416978	9417058	9417148	1942	9,1	0,0	11,16	2,1	153	73	0.101878	0.396805	1.0,1.0	0.724,0.884	0.196	0.196
6549	ENSG00000117155	SSX2IP	1	-	84662197	84662530	84662197	84662387	84662454	84662530	6549	6,6	0,0	3,17	0,3	140	73	0.101873	0.396805	1.0,1.0	1.0,0.747	0.127	0.127
466	ENSG00000129657	SEC14L1	17	+	77088748	77089271	77088748	77088945	77089152	77089271	466	29,22	0,4	28,25	2,0	280	73	0.102093	0.397167	1.0,0.589	0.785,1.0	-0.098	0.098
8304	ENSG00000175203	DCTN2	12	-	57532983	57533303	57532983	57533022	57533261	57533303	8304	104117	2,0	111132	2,3	312	73	0.102089	0.397167	0.924,1.0	0.928,0.911	0.042	0.042
8932	ENSG00000146555	SDK1	7	+	4265123	4269000	4265123	4265248	4268677	4269000	8932	184167	1,1	192194	0,0	3502	73	0.102152	0.397178	0.793,0.777	1.0,1.0	-0.215	0.215
3706	ENSG00000197858	GPAA1	8	+	144085288	144085743	144085288	144085479	144085557	144085743	3706	56,39	9,9	32,31	3,3	151	73	0.102331	0.397216	0.751,0.677	0.838,0.833	-0.121	0.121
3885	ENSG00000106976	DNM1	9	+	128247923	128248753	128247923	128247935	128248582	128248753	3885	17,7	40,54	4,7	29,49	720	73	0.102292	0.397216	0.041,0.013	0.014,0.014	0.013	0.013
9164	ENSG00000167962	ZNF598	16	-	1999495	2000481	1999495	2000256	2000408	2000481	9164	43,61	45,49	19,18	29,22	225	73	0.102301	0.397216	0.237,0.288	0.175,0.21	0.07	0.07
1346	ENSG00000140043	PTGR2	14	+	73876997	73880176	73876997	73877168	73880054	73880176	1346	73103	1,0	139226	1,1	2959	73	0.102561	0.397236	0.643,1.0	0.774,0.848	0.011	0.011
7166	ENSG00000065000	AP3D1	19	-	2112859	2113413	2112859	2112967	2113335	2113413	7166	37,31	38,31	15,25	30,33	441	73	0.102502	0.397236	0.139,0.142	0.076,0.111	0.047	0.047
7970	ENSG00000160221	C21orf33	21	+	44144820	44145723	44144820	44144916	44145570	44145723	7970	75,82	2,10	89,97	2,3	727	73	0.10255	0.397236	0.79,0.452	0.817,0.765	-0.17	0.17
8256	ENSG00000189077	TMEM120A	7	-	75987441	75987810	75987441	75987591	75987717	75987810	8256	18,8	0,0	8,11	1,1	199	73	0.102452	0.397236	1.0,1.0	0.746,0.801	0.226	0.226
5170	ENSG00000158552	ZFAND2B	2	+	219208255	219208486	219208255	219208348	219208425	219208486	5170	5,6	28,19	11,17	29,37	150	73	0.102882	0.398257	0.08,0.133	0.156,0.183	-0.063	0.063
5282	ENSG00000122678	POLM	7	-	44073782	44074530	44073782	44074025	44074397	44074530	5282	22,22	1,1	9,13	0,0	445	73	0.103066	0.398751	0.783,0.783	1.0,1.0	-0.217	0.217
7084	ENSG00000106263	EIF3B	7	+	2366316	2366591	2366316	2366448	2366524	2366591	7084	72,67	260324	50,93	389389	149	73	0.103214	0.399106	0.119,0.092	0.059,0.105	0.024	0.024
4982	ENSG00000075826	SEC31B	10	-	100488857	100489398	100488857	100488977	100489251	100489398	4982	123,88	0,0	102154	1,3	347	73	0.103488	0.399947	1.0,1.0	0.955,0.915	0.065	0.065
6228	ENSG00000256463	SALL3	18	+	78992073	78995462	78992073	78994905	78995121	78995462	6228	4,4	7,8	5,4	3,2	289	73	0.103953	0.401524	0.126,0.112	0.296,0.336	-0.197	0.197
3476	ENSG00000198088	NUP62CL	X	-	107153291	107153517	107153291	107153306	107153453	107153517	3476	9,7	35,27	5,19	14,36	220	73	0.104198	0.402247	0.079,0.079	0.106,0.149	-0.049	0.049
141	ENSG00000165688	PMPCA	9	+	136421831	136423760	136421831	136421976	136423094	136423760	141	127,91	129156	108,84	107,83	1191	73	0.10437	0.402522	0.057,0.035	0.058,0.058	-0.012	0.012
3411	ENSG00000113761	ZNF346	5	+	177064511	177065241	177064511	177064601	177065100	177065241	3411	277254	7,8	198218	3,3	572	73	0.104383	0.402522	0.835,0.802	0.894,0.903	-0.08	0.08
2396	ENSG00000147274	RBMX	X	-	136875085	136875290	136875085	136875168	136875257	136875290	2396	76112	351472	67119	476558	162	73	0.104512	0.40258	0.089,0.097	0.06,0.088	0.019	0.019
7845	ENSG00000196642	RABL6	9	+	136831720	136832370	136831720	136831861	136832264	136832370	7845	63,56	252253	27,43	166236	476	73	0.104501	0.40258	0.037,0.033	0.024,0.027	0.01	0.01
6197	ENSG00000196235	SUPT5H	19	+	39473011	39473211	39473011	39473112	39473202	39473211	6197	17,16	2,1	9,5	0,1	163	73	0.104738	0.40301	0.792,0.878	1.0,0.691	-0.01	0.01
7590	ENSG00000130414	NDUFA10	2	-	240011616	240014860	240011616	240011696	240014738	240014860	7590	854580	100106	6521179	84124	3115	73	0.104731	0.40301	0.167,0.114	0.154,0.182	-0.027	0.027
3098	ENSG00000119397	CNTRL	9	+	121157739	121158114	121157739	121157880	121157963	121158114	3098	3,0	0,1	4,2	0,0	156	73	0.105255	0.404235	1.0,0.0	1.0,1.0	-0.5	0.5
3788	ENSG00000100316	RPL3	22	-	39312883	39313310	39312883	39312984	39313190	39313310	3788	355466	25393027	355529	32213947	279	73	0.105286	0.404235	0.035,0.039	0.028,0.034	0.006	0.006
4070	ENSG00000065029	ZNF76	6	+	35286127	35286399	35286127	35286208	35286324	35286399	4070	21,9	0,0	15,18	0,3	189	73	0.10525	0.404235	1.0,1.0	1.0,0.699	0.151	0.151
5860	ENSG00000062524	LTK	15	-	41504341	41504640	41504341	41504432	41504505	41504640	5860	3,3	2,3	1,2	4,5	146	73	0.105141	0.404235	0.429,0.333	0.111,0.167	0.242	0.242
5423	ENSG00000140474	ULK3	15	-	74842279	74842676	74842279	74842420	74842534	74842676	5423	19,14	7,0	7,10	4,4	187	73	0.10542	0.404532	0.514,1.0	0.406,0.494	0.307	0.307
3804	ENSG00000088247	KHSRP	19	-	6415215	6415452	6415215	6415301	6415379	6415452	3804	30,34	448511	25,12	184178	151	73	0.105889	0.406092	0.031,0.031	0.062,0.032	-0.016	0.016
6257	ENSG00000089916	GPATCH2L	14	+	76173545	76176690	76173545	76173625	76176622	76176690	6257	104,78	25,30	52,87	22,40	3070	73	0.105942	0.406092	0.09,0.058	0.053,0.049	0.023	0.023
8460	ENSG00000184163	FAM132A	1	-	1243953	1244275	1243953	1244105	1244190	1244275	8460	0,3	1,0	3,1	0,0	158	73	0.106079	0.406397	0.0,1.0	1.0,1.0	-0.5	0.5
3532	ENSG00000012822	CALCOCO1	12	-	53713700	53714241	53713700	53713900	53714132	53714241	3532	65,46	44,58	61,88	52,35	305	73	0.106442	0.407456	0.261,0.16	0.219,0.376	-0.087	0.087
8157	ENSG00000026036	RTEL1-TNFRSF6B	20	+	63691741	63693003	63691741	63691837	63692804	63693003	8157	6,7	21,19	0,2	13,17	1040	73	0.106471	0.407456	0.02,0.025	0.0,0.008	0.018	0.018
606	ENSG00000100241	SBF1	22	-	50447321	50447609	50447321	50447453	50447521	50447609	606	19,23	127185	8,8	102,85	141	73	0.106649	0.407692	0.072,0.06	0.039,0.046	0.024	0.024
7734	ENSG00000103502	CDIPT	16	-	29862585	29862869	29862585	29862720	29862814	29862869	7734	49,57	167156	23,22	89103	167	73	0.106616	0.407692	0.114,0.138	0.101,0.085	0.033	0.033
7697	ENSG00000071894	CPSF1	8	-	144393564	144393755	144393564	144393590	144393666	144393755	7697	17,19	155120	12,7	121110	149	73	0.106816	0.408112	0.051,0.072	0.046,0.03	0.024	0.024
2845	ENSG00000160789	LMNA	1	+	156136920	156137232	156136920	156137028	156137112	156137232	2845	32,39	94,82	20,20	89,57	157	73	0.106933	0.408116	0.137,0.181	0.095,0.14	0.041	0.041
7623	ENSG00000100461	RBM23	14	-	22905584	22906368	22905584	22905653	22906194	22906368	7623	91,53	0,0	40,70	0,3	614	73	0.106929	0.408116	1.0,1.0	1.0,0.735	0.133	0.133
2647	ENSG00000006652	IFRD1	7	+	112461905	112462122	112461905	112461916	112462000	112462122	2647	10,3	106139	29,7	193232	157	73	0.107404	0.409472	0.042,0.01	0.065,0.014	-0.013	0.013
6508	ENSG00000131652	THOC6	16	+	3026852	3027073	3026852	3026916	3027010	3027073	6508	11,5	42,61	12,16	55,50	167	73	0.10737	0.409472	0.103,0.035	0.087,0.123	-0.036	0.036
2993	ENSG00000144802	NFKBIZ	3	+	101853090	101853863	101853090	101853234	101853600	101853863	2993	58,36	0,3	27,14	0,0	439	73	0.107633	0.410121	1.0,0.666	1.0,1.0	-0.167	0.167
8181	ENSG00000171858	RPS21	20	+	62388308	62388519	62388308	62388369	62388456	62388519	8181	59,69	2,3	43,55	1,9	160	73	0.107732	0.410279	0.931,0.913	0.952,0.736	0.078	0.078
6752	ENSG00000159214	CCDC24	1	+	43995600	43995856	43995600	43995670	43995777	43995856	6752	5,6	3,7	0,5	8,4	180	73	0.108189	0.411573	0.403,0.258	0.0,0.336	0.163	0.163
9131	ENSG00000015479	MATR3	5	+	139314674	139316188	139314674	139314736	139316075	139316188	9131	178149	6,10	86135	9,11	1412	73	0.108182	0.411573	0.605,0.435	0.331,0.388	0.16	0.16
1930	ENSG00000143126	CELSR2	1	+	109271216	109271722	109271216	109271294	109271385	109271722	1930	5,4	0,0	0,4	1,0	164	73	0.108312	0.411821	1.0,1.0	0.0,1.0	0.5	0.5
1928	ENSG00000143126	CELSR2	1	+	109271385	109271722	109271385	109271512	109271599	109271722	1928	11,6	23,27	1,1	6,4	160	73	0.108596	0.412675	0.179,0.092	0.071,0.102	0.049	0.049
4117	ENSG00000105193	RPS16	19	-	39433664	39435708	39433664	39433761	39435606	39435708	4117	17691421	46794707	9501571	43965138	1918	73	0.109518	0.415285	0.014,0.011	0.008,0.012	0.003	0.003
5225	ENSG00000161996	WDR90	16	+	655057	655468	655057	655147	655306	655468	5225	9,6	3,1	3,6	4,3	232	73	0.109386	0.415285	0.486,0.654	0.191,0.386	0.282	0.282
845	ENSG00000139044	B4GALNT3	12	+	552466	553983	552466	552528	553190	553983	845	49,31	17,16	62,32	5,12	735	73	0.109505	0.415285	0.223,0.161	0.552,0.209	-0.189	0.189
8959	ENSG00000141425	RPRD1A	18	-	35989823	35993300	35989823	35990595	35993101	35993300	8959	57996949	3,17	851710648	7,10	2579	73	0.109509	0.415285	0.982,0.92	0.972,0.968	-0.019	0.019
8331	ENSG00000164068	RNF123	3	+	49712478	49713587	49712478	49712656	49713512	49713587	8331	56,55	30,26	55,69	21,20	929	73	0.110333	0.418151	0.128,0.143	0.171,0.213	-0.056	0.056
1952	ENSG00000239665	RP11-295P9.3	10	+	13654352	13655482	13654352	13654427	13655377	13655482	1952	27,21	9,3	5,6	1,5	1023	73	0.110529	0.418275	0.176,0.333	0.263,0.079	0.083	0.083
2510	ENSG00000143375	CGN	1	+	151534139	151535131	151534139	151534150	151535041	151535131	2510	9,4	0,0	22,9	0,2	964	73	0.110603	0.418275	1.0,1.0	1.0,0.254	0.373	0.373
4333	ENSG00000225697	SLC26A6	3	-	48629641	48629978	48629641	48629711	48629871	48629978	4333	23,17	16,11	1,4	1,6	233	73	0.110507	0.418275	0.311,0.326	0.239,0.173	0.113	0.113
8068	ENSG00000167257	RNF214	11	+	117238600	117238933	117238600	117238646	117238728	117238933	8068	48,56	2,2	74,65	0,0	155	73	0.110593	0.418275	0.919,0.93	1.0,1.0	-0.075	0.075
6448	ENSG00000198026	ZNF335	20	-	45949169	45949417	45949169	45949251	45949332	45949417	6448	7,5	28,27	6,0	24,35	154	73	0.110751	0.418612	0.106,0.081	0.106,0.0	0.041	0.041
5283	ENSG00000122678	POLM	7	-	44074130	44074530	44074130	44074220	44074397	44074530	5283	14,12	1,7	7,12	2,0	250	73	0.110971	0.419219	0.803,0.334	0.505,1.0	-0.184	0.184
2853	ENSG00000131697	NPHP4	1	-	5862810	5866458	5862810	5864033	5864337	5866458	2853	1,4	7,10	4,5	8,3	377	73	0.111211	0.419901	0.027,0.072	0.088,0.244	-0.116	0.116
3089	ENSG00000196465	MYL6B	12	+	56154812	56155198	56154812	56154840	56155054	56155198	3089	16,16	227272	14,22	161199	287	73	0.112159	0.423251	0.018,0.015	0.022,0.027	-0.008	0.008
8908	ENSG00000100949	RABGGTA	14	-	24268513	24268826	24268513	24268619	24268724	24268826	8908	11,6	14,12	7,6	25,16	178	73	0.112309	0.423591	0.244,0.17	0.103,0.133	0.089	0.089
2770	ENSG00000154743	TSEN2	3	+	12529761	12531659	12529761	12529873	12531569	12531659	2770	88,83	21,19	150160	15,33	1769	73	0.112481	0.424013	0.147,0.153	0.292,0.167	-0.079	0.079
3989	ENSG00000140983	RHOT2	16	+	668655	670175	668655	668699	670122	670175	3989	252170	26,24	126105	11,5	1496	73	0.112553	0.42406	0.321,0.257	0.359,0.506	-0.143	0.143
7530	ENSG00000110107	PRPF19	11	-	60902440	60902656	60902440	60902465	60902582	60902656	7530	6,8	162215	22,18	356332	190	73	0.112885	0.425083	0.014,0.014	0.023,0.02	-0.007	0.007
541	ENSG00000064545	TMEM161A	19	-	19132351	19132754	19132351	19132508	19132656	19132754	541	15,5	57,60	5,4	39,58	221	73	0.113112	0.42571	0.08,0.027	0.041,0.022	0.022	0.022
4294	ENSG00000137563	GGH	8	-	63023906	63024186	63023906	63023939	63024079	63024186	4294	67,97	1,0	64114	4,0	213	73	0.113418	0.426634	0.958,1.0	0.846,1.0	0.056	0.056
1339	ENSG00000150433	TMEM218	11	-	125102304	125102809	125102304	125102333	125102636	125102809	1339	52,32	0,3	20,41	0,0	376	73	0.113837	0.427769	1.0,0.674	1.0,1.0	-0.163	0.163
314	ENSG00000038219	BOD1L1	4	-	13581019	13581203	13581019	13581054	13581131	13581203	314	15,10	38,41	3,12	40,43	150	73	0.113841	0.427769	0.161,0.106	0.035,0.12	0.056	0.056
7325	ENSG00000229117	RPL41	12	+	56116780	56117211	56116780	56116863	56117188	56117211	7325	599432	116137	251600	121159	398	73	0.114015	0.428195	0.486,0.366	0.276,0.409	0.083	0.083
2513	ENSG00000168710	AHCYL1	1	+	110018431	110018587	110018431	110018467	110018551	110018587	2513	10,14	99147	25,29	140234	157	73	0.114192	0.428631	0.045,0.042	0.077,0.054	-0.022	0.022
7383	ENSG00000237441	RGL2	6	-	33294995	33295211	33294995	33295045	33295126	33295211	7383	4,1	31,33	5,5	19,40	154	73	0.114532	0.429677	0.058,0.014	0.111,0.056	-0.048	0.048
7452	ENSG00000129255	MPDU1	17	+	7586691	7586961	7586691	7586777	7586898	7586961	7452	30,15	64,65	17,25	78107	194	73	0.114665	0.429947	0.15,0.08	0.076,0.081	0.036	0.036
7766	ENSG00000173113	TRMT112	11	-	64316690	64317147	64316690	64316968	64317057	64317147	7766	272215	565634	112163	332505	162	73	0.114733	0.429976	0.178,0.133	0.132,0.127	0.026	0.026
2843	ENSG00000010270	STARD3NL	7	+	38215027	38217305	38215027	38215105	38217187	38217305	2843	22,26	7,4	6,15	3,7	2155	73	0.115481	0.432319	0.096,0.18	0.063,0.068	0.073	0.073
6027	ENSG00000125457	MIF4GD	17	-	75267745	75268192	75267745	75267901	75268082	75268192	6027	26,31	61,64	28,34	34,58	254	73	0.115442	0.432319	0.109,0.122	0.191,0.144	-0.052	0.052
2066	ENSG00000129933	MAU2	19	+	19344848	19345369	19344848	19344926	19345303	19345369	2066	32,12	33,38	10,9	28,23	450	73	0.115883	0.43352	0.136,0.049	0.055,0.06	0.035	0.035
5475	ENSG00000100889	PCK2	14	+	24098202	24098678	24098202	24098387	24098474	24098678	5475	12,4	65,79	1,6	64,54	160	73	0.115925	0.43352	0.078,0.023	0.007,0.048	0.023	0.023
5092	ENSG00000141458	NPC1	18	-	23533354	23534559	23533354	23533517	23534445	23534559	5092	33,22	61,73	37,32	53,62	1001	73	0.11611	0.433556	0.038,0.022	0.048,0.036	-0.012	0.012
8838	ENSG00000180900	SCRIB	8	-	143795276	143795493	143795276	143795333	143795419	143795493	8838	36,37	163176	12,13	97,72	159	73	0.116069	0.433556	0.092,0.088	0.054,0.077	0.024	0.024
984	ENSG00000162191	UBXN1	11	-	62676497	62677005	62676497	62676639	62676812	62677005	984	42,29	46,61	37,18	56,68	246	73	0.116119	0.433556	0.213,0.124	0.164,0.073	0.05	0.05
7174	ENSG00000161692	DBF4B	17	+	44750594	44752264	44750594	44750677	44751939	44752264	7174	137116	3,0	80116	1,0	1335	73	0.116289	0.433962	0.714,1.0	0.814,1.0	-0.05	0.05
6438	ENSG00000011304	PTBP1	19	+	804035	804438	804035	804208	804291	804438	6438	84113	328394	55,69	282302	156	73	0.116718	0.435332	0.107,0.118	0.084,0.097	0.022	0.022
1679	ENSG00000118046	STK11	19	+	1220372	1220717	1220372	1220505	1220580	1220717	1679	67,67	137145	19,14	48,50	148	73	0.116889	0.435587	0.194,0.186	0.163,0.121	0.048	0.048
3355	ENSG00000008311	AASS	7	-	122078861	122079712	122078861	122078950	122079596	122079712	3355	8,3	19,24	1,3	20,17	719	73	0.11691	0.435587	0.041,0.013	0.005,0.018	0.015	0.015
8143	ENSG00000104964	AES	19	-	3054022	3054240	3054022	3054040	3054119	3054240	8143	60,63	414462	27,18	220212	152	73	0.117002	0.435699	0.065,0.061	0.056,0.039	0.015	0.015
3969	ENSG00000184216	IRAK1	X	-	154019430	154019812	154019430	154019598	154019676	154019812	3969	62,67	285296	19,17	128,95	151	73	0.117142	0.435847	0.095,0.099	0.067,0.08	0.023	0.023
8921	ENSG00000164611	PTTG1	5	+	160421909	160422403	160421909	160421917	160422301	160422403	8921	48,47	3,0	33,39	0,0	457	73	0.117165	0.435847	0.719,1.0	1.0,1.0	-0.141	0.141
399	ENSG00000131508	UBE2D2	5	+	139614578	139614774	139614578	139614617	139614696	139614774	399	25,14	220264	37,24	227305	152	73	0.117403	0.436502	0.052,0.025	0.073,0.036	-0.016	0.016
6608	ENSG00000162069	CCDC64B	16	-	3029544	3030595	3029544	3029739	3030448	3030595	6608	31,6	2,2	16,6	6,3	782	73	0.117556	0.436841	0.591,0.219	0.199,0.157	0.227	0.227
7170	ENSG00000164211	STARD4	5	-	111500245	111501116	111500245	111500470	111501001	111501116	7170	35,24	0,0	24,35	1,1	604	73	0.117987	0.43821	1.0,1.0	0.744,0.809	0.224	0.224
1458	ENSG00000162004	CCDC78	16	-	725077	725293	725077	725145	725236	725293	1458	4,16	2,2	0,5	1,2	164	73	0.118452	0.439244	0.471,0.781	0.0,0.527	0.362	0.362
1800	ENSG00000101158	NELFCD	20	+	58993623	58994239	58993623	58993675	58994109	58994239	1800	214189	27,17	170236	16,11	507	73	0.118422	0.439244	0.533,0.615	0.605,0.755	-0.106	0.106
4136	ENSG00000185627	PSMD13	11	+	244040	244469	244040	244216	244425	244469	4136	32,33	83106	41,43	172173	282	73	0.118419	0.439244	0.091,0.075	0.058,0.06	0.024	0.024
875	ENSG00000038358	EDC4	16	+	67881667	67882109	67881667	67881845	67881953	67882109	875	68,39	61100	15,24	48,44	181	73	0.118599	0.439557	0.31,0.136	0.112,0.18	0.077	0.077
4547	ENSG00000089820	ARHGAP4	X	-	153910170	153910611	153910170	153910404	153910505	153910611	4547	5,8	7,3	1,2	5,1	174	73	0.118766	0.439946	0.231,0.528	0.077,0.456	0.113	0.113
5833	ENSG00000100462	PRMT5	14	-	22920875	22921056	22920875	22920929	22921044	22921056	5833	432373	2,0	547556	1,9	188	73	0.119255	0.441526	0.988,1.0	0.995,0.96	0.016	0.016
4636	ENSG00000130305	NSUN5	7	-	73303825	73304036	73303825	73303914	73303986	73304036	4636	95,93	0,0	48,48	1,3	145	73	0.119644	0.442579	1.0,1.0	0.96,0.89	0.075	0.075
5487	ENSG00000267673	FDX1L	19	-	10315385	10315759	10315385	10315492	10315704	10315759	5487	32,28	83,86	13,5	40,36	285	73	0.119728	0.442579	0.09,0.077	0.077,0.034	0.028	0.028
5550	ENSG00000159352	PSMD4	1	+	151266003	151266439	151266003	151266121	151266307	151266439	5550	49,44	16,18	44,42	9,10	259	73	0.119722	0.442579	0.463,0.408	0.579,0.542	-0.125	0.125
4165	ENSG00000114544	SLC41A3	3	-	126006362	126006564	126006362	126006429	126006433	126006564	4165	23,20	12,19	26,15	9,7	77	73	0.119941	0.443135	0.645,0.499	0.733,0.67	-0.129	0.129
609	ENSG00000100241	SBF1	22	-	50467531	50467923	50467531	50467690	50467785	50467923	609	9,18	87,97	7,5	58,80	168	73	0.120059	0.443336	0.043,0.075	0.05,0.026	0.021	0.021
7831	ENSG00000105698	USF2	19	+	35270569	35270805	35270569	35270597	35270717	35270805	7831	29,32	224223	11,10	101125	193	73	0.12034	0.443912	0.047,0.051	0.04,0.029	0.014	0.014
935	ENSG00000182979	MTA1	14	+	105464462	105464863	105464462	105464567	105464673	105464863	935	15,24	189224	27,17	152162	179	73	0.120295	0.443912	0.031,0.042	0.068,0.041	-0.018	0.018
2545	ENSG00000135387	CAPRIN1	11	+	34082809	34083041	34082809	34082877	34082954	34083041	2545	9,31	256336	24,24	223270	150	73	0.120406	0.443924	0.017,0.043	0.05,0.041	-0.015	0.015
4538	ENSG00000174444	RPL4	15	-	66503057	66503529	66503057	66503164	66503357	66503529	4538	9101008	41294499	7811124	44765560	266	73	0.120553	0.444234	0.057,0.058	0.046,0.053	0.008	0.008
3360	ENSG00000160741	CRTC2	1	-	153954872	153955166	153954872	153954989	153955064	153955166	3360	15,15	26,42	21,4	40,57	148	73	0.12103	0.445757	0.222,0.15	0.206,0.033	0.067	0.067
2147	ENSG00000131143	COX4I1	16	+	85804936	85805864	85804936	85805104	85805732	85805864	2147	182201	703937	144168	731903	701	73	0.12155	0.447206	0.026,0.022	0.02,0.019	0.005	0.005
7052	ENSG00000213347	MXD3	5	-	177311760	177312309	177311760	177311857	177312120	177312309	7052	77,63	3,3	24,28	3,3	336	73	0.121538	0.447206	0.848,0.82	0.635,0.67	0.181	0.181
1426	ENSG00000177054	ZDHHC13	11	+	19166301	19170568	19166301	19166385	19170410	19170568	1426	74,65	29,24	110122	26,36	4098	73	0.121742	0.447444	0.043,0.046	0.07,0.057	-0.019	0.019
1882	ENSG00000110583	NAA40	11	+	63946724	63947003	63946724	63946801	63946950	63947003	1882	21,11	0,1	16,29	2,1	222	73	0.121715	0.447444	1.0,0.783	0.725,0.905	0.077	0.077
4776	ENSG00000185920	PTCH1	9	-	95443411	95447451	95443411	95446391	95446910	95447451	4776	2,6	18,11	0,3	6,19	592	73	0.122281	0.449193	0.014,0.063	0.0,0.019	0.029	0.029
3971	ENSG00000106268	NUDT1	7	+	2242276	2242975	2242276	2242289	2242924	2242975	3971	164164	1,2	54134	0,1	708	73	0.122625	0.450219	0.944,0.894	1.0,0.933	-0.047	0.047
6497	ENSG00000184575	XPOT	12	+	64425037	64425457	64425037	64425138	64425337	64425457	6497	259233	16,13	403455	32,40	272	73	0.122738	0.450401	0.813,0.828	0.772,0.753	0.058	0.058
3553	ENSG00000198258	UBL5	19	+	9828326	9828675	9828326	9828393	9828579	9828675	3553	63,68	0,0	16,33	0,3	259	73	0.122892	0.45073	1.0,1.0	1.0,0.756	0.122	0.122
6909	ENSG00000164828	SUN1	7	+	852608	852952	852608	852667	852809	852952	6909	38,36	48,35	45,52	40,35	215	73	0.123089	0.451221	0.212,0.259	0.276,0.335	-0.07	0.07
2250	ENSG00000173482	PTPRM	18	+	8376461	8378414	8376461	8376597	8378264	8378414	2250	179159	26,18	133180	16,4	1740	73	0.123231	0.451288	0.224,0.27	0.259,0.654	-0.21	0.21
3497	ENSG00000131470	PSMC3IP	17	-	42573477	42574210	42573477	42573623	42574195	42574210	3497	334335	42,43	291464	52,74	645	73	0.123236	0.451288	0.474,0.469	0.388,0.415	0.07	0.07
2499	ENSG00000158411	MITD1	2	-	99169262	99169610	99169262	99169470	99169549	99169610	2499	16,5	6,10	17,21	29,51	152	73	0.123498	0.452015	0.562,0.194	0.22,0.165	0.185	0.185
7692	ENSG00000071894	CPSF1	8	-	144395097	144395335	144395097	144395182	144395264	144395335	7692	36,34	153119	25,15	96125	155	73	0.123625	0.452243	0.1,0.119	0.109,0.053	0.028	0.028
3657	ENSG00000108523	RNF167	17	+	4940486	4940993	4940486	4940726	4940922	4940993	3657	559687	1,8	495488	0,3	269	73	0.123723	0.452367	0.993,0.959	1.0,0.978	-0.013	0.013
7212	ENSG00000111237	VPS29	12	-	110498795	110499546	110498795	110498856	110499534	110499546	7212	243237	1,1	251341	6,0	751	73	0.123816	0.452475	0.959,0.958	0.803,1.0	0.057	0.057
8111	ENSG00000143847	PPFIA4	1	+	203075576	203078735	203075576	203075757	203076340	203078735	8111	10,4	1,1	2,2	0,0	656	73	0.124008	0.452942	0.527,0.308	1.0,1.0	-0.583	0.583
5580	ENSG00000008710	PKD1	16	-	2091780	2092188	2091780	2091906	2092046	2092188	5580	23,16	72,64	3,1	12,10	213	73	0.124621	0.454946	0.099,0.079	0.079,0.033	0.033	0.033
3986	ENSG00000140983	RHOT2	16	+	668352	668569	668352	668411	668487	668569	3986	36,25	65,54	16,18	46,53	149	73	0.124904	0.455034	0.213,0.185	0.146,0.143	0.055	0.055
5160	ENSG00000107281	NPDC1	9	-	137040511	137040737	137040511	137040614	137040670	137040737	5160	14,9	1,1	4,8	1,0	129	73	0.124888	0.455034	0.888,0.836	0.694,1.0	0.015	0.015
5228	ENSG00000161996	WDR90	16	+	655772	656537	655772	655885	656301	656537	5228	94,49	3,1	23,19	2,2	489	73	0.12487	0.455034	0.824,0.88	0.632,0.586	0.243	0.243
7033	ENSG00000127054	CPSF3L	1	-	1320455	1321093	1320455	1320529	1320995	1321093	7033	31,33	42,53	28,32	19,40	539	73	0.124794	0.455034	0.091,0.078	0.166,0.098	-0.048	0.048
3196	ENSG00000164877	MICALL2	7	-	1438096	1438353	1438096	1438220	1438288	1438353	3196	0,2	4,1	3,2	4,3	141	73	0.125249	0.456056	0.0,0.509	0.28,0.257	-0.014	0.014
1594	ENSG00000161551	ZNF577	19	-	51886820	51887936	51886820	51886912	51887831	51887936	1594	128,82	3,0	74,65	0,0	992	73	0.12547	0.456156	0.758,1.0	1.0,1.0	-0.121	0.121
3058	ENSG00000140398	NEIL1	15	+	75354249	75354492	75354249	75354277	75354430	75354492	3058	97,65	5,3	60,47	5,6	226	73	0.125376	0.456156	0.862,0.875	0.795,0.717	0.113	0.113
5190	ENSG00000204348	DXO	6	-	31970342	31970825	31970342	31970478	31970605	31970825	5190	67,46	29,18	42,40	24,27	200	73	0.125453	0.456156	0.457,0.483	0.39,0.351	0.099	0.099
1176	ENSG00000282851	BISPR	19	+	17405823	17406296	17405823	17405987	17406076	17406296	1176	5,1	2,7	5,2	3,0	162	73	0.125719	0.456826	0.53,0.06	0.429,1.0	-0.419	0.419
8666	ENSG00000105613	MAST1	19	+	12865045	12865468	12865045	12865178	12865304	12865468	8666	1,10	0,0	0,4	1,0	199	73	0.12586	0.457102	1.0,1.0	0.0,1.0	0.5	0.5
6243	ENSG00000161960	EIF4A1	17	+	7574259	7574678	7574259	7574308	7574545	7574678	6243	66,66	852992	58103	766971	310	73	0.126092	0.457708	0.018,0.015	0.018,0.024	-0.004	0.004
2617	ENSG00000076944	STXBP2	19	+	7647161	7647511	7647161	7647247	7647353	7647511	2617	20,16	29,32	4,14	30,22	179	73	0.126408	0.45862	0.22,0.169	0.052,0.206	0.066	0.066
8960	ENSG00000147471	PROSC	8	+	37765525	37765746	37765525	37765633	37765710	37765746	8960	8,21	78103	10,17	47,56	150	73	0.126498	0.458708	0.048,0.09	0.094,0.129	-0.042	0.042
8705	ENSG00000203875	SNHG5	6	-	85677795	85678032	85677795	85677868	85677953	85678032	8705	348283	8,12	271399	5,30	158	73	0.127165	0.460893	0.953,0.916	0.962,0.86	0.023	0.023
9181	ENSG00000105607	GCDH	19	+	12891486	12891974	12891486	12891522	12891830	12891974	9181	16,22	18,19	12,18	27,22	381	73	0.12757	0.462121	0.146,0.182	0.078,0.136	0.057	0.057
1519	ENSG00000204525	HLA-C	6	-	31269492	31270085	31269492	31269525	31269965	31270085	1519	49,77	414504	80,52	363380	513	73	0.128079	0.463726	0.017,0.021	0.03,0.019	-0.005	0.005
1004	ENSG00000182004	SNRPE	1	+	203861602	203862222	203861602	203861743	203862181	203862222	1004	179200	13,12	234307	12,10	511	73	0.128364	0.464283	0.663,0.704	0.736,0.814	-0.091	0.091
1602	ENSG00000076108	BAZ2A	12	-	56604584	56605327	56604584	56604799	56605072	56605327	1602	22,27	53,64	8,13	42,35	346	73	0.12843	0.464283	0.081,0.082	0.039,0.073	0.026	0.026
8922	ENSG00000164611	PTTG1	5	+	160422301	160422893	160422301	160422403	160422708	160422893	8922	32,24	88105	39,42	168231	378	73	0.12838	0.464283	0.066,0.042	0.043,0.034	0.016	0.016
8810	ENSG00000105699	LSR	19	+	35266678	35266967	35266678	35266738	35266835	35266967	8810	23,32	116,97	17,16	37,44	170	73	0.128702	0.465028	0.078,0.124	0.165,0.135	-0.049	0.049
1167	ENSG00000116580	GON4L	1	-	155815804	155816262	155815804	155815900	155816211	155816262	1167	9,1	32,34	5,11	26,29	384	73	0.128959	0.465259	0.051,0.006	0.035,0.067	-0.023	0.023
226	ENSG00000198755	RPL10A	6	+	35468419	35468873	35468419	35468596	35468798	35468873	226	454480	0,3	314311	3,3	275	73	0.129062	0.465259	1.0,0.977	0.965,0.965	0.023	0.023
3471	ENSG00000087191	PSMC5	17	+	63828137	63829563	63828137	63828209	63829493	63829563	3471	70,68	220252	68,97	328401	1357	73	0.129074	0.465259	0.017,0.014	0.011,0.013	0.003	0.003
484	ENSG00000142784	WDTC1	1	+	27303620	27305193	27303620	27303795	27305000	27305193	484	25,16	24,44	18,31	21,30	1278	73	0.128901	0.465259	0.056,0.02	0.047,0.056	-0.014	0.014
8335	ENSG00000164068	RNF123	3	+	49704649	49705186	49704649	49704756	49705081	49705186	8335	41,44	1,0	41,46	3,0	398	73	0.129096	0.465259	0.883,1.0	0.715,1.0	0.084	0.084
4178	ENSG00000108039	XPNPEP1	10	-	109877823	109878058	109877823	109877867	109877999	109878058	4178	7,7	92104	10,13	89102	205	73	0.129614	0.46689	0.026,0.023	0.038,0.043	-0.016	0.016
8190	ENSG00000149100	EIF3M	11	+	32593865	32595013	32593865	32593949	32594913	32595013	8190	244184	309292	199329	417480	1037	73	0.129824	0.467404	0.053,0.042	0.033,0.046	0.008	0.008
139	ENSG00000182944	EWSR1	22	+	29272222	29272431	29272222	29272252	29272379	29272431	139	14,14	300305	5,10	252282	200	73	0.129979	0.467724	0.017,0.016	0.007,0.013	0.007	0.007
419	ENSG00000185000	DGAT1	8	-	144317021	144317252	144317021	144317109	144317186	144317252	419	55,42	37,36	29,31	33,33	150	73	0.130073	0.467825	0.42,0.362	0.3,0.314	0.084	0.084
4940	ENSG00000205581	HMGN1	21	-	39348291	39348445	39348291	39348339	39348421	39348445	4940	148159	11041319	183195	11061348	155	73	0.130455	0.468483	0.059,0.054	0.072,0.064	-0.012	0.012
773	ENSG00000172531	PPP1CA	11	-	67398721	67399163	67398721	67398856	67398939	67399163	773	44,52	186231	24,30	162156	156	73	0.130353	0.468483	0.1,0.095	0.065,0.083	0.023	0.023
843	ENSG00000187147	RNF220	1	+	44649882	44651723	44649882	44649957	44650703	44651723	843	103,88	134175	79,44	125130	819	73	0.130403	0.468483	0.064,0.043	0.053,0.029	0.012	0.012
3012	ENSG00000169714	CNBP	3	-	129171078	129171538	129171078	129171277	129171445	129171538	3012	87,85	573603	58,92	357442	241	73	0.130566	0.468643	0.044,0.041	0.047,0.059	-0.011	0.011
3856	ENSG00000204256	BRD2	6	+	32976561	32977570	32976561	32976936	32977441	32977570	3856	314320	511611	159205	224301	578	73	0.130895	0.469585	0.072,0.062	0.082,0.079	-0.013	0.013
5457	ENSG00000172732	MUS81	11	+	65864719	65865145	65864719	65864815	65865114	65865145	5457	214175	7,16	141165	6,4	372	73	0.131136	0.470066	0.857,0.682	0.822,0.89	-0.086	0.086
7809	ENSG00000221968	FADS3	11	-	61876358	61876963	61876358	61876455	61876865	61876963	7809	42,51	9,13	46,73	10,3	483	73	0.131163	0.470066	0.414,0.372	0.41,0.786	-0.205	0.205
3218	ENSG00000197070	ARRDC1	9	+	137613459	137613664	137613459	137613510	137613614	137613664	3218	27,49	25,17	24,20	19,26	177	73	0.131405	0.470575	0.308,0.543	0.343,0.241	0.133	0.133
6246	ENSG00000161960	EIF4A1	17	+	7577568	7578244	7577568	7577706	7577826	7578244	6246	158115	12021375	84155	12121523	193	73	0.131505	0.470575	0.047,0.031	0.026,0.037	0.007	0.007
9192	ENSG00000147403	RPL10	X	+	154400563	154400811	154400563	154400626	154400701	154400811	9192	502517	27693161	356672	30203827	148	73	0.131457	0.470575	0.082,0.075	0.055,0.08	0.011	0.011
4035	ENSG00000087152	ATXN7L3	17	-	44194650	44194820	44194650	44194674	44194767	44194820	4035	10,2	56,65	9,5	25,48	166	73	0.131765	0.470887	0.073,0.013	0.137,0.044	-0.048	0.048
7765	ENSG00000101444	AHCY	20	-	34290331	34290638	34290331	34290449	34290550	34290638	7765	42,39	231278	58,60	239326	174	73	0.131792	0.470887	0.071,0.056	0.092,0.072	-0.018	0.018
8941	ENSG00000066322	ELOVL1	1	-	43364557	43364794	43364557	43364647	43364737	43364794	8941	13,7	52,61	6,4	32,68	163	73	0.131685	0.470887	0.101,0.049	0.077,0.026	0.024	0.024
3149	ENSG00000234545	FAM133B	7	-	92577654	92578182	92577654	92577676	92578149	92578182	3149	106,73	14,9	60,71	11,16	546	73	0.13286	0.474459	0.503,0.52	0.422,0.372	0.115	0.115
8998	ENSG00000144061	NPHP1	2	-	110143541	110144569	110143541	110143641	110144492	110144569	8998	4,3	8,8	2,12	5,9	924	73	0.132927	0.474459	0.038,0.029	0.031,0.095	-0.029	0.029
8205	ENSG00000144744	UBA3	3	-	69055999	69056241	69055999	69056063	69056182	69056241	8205	11,6	53,38	11,5	69,89	192	73	0.13302	0.474553	0.073,0.057	0.057,0.021	0.026	0.026
2880	ENSG00000136068	FLNB	3	+	58168439	58169793	58168439	58168658	58169589	58169793	2880	18,22	91,94	4,9	43,57	1004	73	0.133155	0.474554	0.014,0.017	0.007,0.011	0.007	0.007
442	ENSG00000100911	PSME2	14	-	24145709	24146240	24145709	24145772	24146207	24146240	442	95,53	26,36	104138	81,77	508	73	0.13311	0.474554	0.344,0.175	0.156,0.205	0.079	0.079
4992	ENSG00000042429	MED17	11	+	93793727	93794035	93793727	93793864	93793950	93794035	4992	4,12	20,21	7,19	16,19	159	73	0.133972	0.477224	0.084,0.208	0.167,0.315	-0.095	0.095
1593	ENSG00000161551	ZNF577	19	-	51886820	51887936	51886820	51886912	51887836	51887936	1593	128,82	1,1	74,65	1,0	997	73	0.134761	0.47934	0.904,0.857	0.844,1.0	-0.041	0.041
3884	ENSG00000164111	ANXA5	4	-	121696580	121696975	121696580	121696624	121696862	121696975	3884	7,17	159165	7,3	107135	311	73	0.134765	0.47934	0.01,0.024	0.015,0.005	0.007	0.007
5232	ENSG00000134668	SPOCD1	1	-	31793277	31793897	31793277	31793428	31793746	31793897	5232	3,3	3,1	20,5	2,3	391	73	0.13477	0.47934	0.157,0.359	0.651,0.237	-0.186	0.186
151	ENSG00000186815	TPCN1	12	+	113291873	113293073	113291873	113291958	113292933	113293073	151	23,14	12,11	48110	29,35	1048	73	0.134971	0.479611	0.118,0.081	0.103,0.18	-0.042	0.042
4710	ENSG00000267796	LIN37	19	+	35753086	35754157	35753086	35753193	35754016	35754157	4710	94,86	1,1	67,88	1,0	896	73	0.134982	0.479611	0.885,0.875	0.845,1.0	-0.042	0.042
5760	ENSG00000103253	HAGHL	16	+	728315	728604	728315	728424	728503	728604	5760	7,4	2,6	1,2	5,1	152	73	0.135305	0.480516	0.627,0.243	0.088,0.49	0.146	0.146
3124	ENSG00000115464	USP34	2	-	61241559	61241794	61241559	61241655	61241765	61241794	3124	6,12	44,43	2,5	25,36	183	73	0.135469	0.480858	0.052,0.1	0.031,0.052	0.035	0.035
8175	ENSG00000108788	MLX	17	+	42568469	42568943	42568469	42568559	42568836	42568943	8175	15,18	85,57	29,13	53,65	350	73	0.135666	0.481313	0.036,0.062	0.102,0.04	-0.022	0.022
4056	ENSG00000149428	HYOU1	11	-	119047733	119047957	119047733	119047818	119047946	119047957	4056	55,68	317472	59,65	323289	201	73	0.135908	0.481929	0.059,0.05	0.062,0.076	-0.015	0.015
6357	ENSG00000114867	EIF4G1	3	+	184331265	184331606	184331265	184331364	184331471	184331606	6357	120106	475512	45,50	231296	180	73	0.136363	0.483301	0.093,0.077	0.073,0.064	0.016	0.016
2981	ENSG00000010318	PHF7	3	+	52421647	52422881	52421647	52421754	52422759	52422881	2981	16,1	3,0	33,36	1,2	1078	73	0.136469	0.483434	0.265,1.0	0.691,0.549	0.013	0.013
7617	ENSG00000090565	RAB11FIP3	16	+	502749	503097	502749	502806	503003	503097	7617	32,31	0,0	24,36	0,3	270	73	0.136785	0.484309	1.0,1.0	1.0,0.764	0.118	0.118
4926	ENSG00000095059	DHPS	19	-	12679456	12679719	12679456	12679543	12679643	12679719	4926	79,52	3,1	59,74	2,7	173	73	0.137294	0.485138	0.917,0.956	0.926,0.817	0.065	0.065
5107	ENSG00000123143	PKN1	19	+	14467564	14467793	14467564	14467637	14467717	14467793	5107	55,62	0,0	62,57	4,0	153	73	0.1372	0.485138	1.0,1.0	0.881,1.0	0.059	0.059
6225	ENSG00000100722	ZC3H14	14	+	88609266	88609803	88609266	88609403	88609714	88609803	6225	92,67	79,88	51,72	44,51	384	73	0.137284	0.485138	0.181,0.126	0.181,0.212	-0.043	0.043
637	ENSG00000159069	FBXW5	9	-	136942546	136942943	136942546	136942695	136942768	136942943	637	64,81	145136	40,27	101,72	146	73	0.137291	0.485138	0.181,0.229	0.165,0.158	0.044	0.044
3122	ENSG00000115464	USP34	2	-	61236025	61236389	61236025	61236215	61236324	61236389	3122	14,28	0,0	18,23	0,3	182	73	0.138153	0.487928	1.0,1.0	1.0,0.755	0.123	0.123
8911	ENSG00000100949	RABGGTA	14	-	24270836	24271169	24270836	24270947	24271112	24271169	8911	10,3	17,27	2,2	16,11	238	73	0.138269	0.488093	0.153,0.033	0.037,0.053	0.048	0.048
7437	ENSG00000101222	SPEF1	20	-	3778745	3778990	3778745	3778806	3778950	3778990	7437	0,1	3,1	3,0	0,1	217	73	0.138384	0.488256	0.0,0.252	1.0,0.0	-0.374	0.374
[truncated: 5,054 more rows]
