# Supplementary material for: KDM7A and KDM1A inhibition suppresses tumour promoting pathways in prostate cancer
Source: Mol Oncol. 2026 Mar 23:10.1002/1878-0261.70238. Online ahead of print. doi: 10.1002/1878-0261.70238 (PMC13398633; doi:10.1002/1878-0261.70238)
Supplement: Supplementary file 47 — Table S36. Alternative splicing events data for LNCaP vehicle compared to namoline and TCE‐5002 combination treatment in the presence of R1881, for MXE (MXE = mutually exclusive exon, significant splicing events FDR‐corrected P value < 0.05, highlighted in yellow). [file MOL2-9999-0-s001.xlsx]

## Sheet: MXE
ID	GeneID	geneSymbol	chr	strand	1stExonStart_0base	1stExonEnd	2ndExonStart_0base	2ndExonEnd	upstreamES	upstreamEE	downstreamES	downstreamEE	ID	IC_SAMPLE_1	SC_SAMPLE_1	IC_SAMPLE_2	SC_SAMPLE_2	IncFormLen	SkipFormLen	PValue	FDR	IncLevel1	IncLevel2	IncLevelDifference	Abs dPSI
10508	ENSG00000063761	ADCK1	14	+	77908306	77908378	77914437	77914528	77907802	77907919	77924456	77924606	10508	0,0	1,1	1,1	0,0	145	164	2.21121e-08	8.56758e-06	0.0,0.0	1.0,1.0	-1	100
477	ENSG00000139644	TMBIM6	12	+	49742437	49742607	49749617	49749856	49741956	49742115	49752463	49752549	477	3,2	1,0	0,0	1,2	243	312	7.7764e-10	6.02611e-07	0.794,1.0	0.0,0.0	0.897	89.7
478	ENSG00000139644	TMBIM6	12	+	49744412	49744542	49749617	49749856	49741956	49742115	49752463	49752549	478	2,2	1,0	0,0	1,2	203	312	2.10181e-08	8.46945e-06	0.755,1.0	0.0,0.0	0.877	87.7
3730	ENSG00000153310	FAM49B	8	-	129880375	129880458	129896748	129896854	129879388	129879471	129903311	129903350	3730	0,0	1,3	4,3	0,1	179	156	1.45028e-10	1.23336e-07	0.0,0.0	1.0,0.723	-0.861	86.1
3114	ENSG00000175354	PTPN2	18	-	12819213	12819282	12824022	12824090	12817155	12817365	12825809	12825944	3114	1,5	0,2	0,0	7,5	141	142	4.0658e-08	1.32126e-05	1.0,0.716	0.0,0.0	0.858	85.8
10404	ENSG00000078369	GNB1	1	-	1839628	1839682	1879786	1879902	1839189	1839238	1890819	1891117	10404	10,17	3,0	0,0	3,1	189	127	1.13437e-08	5.19437e-06	0.691,1.0	0.0,0.0	0.845	84.5
5908	ENSG00000082397	EPB41L3	18	-	5398020	5398143	5400968	5401043	5397392	5397426	5406776	5406968	5908	4,8	1,3	0,0	3,6	148	196	7.90247e-09	4.42275e-06	0.841,0.779	0.0,0.0	0.81	81
3519	ENSG00000174306	ZHX3	20	-	41213733	41213899	41267462	41267612	41202056	41205066	41268989	41269083	3519	3,5	0,0	2,0	3,2	223	239	5.80046e-07	0.000112373	1.0,1.0	0.417,0.0	0.791	79.1
5096	ENSG00000100372	SLC25A17	22	-	40779757	40779894	40784512	40784604	40779008	40779125	40792524	40792676	5096	0,0	5,2	2,3	0,3	165	210	7.44238e-07	0.000133883	0.0,0.0	1.0,0.56	-0.78	78
9615	ENSG00000112290	WASF1	6	-	110177146	110177186	110177741	110177803	110160634	110160732	110178597	110178742	9615	2,3	0,2	0,0	2,4	135	113	1.32137e-06	0.000204792	1.0,0.557	0.0,0.0	0.778	77.8
3790	ENSG00000163947	ARHGEF3	3	-	56958822	56958889	57035087	57035176	56882291	56882354	57079225	57079308	3790	0,1	7,4	6,2	2,0	162	140	6.7631e-07	0.000126169	0.0,0.178	0.722,1.0	-0.772	77.2
2347	ENSG00000103121	CMC2	16	-	80988539	80988596	80996922	80997020	80981805	80981877	80997313	80997429	2347	1,0	6,3	2,1	1,0	171	130	5.21826e-05	0.00262844	0.112,0.0	0.603,1.0	-0.745	74.5
8035	ENSG00000145916	RMND5B	5	+	178133451	178133569	178136028	178136248	178131236	178131376	178138107	178138258	8035	1,0	4,1	1,2	0,1	191	293	6.62102e-06	0.000653923	0.277,0.0	1.0,0.754	-0.738	73.8
10407	ENSG00000078369	GNB1	1	-	1852569	1852680	1879786	1879902	1839189	1839238	1890819	1891117	10407	10,17	5,4	0,0	4,1	189	184	4.39092e-07	8.70426e-05	0.661,0.805	0.0,0.0	0.733	73.3
3736	ENSG00000153310	FAM49B	8	-	129879596	129879789	129896748	129896854	129879388	129879471	129903311	129903350	3736	0,0	3,1	4,3	1,3	179	266	1.39567e-08	6.11304e-06	0.0,0.0	0.856,0.598	-0.727	72.7
5590	ENSG00000089820	ARHGAP4	X	-	153911128	153911189	153912699	153912795	153910921	153910999	153913023	153913051	5590	1,1	9,5	5,5	0,2	169	134	3.81633e-06	0.000441904	0.081,0.137	1.0,0.665	-0.724	72.4
11234	ENSG00000189127	ANKRD34B	5	-	80563734	80563815	80564383	80564469	80559968	80560042	80566688	80566774	11234	1,0	19,25	1,2	0,2	159	154	0.00288753	0.0489523	0.049,0.0	1.0,0.492	-0.722	72.2
4942	ENSG00000076554	TPD52	8	-	80109827	80109935	80119814	80119884	80064477	80064593	80171424	80171508	4942	2,1	0,0	1,0	1,2	143	181	7.16476e-05	0.00328081	1.0,1.0	0.559,0.0	0.72	72
7115	ENSG00000123352	SPATS2	12	+	49406472	49406565	49441729	49441816	49371227	49371290	49460769	49461037	7115	0,0	1,1	2,4	0,5	166	160	5.59664e-06	0.000599793	0.0,0.0	1.0,0.435	-0.718	71.8
853	ENSG00000120992	LYPLA1	8	-	54055059	54055133	54062253	54062324	54051011	54051188	54065747	54065813	853	0,1	2,5	2,3	0,2	144	147	3.03039e-05	0.00187289	0.0,0.17	1.0,0.605	-0.718	71.8
11233	ENSG00000189127	ANKRD34B	5	-	80563734	80563825	80564383	80564469	80559968	80560042	80566688	80566774	11233	1,0	12,13	1,2	0,2	159	164	0.00248614	0.0444519	0.079,0.0	1.0,0.508	-0.715	71.5
5011	ENSG00000226471	CTA-292E10.6	22	+	28844126	28844199	28844362	28844526	28821971	28822179	28846317	28846512	5011	1,4	0,1	0,2	2,4	146	237	8.63641e-05	0.00368657	1.0,0.867	0.0,0.448	0.71	71
6707	ENSG00000136144	RCBTB1	13	-	49549742	49549900	49550410	49550487	49549458	49549648	49551325	49551468	6707	2,5	2,1	1,0	16,19	150	231	5.69195e-08	1.7376e-05	0.606,0.885	0.088,0.0	0.702	70.2
9718	ENSG00000254912	RP11-632K20.2	15	-	32497488	32497590	32498494	32498681	32494928	32495070	32499160	32499315	9718	3,7	3,0	0,0	1,1	260	175	5.97309e-07	0.000113534	0.402,1.0	0.0,0.0	0.701	70.1
7190	ENSG00000148985	PGAP2	11	+	3817352	3817535	3823612	3823740	3808293	3808315	3823882	3824135	7190	6,7	1,1	0,2	4,4	256	201	1.16424e-05	0.000909191	0.825,0.846	0.0,0.282	0.694	69.4
6140	ENSG00000167733	HSD11B1L	19	+	5684992	5685119	5686415	5686527	5684818	5684905	5686899	5686991	6140	0,2	2,2	4,7	0,1	200	185	5.02561e-05	0.00259631	0.0,0.481	1.0,0.866	-0.693	69.3
2801	ENSG00000144674	GOLGA4	3	+	37266841	37266940	37267227	37267255	37251394	37251484	37273535	37273601	2801	5,2	0,2	0,0	4,2	172	101	2.31304e-06	0.000319199	1.0,0.37	0.0,0.0	0.685	68.5
787	ENSG00000134910	STT3A	11	+	125594049	125594097	125594800	125595016	125592794	125592918	125595880	125596003	787	5,0	7,3	3,1	0,0	121	289	2.03748e-05	0.00142674	0.63,0.0	1.0,1.0	-0.685	68.5
4903	ENSG00000083535	PIBF1	13	+	72932620	72932698	72939847	72939934	72931164	72931267	72965273	72965404	4903	0,5	3,3	2,5	0,0	151	160	4.35407e-06	0.000492842	0.0,0.638	1.0,1.0	-0.681	68.1
5819	ENSG00000203797	DDO	6	-	110404773	110404950	110408333	110408442	110391770	110393342	110413290	110413466	5819	1,0	3,4	3,1	2,0	182	250	6.31652e-05	0.00294595	0.314,0.0	0.673,1.0	-0.679	67.9
860	ENSG00000120992	LYPLA1	8	-	54065747	54065813	54100907	54100939	54062253	54062324	54101349	54101554	860	2,3	0,0	3,0	2,3	105	139	3.16601e-05	0.00192135	1.0,1.0	0.665,0.0	0.667	66.7
10268	ENSG00000248498	ASNSP1	8	-	46600435	46600674	46606836	46606941	46596038	46596227	46614276	46614523	10268	1,0	4,1	6,3	1,2	178	312	0.000131649	0.00494862	0.305,0.0	0.913,0.724	-0.666	66.6
8119	ENSG00000148737	TCF7L2	10	+	113159919	113159992	113160618	113160691	113158666	113158717	113165554	113167678	8119	8,5	3,0	0,2	3,3	146	146	0.000577771	0.0157528	0.727,1.0	0.0,0.4	0.663	66.3
9377	ENSG00000127314	RAP1B	12	+	68624674	68624873	68641037	68641153	68610907	68611052	68648698	68648781	9377	11,16	2,3	0,1	4,2	272	189	1.67268e-06	0.000252084	0.793,0.787	0.0,0.258	0.661	66.1
9378	ENSG00000127314	RAP1B	12	+	68624670	68624873	68641033	68641153	68610907	68611043	68648698	68648781	9378	11,21	2,4	0,1	4,2	276	193	1.67656e-06	0.000252084	0.794,0.786	0.0,0.259	0.661	66.1
6014	ENSG00000119487	MAPKAP1	9	-	125674512	125674558	125705258	125705320	125672315	125672643	125706970	125707212	6014	1,1	1,3	1,2	0,0	135	119	1.31222e-05	0.000991692	0.469,0.227	1.0,1.0	-0.652	65.2
4782	ENSG00000161654	LSM12	17	-	44048744	44048838	44052633	44052752	44040146	44040256	44063800	44063934	4782	0,3	4,1	1,4	0,0	192	167	2.15988e-05	0.00146136	0.0,0.723	1.0,1.0	-0.639	63.9
5591	ENSG00000089820	ARHGAP4	X	-	153911128	153911189	153912699	153912802	153910921	153910999	153913023	153913051	5591	4,1	9,5	10,5	0,2	176	134	1.82985e-05	0.00130737	0.253,0.132	1.0,0.656	-0.636	63.6
7033	ENSG00000158156	XKR8	1	+	27964184	27964235	27965350	27965458	27963636	27963693	27966502	27966710	7033	2,0	6,5	1,2	1,0	124	181	6.01388e-05	0.00287755	0.327,0.0	0.593,1.0	-0.633	63.3
3489	ENSG00000128512	DOCK4	7	-	111778275	111778369	111782863	111782924	111769528	111769677	111783856	111783952	3489	2,3	1,1	0,1	2,4	134	167	6.23895e-05	0.00292331	0.714,0.789	0.0,0.238	0.633	63.3
9041	ENSG00000268163	AC004076.9	19	-	57455652	57455743	57475659	57475780	57437969	57438092	57476633	57476672	9041	11,13	0,1	2,4	7,4	194	164	1.53874e-07	3.52302e-05	1.0,0.917	0.195,0.458	0.632	63.2
1320	ENSG00000229956	ZRANB2-AS2	1	+	71237129	71237386	71365037	71365199	71091663	71091704	71368054	71368088	1320	4,2	2,8	2,14	0,0	330	235	7.28909e-08	2.09801e-05	0.588,0.151	1.0,1.0	-0.631	63.1
6223	ENSG00000141380	SS18	18	-	26079010	26079125	26084051	26084175	26078075	26078160	26087500	26087577	6223	1,1	2,5	3,6	1,0	197	188	2.98638e-06	0.00038082	0.323,0.16	0.741,1.0	-0.629	62.9
5204	ENSG00000102858	MGRN1	16	+	4634722	4634851	4643993	4644120	4624841	4625048	4650364	4650483	5204	2,3	2,1	0,0	3,2	202	200	3.2554e-06	0.000399938	0.498,0.748	0.0,0.0	0.623	62.3
9454	ENSG00000100461	RBM23	14	-	22913723	22913845	22917027	22917166	22911327	22911403	22918998	22919149	9454	7,7	4,0	2,2	15,5	212	195	4.93905e-05	0.00259128	0.617,1.0	0.109,0.269	0.619	61.9
4187	ENSG00000106609	TMEM248	7	+	66922145	66922246	66927641	66927777	66921224	66921461	66941847	66942024	4187	6,4	2,1	1,0	2,4	174	209	2.8919e-05	0.0018095	0.783,0.828	0.375,0.0	0.618	61.8
7032	ENSG00000158156	XKR8	1	+	27964184	27964235	27965718	27965881	27963636	27963693	27966502	27966710	7032	2,0	11,12	1,2	2,0	124	236	0.000507481	0.0142406	0.257,0.0	0.488,1.0	-0.615	61.5
6709	ENSG00000136144	RCBTB1	13	-	49549742	49549775	49550410	49550487	49549458	49549648	49551325	49551468	6709	2,5	0,2	1,0	1,4	150	106	6.13155e-05	0.00288641	1.0,0.639	0.414,0.0	0.613	61.3
6610	ENSG00000118690	ARMC2	6	+	108858198	108858271	108868823	108868913	108854224	108854485	108876142	108876347	6610	0,3	5,3	14,8	0,3	146	163	0.000307619	0.00962408	0.0,0.528	1.0,0.749	-0.611	61.1
10273	ENSG00000248498	ASNSP1	8	-	46592102	46592267	46593463	46593531	46591336	46591508	46595114	46595241	10273	0,2	2,6	5,4	2,2	141	238	0.00224755	0.0415446	0.0,0.36	0.808,0.771	-0.61	61
6194	ENSG00000088970	KIZ	20	+	21138954	21139060	21141203	21141247	21136389	21136552	21145564	21145654	6194	2,1	3,4	9,3	0,1	179	117	7.52043e-06	0.000707704	0.304,0.14	1.0,0.662	-0.609	60.9
9717	ENSG00000254912	RP11-632K20.2	15	-	32497488	32497590	32498494	32498666	32494928	32495070	32499160	32499315	9717	1,5	3,0	0,0	1,1	245	175	0.000163873	0.00578737	0.192,1.0	0.0,0.0	0.596	59.6
2967	ENSG00000279968	GVQW2	6	-	138732092	138732141	138736949	138737136	138730182	138730286	138750127	138750269	2967	14,14	4,5	0,0	1,2	260	122	3.46397e-06	0.000414318	0.622,0.568	0.0,0.0	0.595	59.5
6706	ENSG00000136144	RCBTB1	13	-	49549742	49549900	49550410	49550464	49549458	49549648	49551325	49551468	6706	2,4	2,1	2,2	16,19	127	231	0.000101464	0.00410501	0.645,0.879	0.185,0.161	0.589	58.9
9220	ENSG00000213658	LAT	16	+	28985853	28985888	28986134	28986216	28985712	28985740	28986384	28986446	9220	2,4	4,2	0,0	2,1	108	155	1.03936e-06	0.000166199	0.418,0.742	0.0,0.0	0.58	58
1872	ENSG00000148153	INIP	9	-	112699197	112699309	112701831	112701880	112694130	112694233	112716460	112716541	1872	3,1	1,3	0,0	2,4	122	185	0.000105202	0.00422232	0.82,0.336	0.0,0.0	0.578	57.8
2496	ENSG00000172262	ZNF131	5	+	43125094	43125158	43132380	43132464	43123208	43123310	43139164	43139309	2496	0,0	2,1	4,8	2,11	137	157	3.97231e-06	0.00045474	0.0,0.0	0.696,0.455	-0.576	57.6
2497	ENSG00000172262	ZNF131	5	+	43125094	43125158	43137792	43137958	43123208	43123310	43139164	43139309	2497	0,0	2,1	4,8	5,11	137	239	8.58661e-06	0.000752187	0.0,0.0	0.583,0.559	-0.571	57.1
6412	ENSG00000186104	CYP2R1	11	-	14887629	14887829	14890431	14890469	14885775	14885917	14891363	14891530	6412	0,2	10,13	4,17	9,5	111	273	9.60053e-05	0.00399652	0.0,0.275	0.522,0.893	-0.57	57
10402	ENSG00000078369	GNB1	1	-	1839628	1839682	1853151	1853297	1839189	1839238	1890819	1891117	10402	18,17	3,0	2,1	3,1	219	127	0.00182825	0.0359021	0.777,1.0	0.279,0.367	0.566	56.6
8122	ENSG00000125388	GRK4	4	+	3035385	3035523	3037373	3037511	3029200	3029409	3040571	3040747	8122	5,5	7,6	1,4	0,0	211	211	2.48561e-06	0.000330049	0.417,0.455	1.0,1.0	-0.564	56.4
10740	ENSG00000242086	LINC00969	3	+	195701379	195701495	195708133	195708435	195699029	195699207	195708746	195708807	10740	1,5	14,20	5,3	2,2	189	375	0.00020532	0.00703534	0.124,0.332	0.832,0.749	-0.563	56.3
11049	ENSG00000171456	ASXL1	20	+	32372163	32372239	32410314	32410418	32369014	32369123	32428127	32428422	11049	4,10	0,0	0,6	4,1	149	177	0.000913219	0.0219042	1.0,1.0	0.0,0.877	0.561	56.1
1305	ENSG00000229956	ZRANB2-AS2	1	+	71223056	71223114	71237129	71237386	71091663	71091704	71368054	71368088	1305	1,6	4,2	0,1	2,14	131	330	7.71473e-05	0.00337288	0.386,0.883	0.0,0.152	0.559	55.9
5873	ENSG00000196365	LONP1	19	-	5703640	5703825	5704108	5704218	5700788	5700927	5705771	5705992	5873	3,0	7,8	3,7	3,1	183	258	0.000902083	0.0217406	0.377,0.0	0.585,0.908	-0.558	55.8
8856	ENSG00000112695	COX7A2	6	-	75241821	75241869	75243422	75243538	75241175	75241265	75243716	75243873	8856	2,3	1,4	2,8	0,0	189	121	2.49019e-06	0.000330049	0.561,0.324	1.0,1.0	-0.557	55.7
6006	ENSG00000228775	WEE2-AS1	7	-	141727203	141727378	141727553	141727642	141723915	141724024	141727991	141728145	6006	2,2	2,3	0,0	1,6	162	248	0.000100711	0.00409097	0.605,0.505	0.0,0.0	0.555	55.5
7609	ENSG00000158483	FAM86C1	11	+	71791738	71791819	71793379	71793481	71789782	71789845	71796016	71796166	7609	10,8	4,4	1,1	5,7	154	175	5.47742e-05	0.0027182	0.74,0.694	0.185,0.14	0.554	55.4
5879	ENSG00000064692	SNCAIP	5	+	122422867	122423739	122425351	122425531	122403792	122403865	122431968	122432082	5879	15,22	6,6	2,3	0,0	945	253	7.03455e-06	0.000681405	0.401,0.495	1.0,1.0	-0.552	55.2
10828	ENSG00000150776	C11orf57	11	+	112076725	112076885	112077870	112077988	112075566	112075643	112078214	112078315	10828	8,12	3,0	5,2	5,10	233	191	0.000206934	0.00706662	0.686,1.0	0.45,0.141	0.547	54.7
9885	ENSG00000100814	CCNB1IP1	14	-	20317794	20317974	20319011	20319103	20316226	20316560	20325538	20325653	9885	0,0	2,1	2,3	5,2	165	253	8.24294e-06	0.000734861	0.0,0.0	0.38,0.697	-0.538	53.8
1317	ENSG00000229956	ZRANB2-AS2	1	+	71237129	71237195	71365037	71365199	71091663	71091704	71368054	71368088	1317	2,2	2,8	1,6	0,0	139	235	8.83718e-07	0.000150891	0.628,0.297	1.0,1.0	-0.537	53.7
766	ENSG00000111711	GOLT1B	12	+	21507116	21507151	21507943	21508109	21506884	21506976	21508382	21508561	766	1,0	9,4	8,7	5,16	108	239	0.000107092	0.00428113	0.197,0.0	0.78,0.492	-0.537	53.7
9455	ENSG00000100461	RBM23	14	-	22913723	22913821	22917027	22917166	22911327	22911403	22918998	22919149	9455	7,7	4,0	2,2	8,3	212	171	0.00151282	0.0316908	0.585,1.0	0.168,0.35	0.533	53.3
10523	ENSG00000143786	CNIH3	1	+	224439633	224439774	224513780	224513936	224434924	224435187	224515740	224515876	10523	1,0	2,2	2,5	1,2	214	229	0.000424248	0.012388	0.349,0.0	0.682,0.728	-0.531	53.1
8264	ENSG00000081377	CDC14B	9	-	96536945	96537122	96538599	96538725	96534454	96534542	96539077	96539140	8264	1,1	3,5	1,1	0,1	199	250	0.00115895	0.0262364	0.295,0.201	1.0,0.557	-0.53	53
6783	ENSG00000088538	DOCK3	3	+	51174635	51174756	51207949	51208068	51160554	51160702	51208773	51208862	6783	6,1	3,5	7,7	0,1	194	192	9.28909e-05	0.00392988	0.664,0.165	1.0,0.874	-0.522	52.2
10227	ENSG00000125743	SNRPD2	19	-	45690571	45690667	45691162	45691293	45688386	45688566	45691886	45691940	10227	14,12	7,2	6,1	12,6	204	169	0.000381532	0.0114052	0.624,0.833	0.293,0.121	0.521	52.1
1321	ENSG00000229956	ZRANB2-AS2	1	+	71237129	71237386	71365037	71365199	71091663	71091704	71401722	71401879	1321	4,2	1,5	2,14	0,0	330	235	6.31044e-06	0.000635713	0.74,0.222	1.0,1.0	-0.519	51.9
19	ENSG00000082898	XPO1	2	-	61534557	61534654	61536869	61536967	61533771	61533903	61537561	61537587	19	7,8	10,1	2,1	14,6	171	170	0.000875234	0.0212974	0.41,0.888	0.124,0.142	0.516	51.6
5781	ENSG00000139428	MMAB	12	-	109567010	109567167	109568254	109568393	109565118	109565176	109568769	109568863	5781	0,3	3,12	12,11	6,10	212	230	0.000848983	0.0208232	0.0,0.213	0.685,0.544	-0.508	50.8
4863	ENSG00000276087	RP11-507M3.1	2	+	24139369	24139450	24146747	24146826	24135118	24135187	24146929	24147086	4863	3,19	0,1	4,4	4,5	154	152	2.48315e-06	0.000330049	1.0,0.949	0.497,0.441	0.505	50.5
1838	ENSG00000136861	CDK5RAP2	9	-	120570901	120570991	120571252	120571310	120568320	120568388	120571973	120572041	1838	1,4	3,2	0,0	3,2	131	163	2.05531e-05	0.00142674	0.293,0.713	0.0,0.0	0.503	50.3
897	ENSG00000253161	LINC01605	8	-	37521307	37521376	37527728	37527929	37516802	37516956	37529096	37529190	897	9,5	6,2	3,5	0,0	274	142	7.83388e-07	0.000138454	0.437,0.564	1.0,1.0	-0.5	50
641	ENSG00000185722	ANKFY1	17	-	4181708	4181793	4181920	4181990	4181253	4181372	4182180	4182352	641	1,1	1,0	0,1	2,1	143	158	5.63911e-05	0.00275769	0.525,1.0	0.0,0.525	0.5	50
3729	ENSG00000153310	FAM49B	8	-	129880375	129880458	129896671	129896854	129879388	129879471	129903311	129903350	3729	2,0	1,3	5,2	0,1	256	156	0.000115352	0.00455709	0.549,0.0	1.0,0.549	-0.5	50
4899	ENSG00000106976	DNM1	9	+	128246936	128247065	128247123	128247283	128246393	128246503	128247374	128247486	4899	0,7	1,0	0,0	1,5	202	233	0.000161019	0.00576968	0.0,1.0	0.0,0.0	0.5	50
636	ENSG00000189283	FHIT	3	-	61166972	61167042	61196749	61196843	61042046	61042099	61200616	61200665	636	0,7	1,0	0,0	1,1	167	143	0.000376956	0.0113357	0.0,1.0	0.0,0.0	0.5	50
9182	ENSG00000151067	CACNA1C	12	+	2597229	2597289	2597436	2597496	2595873	2596003	2601853	2601960	9182	1,3	0,0	1,2	1,2	133	133	0.000765344	0.0194467	1.0,1.0	0.5,0.5	0.5	50
9590	ENSG00000186648	LRRC16B	14	+	24056128	24056221	24056298	24056393	24055700	24055789	24056621	24056708	9590	0,4	1,0	0,0	12,11	166	168	0.000833387	0.0206445	0.0,1.0	0.0,0.0	0.5	50
5293	ENSG00000110344	UBE4A	11	+	118364147	118364278	118364677	118364703	118359584	118359674	118365039	118365201	5293	2,0	0,4	1,1	0,0	204	99	0.000979356	0.0227853	1.0,0.0	1.0,1.0	-0.5	50
8394	ENSG00000169398	PTK2	8	-	140769574	140769592	140788163	140788310	140764233	140764290	140789473	140789526	8394	0,2	3,0	4,1	0,0	220	91	0.00125508	0.0274863	0.0,1.0	1.0,1.0	-0.5	50
10400	ENSG00000078369	GNB1	1	-	1839628	1839682	1848460	1848529	1839189	1839238	1890819	1891117	10400	1,3	3,0	1,0	3,1	142	127	0.00205136	0.039139	0.23,1.0	0.23,0.0	0.5	50
4088	ENSG00000237651	C2orf74	2	+	61148737	61148859	61160529	61160603	61145130	61145196	61162841	61162955	4088	1,2	0,0	2,0	0,5	195	147	0.00219769	0.0410349	1.0,1.0	1.0,0.0	0.5	50
6552	ENSG00000116199	FAM20B	1	+	179044772	179044841	179048141	179048273	179043714	179044224	179050278	179050365	6552	6,1	3,4	3,6	0,0	142	205	2.32118e-05	0.00152834	0.743,0.265	1.0,1.0	-0.496	49.6
5580	ENSG00000137100	DCTN3	9	-	34619120	34619204	34619719	34619843	34618675	34618760	34620368	34620480	5580	2,5	3,2	4,1	0,0	197	157	2.27191e-05	0.00150574	0.347,0.666	1.0,1.0	-0.494	49.4
10048	ENSG00000148408	CACNA1B	9	+	138032681	138032770	138040546	138040672	138024954	138025172	138043773	138043900	10048	0,0	1,4	1,3	1,5	162	199	0.00049748	0.0140381	0.0,0.0	0.551,0.424	-0.488	48.8
8845	ENSG00000197150	ABCB8	7	+	151032843	151033061	151033442	151033604	151028449	151028610	151034272	151034428	8845	5,5	5,5	7,6	1,0	291	235	3.20113e-05	0.00193103	0.447,0.447	0.85,1.0	-0.478	47.8
768	ENSG00000106290	TAF6	7	-	100115845	100115943	100118395	100118649	100114228	100114268	100119203	100119366	768	17,12	2,0	10,10	8,6	327	171	5.13042e-05	0.00261963	0.816,1.0	0.395,0.466	0.477	47.7
4206	ENSG00000138658	ZGRF1	4	-	112628620	112628851	112629758	112630015	112623816	112623876	112631929	112632010	4206	3,4	4,2	6,15	0,0	330	304	3.18538e-06	0.000398281	0.409,0.648	1.0,1.0	-0.472	47.2
7096	ENSG00000060138	YBX3	12	-	10702258	10702488	10703522	10703619	10701959	10702134	10704050	10704148	7096	1,9	7,9	33,38	7,8	170	303	0.00118244	0.0264708	0.203,0.641	0.894,0.894	-0.472	47.2
7121	ENSG00000133318	RTN3	11	+	63704850	63704907	63718701	63721032	63681482	63681778	63749990	63750198	7121	0,0	10,24	5,5	90120	130	2404	9.50054e-06	0.00079757	0.0,0.0	0.507,0.435	-0.471	47.1
5057	ENSG00000226686	LINC01535	19	+	37258947	37259069	37262263	37262434	37257011	37257394	37262541	37262655	5057	1,0	16,14	7,1	2,5	195	244	9.51098e-05	0.0039781	0.073,0.0	0.814,0.2	-0.471	47.1
3476	ENSG00000215126	CBWD7	9	-	41160937	41161021	41161600	41161723	41156382	41156439	41162332	41162377	3476	5,1	0,0	2,4	2,2	196	157	0.000461365	0.0132416	1.0,1.0	0.445,0.616	0.47	47
619	ENSG00000130779	CLIP1	12	-	122400131	122400243	122417326	122417463	122380367	122380558	122422520	122422612	619	10,7	8,10	13,13	1,1	210	185	7.61511e-06	0.000707704	0.524,0.381	0.92,0.92	-0.468	46.8
10418	ENSG00000078369	GNB1	1	-	1853151	1853297	1879786	1879902	1839189	1839238	1890819	1891117	10418	10,17	18,17	0,0	2,1	189	219	5.6824e-05	0.00276543	0.392,0.537	0.0,0.0	0.465	46.5
5611	ENSG00000110651	CD81	11	+	2391074	2391482	2393355	2393430	2390411	2390526	2394094	2394192	5611	3,4	0,0	1,6	4,0	481	148	0.00269796	0.046519	1.0,1.0	0.071,1.0	0.465	46.5
10446	ENSG00000140682	TGFB1I1	16	+	31473681	31473734	31473834	31473977	31473440	31473556	31474151	31474239	10446	2,5	5,8	0,0	5,2	126	216	3.58283e-06	0.000419691	0.407,0.517	0.0,0.0	0.462	46.2
3477	ENSG00000215126	CBWD7	9	-	41160804	41161021	41161600	41161723	41156382	41156439	41162332	41162377	3477	5,1	0,0	2,4	6,2	196	290	1.19066e-05	0.000922672	1.0,1.0	0.33,0.747	0.462	46.2
8714	ENSG00000261008	LINC01572	16	-	72555264	72555320	72570434	72570515	72540577	72540611	72664891	72664947	8714	6,2	2,1	1,1	2,6	154	129	0.000657196	0.0172411	0.715,0.626	0.295,0.123	0.462	46.2
4413	ENSG00000261465	RP11-626G11.5	16	-	19063804	19064039	19066178	19066276	19062861	19062895	19067580	19067691	4413	2,2	6,3	0,0	7,4	171	308	0.00038076	0.0114052	0.375,0.546	0.0,0.0	0.461	46.1
7930	ENSG00000174652	ZNF266	19	-	9419050	9419167	9419216	9419289	9418504	9418631	9420064	9420218	7930	24,30	14,18	5,14	35,43	146	190	3.80932e-08	1.32126e-05	0.69,0.684	0.157,0.298	0.46	46
6959	ENSG00000266173	STRADA	17	-	63717074	63717154	63723297	63723326	63714005	63714108	63726637	63726695	6959	3,4	0,0	2,1	1,3	102	153	0.00154229	0.0320598	1.0,1.0	0.75,0.333	0.459	45.9
5663	ENSG00000183077	AFMID	17	+	78192636	78192785	78197190	78197358	78190969	78191060	78202498	78202603	5663	0,0	17,13	3,4	7,3	222	241	2.1323e-06	0.000300053	0.0,0.0	0.318,0.591	-0.455	45.5
1965	ENSG00000237298	TTN-AS1	2	+	178542221	178542361	178571299	178571449	178528739	178528813	178591138	178591314	1965	10,6	6,15	11,11	1,1	213	223	5.62668e-05	0.00275769	0.636,0.295	0.92,0.92	-0.455	45.5
772	ENSG00000131061	ZNF341	20	+	33745102	33745299	33748922	33749072	33740901	33741012	33753171	33753423	772	8,9	11,11	7,8	0,3	270	223	0.00169136	0.0342446	0.375,0.403	1.0,0.688	-0.455	45.5
7840	ENSG00000170903	MSANTD4	11	-	106013945	106014041	106020961	106021142	106010455	106011067	106022194	106022403	7840	2,2	3,3	6,18	2,2	254	169	0.00252058	0.04447	0.307,0.307	0.666,0.857	-0.455	45.5
6137	ENSG00000167733	HSD11B1L	19	+	5684988	5685119	5686415	5686527	5684818	5684905	5686899	5686991	6137	1,4	2,2	9,7	0,1	204	185	0.00158061	0.0325963	0.312,0.645	1.0,0.864	-0.453	45.3
1150	ENSG00000163644	PPM1K	4	-	88271094	88271189	88274425	88274485	88268761	88268906	88277142	88277243	1150	1,1	1,0	2,2	4,7	133	168	0.00192383	0.0372705	0.558,1.0	0.387,0.265	0.453	45.3
10271	ENSG00000248498	ASNSP1	8	-	46592102	46592267	46593454	46593531	46591336	46591508	46595114	46595241	10271	1,2	2,6	6,8	2,2	150	238	0.0028257	0.048166	0.442,0.346	0.826,0.864	-0.451	45.1
7689	ENSG00000248508	SRP14-AS1	15	+	40056452	40056641	40060096	40060251	40045960	40046069	40064460	40064601	7689	4,2	5,13	11,24	10,2	262	228	0.00250666	0.0444519	0.41,0.118	0.489,0.913	-0.437	43.7
8765	ENSG00000160766	GBAP1	1	-	155218847	155218923	155224876	155225087	155217963	155218049	155227381	155227422	8765	5,6	0,0	3,21	3,3	284	149	5.16365e-05	0.00261963	1.0,1.0	0.344,0.786	0.435	43.5
8118	ENSG00000148737	TCF7L2	10	+	113159919	113159992	113160618	113160691	113158020	113158069	113165554	113167678	8118	14,2	6,2	0,2	5,4	146	146	0.00111848	0.0254347	0.7,0.5	0.0,0.333	0.433	43.3
1013	ENSG00000138738	PRDM5	4	-	120710308	120710413	120754552	120754638	120695110	120695275	120777187	120777281	1013	3,1	7,9	12,6	5,5	159	178	0.00135315	0.0291898	0.324,0.111	0.729,0.573	-0.433	43.3
8764	ENSG00000160766	GBAP1	1	-	155218847	155218923	155224876	155225059	155217963	155218049	155227381	155227422	8764	4,7	0,0	3,17	3,3	256	149	4.35104e-05	0.00242168	1.0,1.0	0.368,0.767	0.432	43.2
634	ENSG00000189283	FHIT	3	-	60596118	60596155	60707752	60707824	60536859	60536979	60821918	60822011	634	3,1	0,0	3,2	2,1	145	110	0.00170567	0.0343658	1.0,1.0	0.532,0.603	0.432	43.2
8237	ENSG00000176124	DLEU1	13	+	50415088	50415202	50433412	50433550	50390197	50390291	50527865	50528064	8237	7,10	3,1	2,3	2,10	187	211	0.00133633	0.0288889	0.725,0.919	0.53,0.253	0.431	43.1
22	ENSG00000082898	XPO1	2	-	61534557	61534686	61536869	61536967	61533771	61533903	61537561	61537587	22	7,8	11,5	2,1	14,14	171	202	0.000234695	0.00785487	0.429,0.654	0.144,0.078	0.43	43
4421	ENSG00000143294	PRCC	1	+	156791066	156791133	156791252	156791368	156786890	156787174	156791696	156791792	4421	1,1	3,2	1,4	1,0	140	189	0.000399583	0.0117359	0.31,0.403	0.574,1.0	-0.43	43
9040	ENSG00000268163	AC004076.9	19	-	57455652	57455743	57475659	57475786	57437969	57438092	57476633	57476672	9040	25,29	0,1	8,8	7,4	200	164	1.18912e-07	2.92175e-05	1.0,0.96	0.484,0.621	0.427	42.7
7644	ENSG00000004534	RBM6	3	+	49975322	49975392	49999439	49999513	49962575	49962685	50048244	50048319	7644	14,6	54,32	18,24	14,13	143	147	3.92067e-08	1.32126e-05	0.21,0.162	0.569,0.655	-0.426	42.6
4820	ENSG00000134255	CEPT1	1	+	111167105	111167190	111173113	111173258	111161184	111161296	111174878	111174963	4820	1,0	8,2	11,8	9,19	158	218	0.000268314	0.00871933	0.147,0.0	0.628,0.367	-0.424	42.4
3506	ENSG00000107959	PITRM1	10	-	3170733	3170953	3171760	3171852	3170103	3170206	3172716	3172841	3506	1,5	2,5	1,0	5,3	165	293	0.000619568	0.0165558	0.47,0.64	0.262,0.0	0.424	42.4
3023	ENSG00000123473	STIL	1	-	47312947	47312977	47313846	47313946	47310275	47310362	47314035	47314147	3023	4,1	1,6	3,1	1,0	173	103	0.00220329	0.0410349	0.704,0.09	0.641,1.0	-0.424	42.4
2264	ENSG00000225434	LINC01504	9	+	72324988	72325054	72328663	72328721	72314985	72315090	72335391	72335497	2264	0,0	1,15	3,3	3,5	139	131	9.32269e-06	0.00079757	0.0,0.0	0.485,0.361	-0.423	42.3
4465	ENSG00000011347	SYT7	11	-	61546030	61546255	61547176	61547308	61542210	61542579	61551383	61551463	4465	3,3	9,6	2,4	2,0	205	298	0.00246645	0.0442906	0.326,0.421	0.592,1.0	-0.423	42.3
7341	ENSG00000157540	DYRK1A	21	+	37421773	37421866	37456129	37456308	37420298	37420384	37472683	37472880	7341	10,6	8,9	1,6	0,0	166	252	6.03057e-06	0.000626309	0.655,0.503	1.0,1.0	-0.421	42.1
5362	ENSG00000119509	INVS	9	+	100154363	100154454	100214924	100215040	100126382	100126549	100215400	100215488	5362	1,1	8,8	7,1	3,2	164	189	0.00161924	0.033093	0.126,0.126	0.729,0.366	-0.421	42.1
7189	ENSG00000148985	PGAP2	11	+	3817352	3817535	3822908	3822993	3811249	3811424	3823882	3824135	7189	6,7	2,9	0,2	16,8	256	158	4.77524e-05	0.00255882	0.649,0.324	0.0,0.134	0.42	42
9597	ENSG00000266338	NBPF15	1	-	144440401	144440532	144442816	144442917	144440140	144440295	144448774	144448916	9597	7,2	12,11	20,12	11,5	174	204	0.00113354	0.0257191	0.406,0.176	0.681,0.738	-0.418	41.8
3738	ENSG00000153310	FAM49B	8	-	129879596	129879789	129880375	129880458	129879388	129879471	129903311	129903350	3738	1,3	3,1	0,1	1,3	156	266	0.00256471	0.0448025	0.362,0.836	0.0,0.362	0.418	41.8
7693	ENSG00000115594	IL1R1	2	+	102165114	102165304	102166112	102166281	102164773	102165008	102168597	102168663	7693	15,6	15,19	13,4	4,1	263	242	0.00187802	0.0367257	0.479,0.225	0.749,0.786	-0.416	41.6
6211	ENSG00000272897	RP1-309K20.6	20	-	35632794	35632923	35655201	35655344	35632516	35632696	35658929	35659014	6211	267290	122114	77,90	197218	216	202	0	0	0.672,0.704	0.268,0.279	0.414	41.4
1316	ENSG00000229956	ZRANB2-AS2	1	+	71237129	71237195	71365037	71365199	71091663	71091704	71401722	71401879	1316	2,2	1,5	4,9	0,0	139	235	2.38616e-05	0.00156092	0.772,0.403	1.0,1.0	-0.412	41.2
3996	ENSG00000013619	MAMLD1	X	+	150445453	150445612	150462771	150462846	150363283	150363530	150469744	150471490	3996	15,18	2,4	6,10	5,14	232	148	0.000243363	0.0080646	0.827,0.742	0.434,0.313	0.411	41.1
5665	ENSG00000183077	AFMID	17	+	78192636	78192785	78197145	78197358	78190969	78191060	78202498	78202603	5665	0,0	24,19	3,4	6,7	222	286	2.14452e-06	0.000300053	0.0,0.0	0.392,0.424	-0.408	40.8
9887	ENSG00000100814	CCNB1IP1	14	-	20317793	20317974	20319011	20319103	20316226	20316560	20325538	20325653	9887	0,0	3,1	2,3	8,4	165	254	5.76192e-05	0.00279065	0.0,0.0	0.278,0.536	-0.407	40.7
3259	ENSG00000173818	ENDOV	17	+	80417780	80417945	80422139	80422245	80415649	80415821	80423519	80423632	3259	8,5	16,13	10,10	7,2	238	179	0.00293806	0.049248	0.273,0.224	0.518,0.79	-0.406	40.6
6480	ENSG00000100632	ERH	14	-	69397259	69397360	69397629	69397751	69394824	69394912	69398230	69398271	6480	4,5	5,7	0,0	5,2	195	174	1.64838e-05	0.00119466	0.417,0.389	0.0,0.0	0.403	40.3
4476	ENSG00000176024	ZNF613	19	+	51929731	51929896	51936034	51936068	51927473	51927519	51940208	51940335	4476	4,20	3,2	4,5	0,0	238	107	0.000142331	0.00527094	0.375,0.818	1.0,1.0	-0.403	40.3
5935	ENSG00000163517	HDAC11	3	+	13498512	13498555	13500712	13500789	13496735	13496852	13501870	13501933	5935	10,7	12,13	1,0	9,5	116	150	5.37776e-05	0.00268196	0.519,0.41	0.126,0.0	0.402	40.2
1843	ENSG00000120265	PCMT1	6	+	149772047	149772247	149772554	149772684	149771161	149771266	149773137	149773169	1843	6,2	0,0	6,2	3,1	273	203	0.00048081	0.0137215	1.0,1.0	0.598,0.598	0.402	40.2
5664	ENSG00000183077	AFMID	17	+	78192636	78192785	78197134	78197358	78190969	78191060	78202498	78202603	5664	0,0	25,16	3,4	6,8	222	297	2.9606e-06	0.00038082	0.0,0.0	0.401,0.401	-0.401	40.1
6221	ENSG00000141380	SS18	18	-	26079010	26079125	26080304	26080423	26078075	26078160	26087500	26087577	6221	2,9	2,5	15,13	1,0	192	188	4.49866e-05	0.00246302	0.495,0.638	0.936,1.0	-0.401	40.1
7565	ENSG00000184060	ADAP2	17	+	30949286	30949370	30953287	30953350	30944906	30945053	30954477	30954555	7565	9,9	9,12	21,25	2,7	157	136	0.000130622	0.00492839	0.464,0.394	0.901,0.756	-0.399	39.9
799	ENSG00000188234	AGAP4	10	-	45841652	45841687	45844325	45844394	45834015	45834116	45846686	45846755	799	5,4	1,7	10,11	0,1	142	108	0.000220047	0.00745602	0.792,0.303	1.0,0.893	-0.399	39.9
7940	ENSG00000184575	XPOT	12	+	64421832	64421907	64422356	64422378	64421234	64421471	64423004	64423043	7940	3,2	1,0	2,2	3,1	148	95	0.0018067	0.0356876	0.658,1.0	0.3,0.562	0.398	39.8
743	ENSG00000187097	ENTPD5	14	-	74004604	74004729	74007695	74007812	73987885	73988172	74011090	74011150	743	3,2	5,3	0,0	2,1	190	198	0.000259624	0.0085194	0.385,0.41	0.0,0.0	0.397	39.7
1845	ENSG00000120265	PCMT1	6	+	149772013	149772247	149772554	149772684	149771161	149771266	149773137	149773169	1845	6,2	0,0	8,2	3,1	307	203	0.000711081	0.0183578	1.0,1.0	0.638,0.569	0.397	39.7
6073	ENSG00000162542	TMCO4	1	-	19789927	19790048	19793431	19793648	19787025	19787117	19798136	19798215	6073	9,3	2,9	4,4	1,0	290	194	0.00101725	0.0236124	0.751,0.182	0.728,1.0	-0.397	39.7
6375	ENSG00000168385	2002-09-01	2	+	241326690	241326776	241329610	241329738	241325992	241326113	241335125	241335212	6375	0,6	1,2	0,0	6,5	159	201	0.00274717	0.0471465	0.0,0.791	0.0,0.0	0.396	39.6
8108	ENSG00000230189	GS1-124K5.2	7	-	66429883	66430017	66439134	66439302	66427948	66428040	66450070	66450236	8108	8,13	11,9	1,1	11,10	241	207	3.59964e-05	0.00212509	0.384,0.554	0.072,0.079	0.394	39.4
1364	ENSG00000272772	CTD-2410N18.5	5	-	134170950	134171038	134173700	134173766	134167169	134167243	134173925	134174022	1364	4,5	10,3	31,18	3,4	139	161	0.000737436	0.0189514	0.317,0.659	0.923,0.839	-0.393	39.3
8936	ENSG00000174720	LARP7	4	+	112637643	112637787	112644424	112644488	112637125	112637239	112644667	112644871	8936	3,2	1,0	9,4	2,17	217	137	0.00179749	0.0356402	0.654,1.0	0.74,0.129	0.392	39.2
5056	ENSG00000134444	KIAA1468	18	+	62279773	62279856	62280359	62280442	62275373	62275473	62280645	62280709	5056	20,19	4,5	9,14	15,16	156	156	3.55422e-05	0.00211865	0.833,0.792	0.375,0.467	0.391	39.1
9595	ENSG00000266338	NBPF15	1	-	144440401	144440532	144442816	144442920	144440140	144440295	144448774	144448916	9595	8,3	12,11	23,13	11,5	177	204	0.00118923	0.0265051	0.435,0.239	0.707,0.75	-0.391	39.1
271	ENSG00000197226	TBC1D9B	5	-	179867175	179867383	179867444	179867495	179865837	179865888	179867777	179867849	271	1,1	17,6	4,6	10,6	124	281	0.00138086	0.0296127	0.118,0.274	0.475,0.694	-0.389	38.9
5423	ENSG00000198551	ZNF627	19	+	11561971	11562052	11562125	11562224	11559460	11559616	11564060	11564184	5423	0,1	2,1	1,3	1,1	154	172	0.00088358	0.0214486	0.0,0.528	0.528,0.77	-0.385	38.5
617	ENSG00000231074	HCG18	6	-	30314268	30314482	30326150	30326207	30296131	30296237	30326353	30326866	617	2,1	59,67	9,4	23,13	130	287	6.97136e-07	0.00012769	0.07,0.032	0.463,0.405	-0.383	38.3
5145	ENSG00000120798	NR2C1	12	-	95026838	95027000	95027610	95027732	95025149	95025255	95028386	95028524	5145	0,1	1,3	5,2	3,4	195	235	0.00219381	0.0410349	0.0,0.287	0.668,0.376	-0.379	37.9
9516	ENSG00000259673	IQCH-AS1	15	-	67442284	67442407	67466493	67466738	67430320	67430400	67518999	67519102	9516	4,5	0,1	0,1	5,0	318	196	0.000433218	0.0124692	1.0,0.755	0.0,1.0	0.377	37.7
4128	ENSG00000101972	STAG2	X	+	124037905	124037969	124039675	124039767	124037526	124037623	124042568	124042645	4128	1,0	1,2	5,3	2,3	137	165	0.00256935	0.0448025	0.546,0.0	0.751,0.546	-0.376	37.6
6554	ENSG00000116199	FAM20B	1	+	179044706	179044841	179048141	179048273	179043714	179044224	179050278	179050365	6554	7,5	3,4	2,7	0,0	208	205	1.64115e-05	0.00119466	0.697,0.552	1.0,1.0	-0.375	37.5
5266	ENSG00000268614	CTD-2207O23.10	19	+	7534378	7534446	7534749	7534902	7534167	7534239	7535508	7535577	5266	0,0	5,8	1,4	7,5	141	226	9.51679e-05	0.0039781	0.0,0.0	0.186,0.562	-0.374	37.4
9903	ENSG00000103852	TTC23	15	-	99245388	99245510	99249621	99249799	99228532	99228732	99251154	99251223	9903	35,45	12,14	19,10	23,20	251	195	8.05253e-06	0.000724296	0.694,0.714	0.391,0.28	0.368	36.8
4335	ENSG00000146963	LUC7L2	7	+	139363365	139363452	139365208	139365326	139363175	139363259	139376061	139376156	4335	4,8	11,21	13,23	7,14	160	191	0.000216821	0.00737925	0.303,0.313	0.689,0.662	-0.367	36.7
5214	ENSG00000232907	DLGAP4-AS1	20	-	36510879	36511032	36512484	36512725	36507701	36508274	36525500	36525566	5214	3,5	0,0	7,12	6,2	314	226	2.12213e-05	0.00145431	1.0,1.0	0.456,0.812	0.366	36.6
4151	ENSG00000231806	PCAT7	9	+	94558883	94558968	94558968	94559152	94555068	94555310	94567389	94568127	4151	2,10	26,10	0,0	8,8	158	257	4.52534e-05	0.00246423	0.111,0.619	0.0,0.0	0.365	36.5
9514	ENSG00000259673	IQCH-AS1	15	-	67442284	67442407	67466493	67466711	67430320	67430400	67518999	67519102	9514	3,4	0,1	0,1	5,0	291	196	0.000553005	0.015347	1.0,0.729	0.0,1.0	0.365	36.5
6645	ENSG00000154380	ENAH	1	-	225600207	225600362	225652317	225652433	225567248	225567414	225652685	225652716	6645	15,3	10,9	0,3	19,14	189	228	0.000835003	0.0206445	0.644,0.287	0.0,0.205	0.363	36.3
6636	ENSG00000047849	MAP4	3	-	47902949	47903000	47909037	47912421	47877416	47877523	47914816	47914939	6636	35,42	0,4	78,98	0,0	3457	124	0.00155414	0.0321487	1.0,0.274	1.0,1.0	-0.363	36.3
9902	ENSG00000103852	TTC23	15	-	99245388	99245510	99249621	99249739	99228532	99228732	99251154	99251223	9902	19,19	12,14	10,4	23,20	191	195	0.000164303	0.00578737	0.618,0.581	0.307,0.17	0.361	36.1
2042	ENSG00000196951	SCOC-AS1	4	-	140286210	140286328	140289592	140289778	140283723	140285268	140291389	140291529	2042	2,6	1,0	2,5	5,2	259	191	0.000968728	0.0226426	0.596,1.0	0.228,0.648	0.36	36
6950	ENSG00000198625	MDM4	1	+	204526359	204526434	204537458	204537497	204525483	204525596	204538208	204538308	6950	33,31	11,9	22,16	28,25	148	112	4.42519e-06	0.000495326	0.694,0.723	0.373,0.326	0.359	35.9
10303	ENSG00000036549	ZZZ3	1	-	77631849	77633405	77639448	77639602	77584516	77584655	77641383	77641446	10303	247243	769912	131162	20522397	227	1629	0	0	0.697,0.657	0.314,0.327	0.357	35.7
4162	ENSG00000188283	ZNF383	19	+	37219687	37219749	37224817	37224939	37217925	37218274	37230408	37230462	4162	6,3	15,6	1,0	19,7	135	195	6.06501e-05	0.00288202	0.366,0.419	0.071,0.0	0.357	35.7
6420	ENSG00000115107	STEAP3	2	+	119230619	119231034	119239362	119239430	119223830	119223888	119245488	119245988	6420	24,36	2,0	8,8	4,1	488	141	0.00266864	0.046113	0.776,1.0	0.366,0.698	0.356	35.6
10779	ENSG00000113407	TARS	5	+	33465256	33465330	33465986	33466207	33463752	33463825	33466870	33466985	10779	0,0	8,17	3,4	10,16	147	294	1.91117e-05	0.00135585	0.0,0.0	0.375,0.333	-0.354	35.4
8665	ENSG00000177853	ZNF518A	10	+	96151415	96151566	96155325	96155398	96133555	96133648	96155923	96156047	8665	34,33	6,14	9,5	10,7	224	146	0.00213289	0.0401622	0.787,0.606	0.37,0.318	0.353	35.3
1810	ENSG00000165983	PTER	10	+	16437362	16437490	16467131	16467210	16436983	16437047	16484336	16484816	1810	12,16	15,28	17,22	7,6	201	152	9.76162e-05	0.00404685	0.377,0.302	0.647,0.735	-0.352	35.2
4930	ENSG00000204120	GIGYF2	2	+	232724573	232724691	232731121	232731234	232703423	232703489	232735154	232735238	4930	15,20	1,3	11,7	6,8	191	186	0.000645517	0.0169789	0.936,0.867	0.641,0.46	0.351	35.1
8096	ENSG00000126653	NSRP1	17	+	30163069	30163162	30168813	30168925	30118079	30118173	30172541	30172598	8096	8,3	0,0	11,5	2,7	166	185	4.38175e-05	0.00242537	1.0,1.0	0.86,0.443	0.349	34.9
4826	ENSG00000156113	KCNMA1	10	-	76974486	76974573	77001406	77001580	76969973	76970067	77011966	77012043	4826	6,2	9,2	0,0	1,1	247	160	0.000116153	0.00457079	0.302,0.393	0.0,0.0	0.348	34.8
6038	ENSG00000198208	RPS6KL1	14	-	74916472	74916520	74918512	74918605	74911793	74911841	74919844	74919969	6038	27,13	0,0	7,8	4,2	166	121	9.44828e-06	0.00079757	1.0,1.0	0.561,0.745	0.347	34.7
9714	ENSG00000242485	MRPL20	1	-	1402358	1402425	1402461	1402591	1401912	1402256	1405808	1407019	9714	30,28	1,2	16,18	7,10	203	140	1.03885e-05	0.000838143	0.954,0.906	0.612,0.554	0.347	34.7
5345	ENSG00000156398	SFXN2	10	+	102715222	102715328	102724935	102724996	102714635	102714681	102726611	102726797	5345	5,1	0,0	8,5	2,3	179	134	0.00014284	0.00527094	1.0,1.0	0.75,0.555	0.347	34.7
9518	ENSG00000259673	IQCH-AS1	15	-	67459691	67459975	67466493	67466738	67430320	67430400	67518999	67519102	9518	4,5	15,2	0,1	4,3	318	357	0.00196759	0.0378944	0.23,0.737	0.0,0.272	0.347	34.7
9102	ENSG00000156500	FAM122C	X	+	134847882	134847971	134852799	134852896	134847382	134847475	134854090	134854290	9102	1,8	4,9	0,0	18,14	162	170	2.11419e-06	0.000300053	0.208,0.483	0.0,0.0	0.345	34.5
10761	ENSG00000164609	SLU7	5	-	160417111	160417241	160418595	160418685	160415124	160415310	160419022	160419081	10761	1,1	6,20	7,11	10,17	163	203	6.86742e-05	0.00315901	0.172,0.059	0.466,0.446	-0.341	34.1
2173	ENSG00000196428	TSC22D2	3	+	150423048	150423120	150438197	150438354	150411178	150411308	150457075	150457127	2173	11,15	34,48	8,9	4,10	145	230	0.00245448	0.0442334	0.339,0.331	0.76,0.588	-0.339	33.9
251	ENSG00000254553	RP1-27O5.3	1	+	32557846	32557965	32559488	32559607	32553458	32553540	32592930	32593754	251	5,4	1,4	1,3	0,0	192	192	0.00023259	0.00781037	0.833,0.5	1.0,1.0	-0.334	33.4
7888	ENSG00000100429	HDAC10	22	-	50248830	50248859	50249102	50249168	50248365	50248472	50249327	50249454	7888	10,12	4,4	7,16	0,0	139	102	9.58055e-06	0.00079764	0.647,0.688	1.0,1.0	-0.333	33.3
10029	ENSG00000080823	MOK	14	-	102276578	102276613	102278605	102278694	102265822	102265912	102283477	102283592	10029	3,8	4,2	5,4	0,1	162	108	0.00188462	0.0367257	0.333,0.727	1.0,0.727	-0.333	33.3
25	ENSG00000082898	XPO1	2	-	61534422	61534654	61536869	61536967	61533771	61533903	61537561	61537587	25	7,8	25,12	2,1	32,14	171	305	0.000855768	0.0209248	0.333,0.543	0.1,0.113	0.332	33.2
10304	ENSG00000036549	ZZZ3	1	-	77631849	77633405	77641383	77641446	77584516	77584655	77641521	77641655	10304	109110	770912	65,80	20552397	136	1629	0	0	0.629,0.591	0.275,0.286	0.33	33
1844	ENSG00000120265	PCMT1	6	+	149772044	149772247	149772554	149772684	149771161	149771266	149773137	149773169	1844	5,2	0,0	6,4	3,1	276	203	0.00142745	0.0304665	1.0,1.0	0.595,0.746	0.33	33
8095	ENSG00000126653	NSRP1	17	+	30163066	30163162	30168813	30168925	30118079	30118173	30172541	30172598	8095	12,4	0,0	11,6	2,7	169	185	3.07828e-05	0.00189089	1.0,1.0	0.858,0.484	0.329	32.9
7269	ENSG00000105483	CARD8	19	-	48190495	48190600	48191605	48191780	48180769	48183092	48191913	48191982	7269	7,3	1,0	2,6	1,3	248	178	0.00253178	0.0445117	0.834,1.0	0.589,0.589	0.328	32.8
10554	ENSG00000259316	CTD-2116N17.1	15	-	64373494	64373632	64373697	64373841	64365973	64366075	64376742	64376905	10554	2,2	0,0	7,2	3,1	217	211	0.00178816	0.0356402	1.0,1.0	0.694,0.66	0.323	32.3
10494	ENSG00000159708	LRRC36	16	+	67365303	67365355	67367016	67367457	67363589	67363714	67370943	67371242	10494	0,4	3,9	0,0	7,2	125	514	0.00256111	0.0448025	0.0,0.646	0.0,0.0	0.323	32.3
2511	ENSG00000123933	MXD4	4	-	2255006	2255090	2255158	2255294	2252407	2252522	2257981	2258011	2511	21,12	0,0	17,9	1,9	209	157	7.22268e-05	0.00329236	1.0,1.0	0.927,0.429	0.322	32.2
3431	ENSG00000278610	RP11-455P21.3	1	+	222823883	222823945	222872270	222872432	222815063	222815078	222942806	222942970	3431	6,2	1,0	2,4	2,4	135	235	0.000946783	0.0224421	0.913,1.0	0.635,0.635	0.322	32.2
6553	ENSG00000116199	FAM20B	1	+	179044669	179044841	179048141	179048273	179043714	179044224	179050278	179050365	6553	12,7	3,4	5,11	0,0	245	205	3.13831e-05	0.00191608	0.77,0.594	1.0,1.0	-0.318	31.8
7723	ENSG00000179818	PCBP1-AS1	2	-	70055655	70055910	70059642	70059680	70051202	70051305	70077300	70077381	7723	23,26	64,66	0,1	6,4	111	328	0.00211262	0.0400537	0.515,0.538	0.0,0.425	0.314	31.4
4549	ENSG00000162687	KCNT2	1	-	196317147	196317269	196326716	196326889	196315891	196316026	196331155	196331261	4549	8,13	4,5	13,9	1,0	246	195	0.000163294	0.00578737	0.613,0.673	0.912,1.0	-0.313	31.3
3675	ENSG00000100731	PCNX	14	+	70988569	70988699	71009633	71009724	70976941	70978648	71011491	71011549	3675	19,17	29,22	3,1	28,29	203	164	1.05084e-07	2.71384e-05	0.346,0.384	0.08,0.027	0.311	31.1
5494	ENSG00000108021	FAM208B	10	+	5717658	5717750	5720259	5720397	5714134	5714207	5720543	5720668	5494	32,55	17,13	23,24	34,35	165	211	6.27492e-06	0.000635713	0.706,0.844	0.464,0.467	0.309	30.9
5143	ENSG00000120798	NR2C1	12	-	95026838	95026986	95027610	95027732	95025149	95025255	95028386	95028524	5143	0,1	1,3	5,2	5,4	195	221	0.00299795	0.0498373	0.0,0.274	0.531,0.362	-0.309	30.9
1712	ENSG00000153560	UBP1	3	-	33396444	33396516	33396744	33396878	33396242	33396280	33397044	33397135	1712	32,4	4,2	26,26	21,33	207	145	0.00105861	0.0242925	0.849,0.584	0.464,0.356	0.306	30.6
2348	ENSG00000103121	CMC2	16	-	80988539	80988596	80991753	80991957	80981805	80981877	80997313	80997429	2348	14,10	6,3	6,6	1,0	277	130	0.00117325	0.0264414	0.523,0.61	0.738,1.0	-0.302	30.2
7914	ENSG00000134186	PRPF38B	1	+	108693182	108693333	108693571	108693642	108692322	108692867	108695701	108695770	7914	12,6	9,9	1,2	8,13	224	144	0.000566665	0.0155972	0.462,0.3	0.074,0.09	0.299	29.9
2509	ENSG00000123933	MXD4	4	-	2255006	2255090	2255154	2255351	2252407	2252522	2257981	2258011	2509	25,20	0,0	11,18	1,9	270	157	7.47864e-06	0.000707704	1.0,1.0	0.865,0.538	0.298	29.8
2508	ENSG00000123933	MXD4	4	-	2255006	2255090	2255158	2255351	2252407	2252522	2257981	2258011	2508	23,19	0,0	12,17	1,9	266	157	1.12423e-05	0.000893321	1.0,1.0	0.876,0.527	0.298	29.8
744	ENSG00000187097	ENTPD5	14	-	73996649	73996776	74007695	74007812	73987885	73988172	74011090	74011150	744	3,2	5,8	0,0	10,17	190	200	0.000334275	0.0102045	0.387,0.208	0.0,0.0	0.297	29.7
8103	ENSG00000126653	NSRP1	17	+	30156539	30156662	30168813	30168925	30118079	30118173	30172541	30172598	8103	13,3	0,0	8,12	2,7	196	185	1.30456e-05	0.000991692	1.0,1.0	0.791,0.618	0.295	29.5
9591	ENSG00000110076	NRXN2	11	-	64622752	64623078	64626462	64626552	64620293	64620372	64630401	64630573	9591	1,0	33,29	3,3	18,13	163	399	0.000292162	0.00931405	0.069,0.0	0.29,0.361	-0.291	29.1
7802	ENSG00000179818	PCBP1-AS1	2	-	70055713	70055910	70059642	70059680	70051202	70051305	70077300	70077381	7802	23,26	71,59	0,1	9,4	111	270	0.000961383	0.0225757	0.441,0.517	0.0,0.378	0.29	29
1672	ENSG00000075151	EIF4G3	1	-	20997600	20997633	21001198	21001324	20981047	20981227	21002712	21002808	1672	12,22	0,1	10,13	6,1	199	106	0.000617882	0.0165546	1.0,0.921	0.47,0.874	0.289	28.9
3543	ENSG00000087299	L2HGDH	14	-	50279136	50279228	50282327	50282504	50278519	50278554	50283870	50284033	3543	0,0	3,1	1,3	2,4	250	165	0.00297622	0.0496398	0.0,0.0	0.248,0.331	-0.289	28.9
9322	ENSG00000145730	PAM	5	+	102974115	102974298	102987517	102987571	102961157	102961229	102990271	102990401	9322	75116	3,2	38,62	12,13	256	127	1.07756e-07	2.71384e-05	0.925,0.966	0.611,0.703	0.288	28.8
2512	ENSG00000123933	MXD4	4	-	2255006	2255090	2255154	2255355	2252407	2252522	2257981	2258011	2512	26,17	0,0	11,20	1,9	274	157	7.79781e-06	0.000707704	1.0,1.0	0.863,0.56	0.288	28.8
9259	ENSG00000075711	DLG1	3	-	197075836	197075870	197076585	197076685	197069218	197069260	197081050	197081117	9259	71,64	19,9	33,84	28,49	173	107	5.01329e-05	0.00259631	0.698,0.815	0.422,0.515	0.288	28.8
2510	ENSG00000123933	MXD4	4	-	2255006	2255090	2255158	2255355	2252407	2252522	2257981	2258011	2510	24,16	0,0	12,19	1,9	270	157	1.15838e-05	0.000909191	1.0,1.0	0.875,0.551	0.287	28.7
5210	ENSG00000164048	ZNF589	3	+	48250932	48250987	48256710	48257022	48247624	48247677	48260812	48260939	5210	1,4	29,13	0,0	13,24	128	385	0.0004296	0.0124362	0.094,0.481	0.0,0.0	0.287	28.7
7727	ENSG00000179818	PCBP1-AS1	2	-	70055713	70055749	70055818	70055910	70053730	70053792	70059642	70059680	7727	38,46	8,15	7,2	0,0	165	109	7.29406e-05	0.00330993	0.758,0.67	1.0,1.0	-0.286	28.6
7592	ENSG00000162734	PEA15	1	+	160207027	160207068	160207132	160207237	160205420	160205522	160208463	160208665	7592	4,5	17,18	0,0	1,1	114	178	0.000203849	0.00700878	0.269,0.303	0.0,0.0	0.286	28.6
9992	ENSG00000283050	GTF2IP12	4	-	119422311	119422404	119422450	119422574	119420493	119420590	119431836	119431901	9992	8,9	1,6	9,22	0,0	197	166	3.7232e-05	0.00218067	0.871,0.558	1.0,1.0	-0.285	28.5
489	ENSG00000230074	RP11-195F19.9	9	+	34669309	34669490	34674911	34674999	34665664	34665767	34678095	34678268	489	1,6	0,1	3,8	3,1	254	161	0.00181862	0.0357828	1.0,0.792	0.388,0.835	0.285	28.5
4339	ENSG00000146963	LUC7L2	7	+	139363175	139363259	139374400	139374471	139359911	139360322	139376061	139376156	4339	15,26	10,18	44,54	6,9	157	144	4.213e-05	0.00238177	0.579,0.57	0.871,0.846	-0.284	28.4
5937	ENSG00000163517	HDAC11	3	+	13483463	13483564	13496735	13496852	13481245	13481394	13500712	13500789	5937	30,37	7,6	7,8	5,8	174	190	0.00294846	0.0492584	0.824,0.871	0.605,0.522	0.284	28.4
7201	ENSG00000112234	FBXL4	6	-	98917373	98917719	98926476	98927060	98905425	98905670	98927704	98927822	7201	123100	149146	189192	72,85	657	419	4.62408e-13	9.31659e-10	0.345,0.304	0.626,0.59	-0.283	28.3
3425	ENSG00000070476	ZXDC	3	-	126460248	126460306	126460375	126460438	126459652	126459737	126461534	126462220	3425	5,8	1,5	1,6	0,0	136	131	8.50247e-05	0.00366042	0.828,0.606	1.0,1.0	-0.283	28.3
6481	ENSG00000100632	ERH	14	-	69397302	69397432	69397629	69397751	69394824	69394912	69398230	69398271	6481	4,5	12,12	0,0	3,1	195	203	0.000164132	0.00578737	0.258,0.303	0.0,0.0	0.28	28
2942	ENSG00000111271	ACAD10	12	+	111749010	111749103	111749172	111749345	111748316	111748475	111755667	111755745	2942	4,2	70,63	9,13	37,27	166	246	6.13429e-06	0.00063058	0.078,0.045	0.265,0.416	-0.279	27.9
9374	ENSG00000116478	HDAC1	1	+	32307672	32307776	32310209	32310277	32302620	32302733	32316664	32316782	9374	1,0	1,2	0,6	1,0	177	141	0.00210899	0.0400537	0.443,0.0	0.0,1.0	-0.278	27.8
9260	ENSG00000075711	DLG1	3	-	197075836	197075870	197076585	197076682	197069218	197069260	197081050	197081117	9260	61,42	19,9	32,62	28,49	170	107	4.85102e-05	0.00257712	0.669,0.746	0.418,0.443	0.277	27.7
6898	ENSG00000110721	CHKA	11	-	68081726	68081848	68082490	68082520	68081403	68081457	68089820	68089880	6898	1,4	14,10	0,0	6,18	103	195	0.000365236	0.0110161	0.119,0.431	0.0,0.0	0.275	27.5
8079	ENSG00000151665	PIGF	2	-	46588074	46588179	46591802	46591925	46581284	46581591	46592474	46592583	8079	11,12	30,33	11,25	11,17	196	178	0.000483107	0.0137481	0.25,0.248	0.476,0.572	-0.275	27.5
1151	ENSG00000163644	PPM1K	4	-	88271094	88271189	88274425	88274531	88268761	88268906	88277142	88277243	1151	5,3	1,0	7,14	4,7	179	168	0.00118747	0.0265051	0.824,1.0	0.622,0.652	0.275	27.5
10231	ENSG00000125743	SNRPD2	19	-	45689232	45689326	45691162	45691293	45688386	45688566	45691886	45691940	10231	14,12	17,20	6,1	25,38	204	167	3.40908e-05	0.00204423	0.403,0.329	0.164,0.021	0.273	27.3
3523	ENSG00000196922	ZNF252P	8	-	144994478	144994558	144996506	144996607	144978138	144978553	144999602	144999769	3523	43,26	22,23	12,10	22,25	174	153	0.00064306	0.0169586	0.632,0.498	0.324,0.26	0.273	27.3
3374	ENSG00000152457	DCLRE1C	10	-	14945434	14945565	14947524	14947609	14945104	14945189	14949035	14949087	3374	24,30	13,18	9,11	21,15	158	204	0.00242783	0.0439891	0.704,0.683	0.356,0.486	0.273	27.3
5565	ENSG00000107290	SETX	9	-	132269614	132269702	132271709	132271803	132261355	132264985	132275255	132275420	5565	21,37	81,71	20,32	22,20	167	161	0.000387082	0.011437	0.2,0.334	0.467,0.607	-0.27	27
7928	ENSG00000174652	ZNF266	19	-	9419050	9419167	9419216	9419299	9418761	9418895	9420064	9420218	7928	61,56	16,17	34,68	38,64	156	190	3.46263e-07	7.11888e-05	0.823,0.8	0.521,0.564	0.269	26.9
4334	ENSG00000146963	LUC7L2	7	+	139363175	139363257	139374400	139374471	139359911	139360322	139376061	139376156	4334	12,19	10,18	24,33	6,9	155	144	0.00122703	0.0270727	0.527,0.495	0.788,0.773	-0.269	26.9
6919	ENSG00000083097	DOPEY1	6	+	83110124	83110235	83110259	83110314	83108909	83109080	83118887	83118987	6919	13,13	5,2	11,7	0,0	184	128	5.28707e-05	0.00264985	0.644,0.819	1.0,1.0	-0.268	26.8
8067	ENSG00000168958	MFF	2	+	227342744	227342819	227347342	227347384	227340291	227340380	227355676	227355761	8067	12,15	6,4	48,84	4,1	148	115	0.000112093	0.00444575	0.608,0.744	0.903,0.985	-0.268	26.8
2739	ENSG00000175455	CCDC14	3	-	123949383	123949487	123955842	123955965	123948895	123949132	123956045	123956115	2739	69,71	84,56	77109	23,34	196	177	4.40656e-07	8.70426e-05	0.426,0.534	0.751,0.743	-0.267	26.7
6386	ENSG00000144827	ABHD10	3	+	111987672	111987716	111990699	111990773	111986913	111987051	111991376	111992271	6386	0,0	1,4	1,3	4,9	117	147	0.00232791	0.0427045	0.0,0.0	0.239,0.295	-0.267	26.7
7801	ENSG00000179818	PCBP1-AS1	2	-	70055713	70055910	70077300	70077381	70051202	70051305	70083537	70083687	7801	17,10	71,57	0,0	9,4	154	270	5.89498e-05	0.00284144	0.296,0.235	0.0,0.0	0.265	26.5
7199	ENSG00000112234	FBXL4	6	-	98917373	98917570	98926476	98927060	98905425	98905670	98927704	98927822	7199	123100	83,82	189192	47,50	657	270	2.82746e-09	1.89892e-06	0.379,0.334	0.623,0.612	-0.261	26.1
6478	ENSG00000100632	ERH	14	-	69397259	69397432	69397629	69397751	69394824	69394912	69398230	69398271	6478	4,5	16,16	0,0	5,3	195	246	0.000129476	0.00492204	0.24,0.283	0.0,0.0	0.261	26.1
3847	ENSG00000166145	SPINT1	15	+	40854059	40854086	40854396	40854522	40853710	40853881	40854638	40854689	3847	6,3	34,17	0,0	15,1	100	199	9.32341e-05	0.00392988	0.26,0.26	0.0,0.0	0.26	26
4272	ENSG00000162241	SLC25A45	11	-	65379375	65379561	65379866	65379938	65376817	65377076	65380131	65380175	4272	19,23	34,42	9,12	6,6	145	259	0.00279015	0.0477214	0.5,0.494	0.728,0.781	-0.257	25.7
4727	ENSG00000111596	CNOT2	12	+	70294070	70294294	70301704	70301865	70278131	70278274	70310894	70311017	4727	1,4	1,3	0,1	2,1	297	234	0.00249436	0.0444519	0.441,0.512	0.0,0.441	0.256	25.6
9909	ENSG00000119979	FAM45A	10	+	119104763	119105022	119105310	119105495	119104091	119104197	119107947	119108096	9909	83,69	5,10	34,52	20,18	332	258	1.52318e-05	0.00112827	0.928,0.843	0.569,0.692	0.255	25.5
5720	ENSG00000224699	LAMTOR5-AS1	1	+	110413320	110413410	110414151	110414231	110412172	110412293	110416008	110416188	5720	0,0	2,5	1,4	2,16	163	153	0.00186795	0.0366103	0.0,0.0	0.319,0.19	-0.255	25.5
4326	ENSG00000106077	ABHD11	7	-	73737068	73737110	73737220	73737391	73736093	73736691	73737561	73737735	4326	68,31	13,5	55,51	1,0	244	115	3.35115e-07	7.03322e-05	0.711,0.745	0.963,1.0	-0.254	25.4
3427	ENSG00000070476	ZXDC	3	-	126441764	126441979	126448859	126449106	126439631	126439727	126459652	126459737	3427	7,17	131176	10,6	12,21	320	288	0.000129167	0.00492204	0.046,0.08	0.429,0.205	-0.254	25.4
3407	ENSG00000180071	ANKRD18A	9	-	38603158	38603212	38604862	38604916	38601168	38601201	38607425	38607493	3407	2,2	25,31	7,5	13,12	127	127	0.000503255	0.0141614	0.074,0.061	0.35,0.294	-0.254	25.4
1812	ENSG00000165983	PTER	10	+	16437356	16437490	16467131	16467210	16436983	16437047	16484336	16484816	1812	26,49	15,28	31,49	7,6	207	152	0.000260903	0.00853357	0.56,0.562	0.765,0.857	-0.25	25
5546	ENSG00000122085	MTERF4	2	-	241094276	241094432	241097242	241097427	241089979	241090044	241102252	241102332	5546	109112	104108	71,82	18,34	258	229	1.91148e-06	0.00028318	0.482,0.479	0.778,0.682	-0.249	24.9
11054	ENSG00000171456	ASXL1	20	+	32371779	32371874	32410314	32410418	32369014	32369123	32428127	32428422	11054	8,7	0,0	6,8	4,1	168	177	0.000816768	0.0204172	1.0,1.0	0.612,0.894	0.247	24.7
5548	ENSG00000122085	MTERF4	2	-	241094276	241094429	241097242	241097427	241089979	241090044	241102252	241102332	5548	109112	100106	71,82	18,33	258	226	1.95072e-06	0.000284805	0.488,0.481	0.776,0.685	-0.246	24.6
4929	ENSG00000204120	GIGYF2	2	+	232724573	232724691	232731121	232731258	232703423	232703489	232735154	232735238	4929	15,20	1,1	11,7	3,5	191	210	0.00169975	0.0343151	0.943,0.957	0.801,0.606	0.246	24.6
5563	ENSG00000107290	SETX	9	-	132269614	132269702	132271709	132271808	132261355	132264985	132275255	132275420	5563	106112	81,71	95108	22,20	172	161	1.05297e-08	5.19437e-06	0.551,0.596	0.802,0.835	-0.245	24.5
6224	ENSG00000141380	SS18	18	-	26082362	26082528	26084051	26084175	26078075	26078160	26087500	26087577	6224	1,1	17,22	3,6	7,20	197	239	0.00218072	0.0409098	0.067,0.052	0.342,0.267	-0.245	24.5
5953	ENSG00000251474	RPL32P3	3	-	129385295	129385372	129389899	129390096	129382921	129384218	129393634	129393795	5953	28,32	0,0	26,28	7,3	270	150	7.76905e-06	0.000707704	1.0,1.0	0.674,0.838	0.244	24.4
5955	ENSG00000251474	RPL32P3	3	-	129385295	129385372	129393167	129393296	129382921	129384218	129393634	129393795	5955	14,13	0,0	14,44	7,3	202	150	0.000129245	0.00492204	1.0,1.0	0.598,0.916	0.243	24.3
5014	ENSG00000153391	INO80C	18	-	35487385	35487439	35489331	35489385	35480452	35480563	35497718	35497943	5014	0,1	8,5	3,6	7,11	127	127	0.000578742	0.0157528	0.0,0.167	0.3,0.353	-0.243	24.3
6424	ENSG00000115459	ELMOD3	2	+	85363096	85363166	85371085	85371209	85362185	85362260	85377343	85377474	6424	41,22	58,48	20,19	13,12	143	197	0.00208661	0.0397364	0.493,0.387	0.679,0.686	-0.243	24.3
6321	ENSG00000109323	MANBA	4	-	102714437	102714561	102722870	102723041	102690595	102690771	102723861	102723967	6321	49,33	40,34	66,80	22,26	244	197	3.8267e-05	0.00220287	0.497,0.439	0.708,0.713	-0.242	24.2
8228	ENSG00000176124	DLEU1	13	+	50492650	50492761	50527865	50528064	50433412	50433550	50533193	50533861	8228	1,6	4,5	1,0	2,6	184	272	0.00211671	0.0400537	0.27,0.639	0.425,0.0	0.242	24.2
2245	ENSG00000153933	DGKE	17	+	56847921	56848065	56848342	56848437	56845693	56845809	56848695	56848853	2245	48,59	4,2	31,46	14,12	217	168	2.04467e-05	0.00142674	0.903,0.958	0.632,0.748	0.241	24.1
2935	ENSG00000111271	ACAD10	12	+	111748872	111749103	111749172	111749345	111748316	111748475	111755667	111755745	2935	1,1	70,63	11,15	37,27	304	246	1.0246e-10	1.14687e-07	0.011,0.013	0.194,0.31	-0.24	24
7931	ENSG00000174652	ZNF266	19	-	9419050	9419167	9419216	9419299	9418504	9418631	9420064	9420218	7931	81,75	14,18	36,74	35,43	156	190	4.83619e-06	0.000535382	0.876,0.835	0.556,0.677	0.239	23.9
2781	ENSG00000100211	CBY1	22	+	38656955	38657143	38665545	38665685	38656675	38656750	38668016	38668132	2781	58,57	36,43	47,46	65117	261	213	3.80486e-05	0.00220287	0.568,0.52	0.371,0.243	0.237	23.7
6949	ENSG00000198625	MDM4	1	+	204526359	204526434	204530683	204530817	204525483	204525596	204532190	204532246	6949	33,32	50,41	22,16	67,83	148	207	0.000128755	0.00492204	0.48,0.522	0.315,0.212	0.237	23.7
5924	ENSG00000198089	SFI1	22	+	31550253	31550348	31561289	31561392	31546860	31546971	31573057	31573214	5924	13,16	20,31	24,45	20,23	168	176	0.00168838	0.0342446	0.405,0.351	0.557,0.672	-0.237	23.7
7756	ENSG00000179818	PCBP1-AS1	2	-	70055655	70055749	70055818	70055910	70053730	70053792	70059642	70059680	7756	38,46	14,12	7,2	0,0	165	167	8.33207e-05	0.00360246	0.733,0.795	1.0,1.0	-0.236	23.6
2990	ENSG00000152439	ZNF773	19	+	57506361	57506593	57508519	57508564	57505301	57505400	57513021	57518404	2990	42,29	0,0	24,25	2,4	305	118	9.9235e-05	0.0040638	1.0,1.0	0.823,0.707	0.235	23.5
5954	ENSG00000251474	RPL32P3	3	-	129385295	129385372	129389888	129390096	129382921	129384218	129393634	129393795	5954	31,34	0,0	28,32	7,3	281	150	9.81925e-06	0.000810813	1.0,1.0	0.681,0.851	0.234	23.4
5564	ENSG00000107290	SETX	9	-	132269614	132269702	132271709	132271834	132261355	132264985	132275255	132275420	5564	39,61	81,71	26,50	22,20	198	161	0.00299559	0.0498373	0.281,0.411	0.49,0.67	-0.234	23.4
5892	ENSG00000244754	N4BP2L2	13	-	32527457	32527532	32535870	32536028	32522181	32522270	32536932	32537027	5892	80104	27,29	111204	9,10	231	148	4.84169e-09	3.04845e-06	0.655,0.697	0.888,0.929	-0.233	23.3
9275	ENSG00000100401	RANGAP1	22	-	41284900	41285153	41285543	41285697	41280932	41281082	41285985	41286251	9275	40,39	21,20	16,7	25,9	227	326	0.00216892	0.0407644	0.732,0.737	0.479,0.528	0.231	23.1
716	ENSG00000143337	TOR1AIP1	1	+	179889312	179889369	179900125	179900178	179884691	179884769	179901301	179901388	716	15,8	2,4	1,4	0,0	130	126	0.000332339	0.0101762	0.879,0.66	1.0,1.0	-0.23	23
6117	ENSG00000163053	SLC16A14	2	-	230046614	230046722	230049760	230049904	230034973	230037531	230059093	230059366	6117	19,21	4,11	8,14	1,0	217	181	0.00017628	0.00616612	0.798,0.614	0.87,1.0	-0.229	22.9
7665	ENSG00000128833	MYO5C	15	-	52239732	52239879	52242047	52242129	52237481	52237646	52244355	52244567	7665	4,2	10,27	0,0	23,27	155	220	0.000251756	0.00828822	0.362,0.095	0.0,0.0	0.228	22.8
2244	ENSG00000153933	DGKE	17	+	56847921	56848065	56848348	56848437	56845693	56845809	56848695	56848853	2244	48,59	5,2	31,46	13,12	217	162	9.90511e-05	0.0040638	0.878,0.957	0.64,0.741	0.227	22.7
862	ENSG00000120992	LYPLA1	8	-	54080252	54080329	54087388	54087496	54065747	54065813	54100907	54100939	862	1,5	1,0	1,0	0,3	181	150	0.00265581	0.0460492	0.453,1.0	1.0,0.0	0.227	22.7
1903	ENSG00000205323	SARNP	12	-	55815886	55815939	55816933	55817169	55803628	55803728	55817665	55817709	1903	15,15	16,14	0,6	6,17	309	126	0.00272291	0.0468099	0.277,0.304	0.0,0.126	0.227	22.7
8070	ENSG00000196378	ZNF34	8	-	144781826	144781873	144785724	144785799	144780227	144780280	144787109	144787304	8070	1,2	1,0	1,0	0,7	148	120	0.000845084	0.0208151	0.448,1.0	1.0,0.0	0.224	22.4
1582	ENSG00000186566	GPATCH8	17	-	44467096	44467114	44473724	44473759	44464471	44464544	44474828	44474903	1582	4,1	7,2	1,0	4,15	108	91	0.00145071	0.0307673	0.325,0.296	0.174,0.0	0.224	22.4
8709	ENSG00000109390	NDUFC1	4	-	139296331	139296367	139300601	139300839	139295731	139295960	139302415	139302551	8709	29,29	2,4	26,24	0,0	311	109	0.00013875	0.00515782	0.836,0.718	1.0,1.0	-0.223	22.3
8523	ENSG00000137073	UBAP2	9	-	33960825	33960878	33998786	33998864	33953284	33953474	34048824	34048887	8523	1,0	8,11	3,8	10,13	151	126	0.000195931	0.00680624	0.094,0.0	0.2,0.339	-0.223	22.3
10716	ENSG00000104529	EEF1D	8	-	143593892	143594071	143596878	143596980	143586728	143586852	143597347	143597402	10716	18,20	25,20	26,37	14,12	175	252	0.00169285	0.0342446	0.509,0.59	0.728,0.816	-0.223	22.3
1674	ENSG00000075151	EIF4G3	1	-	20997600	20997633	21001198	21001312	20981047	20981227	21002712	21002808	1674	12,22	0,1	16,13	6,1	187	106	0.00079008	0.0198533	1.0,0.926	0.602,0.881	0.222	22.2
5209	ENSG00000164048	ZNF589	3	+	48250932	48250987	48256844	48257022	48247624	48247677	48260812	48260939	5209	1,4	21,14	0,0	12,14	128	251	0.000951135	0.0224686	0.085,0.359	0.0,0.0	0.222	22.2
8029	ENSG00000253710	ALG11	13	+	52018912	52019143	52024005	52024937	52012413	52012462	52028318	52029664	8029	78,85	177160	69,74	308426	304	1005	4.01793e-08	1.32126e-05	0.593,0.637	0.425,0.365	0.22	22
10714	ENSG00000104529	EEF1D	8	-	143593892	143594071	143596854	143597074	143586728	143586849	143597347	143597402	10714	30,38	25,19	49,47	12,10	293	252	0.00151313	0.0316908	0.508,0.632	0.778,0.802	-0.22	22
9404	ENSG00000187984	ANKRD19P	9	+	92826524	92826578	92828937	92829163	92822209	92822277	92836776	92837740	9404	132106	154127	61116	20,33	127	299	3.1305e-12	3.94208e-09	0.669,0.663	0.878,0.892	-0.219	21.9
10134	ENSG00000140543	DET1	15	-	88536311	88536381	88544610	88544694	88530622	88531715	88546539	88546653	10134	5,4	6,28	0,1	8,7	157	143	0.00257056	0.0448025	0.432,0.115	0.0,0.115	0.216	21.6
3035	ENSG00000145147	SLIT2	4	+	20488818	20488982	20490802	20490814	20486199	20486271	20491760	20491899	3035	261256	1,0	93146	7,19	237	85	1.28286e-12	2.15393e-09	0.989,1.0	0.827,0.734	0.214	21.4
5475	ENSG00000164414	SLC35A1	6	+	87506381	87506448	87508419	87508596	87501157	87501310	87509040	87509175	5475	15,15	71,64	24,46	48,75	140	250	0.000311644	0.00969292	0.274,0.295	0.472,0.523	-0.213	21.3
7108	ENSG00000105726	ATP13A1	19	-	19660528	19660619	19662346	19662499	19659940	19659987	19663270	19663673	7108	13,12	2,4	10,20	0,1	226	164	0.00093907	0.0223118	0.825,0.685	1.0,0.936	-0.213	21.3
10600	ENSG00000082805	ERC1	12	+	1289851	1290012	1408148	1408247	1236768	1236904	1444561	1444750	10600	45,74	48,53	58,62	19,25	234	172	0.000682217	0.0177588	0.408,0.506	0.692,0.646	-0.212	21.2
11125	ENSG00000131236	CAP1	1	+	40041428	40041493	40042421	40042573	40040779	40040801	40059336	40059458	11125	4,5	0,6	3,13	0,0	138	225	0.00149462	0.0314476	1.0,0.576	1.0,1.0	-0.212	21.2
6936	ENSG00000225470	JPX	X	+	73946998	73947374	73962730	73962801	73944583	73944662	73994839	73994961	6936	109103	15,12	226246	5,7	449	144	3.44573e-06	0.000414318	0.7,0.734	0.935,0.919	-0.21	21
7803	ENSG00000179818	PCBP1-AS1	2	-	70055713	70055910	70077300	70077381	70018014	70018131	70083537	70083687	7803	10,7	59,52	0,0	5,4	154	270	0.000277507	0.00896026	0.229,0.191	0.0,0.0	0.21	21
10363	ENSG00000138744	NAAA	4	-	75914907	75914985	75918760	75918789	75913656	75914338	75919908	75919975	10363	5,5	4,2	7,4	0,1	102	151	0.00223625	0.0414116	0.649,0.787	1.0,0.856	-0.21	21
2437	ENSG00000143416	SELENBP1	1	-	151369003	151369189	151369441	151369554	151368198	151368319	151369712	151369769	2437	43,30	121102	44,42	53,58	186	259	7.46819e-05	0.00334376	0.331,0.291	0.536,0.502	-0.208	20.8
9908	ENSG00000119979	FAM45A	10	+	119104763	119105022	119105310	119105495	119104094	119104197	119107967	119108164	9908	81,69	6,8	33,53	20,10	332	258	0.00199168	0.0382174	0.913,0.87	0.562,0.805	0.208	20.8
3426	ENSG00000070476	ZXDC	3	-	126441764	126441946	126448859	126449106	126439631	126439727	126459652	126459737	3426	7,17	162214	10,6	15,26	320	255	7.72145e-05	0.00337288	0.033,0.06	0.347,0.155	-0.205	20.5
7815	ENSG00000038427	VCAN	5	+	83519348	83522309	83537006	83542268	83512102	83512396	83545536	83545650	7815	10,32	1025820	151157	793881	3034	5335	0	0	0.017,0.064	0.251,0.239	-0.204	20.4
2939	ENSG00000111271	ACAD10	12	+	111727961	111728143	111733922	111734068	111721670	111721739	111736830	111737004	2939	61,64	68,73	57,70	24,41	255	219	0.000312706	0.00969292	0.435,0.43	0.671,0.595	-0.201	20.1
8098	ENSG00000126653	NSRP1	17	+	30151525	30151649	30156539	30156662	30118079	30118173	30172541	30172598	8098	1,0	13,3	4,2	8,12	197	196	0.00251691	0.04447	0.071,0.0	0.332,0.142	-0.201	20.1
9323	ENSG00000145730	PAM	5	+	102974115	102974436	102987517	102987571	102961157	102961229	102990271	102990401	9323	173221	3,2	95166	12,13	394	127	9.78884e-07	0.00016166	0.949,0.973	0.718,0.805	0.199	19.9
8097	ENSG00000126653	NSRP1	17	+	30151525	30151649	30163066	30163162	30118079	30118173	30172541	30172598	8097	1,0	12,4	4,2	11,6	197	169	0.0029474	0.0492584	0.067,0.0	0.238,0.222	-0.196	19.6
10715	ENSG00000104529	EEF1D	8	-	143593892	143594071	143596878	143597074	143586728	143586852	143597347	143597402	10715	36,39	25,20	50,66	14,12	269	252	0.000964893	0.0226054	0.574,0.646	0.77,0.837	-0.194	19.4
9581	ENSG00000147044	CASK	X	-	41555599	41555635	41557031	41557100	41553718	41553915	41559778	41559847	9581	21,19	39,63	47,51	45,54	142	109	0.000486912	0.0137785	0.292,0.188	0.445,0.42	-0.193	19.3
7795	ENSG00000179818	PCBP1-AS1	2	-	70055713	70055910	70077300	70077381	70051202	70051305	70083506	70083687	7795	9,8	70,56	0,0	9,4	154	270	0.000264805	0.00863315	0.184,0.2	0.0,0.0	0.192	19.2
2991	ENSG00000152439	ZNF773	19	+	57506357	57506593	57508519	57508564	57505301	57505400	57513021	57518404	2991	54,32	0,0	28,36	2,4	309	118	0.000346984	0.0105287	1.0,1.0	0.842,0.775	0.192	19.2
8387	ENSG00000116350	SRSF4	1	-	29166728	29166928	29168502	29168638	29160374	29160517	29181645	29181890	8387	59,58	114139	41,45	36,50	209	273	0.000272936	0.00884102	0.403,0.353	0.598,0.54	-0.191	19.1
4944	ENSG00000184465	WDR27	6	-	169667135	169667187	169670568	169670693	169665485	169665556	169672254	169672396	4944	24,28	10,1	41,42	1,1	198	125	0.00165769	0.0338048	0.602,0.946	0.963,0.964	-0.19	19
1418	ENSG00000107758	PPP3CB	10	-	73439871	73439901	73444724	73444822	73436805	73438420	73446491	73446576	1418	55,99	4,6	88141	26,28	171	103	6.39955e-05	0.00297092	0.892,0.909	0.671,0.752	0.189	18.9
4430	ENSG00000117411	B4GALT2	1	+	43980129	43980244	43980432	43980614	43979435	43979511	43981108	43981473	4430	5,3	15,19	0,1	10,11	188	255	0.00153431	0.0320588	0.311,0.176	0.0,0.11	0.189	18.9
280	ENSG00000103248	MTHFSD	16	-	86552032	86552146	86552178	86552292	86548463	86548577	86554644	86554751	280	44,52	45,44	51,60	27,19	187	187	0.00191635	0.0371971	0.494,0.542	0.654,0.759	-0.189	18.9
6798	ENSG00000100354	TNRC6B	22	+	40264687	40267036	40270121	40270280	40261831	40262173	40273424	40273600	6798	335434	7,17	294375	2,1	2422	232	2.42371e-05	0.00157525	0.821,0.71	0.934,0.973	-0.188	18.8
7688	ENSG00000172725	CORO1B	11	-	67438670	67438949	67439785	67439843	67438081	67438501	67440117	67440263	7688	52,44	210225	39,48	113,74	131	352	0.00249889	0.0444519	0.4,0.344	0.481,0.635	-0.186	18.6
206	ENSG00000108825	PTGES3L-AARSD1	17	-	42951799	42951894	42953723	42953778	42950549	42950728	42954875	42954967	206	24,31	74103	66,67	91102	128	168	0.000148382	0.00537699	0.299,0.283	0.488,0.463	-0.185	18.5
3261	ENSG00000149761	NUDT22	11	+	64226634	64227132	64227567	64227666	64226289	64226427	64229246	64229344	3261	347315	25,31	116153	33,22	571	172	0.00160822	0.0330637	0.807,0.754	0.514,0.677	0.185	18.5
8175	ENSG00000198780	FAM169A	5	-	74834425	74834597	74838964	74839050	74813839	74814019	74840073	74840173	8175	37,37	78,56	36,43	28,39	159	245	0.00197108	0.0378944	0.422,0.504	0.665,0.629	-0.184	18.4
5812	ENSG00000001497	LAS1L	X	-	65524055	65524262	65524563	65524614	65523559	65523707	65524964	65525050	5812	14,23	289316	54,56	282290	124	280	4.61976e-08	1.45436e-05	0.099,0.141	0.302,0.304	-0.183	18.3
2117	ENSG00000130731	C16orf13	16	-	634888	634956	635280	635340	634718	634797	635611	635774	2117	63,72	103,72	36,30	82110	133	141	0.000954593	0.0224686	0.393,0.515	0.318,0.224	0.183	18.3
6190	ENSG00000122483	CCDC18	1	+	93217737	93217869	93220275	93220470	93216635	93216746	93221608	93221743	6190	84,81	7,6	45,83	19,33	205	268	1.04881e-07	2.71384e-05	0.94,0.946	0.756,0.767	0.181	18.1
2742	ENSG00000175455	CCDC14	3	-	123955842	123956115	123956354	123956427	123948895	123949132	123956739	123956795	2742	29,20	94,73	13,18	98155	146	346	0.000926394	0.0221674	0.422,0.394	0.239,0.216	0.181	18.1
7252	ENSG00000090615	GOLGA3	12	-	132782295	132782493	132784163	132784307	132780797	132780914	132786338	132786555	7252	134123	188168	59,48	142183	217	271	2.51914e-05	0.00160619	0.471,0.478	0.342,0.247	0.18	18
8465	ENSG00000229807	XIST	X	-	73830030	73830119	73830622	73830790	73829063	73829231	73831065	73831206	8465	79,54	3,2	33,53	6,12	241	162	0.000156962	0.00564728	0.947,0.948	0.787,0.748	0.18	18
2578	ENSG00000107560	RAB11FIP2	10	-	118027673	118027713	118033981	118034041	118015064	118015110	118038971	118039440	2578	11,19	4,1	25,24	0,0	133	113	0.00288955	0.0489523	0.7,0.942	1.0,1.0	-0.179	17.9
4706	ENSG00000156170	NDUFAF6	8	+	95036370	95036494	95040705	95040927	95035453	95035576	95041569	95041626	4706	11,28	0,2	10,31	4,11	197	295	0.000220557	0.00745602	1.0,0.954	0.789,0.808	0.178	17.8
7655	ENSG00000004534	RBM6	3	+	49999439	49999513	50048244	50048319	49975322	49975392	50054334	50054395	7655	82,45	113,83	20,33	81117	147	148	3.75811e-05	0.00218839	0.422,0.353	0.199,0.221	0.177	17.7
6437	ENSG00000204463	BAG6	6	-	31644306	31644414	31644524	31644602	31644081	31644194	31644945	31645198	6437	159227	45,56	161129	98,92	151	181	1.35145e-07	3.24155e-05	0.809,0.829	0.663,0.627	0.174	17.4
2118	ENSG00000130731	C16orf13	16	-	634892	634956	635280	635340	634718	634797	635611	635774	2118	63,72	0,2	36,30	10,6	133	137	3.12289e-07	6.69362e-05	1.0,0.974	0.788,0.837	0.174	17.4
5729	ENSG00000146063	TRIM41	5	+	181232658	181232889	181233412	181233435	181230743	181230839	181233635	181233763	5729	295282	35,15	127108	3,0	304	96	9.48631e-06	0.00079757	0.727,0.856	0.93,1.0	-0.174	17.4
5414	ENSG00000146733	PSPH	7	-	56017233	56017379	56019599	56019734	56015022	56015171	56021072	56021231	5414	97105	70105	75,90	142142	208	219	0.000122763	0.00479347	0.593,0.513	0.357,0.4	0.174	17.4
5558	ENSG00000106692	FKTN	9	+	105623049	105623221	105633355	105633474	105619905	105620061	105635050	105641118	5558	8,11	0,0	27,34	5,5	245	192	0.00022269	0.00750293	1.0,1.0	0.809,0.842	0.174	17.4
3884	ENSG00000139350	NEDD1	12	+	96919984	96920125	96935162	96935205	96907465	96907624	96936610	96936654	3884	34,33	26,27	20,30	38,50	214	116	0.00287416	0.0489092	0.415,0.399	0.222,0.245	0.174	17.4
10783	ENSG00000130165	ELOF1	19	-	11555173	11555253	11555344	11555575	11554231	11554365	11559190	11559236	10783	9,4	15,17	0,0	3,8	304	153	0.000154627	0.00558321	0.232,0.106	0.0,0.0	0.169	16.9
8588	ENSG00000111445	RFC5	12	+	118017689	118017815	118017994	118018053	118016703	118016892	118019071	118019136	8588	105122	23,26	139120	50,73	199	132	0.00122053	0.0270233	0.752,0.757	0.648,0.522	0.169	16.9
4085	ENSG00000237651	C2orf74	2	+	61159317	61159439	61160529	61160603	61145130	61145196	61162841	61162955	4085	4,3	0,0	8,13	0,5	195	147	0.00220368	0.0410349	1.0,1.0	1.0,0.662	0.169	16.9
7364	ENSG00000095485	CWF19L1	10	-	100256261	100256476	100260965	100261044	100253420	100253539	100261978	100262063	7364	20,31	149157	38,58	116147	152	288	0.000250547	0.00827543	0.203,0.272	0.383,0.428	-0.168	16.8
9148	ENSG00000270011	ZNF559-ZNF177	19	+	9343589	9343784	9351792	9352004	9341101	9341184	9364861	9364909	9148	82,35	21,14	39,40	5,1	268	285	0.000386617	0.011437	0.806,0.727	0.892,0.977	-0.168	16.8
11190	ENSG00000104419	NDRG1	8	-	133280231	133280267	133284248	133284329	133264546	133264652	133297133	133297256	11190	43,58	69,78	90126	73,84	154	109	0.000297308	0.00935964	0.306,0.345	0.466,0.515	-0.165	16.5
7650	ENSG00000004534	RBM6	3	+	50048244	50048319	50054334	50054395	49999439	49999513	50057727	50058003	7650	52,34	83,86	14,11	63,67	148	134	0.000323168	0.0099719	0.362,0.264	0.167,0.129	0.165	16.5
3584	ENSG00000106133	NSUN5P2	7	-	72949052	72949102	72949102	72949232	72948891	72948980	72949312	72949491	3584	41,32	4,8	65,61	1,3	203	123	0.0020395	0.0390606	0.861,0.708	0.975,0.925	-0.165	16.5
2748	ENSG00000185798	WDR53	3	-	196560995	196561491	196566876	196567307	196554176	196554807	196568518	196568639	2748	107100	303340	78112	118164	504	569	3.49583e-06	0.000414318	0.285,0.249	0.427,0.435	-0.164	16.4
5730	ENSG00000146267	FAXC	6	-	99323443	99323667	99333350	99333547	99291703	99291820	99342897	99343033	5730	91,89	90,71	86121	34,58	270	297	0.000236577	0.00789166	0.527,0.58	0.736,0.696	-0.162	16.2
2988	ENSG00000185808	PIGP	21	-	37069551	37069624	37072144	37072310	37065373	37065712	37072433	37072537	2988	91,86	82,99	86109	38,68	239	146	0.00118082	0.0264708	0.404,0.347	0.58,0.495	-0.162	16.2
8386	ENSG00000116350	SRSF4	1	-	29166728	29166928	29168502	29168638	29165889	29166064	29181645	29181890	8386	60,58	156179	39,46	47,78	209	273	0.00177115	0.0354723	0.334,0.297	0.52,0.435	-0.162	16.2
7718	ENSG00000179818	PCBP1-AS1	2	-	70059642	70059680	70077300	70077381	70051202	70051305	70083537	70083687	7718	17,10	53,47	0,0	3,7	154	111	0.000178875	0.00623525	0.188,0.133	0.0,0.0	0.161	16.1
283	ENSG00000103248	MTHFSD	16	-	86551972	86552146	86552178	86552292	86548463	86548577	86554644	86554751	283	44,52	32,27	51,60	16,11	187	247	0.00093686	0.0223118	0.645,0.718	0.808,0.878	-0.161	16.1
7715	ENSG00000179818	PCBP1-AS1	2	-	70059642	70059680	70077300	70077381	70055713	70055910	70083506	70083687	7715	3,8	29,17	0,0	2,3	154	111	0.000952646	0.0224686	0.069,0.253	0.0,0.0	0.161	16.1
8062	ENSG00000168958	MFF	2	+	227342744	227342819	227347225	227347380	227340291	227340380	227352513	227352573	8062	10,15	92118	48,78	159267	148	228	9.84657e-05	0.0040638	0.143,0.164	0.317,0.31	-0.16	16
7652	ENSG00000004534	RBM6	3	+	49999439	49999513	50026998	50027074	49962575	49962685	50048244	50048319	7652	54,32	0,2	14,13	0,8	147	149	0.00212037	0.0400537	1.0,0.942	1.0,0.622	0.16	16
8388	ENSG00000116350	SRSF4	1	-	29165889	29166064	29168502	29168638	29160374	29160517	29181645	29181890	8388	59,58	135141	41,45	48,57	209	248	0.00149496	0.0314476	0.341,0.328	0.503,0.484	-0.159	15.9
7673	ENSG00000163946	FAM208A	3	-	56633898	56633966	56638705	56638765	56628491	56628614	56639985	56640130	7673	59,73	16,18	55,83	2,4	133	141	3.20238e-06	0.000398281	0.796,0.811	0.967,0.957	-0.158	15.8
10683	ENSG00000145833	DDX46	5	+	134789215	134789264	134790105	134790222	134788512	134788591	134790469	134790552	10683	0,1	20,18	9,3	36,36	122	190	0.000575759	0.0157528	0.0,0.08	0.28,0.115	-0.158	15.8
4330	ENSG00000164008	C1orf50	1	+	42767508	42767624	42773562	42773649	42767268	42767390	42774736	42774868	4330	41,33	58,63	13,12	43,53	189	160	0.00161882	0.033093	0.374,0.307	0.204,0.161	0.158	15.8
11090	ENSG00000143224	PPOX	1	+	161167994	161168127	161168992	161169183	161167370	161167486	161169659	161169720	11090	46,33	98102	52,53	63,76	206	264	0.00252881	0.0445117	0.376,0.293	0.514,0.472	-0.158	15.8
7484	ENSG00000128563	PRKRIP1	7	+	102395976	102396537	102397619	102397698	102376211	102376322	102399547	102399648	7484	207217	97126	111,90	99184	634	152	2.2034e-07	4.82545e-05	0.338,0.292	0.212,0.105	0.157	15.7
9481	ENSG00000175198	PCCA	13	+	100425632	100425731	100449251	100449305	100368471	100368574	100527674	100527752	9481	26,24	2,5	43,38	0,0	172	127	0.000146388	0.00532389	0.906,0.78	1.0,1.0	-0.157	15.7
2964	ENSG00000279968	GVQW2	6	-	138730182	138730286	138763711	138763935	138725210	138727493	138764256	138764378	2964	4,9	19,21	0,0	1,6	297	177	0.000402119	0.011776	0.111,0.203	0.0,0.0	0.157	15.7
1178	ENSG00000228315	GUSBP11	22	-	23695172	23695517	23700725	23700845	23683724	23683867	23705428	23705541	1178	13,5	96,53	1,0	23,52	193	418	5.17443e-05	0.00261963	0.227,0.17	0.086,0.0	0.156	15.6
4709	ENSG00000156170	NDUFAF6	8	+	95036301	95036494	95040705	95040927	95035453	95035576	95041569	95041626	4709	12,33	0,2	18,41	4,11	266	295	0.000662075	0.017324	1.0,0.948	0.833,0.805	0.155	15.5
7603	ENSG00000101052	IFT52	20	+	43617787	43617886	43618246	43618353	43613849	43613976	43618939	43619026	7603	0,0	15,12	6,0	14,12	172	180	0.00103062	0.0237584	0.0,0.0	0.31,0.0	-0.155	15.5
3417	ENSG00000108509	CAMTA2	17	-	4981677	4981739	4982088	4982175	4981224	4981359	4982756	4982892	3417	9,8	27,30	0,5	30,40	160	135	0.00196213	0.0378668	0.22,0.184	0.0,0.095	0.155	15.5
4261	ENSG00000160741	CRTC2	1	-	153952017	153952240	153952570	153952635	153949114	153949384	153952804	153952834	4261	35,45	116136	43,45	75,74	138	296	0.00289127	0.0489523	0.393,0.415	0.552,0.566	-0.155	15.5
8847	ENSG00000151208	DLG5	10	-	77821081	77822101	77824383	77824476	77819894	77820018	77828881	77828985	8847	62,62	601572	49,49	300206	166	1093	0.0012687	0.0276708	0.404,0.416	0.518,0.61	-0.154	15.4
6940	ENSG00000225470	JPX	X	+	73946998	73947374	73994863	73994961	73944583	73944662	73998767	73998844	6940	109103	93117	226243	101135	449	171	2.06774e-05	0.00142674	0.309,0.251	0.46,0.407	-0.153	15.3
8066	ENSG00000168958	MFF	2	+	227342744	227342819	227347225	227347384	227340291	227340380	227355676	227355761	8066	12,15	105129	48,84	182279	148	232	7.33723e-05	0.00331459	0.152,0.154	0.292,0.321	-0.153	15.3
2114	ENSG00000130731	C16orf13	16	-	634882	634956	635280	635340	634718	634797	635611	635774	2114	63,72	0,3	36,30	9,6	133	147	7.79119e-06	0.000707704	1.0,0.964	0.816,0.847	0.151	15.1
7457	ENSG00000136492	BRIP1	17	-	61744431	61744591	61776400	61776502	61743012	61743134	61780260	61780401	7457	22,19	93,90	4,8	77105	175	233	0.000129036	0.00492204	0.24,0.219	0.065,0.092	0.151	15.1
7790	ENSG00000179818	PCBP1-AS1	2	-	70051202	70051305	70053730	70053792	70032138	70032255	70055713	70055910	7790	16,22	140139	0,0	17,4	135	176	0.000143752	0.00528203	0.13,0.171	0.0,0.0	0.151	15.1
3574	ENSG00000185986	SDHAP3	5	-	1576543	1576655	1584983	1585133	1576178	1576309	1589246	1589365	3574	52,38	0,1	38,24	0,10	223	185	0.000633061	0.0168271	1.0,0.969	1.0,0.666	0.151	15.1
10176	ENSG00000147180	ZNF711	X	+	85245902	85246022	85246929	85247072	85244083	85244191	85247546	85247651	10176	101,75	54,44	47,62	10,18	193	216	0.00180076	0.0356402	0.677,0.656	0.84,0.794	-0.15	15
214	ENSG00000275778	PRH1-PRR4	12	-	10973654	10973721	11047019	11047188	10848371	10848407	11171421	11171598	214	39,32	2,0	58,78	12,6	242	140	0.00128393	0.0279359	0.919,1.0	0.737,0.883	0.149	14.9
3411	ENSG00000108509	CAMTA2	17	-	4981677	4981742	4982088	4982175	4981224	4981359	4982756	4982892	3411	9,8	31,31	0,5	32,45	160	138	0.0017366	0.0349192	0.2,0.182	0.0,0.087	0.148	14.8
3358	ENSG00000009335	UBE3C	7	+	157216866	157216971	157220688	157220776	157207702	157207935	157223253	157223351	3358	114150	128146	149170	79106	178	161	0.000242268	0.00805482	0.446,0.482	0.63,0.592	-0.147	14.7
3807	ENSG00000214078	CPNE1	20	-	35626566	35626803	35627279	35627413	35626043	35626381	35630438	35630490	3807	120,95	288221	248268	331343	207	310	2.4553e-05	0.00158556	0.384,0.392	0.529,0.539	-0.146	14.6
9272	ENSG00000169084	DHRSX	X	-	2392353	2392474	2408744	2408813	2291501	2291603	2425196	2425304	9272	117109	13,21	61,99	33,35	142	194	2.95185e-05	0.00183561	0.925,0.876	0.716,0.794	0.146	14.6
950	ENSG00000141446	ESCO1	18	-	21560858	21560990	21564202	21564317	21536041	21536185	21566145	21566206	950	104109	35,38	60,70	41,48	188	205	0.00131617	0.0285143	0.764,0.758	0.615,0.614	0.146	14.6
9361	ENSG00000140153	WDR20	14	+	102208602	102209862	102221556	102221658	102194937	102195120	102222829	102223667	9361	206296	7,12	312335	3,4	1333	175	0.00204543	0.0391	0.794,0.764	0.932,0.917	-0.146	14.6
1739	ENSG00000260238	PMF1-BGLAP	1	+	156220676	156220795	156225556	156225668	156212981	156213176	156232319	156232425	1739	1,0	10,4	2,8	13,23	192	185	0.00223094	0.0414116	0.088,0.0	0.129,0.251	-0.146	14.6
1162	ENSG00000079805	DNM2	19	+	10796060	10796199	10797379	10797518	10795371	10795439	10798485	10798572	1162	243248	50,73	221195	101117	212	212	5.09268e-06	0.000557649	0.829,0.773	0.686,0.625	0.145	14.5
3808	ENSG00000214078	CPNE1	20	-	35626562	35626803	35627279	35627413	35626043	35626381	35630438	35630456	3808	120,95	227161	248268	251262	207	314	4.23205e-05	0.00238177	0.445,0.472	0.6,0.608	-0.145	14.5
5193	ENSG00000172269	DPAGT1	11	-	119097444	119097551	119097854	119098043	119097141	119097297	119098402	119098487	5193	163136	13,15	132152	26,47	262	180	7.73412e-05	0.00337288	0.896,0.862	0.777,0.69	0.145	14.5
3131	ENSG00000171469	ZNF561	19	-	9619431	9619529	9620915	9621049	9618090	9618179	9621161	9621205	3131	18,11	58,37	2,4	35,46	207	171	0.000365099	0.0110161	0.204,0.197	0.045,0.067	0.145	14.5
3701	ENSG00000082258	CCNT2	2	+	134942611	134942674	134945888	134945975	134939001	134939062	134946100	134946146	3701	57,50	5,5	39,40	14,12	136	160	0.000849548	0.0208232	0.931,0.922	0.766,0.797	0.145	14.5
1190	ENSG00000248101	AC002116.8	19	-	36013000	36013089	36013343	36013422	36011403	36011464	36014174	36014235	1190	27,21	1,1	24,21	3,8	152	162	0.00181076	0.0356978	0.966,0.957	0.895,0.737	0.145	14.5
8218	ENSG00000130733	YIPF2	19	-	10925685	10925773	10927629	10927716	10923841	10924192	10927798	10927959	8218	64,79	99125	82,65	79,51	160	161	0.00223367	0.0414116	0.394,0.389	0.511,0.562	-0.145	14.5
7602	ENSG00000101052	IFT52	20	+	43617787	43617886	43618240	43618353	43613849	43613976	43618939	43619026	7602	0,0	21,20	6,0	16,15	172	186	0.00117116	0.0264414	0.0,0.0	0.289,0.0	-0.144	14.4
2521	ENSG00000184381	PLA2G6	22	-	38123094	38123258	38125638	38125691	38120758	38120909	38126370	38126449	2521	9,7	89,52	0,1	9,24	126	237	0.0014402	0.0306735	0.16,0.202	0.0,0.073	0.144	14.4
3616	ENSG00000148337	CIZ1	9	-	128187862	128187934	128190328	128190398	128185546	128185776	128190687	128190862	3616	64,58	218251	12,18	233202	143	145	1.10073e-09	7.92055e-07	0.229,0.19	0.05,0.083	0.143	14.3
1363	ENSG00000106153	CHCHD2	7	-	56102866	56103011	56104225	56104475	56101568	56101861	56106363	56106576	1363	25933188	14651773	14031442	12261659	323	218	6.61094e-08	1.95878e-05	0.544,0.548	0.436,0.37	0.143	14.3
6436	ENSG00000204463	BAG6	6	-	31644306	31644352	31644524	31644602	31644081	31644194	31644945	31645198	6436	159227	19,30	161129	45,43	151	119	4.12202e-05	0.00234606	0.868,0.856	0.738,0.703	0.142	14.2
7486	ENSG00000126804	ZBTB1	14	+	64511248	64511384	64516599	64516754	64504725	64504946	64521486	64523898	7486	13,5	37,33	0,1	11,7	209	228	0.000971035	0.022644	0.277,0.142	0.0,0.135	0.142	14.2
6987	ENSG00000148291	SURF2	9	+	133357710	133357814	133359949	133360129	133356913	133357068	133360264	133360434	6987	162192	335380	96,94	353364	177	253	1.31911e-05	0.000991692	0.409,0.419	0.28,0.27	0.139	13.9
6451	ENSG00000163681	SLMAP	3	+	57865241	57865292	57871635	57871698	57864547	57864716	57890040	57890100	6451	0,1	29,28	4,6	29,29	124	136	0.000278976	0.00897891	0.0,0.038	0.131,0.185	-0.139	13.9
2034	ENSG00000125971	DYNLRB1	20	+	34519419	34519498	34520465	34520590	34516408	34516461	34526267	34526343	2034	14,25	6,1	20,17	0,0	152	198	0.000760368	0.0193923	0.752,0.97	1.0,1.0	-0.139	13.9
9065	ENSG00000122203	KIAA1191	5	-	176355570	176355749	176359480	176359567	176352621	176352748	176359810	176359918	9065	137140	404405	231255	398405	160	252	2.17594e-05	0.00146136	0.348,0.353	0.478,0.498	-0.138	13.8
6935	ENSG00000225470	JPX	X	+	73946998	73947374	73962734	73962801	73944583	73944662	73994839	73994961	6935	109103	10,8	226246	5,7	449	140	0.0019412	0.0375348	0.773,0.801	0.934,0.916	-0.138	13.8
4297	ENSG00000164978	NUDT2	9	+	34336299	34336341	34338025	34338139	34329505	34329599	34338712	34338847	4297	12,11	4,3	25,15	0,1	115	187	0.000766361	0.0194467	0.83,0.856	1.0,0.961	-0.137	13.7
5116	ENSG00000108852	MPP2	17	-	43898261	43898380	43904429	43904493	43883202	43883355	43907473	43907536	5116	1,1	37,37	3,6	24,34	137	192	0.00281483	0.048062	0.036,0.036	0.149,0.198	-0.137	13.7
7506	ENSG00000129691	ASH2L	8	+	38105988	38106139	38106377	38106444	38105241	38105738	38107020	38107166	7506	21,18	54,74	4,8	133124	224	140	8.87434e-09	4.70527e-06	0.196,0.132	0.018,0.039	0.136	13.6
4626	ENSG00000175224	ATG13	11	+	46618259	46618375	46621041	46621157	46617556	46617890	46644278	46644360	4626	73,71	4,1	40,44	8,9	189	189	0.000123891	0.00480029	0.948,0.986	0.833,0.83	0.136	13.6
1121	ENSG00000182979	MTA1	14	+	105445417	105445511	105449358	105449409	105438671	105438739	105450057	105450184	1121	263298	60,81	225247	96126	167	124	7.5855e-05	0.00336636	0.765,0.732	0.635,0.593	0.134	13.4
2874	ENSG00000175287	PHYHD1	9	+	128940382	128940497	128940598	128940715	128937756	128937778	128941444	128941571	2874	58,41	163182	82,80	157136	188	190	0.000391368	0.0115282	0.264,0.185	0.345,0.373	-0.134	13.4
3146	ENSG00000173209	AHSA2	2	+	61183546	61183662	61183939	61184022	61181319	61181405	61184711	61184800	3146	84,68	1,1	11,17	0,6	189	156	0.0016195	0.033093	0.986,0.982	1.0,0.7	0.134	13.4
1120	ENSG00000182979	MTA1	14	+	105445417	105445507	105449358	105449409	105438671	105438739	105450057	105450184	1120	182201	60,81	168179	96126	163	124	0.000712516	0.0183578	0.698,0.654	0.571,0.519	0.131	13.1
5413	ENSG00000146733	PSPH	7	-	56015022	56015171	56019599	56019734	56011066	56011869	56021072	56021231	5413	97104	102113	75,91	133171	208	222	0.00149528	0.0314476	0.504,0.496	0.376,0.362	0.131	13.1
7325	ENSG00000133612	AGAP3	7	+	151119986	151120145	151122724	151122921	151118504	151118632	151123793	151123876	7325	342377	24,35	184147	27,66	232	270	8.47464e-06	0.000748891	0.943,0.926	0.888,0.722	0.13	13
9263	ENSG00000075711	DLG1	3	-	197076585	197076685	197081050	197081117	197075836	197075870	197085579	197085756	9263	72,63	23,26	98154	14,19	140	173	0.000119772	0.00469488	0.795,0.75	0.896,0.909	-0.13	13
4215	ENSG00000062650	WAPL	10	-	86461175	86461287	86467278	86467506	86460398	86460496	86470991	86471103	4215	319359	181231	212232	80,77	301	185	0.00029351	0.00932751	0.52,0.489	0.62,0.649	-0.13	13
6939	ENSG00000225470	JPX	X	+	73946998	73947374	73994839	73994961	73944583	73944662	73998767	73998844	6939	109103	247246	226243	234275	449	195	9.24007e-08	2.5158e-05	0.161,0.154	0.296,0.277	-0.129	12.9
8516	ENSG00000114346	ECT2	3	+	172755482	172755575	172756982	172757165	172755294	172755374	172758979	172759069	8516	9,9	120183	39,53	232282	166	256	1.57995e-05	0.00116178	0.104,0.07	0.206,0.225	-0.129	12.9
11188	ENSG00000169905	TOR1AIP2	1	-	179856057	179856146	179865730	179865854	179852631	179852811	179877238	179877373	11188	125151	36,41	60,68	10,5	197	162	0.00243948	0.0441209	0.741,0.752	0.831,0.918	-0.128	12.8
6938	ENSG00000225470	JPX	X	+	73946998	73947374	73962730	73962801	73944583	73944662	73998767	73998844	6938	109103	8,4	226243	3,0	449	144	5.55325e-05	0.00274233	0.814,0.892	0.96,1.0	-0.127	12.7
8064	ENSG00000168958	MFF	2	+	227342744	227342819	227347225	227347384	227340291	227340380	227352513	227352573	8064	10,15	128162	48,78	232377	148	232	0.000130419	0.00492839	0.109,0.127	0.245,0.245	-0.127	12.7
7038	ENSG00000105373	GLTSCR2	19	+	47755347	47755523	47755755	47755822	47754708	47754891	47756527	47756604	7038	7661056	181241	544427	191199	249	140	2.73591e-05	0.00172755	0.704,0.711	0.616,0.547	0.126	12.6
3275	ENSG00000168066	SF1	11	-	64765950	64766155	64766899	64767079	64764605	64765518	64767191	64767251	3275	564657	261333	351296	77,80	253	278	8.74611e-07	0.000150891	0.704,0.684	0.834,0.803	-0.125	12.5
10217	ENSG00000157426	AASDH	4	-	56345126	56345290	56349262	56350058	56343561	56343684	56351341	56351457	10217	620560	121120	418561	46,72	869	237	0.000569684	0.0156376	0.583,0.56	0.713,0.68	-0.125	12.5
5055	ENSG00000163939	PBRM1	3	-	52554723	52554879	52558248	52558413	52550746	52550817	52561766	52561968	5055	41,40	162182	47,52	93120	238	229	0.000614943	0.0165546	0.196,0.175	0.327,0.294	-0.125	12.5
231	ENSG00000058272	PPP1R12A	12	-	79805591	79805767	79806165	79806333	79798493	79798584	79807225	79807330	231	90,85	187189	87126	124141	241	249	0.000901377	0.0217406	0.332,0.317	0.42,0.48	-0.125	12.5
9368	ENSG00000138640	FAM13A	4	-	88990972	88991150	89008950	89009078	88938087	88938241	89020459	89020669	9368	4,10	27,54	4,1	62,65	201	251	0.00212316	0.0400537	0.156,0.188	0.075,0.019	0.125	12.5
2850	ENSG00000175287	PHYHD1	9	+	128937756	128937778	128940382	128940497	128936447	128936503	128940598	128940715	2850	8,8	105,92	0,2	142121	95	188	6.88466e-06	0.00067336	0.131,0.147	0.0,0.032	0.123	12.3
5792	ENSG00000143537	ADAM15	1	+	155060204	155060343	155061903	155062117	155059901	155059974	155062244	155062369	5792	208209	44,33	91,82	43,32	212	287	6.02702e-05	0.00287755	0.865,0.896	0.741,0.776	0.122	12.2
10359	ENSG00000149743	TRPT1	11	-	64224099	64224210	64224284	64224433	64223799	64223967	64224542	64224717	10359	15,6	50,29	4,5	63,78	222	184	0.00043157	0.0124574	0.199,0.146	0.05,0.05	0.122	12.2
2880	ENSG00000175287	PHYHD1	9	+	128940368	128940497	128940598	128940715	128936582	128936645	128941444	128941571	2880	86,84	162176	129120	155139	202	190	0.00119393	0.0265511	0.333,0.31	0.439,0.448	-0.122	12.2
2881	ENSG00000175287	PHYHD1	9	+	128940368	128940497	128940598	128940715	128937756	128937944	128941444	128941571	2881	75,72	154172	114106	155131	202	190	0.00124727	0.0273747	0.314,0.283	0.409,0.432	-0.122	12.2
1503	ENSG00000234741	GAS5	1	-	173864483	173864506	173865228	173865282	173864256	173864304	173865509	173865547	1503	20042050	955843	13771908	10131350	127	96	5.67075e-06	0.000601281	0.613,0.648	0.507,0.517	0.119	11.9
10678	ENSG00000136933	RABEPK	9	+	125213369	125213522	125220326	125220397	125203007	125203066	125220538	125220700	10678	57,71	0,0	75116	7,9	226	144	1.03998e-05	0.000838143	1.0,1.0	0.872,0.891	0.119	11.9
232	ENSG00000058272	PPP1R12A	12	-	79805591	79805768	79806165	79806333	79798493	79798584	79807225	79807330	232	90,85	210210	87126	135165	241	250	0.00101985	0.0236184	0.308,0.296	0.401,0.442	-0.119	11.9
7186	ENSG00000148985	PGAP2	11	+	3811249	3811424	3817352	3817535	3808293	3808315	3823882	3824135	7186	44,38	6,7	52,51	0,2	248	256	0.000123795	0.00480029	0.883,0.849	1.0,0.963	-0.116	11.6
5689	ENSG00000258984	UBE2F-SCLY	2	+	238068064	238068165	238073782	238073847	238064356	238064469	238081708	238081836	5689	58,63	1,2	54,40	13,2	174	138	0.000617805	0.0165546	0.979,0.962	0.767,0.941	0.116	11.6
3006	ENSG00000065911	MTHFD2	2	+	74201381	74201479	74205704	74205771	74198614	74198742	74207703	74207826	3006	57,97	195227	134126	175242	171	140	0.00124062	0.0272882	0.193,0.259	0.385,0.299	-0.116	11.6
5400	ENSG00000160957	RECQL4	8	-	144515325	144515572	144515763	144515890	144514935	144515072	144515987	144516764	5400	163130	202183	134149	111118	200	320	0.00153707	0.0320588	0.564,0.532	0.659,0.669	-0.116	11.6
1478	ENSG00000234741	GAS5	1	-	173864674	173864704	173865228	173865282	173864483	173864506	173865509	173865547	1478	20022049	12101264	13701891	13041874	127	103	1.23933e-05	0.000953057	0.573,0.568	0.46,0.45	0.115	11.5
2570	ENSG00000112249	ASCC3	6	-	100848147	100848707	100864063	100864214	100805759	100805880	100867907	100868038	2570	101100	110120	94134	186246	224	633	0.0015503	0.0321353	0.722,0.702	0.588,0.606	0.115	11.5
9294	ENSG00000134851	TMEM165	4	+	55417932	55417985	55418047	55418164	55417802	55417848	55424537	55424643	9294	131140	2,2	75,75	16,16	126	190	1.22691e-10	1.23336e-07	0.99,0.991	0.876,0.876	0.114	11.4
9295	ENSG00000134851	TMEM165	4	+	55417935	55417985	55418047	55418164	55417802	55417848	55424537	55424643	9295	128135	2,2	72,75	16,16	123	190	1.46916e-10	1.23336e-07	0.99,0.991	0.874,0.879	0.114	11.4
1813	ENSG00000132970	WASF3	13	+	26676548	26676724	26680034	26680201	26671871	26671989	26681053	26681320	1813	115116	13,24	114114	3,3	249	240	1.19277e-06	0.00018775	0.895,0.823	0.973,0.973	-0.114	11.4
7678	ENSG00000163946	FAM208A	3	-	56633043	56633843	56633898	56633966	56628491	56628614	56638705	56638765	7678	72,79	821768	59,67	10771180	141	873	0.000824008	0.0205048	0.352,0.389	0.253,0.26	0.114	11.4
2998	ENSG00000146409	SLC18B1	6	-	132771966	132772089	132772131	132772249	132771035	132771129	132772992	132773088	2998	60,52	3,5	50,72	13,14	191	196	0.00251034	0.0444519	0.954,0.914	0.798,0.841	0.114	11.4
8419	ENSG00000113810	SMC4	3	+	160400627	160400965	160401914	160402093	160399668	160399749	160402675	160402867	8419	301299	475551	124110	390408	411	252	2.10299e-07	4.70789e-05	0.28,0.25	0.163,0.142	0.113	11.3
3614	ENSG00000148337	CIZ1	9	-	128187862	128187934	128190328	128190428	128185546	128185776	128190687	128190862	3614	106,98	218251	43,52	233202	173	145	4.69223e-05	0.00252778	0.29,0.247	0.134,0.177	0.113	11.3
2435	ENSG00000131116	ZNF428	19	-	43608504	43608603	43611988	43612140	43607627	43608107	43614228	43614434	2435	4,11	28,34	0,1	15,10	225	172	0.000625767	0.0166772	0.098,0.198	0.0,0.071	0.113	11.3
9682	ENSG00000115204	MPV17	2	-	27312993	27313071	27317077	27317234	27312679	27312772	27322447	27322522	9682	22,41	65,72	9,21	81,72	230	151	0.00237182	0.0431294	0.182,0.272	0.068,0.161	0.113	11.3
1243	ENSG00000129559	NEDD8	14	-	24231651	24231867	24231898	24232015	24218383	24218431	24232249	24232331	1243	0,9	26,48	0,0	63,53	190	289	0.000105102	0.00422232	0.0,0.222	0.0,0.0	0.111	11.1
6320	ENSG00000109323	MANBA	4	-	102690879	102690957	102714437	102714561	102690595	102690771	102722870	102723041	6320	54,46	0,2	31,53	2,10	197	151	0.000427547	0.0124124	1.0,0.946	0.922,0.802	0.111	11.1
906	ENSG00000137312	FLOT1	6	-	30740678	30740798	30741791	30741867	30740495	30740591	30742146	30742203	906	117139	277255	89,94	310321	149	193	0.000755765	0.0193238	0.354,0.414	0.271,0.275	0.111	11.1
81	ENSG00000177479	ARIH2	3	+	48945135	48945181	48961611	48961679	48927461	48927813	48964918	48964982	81	44,50	251206	15,21	189256	119	141	1.82606e-05	0.00130737	0.172,0.223	0.086,0.089	0.11	11
2652	ENSG00000171204	TMEM126B	11	+	85629131	85629203	85631144	85631316	85628596	85628688	85631686	85631808	2652	13,6	156109	55,64	303458	145	245	0.00118117	0.0264708	0.123,0.085	0.235,0.191	-0.109	10.9
9067	ENSG00000122203	KIAA1191	5	-	176352621	176352748	176359480	176359567	176350612	176350737	176359810	176359918	9067	136140	277274	232254	297325	160	200	0.00122814	0.0270727	0.38,0.39	0.494,0.494	-0.109	10.9
2849	ENSG00000175287	PHYHD1	9	+	128937756	128937778	128940368	128940497	128936447	128936503	128940598	128940715	2849	8,8	123119	0,2	172141	95	202	1.03082e-05	0.000838143	0.121,0.125	0.0,0.029	0.108	10.8
7720	ENSG00000179818	PCBP1-AS1	2	-	70059642	70059680	70077300	70077381	70055655	70055910	70085546	70085624	7720	2,7	33,24	0,0	3,3	154	111	0.00270137	0.046519	0.042,0.174	0.0,0.0	0.108	10.8
11177	ENSG00000124795	DEK	6	-	18258303	18258405	18263842	18263996	18257952	18258062	18264384	18264541	11177	511489	723756	259302	548905	227	175	5.45313e-06	0.000590697	0.353,0.333	0.267,0.205	0.107	10.7
7085	ENSG00000148187	MRRF	9	+	122291748	122291840	122313226	122313386	122285168	122285287	122322539	122323461	7085	42,37	171159	28,38	223327	165	233	0.000824342	0.0205048	0.258,0.247	0.151,0.141	0.107	10.7
11186	ENSG00000169905	TOR1AIP2	1	-	179856057	179856146	179865678	179865854	179852631	179852811	179877238	179877373	11186	194261	36,41	98110	10,5	249	162	0.00176576	0.0354348	0.778,0.806	0.864,0.935	-0.107	10.7
9781	ENSG00000141568	FOXK2	17	+	82582740	82582934	82584012	82584188	82571723	82571870	82585903	82586200	9781	469550	392461	303341	169180	267	249	0.00071096	0.0183578	0.527,0.527	0.626,0.639	-0.106	10.6
10223	ENSG00000100938	GMPR2	14	+	24233218	24233340	24234106	24234241	24232897	24232977	24235736	24235820	10223	109142	25,20	143137	8,5	195	208	9.24278e-06	0.00079757	0.823,0.883	0.95,0.967	-0.105	10.5
11199	ENSG00000173715	C11orf80	11	+	66796280	66796364	66796419	66796598	66759042	66759096	66800640	66800696	11199	15,21	1,0	15,18	2,6	157	252	0.00137196	0.0295324	0.96,1.0	0.923,0.828	0.105	10.5
3615	ENSG00000148337	CIZ1	9	-	128187862	128187934	128190328	128190444	128185546	128185776	128190687	128190862	3615	382424	218251	242247	233202	189	145	0.00142123	0.030398	0.573,0.564	0.443,0.484	0.105	10.5
9678	ENSG00000115204	MPV17	2	-	27312993	27313074	27317077	27317234	27312679	27312772	27322447	27322522	9678	22,41	74,81	9,21	86,83	230	154	0.0022585	0.0416706	0.166,0.253	0.065,0.145	0.105	10.5
6327	ENSG00000024526	DEPDC1	1	-	68482045	68482897	68483272	68483418	68481439	68481612	68483949	68484090	6327	8,3	161150	6,3	7691036	219	925	0.00016151	0.00576968	0.173,0.078	0.032,0.012	0.104	10.4
3414	ENSG00000108509	CAMTA2	17	-	4981677	4981831	4982088	4982175	4981224	4981359	4982756	4982892	3414	9,8	72,70	0,5	78,78	160	227	0.00292151	0.049248	0.151,0.14	0.0,0.083	0.104	10.4
7676	ENSG00000163946	FAM208A	3	-	56633043	56633843	56633898	56633966	56628491	56628614	56639985	56640130	7676	16,18	798752	2,4	10451152	141	873	1.1098e-08	5.19437e-06	0.11,0.129	0.012,0.021	0.103	10.3
10989	ENSG00000117523	PRRC2C	1	+	171589368	171589605	171591151	171591200	171588378	171588505	171591586	171592223	10989	20,23	42,56	9,13	93,89	310	122	1.36598e-05	0.00101932	0.158,0.139	0.037,0.054	0.103	10.3
8669	ENSG00000076685	NT5C2	10	-	103106588	103106706	103111744	103111805	103105705	103105801	103139405	103139479	8669	4,3	114122	5,9	56,60	134	191	0.00234429	0.0427314	0.048,0.034	0.113,0.176	-0.103	10.3
1179	ENSG00000228315	GUSBP11	22	-	23695172	23695517	23700725	23700831	23683724	23683867	23705428	23705541	1179	4,3	96,53	0,0	23,52	179	418	0.0030094	0.0499451	0.089,0.117	0.0,0.0	0.103	10.3
3276	ENSG00000168066	SF1	11	-	64765950	64766155	64766900	64767079	64764605	64765518	64767191	64767251	3276	455526	261333	242187	77,80	252	278	0.000565399	0.0155972	0.658,0.635	0.776,0.721	-0.102	10.2
11187	ENSG00000169905	TOR1AIP2	1	-	179856057	179856146	179865435	179865854	179852631	179852811	179877238	179877373	11187	475616	36,41	264288	10,5	492	162	0.000306185	0.00960906	0.813,0.832	0.897,0.95	-0.101	10.1
9960	ENSG00000031823	RANBP3	19	-	5951392	5951596	5957917	5957973	5941798	5941835	5978060	5978085	9960	98104	50,38	62,79	13,9	129	277	6.66373e-05	0.00307938	0.808,0.855	0.911,0.95	-0.099	9.9
3963	ENSG00000137106	GRHPR	9	+	37428483	37428572	37429731	37429836	37422695	37422805	37430510	37430646	3963	101109	217246	64,66	219250	162	178	0.00234174	0.0427314	0.338,0.327	0.243,0.225	0.099	9.9
562	ENSG00000137343	ATAT1	6	+	30640534	30640603	30641787	30641870	30640376	30640422	30642175	30642247	562	22,49	3,7	31,76	1,0	142	156	0.000144713	0.00528203	0.89,0.885	0.971,1.0	-0.098	9.8
2985	ENSG00000185808	PIGP	21	-	37067261	37067380	37069551	37069624	37065373	37065712	37072433	37072537	2985	82,99	245317	38,68	235307	146	192	0.00232794	0.0427045	0.306,0.291	0.175,0.226	0.098	9.8
2024	ENSG00000143797	MBOAT2	2	-	8862270	8862322	8862589	8862722	8860612	8860764	8864169	8864234	2024	177176	2,0	126125	3,16	206	125	2.52271e-06	0.000330049	0.982,1.0	0.962,0.826	0.097	9.7
1800	ENSG00000172845	SP3	2	-	173954872	173956232	173963756	173963883	173918592	173918785	173964404	173964553	1800	66,84	22012235	30,20	15891729	200	1433	1.12618e-05	0.000893321	0.177,0.212	0.119,0.077	0.097	9.7
5420	ENSG00000120802	TMPO	12	+	98527885	98528012	98531679	98531838	98515851	98516146	98537474	98537713	5420	388512	578656	378413	763872	200	232	0.000580137	0.0157528	0.438,0.475	0.365,0.355	0.097	9.7
10226	ENSG00000100938	GMPR2	14	+	24233478	24233598	24234106	24234241	24232897	24232977	24235736	24235820	10226	137164	25,20	208174	8,5	193	208	1.0376e-06	0.000166199	0.855,0.898	0.966,0.974	-0.093	9.3
5934	ENSG00000167670	CHAF1A	19	+	4423805	4423874	4428663	4428890	4423334	4423395	4429437	4429606	5934	293275	669809	209262	419412	142	300	0.00234569	0.0427314	0.481,0.418	0.513,0.573	-0.093	9.3
6234	ENSG00000138668	HNRNPD	4	-	82355303	82355401	82356536	82356683	82353833	82354154	82356795	82356895	6234	561586	10031013	7131081	8521249	220	171	0.000295065	0.00934642	0.303,0.31	0.394,0.402	-0.092	9.2
11182	ENSG00000169905	TOR1AIP2	1	-	179856057	179856170	179865435	179865854	179852631	179852811	179877238	179877373	11182	475616	47,55	264288	12,13	492	186	0.00144593	0.0307305	0.793,0.809	0.893,0.893	-0.092	9.2
6956	ENSG00000167658	EEF2	19	-	3982245	3982268	3982377	3982424	3981946	3982052	3982806	3983018	6956	13071742	706936	15661331	10861168	120	96	0.00064073	0.0169415	0.597,0.598	0.536,0.477	0.091	9.1
8751	ENSG00000196821	C6orf106	6	-	34606554	34606904	34646600	34646798	34590508	34590600	34654624	34654779	8751	264365	544593	212180	491554	271	423	0.00292886	0.049248	0.431,0.49	0.403,0.336	0.091	9.1
2873	ENSG00000175287	PHYHD1	9	+	128937736	128937778	128940368	128940497	128936582	128936645	128940598	128940715	2873	7,10	135131	0,2	189161	115	202	7.13025e-06	0.000684097	0.083,0.118	0.0,0.021	0.09	9
8283	ENSG00000101040	ZMYND8	20	-	47238757	47239138	47246007	47246517	47236325	47236516	47249286	47249439	8283	472532	163176	307372	69,73	583	454	0.00120027	0.0266334	0.693,0.702	0.776,0.799	-0.09	9
8604	ENSG00000078304	PPP2R5C	14	+	101909588	101909690	101912400	101912473	101906401	101906529	101925140	101927685	8604	203222	60,64	247302	44,49	175	146	0.0025894	0.0450529	0.738,0.743	0.824,0.837	-0.09	9
2225	ENSG00000154582	TCEB1	8	-	73960851	73960944	73964486	73964625	73959764	73959818	73970578	73970634	2225	47,62	2,7	49,76	0,0	212	166	0.000311837	0.00969292	0.948,0.874	1.0,1.0	-0.089	8.9
6854	ENSG00000131773	KHDRBS3	8	+	135548753	135548900	135606954	135607037	135521236	135521355	135646992	135647610	6854	207211	28,29	193249	12,12	220	156	0.00032705	0.0100448	0.84,0.838	0.919,0.936	-0.089	8.9
1803	ENSG00000172845	SP3	2	-	173954872	173956232	173963760	173963883	173918592	173918785	173964404	173964553	1803	65,81	22012235	31,22	15891729	196	1433	7.51845e-05	0.00335136	0.178,0.209	0.125,0.085	0.088	8.8
10987	ENSG00000117523	PRRC2C	1	+	171589368	171589605	171591154	171591204	171588378	171588505	171591586	171592223	10987	20,23	41,59	9,13	80,62	310	123	0.00060227	0.0162661	0.162,0.134	0.043,0.077	0.088	8.8
596	ENSG00000113391	FAM172A	5	-	93964457	93964523	94050730	94050831	93881469	93881688	94053125	94053227	596	36,43	1,0	38,33	8,0	174	139	0.00180025	0.0356402	0.966,1.0	0.791,1.0	0.088	8.8
7909	ENSG00000180376	CCDC66	3	+	56560861	56560968	56563683	56564125	56559568	56559594	56566593	56566759	7909	3,9	205149	1,0	211332	180	515	4.64502e-05	0.0025158	0.04,0.147	0.013,0.0	0.087	8.7
1487	ENSG00000234741	GAS5	1	-	173864674	173864704	173865228	173865300	173863900	173864304	173865470	173865547	1487	3,4	67,60	12,26	57134	145	103	0.000345607	0.0105186	0.031,0.045	0.13,0.121	-0.087	8.7
4624	ENSG00000175224	ATG13	11	+	46621041	46621157	46630044	46630100	46618324	46618375	46644278	46644360	4624	4,1	66,62	8,11	36,72	189	129	0.000543744	0.0151317	0.04,0.011	0.132,0.094	-0.087	8.7
6710	ENSG00000175029	CTBP2	10	-	125038996	125039155	125110989	125111093	125003337	125003492	125160826	125161026	6710	38,47	310355	38,61	185251	177	232	0.00246634	0.0442906	0.138,0.148	0.212,0.242	-0.084	8.4
5984	ENSG00000141756	FKBP10	17	+	41819529	41819675	41819840	41820023	41819254	41819399	41820268	41820461	5984	226219	49,30	143186	47,57	219	256	0.00249291	0.0444519	0.844,0.895	0.781,0.792	0.083	8.3
7499	ENSG00000129158	SERGEF	11	-	17926737	17926846	17959469	17959636	17878207	17878244	17988596	17988755	7499	74,62	3,6	86,71	0,0	240	182	0.000525247	0.0146982	0.949,0.887	1.0,1.0	-0.082	8.2
1488	ENSG00000234741	GAS5	1	-	173864674	173864704	173865228	173865281	173863900	173864304	173865470	173865547	1488	3,4	67,60	12,19	57134	126	103	0.00293433	0.049248	0.035,0.052	0.147,0.104	-0.082	8.2
2101	ENSG00000234608	MAPKAPK5-AS1	12	-	111840332	111840475	111841326	111841398	111839767	111840003	111841683	111841906	2101	2,3	157137	4,20	128147	145	216	0.000171958	0.0060359	0.019,0.032	0.044,0.169	-0.081	8.1
9066	ENSG00000122203	KIAA1191	5	-	176355570	176355749	176359480	176359570	176352621	176352748	176359810	176359918	9066	53,52	404405	81,91	398405	163	252	0.0023315	0.0427045	0.169,0.166	0.239,0.258	-0.081	8.1
9431	ENSG00000111481	COPZ1	12	+	54342205	54342287	54343224	54343316	54325138	54325181	54345459	54345515	9431	42,51	398499	84,93	385475	155	165	3.60722e-05	0.00212509	0.101,0.098	0.188,0.172	-0.08	8
2819	ENSG00000197275	RAD54B	8	-	94418655	94418783	94458267	94458436	94411120	94411315	94467404	94467555	2819	98,82	9,6	95132	1,1	242	201	4.33911e-05	0.00242168	0.9,0.919	0.987,0.991	-0.08	8
10205	ENSG00000144744	UBA3	3	-	69071534	69071617	69075429	69075510	69063438	69063503	69077797	69077918	10205	40,54	3,7	72131	0,3	154	156	0.000599909	0.0162459	0.931,0.887	1.0,0.978	-0.08	8
1484	ENSG00000234741	GAS5	1	-	173864674	173864704	173865228	173865281	173863900	173864304	173865509	173865547	1484	3,4	71,63	11,19	56133	126	103	0.00242259	0.0439732	0.033,0.049	0.138,0.105	-0.08	8
5981	ENSG00000255526	NEDD8-MDP1	14	-	24231651	24231737	24231898	24232015	24218383	24218431	24232249	24232285	5981	0,9	21,40	0,0	66,51	190	159	0.00014468	0.00528203	0.0,0.158	0.0,0.0	0.079	7.9
3135	ENSG00000171469	ZNF561	19	-	9619431	9619582	9620915	9621049	9618090	9618179	9621161	9621234	3135	18,11	126114	2,4	86,89	207	224	0.000908876	0.0218521	0.134,0.095	0.025,0.046	0.079	7.9
753	ENSG00000125835	SNRPB	20	-	2463746	2463899	2465707	2465819	2463088	2463227	2467606	2467758	753	21552609	20852319	16692163	12361290	185	226	0.00154348	0.0320598	0.558,0.579	0.623,0.672	-0.079	7.9
1801	ENSG00000172845	SP3	2	-	173954872	173956232	173963756	173963874	173918592	173918785	173964404	173964553	1801	43,56	22012235	15,16	15891729	191	1433	4.86056e-05	0.00257712	0.128,0.158	0.066,0.065	0.078	7.8
9520	ENSG00000125629	INSIG2	2	+	118096418	118096800	118102523	118102710	118088473	118088541	118103196	118103321	9520	122120	13,2	112,94	2,0	455	260	0.000426196	0.012409	0.843,0.972	0.97,1.0	-0.078	7.8
2100	ENSG00000234608	MAPKAPK5-AS1	12	-	111840332	111840477	111841326	111841398	111839776	111840003	111841683	111841906	2100	2,3	169157	4,20	141160	145	218	0.000132339	0.00495607	0.017,0.028	0.041,0.158	-0.077	7.7
2854	ENSG00000175287	PHYHD1	9	+	128936582	128936645	128937756	128937778	128936447	128936503	128940598	128940715	2854	131110	8,8	123126	0,2	136	95	7.82649e-05	0.00339845	0.92,0.906	1.0,0.978	-0.076	7.6
9296	ENSG00000134851	TMEM165	4	+	55417802	55417848	55418047	55418164	55416922	55417247	55424537	55424643	9296	139155	2,2	91113	16,13	119	190	3.99561e-08	1.32126e-05	0.991,0.992	0.901,0.933	0.075	7.5
6235	ENSG00000138668	HNRNPD	4	-	82355303	82355401	82356536	82356705	82353833	82354154	82356795	82356895	6235	274261	10031013	362539	8521249	242	171	4.96443e-05	0.00259128	0.162,0.154	0.231,0.234	-0.075	7.5
6830	ENSG00000153922	CHD1	5	-	98868494	98868635	98869013	98869277	98863407	98863586	98869753	98869882	6830	103121	248271	58,87	240320	337	214	0.00108517	0.0248454	0.209,0.221	0.133,0.147	0.075	7.5
10326	ENSG00000111843	TMEM14C	6	+	10725906	10726008	10728639	10728727	10723108	10723241	10730614	10730763	10326	73,75	236282	64,58	305433	175	161	0.001269	0.0276708	0.222,0.197	0.162,0.11	0.074	7.4
4051	ENSG00000142541	RPL13A	19	+	49490778	49490864	49491039	49491099	49490474	49490576	49491424	49491547	4051	1037412159	49825672	72216839	40774985	159	133	0.00277422	0.0475298	0.635,0.642	0.597,0.534	0.073	7.3
5335	ENSG00000138381	ASNSD1	2	+	189665379	189665451	189666040	189666153	189663900	189663954	189667763	189667945	5335	8,7	136112	0,0	70,70	145	186	0.00013565	0.00506123	0.07,0.074	0.0,0.0	0.072	7.2
5733	ENSG00000091164	TXNL1	18	-	56638342	56638505	56647448	56647535	56626360	56626457	56651016	56651128	5733	3,0	153183	8,9	132137	160	236	6.09631e-05	0.0028833	0.028,0.0	0.082,0.088	-0.071	7.1
10249	ENSG00000113648	H2AFY	5	-	135350822	135350913	135352945	135353045	135345967	135346057	135360496	135360607	10249	8861009	58,44	608665	76,95	173	164	1.91847e-08	8.05277e-06	0.935,0.956	0.884,0.869	0.069	6.9
6245	ENSG00000138668	HNRNPD	4	-	82354894	82355001	82356536	82356705	82353833	82354154	82356795	82356895	6245	274261	45,44	362539	42,41	242	180	0.00231983	0.0427045	0.819,0.815	0.865,0.907	-0.069	6.9
6493	ENSG00000161249	DMKN	19	-	35500377	35500580	35502135	35502183	35499964	35500029	35502829	35502838	6493	183204	30,16	158170	39,62	121	276	6.51506e-06	0.000649829	0.933,0.967	0.902,0.862	0.068	6.8
4481	ENSG00000264538	SUZ12P1	17	+	30734864	30735097	30759490	30759539	30709607	30709811	30766502	30766588	4481	0,3	49,31	8,8	29,40	306	122	0.00029006	0.0092764	0.0,0.037	0.099,0.074	-0.068	6.8
1802	ENSG00000172845	SP3	2	-	173954872	173956232	173963760	173963874	173918592	173918785	173964404	173964553	1802	42,53	22012235	16,18	15891729	187	1433	0.00048504	0.0137642	0.128,0.154	0.072,0.074	0.068	6.8
10676	ENSG00000136933	RABEPK	9	+	125207563	125207721	125220326	125220397	125203007	125203066	125220538	125220700	10676	97108	0,0	174183	7,9	231	144	0.000110208	0.00438826	1.0,1.0	0.939,0.927	0.067	6.7
14	ENSG00000082898	XPO1	2	-	61525491	61526521	61533771	61533903	61522610	61522683	61537561	61538231	14	214185	258237	242325	386677	205	1103	0.00264562	0.0459517	0.817,0.808	0.771,0.721	0.067	6.7
553	ENSG00000270580	PKD1P6	16	-	15118925	15119054	15123435	15123567	15114442	15114571	15125690	15125948	553	6,7	58,70	2,0	36,53	205	202	0.00292798	0.049248	0.093,0.09	0.052,0.0	0.066	6.6
8797	ENSG00000123179	EBPL	13	-	49669776	49669846	49686474	49686595	49660722	49661208	49691253	49691463	8797	7,4	63,53	0,0	38,35	194	143	0.00111186	0.0253413	0.076,0.053	0.0,0.0	0.065	6.5
901	ENSG00000112715	VEGFA	6	+	43780731	43780803	43781955	43782052	43778888	43778918	43784540	43784562	901	14,28	207202	5,6	113164	145	170	0.00250843	0.0444519	0.073,0.14	0.049,0.041	0.062	6.2
7459	ENSG00000196235	SUPT5H	19	+	39453355	39453521	39457674	39457740	39445803	39445965	39458817	39458887	7459	317271	14,19	205209	6,1	239	139	0.000639628	0.0169415	0.929,0.892	0.952,0.992	-0.061	6.1
5338	ENSG00000138381	ASNSD1	2	+	189665386	189665451	189666040	189666153	189663900	189663954	189667763	189667945	5338	8,6	136112	1,0	70,70	138	186	0.000836107	0.0206445	0.073,0.067	0.019,0.0	0.061	6.1
7517	ENSG00000114127	XRN1	3	-	142332864	142332951	142332966	142333089	142332374	142332534	142335447	142335509	7517	68,60	0,0	52,70	0,8	196	160	0.00191281	0.0371971	1.0,1.0	1.0,0.877	0.061	6.1
7141	ENSG00000267216	AC010642.1	19	+	58312196	58312264	58312265	58312403	58306087	58306216	58314747	58315197	7141	11,7	156191	1,1	95146	141	211	0.000283904	0.00910844	0.095,0.052	0.016,0.01	0.06	6
2997	ENSG00000146409	SLC18B1	6	-	132771966	132772089	132772131	132772206	132771035	132771129	132772992	132773088	2997	124,93	3,5	98113	13,14	148	196	0.000746523	0.0191361	0.982,0.961	0.909,0.914	0.06	6
7625	ENSG00000124356	STAMBP	2	+	73862202	73862304	73870142	73870349	73860076	73860151	73873351	73873633	7625	123109	17,11	153233	1,8	175	280	5.7299e-06	0.000601281	0.92,0.941	0.996,0.979	-0.057	5.7
7685	ENSG00000055208	TAB2	6	+	149342684	149342833	149369908	149370099	149321051	149321390	149378017	149379518	7685	13,19	277227	1,4	166193	222	264	7.45807e-05	0.00334376	0.053,0.091	0.007,0.024	0.056	5.6
569	ENSG00000114126	TFDP2	3	-	142054114	142054149	142093060	142093127	142005440	142005544	142101734	142101841	569	57,99	0,1	138173	13,2	140	108	0.00138157	0.0296127	1.0,0.987	0.891,0.985	0.056	5.6
8450	ENSG00000143771	CNIH4	1	+	224360451	224360563	224364108	224364198	224356886	224356993	224365878	224365991	8450	167199	10,23	138213	7,3	185	163	0.000671736	0.0175313	0.936,0.884	0.946,0.984	-0.055	5.5
8515	ENSG00000114346	ECT2	3	+	172755468	172755575	172756982	172757165	172755294	172755374	172758979	172759069	8515	3,1	120183	15,14	232282	180	256	0.000323686	0.0099719	0.034,0.008	0.084,0.066	-0.054	5.4
7579	ENSG00000115307	AUP1	2	-	74528252	74528489	74528750	74528921	74527936	74528006	74529131	74529282	7579	303289	48,31	449458	26,25	244	310	3.93505e-05	0.00225237	0.889,0.922	0.956,0.959	-0.052	5.2
7580	ENSG00000115307	AUP1	2	-	74528252	74528489	74529131	74529274	74527936	74528006	74529361	74529499	7580	217197	44,24	285299	22,21	216	310	0.000387136	0.011437	0.876,0.922	0.949,0.953	-0.052	5.2
7021	ENSG00000102898	NUTF2	16	+	67847277	67847456	67865101	67865229	67846934	67846985	67868339	67868411	7021	50,40	521527	13,9	586736	252	201	3.09175e-12	3.94208e-09	0.071,0.057	0.017,0.01	0.051	5.1
10640	ENSG00000168002	POLR2G	11	+	62762541	62762866	62762866	62763026	62761794	62761904	62765181	62765232	10640	73,58	741778	102148	577735	398	233	1.48209e-07	3.47222e-05	0.055,0.042	0.094,0.105	-0.051	5.1
9441	ENSG00000111481	COPZ1	12	+	54340546	54340615	54342205	54342287	54325138	54325181	54347766	54347844	9441	427412	35,47	412542	75,84	142	155	0.00168857	0.0342446	0.93,0.905	0.857,0.876	0.051	5.1
10257	ENSG00000248498	ASNSP1	8	-	46580081	46580237	46593454	46593531	46579212	46579551	46595114	46595241	10257	1,0	70,90	4,9	130160	150	229	0.00178801	0.0356402	0.021,0.0	0.045,0.079	-0.051	5.1
9651	ENSG00000184445	KNTC1	12	+	122601535	122601625	122601850	122601991	122597730	122597938	122602568	122602740	9651	66,90	9,1	117132	0,0	163	214	0.00256681	0.0448025	0.906,0.992	1.0,1.0	-0.051	5.1
10986	ENSG00000117523	PRRC2C	1	+	171589368	171589605	171591151	171591204	171588378	171588505	171591586	171592223	10986	20,23	91126	9,13	193160	310	126	4.42483e-05	0.00243583	0.082,0.069	0.019,0.032	0.05	5
6275	ENSG00000108518	PFN1	17	-	4946627	4946712	4946811	4946820	4945651	4945997	4948262	4949014	6275	78,65	14081444	26,36	14051546	82	158	9.77254e-07	0.00016166	0.096,0.08	0.034,0.043	0.049	4.9
9244	ENSG00000196504	PRPF40A	2	-	152715994	152716126	152717355	152717431	152694436	152694622	152717830	152717932	9244	14,11	217224	3,6	207296	149	205	0.00149027	0.0314476	0.082,0.063	0.02,0.027	0.049	4.9
8741	ENSG00000140988	RPS2	16	-	1963155	1963249	1963712	1963835	1962735	1962909	1964275	1964805	8741	71,79	15111790	86138	9781103	196	167	7.65917e-09	4.42275e-06	0.038,0.036	0.07,0.096	-0.046	4.6
7216	ENSG00000143748	NVL	1	-	224301690	224301771	224303722	224303857	224300561	224300663	224304735	224304812	7216	236231	3,2	194221	7,13	208	154	0.000383009	0.0114155	0.983,0.988	0.954,0.926	0.046	4.6
2518	ENSG00000084207	GSTP1	11	+	67584133	67584169	67584463	67584570	67583741	67583844	67584684	67584772	2518	10,15	282312	1,7	284347	109	180	0.00104922	0.0241321	0.055,0.074	0.006,0.032	0.045	4.5
6378	ENSG00000168385	2002-09-01	2	+	241324215	241324241	241324408	241324662	241317498	241317599	241325992	241326113	6378	148162	29,29	120130	42,48	99	327	0.00188477	0.0367257	0.944,0.949	0.904,0.899	0.045	4.5
4049	ENSG00000142541	RPL13A	19	+	49489849	49489922	49490289	49490297	49487607	49487644	49490474	49490576	4049	66957931	573635	46094379	516518	146	81	0.0026646	0.046113	0.866,0.874	0.832,0.824	0.042	4.2
2902	ENSG00000108953	YWHAE	17	-	1361155	1361298	1361929	1362007	1354210	1354347	1364858	1365058	2902	94168	13611642	19148	12321642	151	216	0.000936067	0.0223118	0.09,0.128	0.022,0.114	0.041	4.1
7142	ENSG00000267216	AC010642.1	19	+	58312196	58312264	58312265	58312462	58306087	58306216	58314747	58315197	7142	11,7	327402	1,1	207308	141	270	0.000778358	0.0196521	0.061,0.032	0.009,0.006	0.039	3.9
6490	ENSG00000161249	DMKN	19	-	35506509	35506665	35509910	35509961	35506125	35506185	35510183	35510252	6490	119105	13,10	91125	2,4	124	229	0.00103017	0.0237584	0.944,0.951	0.988,0.983	-0.038	3.8
1359	ENSG00000119326	CTNNAL1	9	-	108951779	108951866	108952208	108952363	108948185	108948234	108952443	108952494	1359	350439	17,11	524673	1,10	228	160	7.62752e-05	0.00337016	0.935,0.966	0.997,0.979	-0.037	3.7
9807	ENSG00000280987	MATR3	5	+	139293452	139293575	139308158	139308327	139279050	139279129	139314674	139314736	9807	19,15	666814	40,40	626860	196	242	9.97311e-05	0.00406757	0.034,0.022	0.073,0.054	-0.036	3.6
4226	ENSG00000130402	ACTN4	19	+	38710256	38710342	38711275	38711361	38709394	38709476	38714468	38714561	4226	308373	4,7	296279	11,20	159	159	0.000295961	0.00934642	0.987,0.982	0.964,0.933	0.036	3.6
3273	ENSG00000168066	SF1	11	-	64771439	64771537	64773401	64773505	64770255	64770408	64776497	64776626	3273	401477	12,8	294279	17,18	177	171	0.000790269	0.0198533	0.97,0.983	0.944,0.937	0.036	3.6
9805	ENSG00000280987	MATR3	5	+	139293452	139293575	139314674	139314736	139279050	139279129	139315696	139315738	9805	18,13	331413	35,40	332437	196	135	0.000203367	0.00700878	0.036,0.021	0.068,0.059	-0.035	3.5
7588	ENSG00000115307	AUP1	2	-	74528416	74528489	74528750	74528921	74527939	74528006	74529131	74529282	7588	303289	6,13	449458	5,4	244	146	0.00291705	0.049248	0.968,0.93	0.982,0.986	-0.035	3.5
4995	ENSG00000198231	DDX42	17	+	63799479	63799523	63799588	63799625	63798037	63798099	63800467	63800617	4995	0,0	303318	8,8	195234	117	110	0.000795745	0.0199411	0.0,0.0	0.037,0.031	-0.034	3.4
10639	ENSG00000168002	POLR2G	11	+	62762726	62762866	62762866	62763026	62761794	62761904	62765181	62765232	10639	21,12	741778	23,51	577735	213	233	2.74378e-05	0.00172755	0.03,0.017	0.042,0.071	-0.033	3.3
9806	ENSG00000280987	MATR3	5	+	139293452	139293575	139307238	139308327	139279050	139279129	139314674	139314736	9806	19,15	39214295	40,40	33844680	196	1162	5.17476e-05	0.00261963	0.028,0.02	0.065,0.048	-0.033	3.3
8739	ENSG00000140988	RPS2	16	-	1963155	1963256	1963712	1963835	1962735	1962909	1964275	1964805	8739	71,79	21182525	86138	15201614	196	174	9.18206e-08	2.5158e-05	0.029,0.027	0.048,0.071	-0.032	3.2
3274	ENSG00000168066	SF1	11	-	64771439	64771537	64773429	64773515	64770255	64770408	64776497	64776626	3274	415474	12,8	298318	17,18	159	171	0.00158225	0.0325963	0.974,0.985	0.95,0.95	0.03	3
2908	ENSG00000108953	YWHAE	17	-	1354210	1354347	1361929	1362007	1344538	1345499	1364858	1365058	2908	94168	19362346	19149	18732338	151	210	0.000533936	0.0148999	0.063,0.091	0.014,0.081	0.029	2.9
3902	ENSG00000175063	UBE2C	20	+	45815389	45815540	45815540	45815655	45814383	45814470	45815853	45815913	3902	34,22	485555	10,6	408457	224	188	8.92157e-05	0.00379223	0.056,0.032	0.02,0.011	0.028	2.8
5824	ENSG00000188343	FAM92A1	8	+	93707201	93707281	93708010	93708016	93704908	93705010	93709770	93709875	5824	1,2	106137	0,14	62,99	153	79	0.00131072	0.0284573	0.005,0.007	0.0,0.068	-0.028	2.8
9751	ENSG00000132780	NASP	1	+	45607320	45608337	45612056	45612152	45606481	45606591	45613168	45613248	9751	29003329	20,17	19652984	1,9	1090	169	0.000696506	0.018084	0.957,0.968	0.997,0.981	-0.027	2.7
1483	ENSG00000234741	GAS5	1	-	173864674	173864704	173865228	173865282	173863900	173864304	173865509	173865547	1483	20042050	71,63	13771908	56133	127	103	0.0005562	0.0153933	0.958,0.963	0.952,0.921	0.024	2.4
2904	ENSG00000108953	YWHAE	17	-	1361091	1361298	1361929	1362007	1354210	1354347	1364858	1365058	2904	94168	32783975	19148	30913871	151	280	0.000857998	0.0209285	0.05,0.073	0.011,0.066	0.023	2.3
3901	ENSG00000175063	UBE2C	20	+	45815389	45815540	45815540	45815745	45814383	45814470	45815853	45815913	3901	34,22	10661245	10,6	9911147	224	278	2.21504e-05	0.00147777	0.038,0.021	0.012,0.006	0.02	2
1502	ENSG00000234741	GAS5	1	-	173864483	173864506	173865228	173865423	173864256	173864304	173865509	173865547	1502	84,61	955843	132203	10131350	268	96	8.62029e-05	0.00368657	0.031,0.025	0.045,0.051	-0.02	2
3271	ENSG00000168066	SF1	11	-	64771439	64771537	64773429	64773505	64770255	64770408	64776497	64776626	3271	712859	12,8	517522	17,18	149	171	0.000897253	0.0217282	0.986,0.992	0.972,0.971	0.017	1.7
4343	ENSG00000213923	CSNK1E	22	-	38295386	38295447	38298785	38298934	38294341	38294534	38299894	38300065	4343	23832479	19,8	10651106	13,21	222	134	0.000465114	0.0133112	0.987,0.995	0.98,0.97	0.016	1.6
3877	ENSG00000181163	NPM1	5	+	171392913	171392978	171400152	171400210	171392709	171392816	171405301	171405403	3877	18442242	59,53	43136386	204267	138	131	0.000769886	0.019487	0.967,0.976	0.953,0.958	0.016	1.6
5705	ENSG00000102054	RBBP7	X	-	16852415	16852550	16852550	16852628	16852045	16852122	16852748	16852875	5705	849912	18,49	11451540	21,20	151	208	4.90618e-05	0.00258769	0.985,0.962	0.987,0.991	-0.015	1.5
1476	ENSG00000234741	GAS5	1	-	173864674	173864704	173865228	173865423	173864483	173864506	173865509	173865547	1476	82,60	12101264	125186	13041874	268	103	0.000201005	0.0069585	0.025,0.018	0.036,0.037	-0.015	1.5
1455	ENSG00000234741	GAS5	1	-	173864483	173864704	173865228	173865300	173864256	173864304	173865470	173865547	1455	3,4	12981205	12,26	14581896	145	294	0.00109927	0.0251112	0.005,0.007	0.016,0.027	-0.015	1.5
7037	ENSG00000105373	GLTSCR2	19	+	47755347	47755523	47755755	47755987	47752511	47754891	47756527	47756604	7037	7661056	10,14	544427	18,14	249	305	0.00179135	0.0356402	0.989,0.989	0.974,0.974	0.015	1.5
3900	ENSG00000175063	UBE2C	20	+	45815389	45815540	45815540	45815745	45813436	45813464	45815853	45815913	3900	22,12	821904	7,5	767916	224	278	0.00244422	0.0441274	0.032,0.016	0.011,0.007	0.015	1.5
5706	ENSG00000102054	RBBP7	X	-	16852415	16852517	16852550	16852628	16852045	16852122	16852748	16852875	5706	849912	8,33	11451540	12,7	151	175	0.00251073	0.0444519	0.992,0.97	0.991,0.996	-0.013	1.3
3592	ENSG00000231500	RPS18	6	+	33272634	33272725	33275499	33275657	33272095	33272122	33275796	33275883	3592	32043608	57,58	33464703	116139	164	231	2.1699e-05	0.00146136	0.988,0.989	0.976,0.979	0.011	1.1
3598	ENSG00000231500	RPS18	6	+	33272629	33272725	33275499	33275657	33272095	33272122	33275796	33275883	3598	38624362	57,58	41035634	116139	169	231	2.47287e-05	0.00158673	0.989,0.99	0.98,0.982	0.009	0.9
715	ENSG00000143337	TOR1AIP1	1	+	179889312	179889369	179900125	179900167	179884691	179884769	179901301	179901388	715	15,8	84,60	1,4	46,59	130	115	0.00302902	0.0501881	0.136,0.106	0.019,0.057	0.083	8.3
2190	ENSG00000123349	PFDN5	12	+	53295838	53295956	53296453	53296580	53295541	53295639	53297849	53297924	2190	660742	16,8	8331182	29,41	191	200	0.00304784	0.0502623	0.977,0.99	0.968,0.968	0.016	1.6
310	ENSG00000230091	TMEM254-AS1	10	-	80055915	80056126	80056318	80056405	80053395	80053586	80060789	80060933	310	4,3	2,0	4,2	7,3	160	284	0.0030457	0.0502623	0.78,1.0	0.504,0.542	0.367	36.7
76	ENSG00000223745	RP4-717I23.3	1	-	93311489	93311608	93318167	93318228	93264644	93264772	93324634	93324729	76	1,0	10,9	1,4	6,10	134	192	0.00304847	0.0502623	0.125,0.0	0.193,0.364	-0.216	21.6
6419	ENSG00000115107	STEAP3	2	+	119230619	119231034	119239312	119239430	119223830	119223888	119245488	119245988	6419	24,36	2,0	8,8	4,1	488	191	0.00306085	0.050384	0.824,1.0	0.439,0.758	0.313	31.3
1083	ENSG00000249859	PVT1	8	+	127969415	127969537	127983903	127984204	127939507	127939676	127989161	127989291	1083	3,3	4,15	1,0	5,6	195	374	0.00308055	0.0506256	0.59,0.277	0.277,0.0	0.295	29.5
7749	ENSG00000179818	PCBP1-AS1	2	-	70053730	70053812	70059642	70059680	70051202	70051305	70083537	70083687	7749	53,47	34,41	3,7	0,2	111	155	0.00309893	0.050762	0.685,0.615	1.0,0.83	-0.265	26.5
8679	ENSG00000204842	ATXN2	12	-	111461138	111461305	111464661	111464715	111457213	111457359	111470107	111470240	8679	22,32	6,3	35,41	1,1	127	240	0.00309761	0.050762	0.874,0.953	0.985,0.987	-0.073	7.3
5676	ENSG00000117448	AKR1A1	1	+	45552435	45552563	45561788	45561878	45550965	45551155	45566568	45566688	5676	106110	157147	78,97	207189	201	163	0.00310539	0.0507853	0.354,0.378	0.234,0.294	0.102	10.2
9075	ENSG00000103051	COG4	16	-	70514334	70514509	70517625	70517740	70512238	70512432	70519648	70519731	9075	84,92	97,95	100119	179212	188	248	0.00311051	0.0507865	0.533,0.561	0.424,0.425	0.123	12.3
4420	ENSG00000143294	PRCC	1	+	156791066	156791162	156791252	156791368	156786890	156787174	156791696	156791792	4420	5,9	3,2	15,7	1,0	169	189	0.00313006	0.050991	0.651,0.834	0.944,1.0	-0.23	23
7882	ENSG00000100429	HDAC10	22	-	50248661	50248751	50248830	50248859	50248365	50248472	50249102	50249168	7882	5,2	35,19	0,1	19,19	102	163	0.00313316	0.050991	0.186,0.144	0.0,0.078	0.126	12.6
8268	ENSG00000221914	PPP2R2A	8	+	26308485	26308676	26333485	26333570	26293665	26293740	26338889	26338987	8268	1,0	3,1	8,7	10,13	264	158	0.00314531	0.0511063	0.166,0.0	0.324,0.244	-0.201	20.1
9129	ENSG00000124164	VAPB	20	+	58418210	58418363	58438944	58439025	58389121	58389517	58440906	58441083	9129	141195	90122	135150	130156	226	154	0.00315387	0.0511628	0.516,0.521	0.414,0.396	0.113	11.3
10748	ENSG00000114416	FXR1	3	+	180970157	180970358	180975312	180975404	180968050	180968254	180976121	180977155	10748	272376	22,41	261365	53,53	274	165	0.00316215	0.0511763	0.882,0.847	0.748,0.806	0.088	8.8
7156	ENSG00000145687	SSBP2	5	-	81513627	81513717	81650266	81650339	81474495	81474562	81750980	81751047	7156	17,7	5,9	27,31	3,3	146	163	0.00316486	0.0511763	0.791,0.465	0.909,0.92	-0.287	28.7
7442	ENSG00000150477	KIAA1328	18	+	37066889	37067545	37084124	37084232	36959307	36959435	37160199	37160381	7442	58,84	6,6	81,81	2,1	729	181	0.00319738	0.0515415	0.706,0.777	0.91,0.953	-0.19	19
9920	ENSG00000198561	CTNND1	11	+	57789036	57789155	57791493	57791701	57761796	57762046	57794009	57794081	9920	45,36	67,62	30,39	27,26	192	281	0.00319768	0.0515415	0.496,0.459	0.619,0.687	-0.175	17.5
201	ENSG00000271826	PLS3-AS1	X	-	115548106	115548155	115562403	115562530	115527626	115527768	115562625	115562707	201	1,4	1,0	1,0	0,2	200	122	0.00321058	0.0516668	0.379,1.0	1.0,0.0	0.19	19
4400	ENSG00000271853	RP1-178F15.5	1	-	153632154	153632240	153633957	153634110	153632033	153632063	153634242	153634340	4400	65,78	11,18	32,22	13,19	226	159	0.00322021	0.0517391	0.806,0.753	0.634,0.449	0.238	23.8
10725	ENSG00000125814	NAPB	20	-	23395138	23395262	23397071	23397188	23394921	23394999	23402992	23403072	10725	7,8	3,3	13,4	15,22	190	197	0.00324804	0.0518735	0.708,0.734	0.473,0.159	0.405	40.5
2818	ENSG00000197275	RAD54B	8	-	94418655	94418783	94432610	94432656	94411120	94411315	94458267	94458436	2818	4,1	13,13	7,2	3,3	119	201	0.00324918	0.0518735	0.342,0.115	0.798,0.53	-0.435	43.5
7393	ENSG00000138050	THUMPD2	2	-	39768900	39769093	39769709	39770119	39768423	39768501	39771504	39771640	7393	345229	35,28	246321	15,16	483	266	0.00324435	0.0518735	0.844,0.818	0.9,0.917	-0.078	7.8
8023	ENSG00000104886	PLEKHJ1	19	-	2234149	2234240	2235761	2235933	2233997	2234061	2236154	2236952	8023	31,17	262232	4,7	122155	245	164	0.00324205	0.0518735	0.073,0.047	0.021,0.029	0.035	3.5
5121	ENSG00000272647	GS1-259H13.13	7	+	99561887	99561973	99562367	99562494	99560532	99560695	99571687	99571792	5121	52,31	37,30	26,32	36,71	159	200	0.00327097	0.0521389	0.639,0.565	0.476,0.362	0.183	18.3
3453	ENSG00000119684	MLH3	14	-	75038339	75038412	75039910	75040015	75032067	75032179	75041614	75041700	3453	0,1	1,1	2,2	0,3	178	146	0.00328268	0.0522428	0.0,0.451	1.0,0.354	-0.452	45.2
2930	ENSG00000154099	DNAAF1	16	+	84165782	84165949	84169858	84170356	84159674	84159796	84172259	84172375	2930	2,5	1,1	1,0	1,2	240	571	0.00329178	0.0523051	0.826,0.922	0.704,0.0	0.522	52.2
5114	ENSG00000149809	TM7SF2	11	+	65112810	65112865	65113368	65113414	65112514	65112711	65113490	65113594	5114	10,15	13,11	9,3	21,24	128	119	0.00332335	0.0523294	0.417,0.559	0.285,0.104	0.293	29.3
5617	ENSG00000118412	CASP8AP2	6	+	89831229	89831277	89832263	89832320	89829940	89830067	89846561	89846644	5617	0,1	1,1	2,8	0,3	121	130	0.00330686	0.0523294	0.0,0.518	1.0,0.741	-0.612	61.2
580	ENSG00000169180	XPO6	16	-	28152933	28152964	28155711	28155771	28152658	28152785	28155945	28155975	580	4,0	1,2	4,4	0,1	133	104	0.00332403	0.0523294	0.758,0.0	1.0,0.758	-0.5	50
6929	ENSG00000225470	JPX	X	+	73962730	73962801	73994863	73994961	73944583	73944662	73998767	73998844	6929	8,4	93117	3,0	101135	144	171	0.00332448	0.0523294	0.093,0.039	0.034,0.0	0.049	4.9
7587	ENSG00000115307	AUP1	2	-	74528416	74528489	74528750	74528935	74527939	74528006	74529131	74529282	7587	492489	6,13	704790	5,4	258	146	0.00332243	0.0523294	0.979,0.955	0.988,0.991	-0.023	2.3
9414	ENSG00000197405	C5AR1	19	+	47307724	47307822	47316468	47316583	47307368	47307510	47319780	47320186	9414	0,1	1,1	3,9	2,0	171	188	0.00330846	0.0523294	0.0,0.524	0.623,1.0	-0.549	54.9
6229	ENSG00000161813	LARP4	12	+	50428916	50429090	50430494	50430570	50427761	50427909	50435487	50435624	6229	137136	58,64	87100	70,73	247	149	0.00332976	0.0523307	0.588,0.562	0.428,0.452	0.135	13.5
3899	ENSG00000175063	UBE2C	20	+	45815389	45815540	45815540	45815655	45813443	45813464	45815853	45815913	3899	22,12	240214	7,5	184226	224	188	0.0033458	0.0525009	0.071,0.045	0.031,0.018	0.033	3.3
5363	ENSG00000119509	INVS	9	+	100154363	100154454	100214924	100215040	100131869	100131954	100215400	100215488	5363	0,2	6,10	4,1	2,2	164	189	0.00343594	0.0538314	0.0,0.187	0.697,0.366	-0.438	43.8
8036	ENSG00000145916	RMND5B	5	+	178133451	178133569	178135172	178135312	178131236	178131376	178138107	178138258	8036	1,0	1,1	1,2	0,0	191	213	0.00345677	0.0540738	0.527,0.0	1.0,1.0	-0.736	73.6
10087	ENSG00000160972	PPP1R16A	8	+	144478585	144478682	144489090	144489164	144477982	144478127	144490033	144490212	10087	5,5	6,7	1,0	1,3	170	147	0.00348075	0.054172	0.419,0.382	0.464,0.0	0.168	16.8
10698	ENSG00000104529	EEF1D	8	-	143581228	143581328	143586728	143586849	143581053	143581154	143597347	143597744	10698	789807	12531433	9601231	13291207	194	173	0.0035328	0.054172	0.36,0.334	0.392,0.476	-0.087	8.7
11200	ENSG00000173715	C11orf80	11	+	66796280	66796364	66796419	66796598	66788159	66788269	66800640	66800696	11200	24,23	1,0	32,30	4,5	157	252	0.00353248	0.054172	0.975,1.0	0.928,0.906	0.071	7.1
257	ENSG00000187741	FANCA	16	-	89740803	89740866	89742799	89742937	89739993	89740099	89744958	89745071	257	92110	65,50	75,89	77,96	211	136	0.00350126	0.054172	0.477,0.586	0.386,0.374	0.151	15.1
2744	ENSG00000182903	ZNF721	4	-	435769	435879	437445	437511	425814	427119	472574	472701	2744	3,8	16,14	12,18	4,15	139	183	0.00347141	0.054172	0.198,0.429	0.798,0.612	-0.392	39.2
3468	ENSG00000158691	ZSCAN12	6	-	28386154	28386236	28390595	28391742	28378954	28382609	28392901	28393046	3468	290280	4,13	163256	1,2	1220	155	0.0035158	0.054172	0.902,0.732	0.954,0.942	-0.131	13.1
3674	ENSG00000100731	PCNX	14	+	70988569	70988699	70995740	70995925	70976941	70978648	71009633	71009724	3674	20,17	51,50	1,1	9,13	203	258	0.00350723	0.054172	0.333,0.302	0.124,0.089	0.211	21.1
5619	ENSG00000118412	CASP8AP2	6	+	89831229	89831339	89846561	89846644	89829940	89830067	89853165	89853234	5619	4,1	55,54	11,17	95102	183	156	0.00352946	0.054172	0.058,0.016	0.09,0.124	-0.07	7
6220	ENSG00000141380	SS18	18	-	26079010	26079125	26082362	26082528	26078075	26078160	26087500	26087577	6220	17,22	2,5	7,20	1,0	239	188	0.00347519	0.054172	0.87,0.776	0.846,1.0	-0.1	10
6792	ENSG00000175309	PHYKPL	5	-	178224641	178224729	178225354	178225599	178224447	178224564	178229939	178230099	6792	25,28	35,58	17,24	76,79	318	161	0.00353295	0.054172	0.266,0.196	0.102,0.133	0.114	11.4
7018	ENSG00000149294	NCAM1	11	+	113221295	113221325	113231195	113231273	113214368	113214511	113231644	113231795	7018	13,13	2,5	12,5	1,0	103	151	0.00351172	0.054172	0.905,0.792	0.946,1.0	-0.124	12.4
8078	ENSG00000151665	PIGF	2	-	46588074	46588126	46591802	46591925	46581284	46581591	46592474	46592583	8078	11,12	10,9	11,25	4,2	196	125	0.00349401	0.054172	0.412,0.46	0.637,0.889	-0.327	32.7
8922	ENSG00000071859	FAM50A	X	+	154445632	154445717	154445811	154445947	154444458	154444909	154446414	154446560	8922	263250	182194	255351	286367	158	209	0.00349861	0.054172	0.657,0.63	0.541,0.559	0.093	9.3
2327	ENSG00000095906	NUBP2	16	+	1783879	1784066	1785701	1785902	1782994	1783036	1786536	1786655	2327	13,17	25,24	12,17	8,7	260	274	0.00355194	0.0543804	0.354,0.427	0.613,0.719	-0.275	27.5
8058	ENSG00000168958	MFF	2	+	227347342	227347384	227352513	227352573	227340291	227340380	227355676	227355761	8058	6,4	32,38	4,1	58116	115	133	0.00356723	0.0545315	0.178,0.109	0.074,0.01	0.101	10.1
9517	ENSG00000259673	IQCH-AS1	15	-	67459691	67459975	67466493	67466711	67430320	67430400	67518999	67519102	9517	3,4	15,2	0,1	4,3	291	357	0.00358198	0.0546741	0.197,0.71	0.0,0.29	0.308	30.8
2294	ENSG00000043514	TRIT1	1	-	39853969	39854068	39855058	39855306	39851641	39851770	39857276	39857408	2294	3,7	33,33	0,2	23,49	321	172	0.0035911	0.0547303	0.046,0.102	0.0,0.021	0.064	6.4
9287	ENSG00000136122	BORA	13	+	72728925	72729093	72737961	72738043	72727927	72728007	72743536	72743602	9287	90106	70,96	87110	42,54	241	155	0.00365985	0.0556938	0.453,0.415	0.571,0.567	-0.135	13.5
10853	ENSG00000143363	PRUNE	1	+	151018466	151018669	151025514	151025673	151017811	151017904	151027232	151027327	10853	84135	114147	47,63	104116	276	232	0.00370134	0.0558458	0.382,0.436	0.275,0.313	0.115	11.5
1626	ENSG00000012817	KDM5D	Y	-	19741317	19741488	19741734	19741857	19739527	19739662	19743161	19743239	1626	2,3	1,7	0,1	2,3	196	244	0.00371564	0.0558458	0.713,0.348	0.0,0.293	0.384	38.4
2444	ENSG00000136856	SLC2A8	9	+	127404817	127404991	127405419	127405565	127403958	127404067	127407111	127407898	2444	109116	82,68	40,18	45,32	247	219	0.00371409	0.0558458	0.541,0.602	0.441,0.333	0.184	18.4
3568	ENSG00000072736	NFATC3	16	+	68214328	68214432	68221195	68221385	68190767	68191775	68226349	68226934	3568	19,42	15,19	6,5	13,9	177	263	0.00367878	0.0558458	0.653,0.767	0.407,0.452	0.28	28
6396	ENSG00000214783	POLR2J4	7	-	43952520	43952659	43955985	43956087	43946133	43946324	43965866	43965961	6396	2,2	3,2	1,0	1,7	175	212	0.00370966	0.0558458	0.447,0.548	0.548,0.0	0.224	22.4
6593	ENSG00000083520	DIS3	13	-	72780487	72780569	72780612	72780667	72778186	72778380	72780845	72781003	6593	0,0	2,3	3,1	8,5	128	155	0.00371973	0.0558458	0.0,0.0	0.312,0.195	-0.254	25.4
7468	ENSG00000235162	C12orf75	12	+	105348601	105348626	105365806	105365842	105330635	105330937	105366616	105366696	7468	21,21	56,55	11,12	57,86	98	109	0.00369173	0.0558458	0.294,0.298	0.177,0.134	0.14	14
883	ENSG00000155330	C16orf87	16	-	46805707	46805827	46807968	46808134	46802717	46803070	46809602	46809785	883	1,0	1,2	0,4	1,0	239	193	0.00371457	0.0558458	0.447,0.0	0.0,1.0	-0.276	27.6
9900	ENSG00000103852	TTC23	15	-	99245388	99245510	99249621	99249739	99241364	99241559	99251154	99251223	9900	18,13	30,18	11,1	30,32	191	195	0.0036877	0.0558458	0.38,0.424	0.272,0.031	0.251	25.1
2181	ENSG00000123349	PFDN5	12	+	53295838	53295941	53296453	53296580	53295541	53295639	53297849	53297924	2181	614679	16,8	7861101	29,41	176	200	0.00373991	0.055982	0.978,0.99	0.969,0.968	0.016	1.6
5544	ENSG00000143373	ZNF687	1	+	151283187	151283318	151285205	151286074	151282311	151282395	151286274	151288406	5544	8,9	30,27	5,0	40,42	204	942	0.0037396	0.055982	0.552,0.606	0.366,0.0	0.396	39.6
10824	ENSG00000143469	SYT14	1	+	209953118	209953259	209965892	209966013	209952708	209952756	210013632	210013797	10824	15,21	3,2	16,40	0,0	214	194	0.0037903	0.0566457	0.819,0.905	1.0,1.0	-0.138	13.8
9221	ENSG00000037280	FLT4	5	-	180609158	180609231	180609628	180609688	180608967	180609053	180609904	180610025	9221	0,0	1,1	5,0	0,2	133	146	0.0037955	0.0566457	0.0,0.0	1.0,0.0	-0.5	50
3518	ENSG00000104852	SNRNP70	19	+	49086404	49086561	49090290	49090353	49085422	49085636	49090465	49090520	3518	675609	277227	548584	296338	230	136	0.00381605	0.0568682	0.59,0.613	0.523,0.505	0.087	8.7
7031	ENSG00000158156	XKR8	1	+	27964184	27964235	27965718	27965928	27963636	27963693	27966502	27966710	7031	2,0	18,11	1,2	5,0	124	283	0.00385855	0.0574165	0.202,0.0	0.313,1.0	-0.555	55.5
4519	ENSG00000144785	RP11-977G19.10	12	-	56300159	56300220	56308303	56308446	56286594	56286645	56309965	56310029	4519	18,16	171155	9,3	168121	216	134	0.0038658	0.0574396	0.061,0.06	0.032,0.015	0.037	3.7
10175	ENSG00000147180	ZNF711	X	+	85245902	85246022	85246929	85247183	85244083	85244191	85247546	85247651	10175	101,75	161119	47,62	46,53	193	327	0.00388968	0.0577093	0.515,0.516	0.634,0.665	-0.134	13.4
5688	ENSG00000258984	UBE2F-SCLY	2	+	238068068	238068165	238073782	238073847	238064356	238064469	238081708	238081836	5688	20,25	1,2	10,14	13,2	170	138	0.00394215	0.0584018	0.942,0.91	0.384,0.85	0.309	30.9
470	ENSG00000106723	SPIN1	9	+	88415606	88415699	88416643	88416766	88388430	88388538	88418777	88418951	470	5,5	12,14	8,12	6,7	166	196	0.00394917	0.0584198	0.33,0.297	0.612,0.669	-0.327	32.7
9001	ENSG00000105556	MIER2	19	-	328487	328583	330263	330380	327863	327989	334399	334542	9001	1,1	1,0	3,0	2,3	190	169	0.00396365	0.0585481	0.471,1.0	0.572,0.0	0.45	45
3174	ENSG00000204387	C6orf48	6	+	31836298	31836378	31836423	31836517	31835410	31835451	31837235	31837435	3174	13,4	587635	15,40	827987	153	167	0.00398148	0.0586931	0.024,0.007	0.019,0.042	-0.015	1.5
368	ENSG00000088766	CRLS1	20	+	6026170	6026238	6028671	6028725	6015360	6015490	6031284	6031370	368	2,3	0,1	7,5	2,5	141	127	0.00398512	0.0586931	1.0,0.73	0.759,0.474	0.248	24.8
3896	ENSG00000175063	UBE2C	20	+	45814383	45814470	45815389	45815540	45813436	45813464	45815853	45815913	3896	222270	22,12	180254	7,5	160	224	0.00400514	0.0589019	0.934,0.969	0.973,0.986	-0.028	2.8
10642	ENSG00000144848	ATG3	3	-	112550191	112550262	112553279	112553329	112548532	112548640	112558375	112558417	10642	40,44	103107	51,48	183263	123	144	0.00401515	0.058963	0.313,0.325	0.246,0.176	0.108	10.8
1911	ENSG00000204628	GNB2L1	5	-	181241486	181241563	181242173	181242345	181239486	181239582	181243691	181243893	1911	1099512029	153204	1366314750	314306	245	150	0.00404473	0.0593109	0.978,0.973	0.964,0.967	0.01	1
5062	ENSG00000102572	STK24	13	-	98484096	98484217	98504914	98505053	98482264	98482321	98519242	98519473	5062	1,13	1,4	1,1	2,4	212	194	0.00407143	0.0596157	0.478,0.748	0.314,0.186	0.363	36.3
711	ENSG00000137804	NUSAP1	15	+	41350987	41351129	41356038	41356140	41349097	41349241	41358148	41358258	711	436491	392410	369484	454589	215	175	0.00407801	0.0596254	0.475,0.494	0.398,0.401	0.085	8.5
3501	ENSG00000273189	CTD-3148I10.15	19	+	49478908	49479047	49480297	49480476	49476422	49476566	49480551	49480620	3501	6,12	23,55	12,3	11,5	212	252	0.00412055	0.0601601	0.237,0.206	0.565,0.416	-0.269	26.9
11046	ENSG00000171456	ASXL1	20	+	32371777	32371874	32410314	32410418	32369014	32369123	32428127	32428422	11046	13,15	0,0	15,12	4,1	170	177	0.00416689	0.0607485	1.0,1.0	0.796,0.926	0.139	13.9
8713	ENSG00000261130	RP11-1021N1.1	16	+	15400786	15400857	15434394	15434759	15395949	15396207	15515304	15515333	8713	0,0	35,37	5,0	49,32	144	438	0.00423049	0.0615866	0.0,0.0	0.237,0.0	-0.118	11.8
6878	ENSG00000072071	ADGRL1	19	-	14187756	14187922	14189579	14189731	14183532	14183697	14205984	14206169	6878	7,5	3,5	2,2	1,0	225	239	0.00423686	0.0615903	0.713,0.515	0.68,1.0	-0.226	22.6
1485	ENSG00000234741	GAS5	1	-	173864674	173864704	173865228	173865300	173863900	173864304	173865509	173865547	1485	3,5	71,63	12,19	56133	145	103	0.00426403	0.061737	0.029,0.053	0.132,0.092	-0.071	7.1
2968	ENSG00000101190	TCFL5	20	-	62852722	62852888	62854015	62854157	62841114	62842097	62857394	62857638	2968	250264	122134	241245	68,88	215	239	0.0042707	0.061737	0.695,0.687	0.798,0.756	-0.086	8.6
7324	ENSG00000204428	LY6G5C	6	-	31681229	31681401	31683049	31683341	31679100	31679268	31683987	31684040	7324	4,23	1,9	5,1	1,0	365	245	0.00425938	0.061737	0.729,0.632	0.77,1.0	-0.205	20.5
82	ENSG00000177479	ARIH2	3	+	48945135	48945181	48961611	48961679	48922747	48922811	48964918	48964982	82	1,0	146103	7,3	103136	119	141	0.00427146	0.061737	0.008,0.0	0.075,0.025	-0.046	4.6
4369	ENSG00000280670	CCDC163P	1	-	45496555	45496623	45497298	45497383	45495417	45495545	45498442	45498625	4369	2,4	5,6	0,1	3,3	158	141	0.00429289	0.0619579	0.263,0.373	0.0,0.229	0.204	20.4
299	ENSG00000198755	RPL10A	6	+	35468798	35468873	35468946	35469027	35468407	35468439	35469380	35469529	299	30033370	30803292	21752484	27143597	148	154	0.0043117	0.0619888	0.504,0.516	0.455,0.418	0.074	7.4
3583	ENSG00000106133	NSUN5P2	7	-	72950285	72950444	72952151	72952295	72950057	72950196	72953325	72953430	3583	165122	17,15	116194	31,37	217	232	0.00430457	0.0619888	0.912,0.897	0.8,0.849	0.08	8
9983	ENSG00000233184	RP11-421L21.3	1	+	101077362	101077508	101083460	101083574	101025918	101026061	101086851	101087171	9983	21,17	10,9	12,29	16,39	219	187	0.0043135	0.0619888	0.642,0.617	0.39,0.388	0.24	24
3788	ENSG00000188243	COMMD6	13	-	75530113	75530187	75530310	75530408	75526435	75526639	75537663	75537675	3788	6,20	446414	3,9	429673	171	147	0.00436059	0.0624873	0.011,0.04	0.006,0.011	0.017	1.7
422	ENSG00000105655	ISYNA1	19	-	18436683	18436877	18437598	18437760	18436329	18436479	18437859	18437988	422	116128	174135	59,93	145171	235	267	0.00436012	0.0624873	0.431,0.519	0.316,0.382	0.126	12.6
4203	ENSG00000156162	DPY19L4	8	+	94761701	94761834	94765182	94765314	94739644	94739790	94765710	94765809	4203	45,52	35,35	34,48	43,72	206	205	0.00436879	0.062516	0.561,0.597	0.44,0.399	0.159	15.9
4194	ENSG00000156162	DPY19L4	8	+	94761699	94761834	94765182	94765314	94739644	94739790	94765710	94765809	4194	44,52	35,35	34,47	43,72	208	205	0.00437634	0.062535	0.553,0.594	0.438,0.391	0.159	15.9
9620	ENSG00000278540	ACACA	17	-	37284837	37284970	37289417	37289528	37283266	37283405	37299279	37299767	9620	11,6	52,38	5,2	69,59	184	206	0.00438261	0.062536	0.191,0.15	0.075,0.037	0.114	11.4
2134	ENSG00000058804	NDC1	1	-	53793228	53793279	53796688	53796755	53789132	53789196	53796898	53797144	2134	1,0	71,69	4,5	67,66	140	124	0.00439661	0.0625985	0.012,0.0	0.05,0.063	-0.051	5.1
331	ENSG00000085382	HACE1	6	-	104823308	104823424	104824813	104824907	104811310	104811393	104833041	104833173	331	4,4	4,2	2,2	0,1	167	189	0.00439942	0.0625985	0.531,0.694	1.0,0.694	-0.234	23.4
3676	ENSG00000100731	PCNX	14	+	70988566	70988699	71009633	71009724	70976941	70978648	71011491	71011549	3676	30,26	29,22	7,17	28,29	206	164	0.00441992	0.062713	0.452,0.485	0.166,0.318	0.227	22.7
8367	ENSG00000152102	FAM168B	2	-	131072021	131072254	131079349	131079447	131071854	131071938	131082576	131082657	8367	7,6	8,6	2,0	5,8	171	306	0.00441704	0.062713	0.61,0.642	0.417,0.0	0.417	41.7
5067	ENSG00000165238	WNK2	9	+	93299069	93299261	93306776	93306821	93297852	93298067	93308327	93308584	5067	24,30	2,5	11,15	1,0	265	118	0.00444896	0.0630363	0.842,0.728	0.83,1.0	-0.13	13
2737	ENSG00000175455	CCDC14	3	-	123955842	123955965	123956354	123956427	123948895	123949132	123956739	123956795	2737	29,20	47,58	13,18	57101	146	196	0.00449398	0.063504	0.453,0.316	0.234,0.193	0.171	17.1
4385	ENSG00000113761	ZNF346	5	+	177023181	177023234	177023706	177023774	177022734	177022913	177041125	177041229	4385	2,3	2,0	0,2	8,1	126	141	0.00449457	0.063504	0.528,1.0	0.0,0.691	0.419	41.9
1191	ENSG00000248101	AC002116.8	19	-	36013000	36013089	36013343	36013588	36011403	36011464	36014174	36014235	1191	9,11	1,1	8,10	3,8	318	162	0.00451201	0.063572	0.821,0.849	0.576,0.389	0.352	35.2
7270	ENSG00000105483	CARD8	19	-	48190495	48190600	48191605	48191821	48180769	48183092	48191913	48191982	7270	9,4	1,0	4,7	1,3	289	178	0.00451032	0.063572	0.847,1.0	0.711,0.59	0.273	27.3
2405	ENSG00000115234	SNX17	2	+	27372598	27372740	27373039	27373113	27371268	27371343	27373246	27373311	2405	190205	13,14	230230	7,5	215	147	0.00461014	0.0645933	0.909,0.909	0.957,0.969	-0.054	5.4
3173	ENSG00000204387	C6orf48	6	+	31836298	31836378	31836412	31836517	31835413	31835451	31837235	31837435	3173	13,4	433439	15,40	573738	153	178	0.00460387	0.0645933	0.034,0.01	0.03,0.059	-0.022	2.2
3573	ENSG00000267477	CTC-398G3.6	19	-	11500677	11500815	11504475	11504560	11498295	11498339	11505487	11505698	3573	2,0	0,1	0,1	1,3	158	211	0.00459185	0.0645933	1.0,0.0	0.0,0.308	0.346	34.6
466	ENSG00000259399	TGIF2-C20orf24	20	+	36607868	36608000	36609600	36609758	36607714	36607818	36612009	36612384	466	15,8	476433	15,20	286329	205	231	0.00459965	0.0645933	0.034,0.02	0.056,0.064	-0.033	3.3
9360	ENSG00000140153	WDR20	14	+	102208602	102209862	102221556	102221658	102197754	102197847	102222829	102223667	9360	203287	7,9	301325	3,3	1333	175	0.00462798	0.0647532	0.792,0.807	0.929,0.934	-0.132	13.2
4696	ENSG00000092108	SCFD1	14	+	30633923	30634037	30639776	30639864	30630476	30630565	30643315	30643405	4696	13,13	51,53	32,42	55,86	187	161	0.00467643	0.0653403	0.18,0.174	0.334,0.296	-0.138	13.8
2755	ENSG00000124222	STX16	20	+	58659589	58659634	58667200	58667318	58652072	58652087	58667489	58667597	2755	23,18	3,2	10,17	7,7	118	191	0.00468943	0.0654312	0.925,0.936	0.698,0.797	0.183	18.3
7929	ENSG00000174652	ZNF266	19	-	9419050	9419167	9419216	9419289	9418761	9418895	9420064	9420218	7929	4,11	16,17	3,8	38,64	146	190	0.00469612	0.065434	0.245,0.457	0.093,0.14	0.234	23.4
7027	ENSG00000126456	IRF3	19	-	49663342	49663514	49664673	49664901	49663187	49663258	49665630	49665784	7027	97,77	119117	92103	176250	301	245	0.00473236	0.0657569	0.399,0.349	0.298,0.251	0.1	10
9754	ENSG00000132780	NASP	1	+	45591222	45591270	45614292	45614366	45584057	45584205	45615012	45615201	9754	89,89	418441	127149	374513	121	147	0.0047292	0.0657569	0.206,0.197	0.292,0.261	-0.075	7.5
9674	ENSG00000115204	MPV17	2	-	27312993	27313109	27317077	27317234	27312679	27312772	27322447	27322522	9674	22,41	147162	9,21	148146	230	189	0.00476539	0.0661247	0.11,0.172	0.048,0.106	0.064	6.4
10073	ENSG00000147099	HDAC8	X	-	72567888	72568030	72568753	72568884	72495155	72495268	72572056	72572109	10073	97111	76111	57,61	102,79	204	215	0.00477393	0.0661262	0.574,0.513	0.371,0.449	0.133	13.3
6149	ENSG00000164162	ANAPC10	4	-	145095984	145096111	145097687	145097760	145081659	145081750	145097886	145098135	6149	2,6	97,80	1,0	116127	146	200	0.00477863	0.0661262	0.027,0.093	0.012,0.0	0.054	5.4
1422	ENSG00000099817	POLR2E	19	-	1092312	1092535	1094054	1094078	1091791	1091907	1095258	1095354	1422	56,61	12,5	18,16	6,11	97	296	0.00478759	0.0661593	0.934,0.974	0.902,0.816	0.095	9.5
2260	ENSG00000197343	ZNF655	7	+	99561887	99561973	99571259	99571379	99560532	99560695	99571687	99571792	2260	52,31	24,19	26,32	32,33	159	193	0.00481422	0.0664363	0.725,0.664	0.497,0.541	0.175	17.5
2011	ENSG00000130529	TRPM4	19	+	49166040	49166215	49168259	49168423	49158191	49158259	49168552	49168736	2011	16,5	21,19	25,41	20,21	248	237	0.00485362	0.0667218	0.421,0.201	0.544,0.651	-0.287	28.7
5569	ENSG00000140391	TSPAN3	15	-	77055788	77055863	77056063	77056255	77054177	77054279	77070891	77071109	5569	950901	381456	473518	292335	265	148	0.00485299	0.0667218	0.582,0.525	0.475,0.463	0.085	8.5
7884	ENSG00000100429	HDAC10	22	-	50248661	50248751	50248830	50248859	50248224	50248292	50249102	50249168	7884	5,1	9,11	0,1	3,8	102	163	0.00485478	0.0667218	0.47,0.127	0.0,0.166	0.215	21.5
4386	ENSG00000113761	ZNF346	5	+	177023159	177023234	177023706	177023774	177022734	177022913	177041125	177041229	4386	4,4	2,0	0,3	8,1	148	141	0.00493292	0.0676113	0.656,1.0	0.0,0.741	0.458	45.8
8490	ENSG00000144278	GALNT13	2	+	154259020	154259138	154286892	154287037	154245811	154245982	154301408	154301589	8490	53,67	7,1	69,92	0,0	191	218	0.00493131	0.0676113	0.896,0.987	1.0,1.0	-0.058	5.8
135	ENSG00000162433	AK4	1	+	65148277	65148552	65190709	65190829	65147548	65147665	65218753	65218926	135	160130	99,91	80,76	71111	348	193	0.00494497	0.0676216	0.473,0.442	0.385,0.275	0.128	12.8
5401	ENSG00000160957	RECQL4	8	-	144515325	144515572	144515763	144515917	144514935	144515072	144515987	144516764	5401	96,73	202183	70,92	111118	227	320	0.0049471	0.0676216	0.401,0.36	0.471,0.524	-0.117	11.7
6930	ENSG00000225470	JPX	X	+	73962730	73962801	73994863	73994961	73944583	73944662	74004269	74004551	6930	8,4	86,91	3,0	67118	144	171	0.00495717	0.0676674	0.099,0.05	0.05,0.0	0.05	5
4684	ENSG00000051825	MPHOSPH9	12	-	123218398	123218499	123221371	123221723	123214743	123214834	123223037	123223127	4684	156196	9,11	131164	14,24	425	174	0.00497689	0.0678446	0.876,0.879	0.793,0.737	0.112	11.2
2199	ENSG00000134077	THUMPD3	3	+	9363397	9363525	9364153	9364193	9363050	9363127	9365015	9365190	2199	34,32	7,8	14,22	1,1	201	113	0.00498852	0.0679112	0.732,0.692	0.887,0.925	-0.194	19.4
7097	ENSG00000060138	YBX3	12	-	10702395	10702488	10703522	10703619	10701959	10702134	10704050	10704148	7097	1,9	2,5	33,38	4,2	170	166	0.00501946	0.0682403	0.328,0.637	0.89,0.949	-0.437	43.7
3413	ENSG00000108509	CAMTA2	17	-	4981677	4981831	4982088	4982160	4981224	4981359	4982756	4982892	3413	13,8	72,70	27,24	78,78	145	227	0.00504168	0.06845	0.22,0.152	0.351,0.325	-0.152	15.2
2198	ENSG00000134077	THUMPD3	3	+	9363834	9364038	9364153	9364193	9363050	9363127	9365015	9365320	2198	6,14	7,8	5,10	1,1	277	113	0.00507111	0.0687568	0.259,0.417	0.671,0.803	-0.399	39.9
2116	ENSG00000130731	C16orf13	16	-	634888	634956	635611	635856	634718	634797	636093	636302	2116	102,98	104,74	64,52	75108	318	141	0.00511379	0.0691494	0.303,0.37	0.275,0.176	0.111	11.1
8561	ENSG00000101003	GINS1	20	+	25419681	25419805	25420845	25420988	25418104	25418195	25425210	25425327	8561	7,1	10,8	16,8	9,2	197	216	0.00510956	0.0691494	0.434,0.121	0.661,0.814	-0.46	46
414	ENSG00000164182	NDUFAF2	5	+	61045839	61045978	61061018	61061102	60945128	60945382	61073124	61073214	414	2,3	0,0	7,11	2,2	212	157	0.00513621	0.0693595	1.0,1.0	0.722,0.803	0.238	23.8
10348	ENSG00000100353	EIF3D	22	-	36516704	36516790	36517383	36517493	36516477	36516598	36518762	36518910	10348	21,9	72,68	8,6	77,96	183	159	0.00518748	0.0698645	0.202,0.103	0.083,0.052	0.085	8.5
735	ENSG00000103194	USP10	16	+	84704739	84704860	84716194	84716386	84699994	84700111	84733434	84733503	735	11,10	7,5	9,5	2,0	194	265	0.00518299	0.0698645	0.682,0.732	0.86,1.0	-0.223	22.3
9746	ENSG00000132780	NASP	1	+	45613168	45613248	45614095	45614181	45606481	45606591	45614292	45614366	9746	249292	480472	383498	446667	153	159	0.00519552	0.0698794	0.35,0.391	0.472,0.437	-0.084	8.4
5343	ENSG00000156398	SFXN2	10	+	102716613	102716711	102724935	102724996	102714635	102714681	102726611	102726797	5343	7,5	0,0	10,26	2,3	171	134	0.00520867	0.0699629	1.0,1.0	0.797,0.872	0.165	16.5
5732	ENSG00000214413	BBIP1	10	-	110901537	110901612	110907679	110907836	110900120	110900526	110918120	110918213	5732	24,24	205197	14,14	183303	230	148	0.00523207	0.0701836	0.07,0.073	0.047,0.029	0.034	3.4
10621	ENSG00000142892	PIGK	1	-	77169259	77169395	77210435	77210489	77166718	77166830	77219309	77219426	10621	31,51	251250	32,26	272378	127	209	0.0052417	0.0702193	0.169,0.251	0.162,0.102	0.078	7.8
2646	ENSG00000172731	LRRC20	10	-	70323862	70324030	70340552	70340702	70298975	70301508	70376451	70376596	2646	27,24	26,40	35,26	19,13	223	241	0.00525204	0.0702644	0.529,0.393	0.666,0.684	-0.214	21.4
2157	ENSG00000204650	CRHR1-IT1	17	+	45636282	45636505	45639392	45639520	45629903	45630158	45645900	45646008	2157	200188	66,67	149170	19,42	296	201	0.00527813	0.0705197	0.673,0.656	0.842,0.733	-0.123	12.3
6231	ENSG00000161813	LARP4	12	+	50428934	50429090	50430494	50430570	50427761	50427909	50435487	50435624	6231	162156	58,64	110116	70,73	229	149	0.00533096	0.0711313	0.645,0.613	0.506,0.508	0.122	12.2
3172	ENSG00000204387	C6orf48	6	+	31836298	31836378	31836426	31836517	31835413	31835451	31837235	31837435	3172	13,4	368383	15,40	507636	153	164	0.00534493	0.0712233	0.036,0.011	0.031,0.063	-0.024	2.4
5100	ENSG00000101391	CDK5RAP1	20	-	33381983	33382179	33383479	33383572	33379460	33379691	33385649	33385770	5100	0,0	4,3	3,1	8,12	166	269	0.00535485	0.0712612	0.0,0.0	0.378,0.119	-0.248	24.8
4862	ENSG00000132792	CTNNBL1	20	+	37694926	37695033	37724936	37725048	37694031	37694152	37732878	37733067	4862	3,6	4,7	12,6	3,1	180	185	0.00543904	0.0722861	0.435,0.468	0.804,0.86	-0.381	38.1
6586	ENSG00000134490	TMEM241	18	-	23370215	23370261	23371421	23371470	23368714	23368750	23373711	23373763	6586	12,10	4,4	21,33	20,43	122	119	0.00544646	0.0722894	0.745,0.709	0.506,0.428	0.26	26
8887	ENSG00000063245	EPN1	19	+	55675970	55676054	55677045	55677218	55675225	55675435	55678526	55678855	8887	4,6	69,62	0,1	27,21	157	246	0.00547357	0.0725536	0.083,0.132	0.0,0.069	0.073	7.3
777	ENSG00000273841	TAF9	5	-	69367838	69367991	69368626	69368683	69366502	69366595	69369462	69369642	777	6,16	7,1	2,1	3,8	130	226	0.00553796	0.0733107	0.598,0.965	0.537,0.179	0.423	42.3
4090	ENSG00000151726	ACSL1	4	-	184770254	184770332	184770398	184770476	184768315	184768450	184773080	184773154	4090	85,61	4,6	99124	21,17	151	151	0.00556262	0.0735404	0.955,0.91	0.825,0.879	0.081	8.1
2191	ENSG00000123349	PFDN5	12	+	53295838	53295956	53296453	53296551	53295541	53295639	53297849	53297924	2191	660742	25,37	8331182	58,88	191	171	0.00559382	0.0738556	0.959,0.947	0.928,0.923	0.027	2.7
3139	ENSG00000096401	CDC5L	6	+	44432352	44432555	44438721	44438819	44429712	44429910	44445654	44445867	3139	6,12	1,3	3,2	3,4	276	171	0.00560788	0.0738556	0.788,0.713	0.383,0.237	0.44	44
7109	ENSG00000105726	ATP13A1	19	-	19660528	19660619	19662346	19662433	19659940	19659987	19663270	19663673	7109	8,4	2,4	1,4	0,1	160	164	0.00560845	0.0738556	0.804,0.506	1.0,0.804	-0.247	24.7
7942	ENSG00000184575	XPOT	12	+	64421832	64421955	64422356	64422378	64421234	64421471	64423004	64423043	7942	5,7	1,0	8,5	3,1	196	95	0.0056378	0.0741452	0.708,1.0	0.564,0.708	0.218	21.8
5394	ENSG00000160957	RECQL4	8	-	144515325	144515453	144515763	144515890	144514935	144515072	144515987	144516764	5394	163130	127,96	134149	68,67	200	201	0.00565792	0.0743127	0.563,0.576	0.664,0.691	-0.108	10.8
6570	ENSG00000205629	LCMT1	16	+	25140170	25140247	25161101	25161204	25132401	25132523	25164597	25164718	6570	57,64	146144	115145	186208	150	176	0.00576275	0.0755201	0.314,0.343	0.42,0.45	-0.106	10.6
7431	ENSG00000103599	IQCH	15	+	67279394	67279512	67344062	67344191	67261271	67261394	67357344	67357421	7431	6,6	33,22	0,2	20,13	191	202	0.00576483	0.0755201	0.161,0.224	0.0,0.14	0.122	12.2
2278	ENSG00000073605	GSDMB	17	-	39906110	39906271	39906960	39906987	39905846	39905985	39908957	39909042	2278	0,2	78,58	2,6	44,65	100	234	0.00580172	0.0757701	0.0,0.075	0.096,0.178	-0.1	10
3115	ENSG00000186166	CCDC84	11	+	119001612	119001825	119010561	119010628	118999010	118999109	119010763	119010830	3115	20,18	0,1	22,20	3,2	286	140	0.00580648	0.0757701	1.0,0.898	0.782,0.83	0.143	14.3
4749	ENSG00000018189	RUFY3	4	+	70793784	70793904	70802955	70802983	70789494	70789592	70804347	70804416	4749	54,48	21,15	78106	14,15	193	101	0.00579328	0.0757701	0.574,0.626	0.745,0.787	-0.166	16.6
4729	ENSG00000111596	CNOT2	12	+	70310894	70311017	70319297	70319364	70278131	70278274	70329422	70329570	4729	118101	52,71	95107	22,37	196	140	0.00581845	0.075828	0.618,0.504	0.755,0.674	-0.154	15.4
2754	ENSG00000124222	STX16	20	+	58659622	58659634	58667200	58667318	58652072	58652087	58667489	58667597	2754	88,56	3,2	38,72	7,7	85	191	0.00585828	0.0762485	0.985,0.984	0.924,0.959	0.043	4.3
10697	ENSG00000104529	EEF1D	8	-	143581228	143581328	143586728	143586852	143581053	143581154	143597347	143597425	10697	15701714	12531433	19132391	13291207	197	173	0.00590512	0.0764543	0.524,0.512	0.558,0.635	-0.079	7.9
1129	ENSG00000162946	DISC1	1	+	231770834	231771070	231795241	231795296	231749925	231750076	231800107	231800210	1129	3,3	0,1	11,5	2,4	309	128	0.00588938	0.0764543	1.0,0.554	0.695,0.341	0.259	25.9
2186	ENSG00000123349	PFDN5	12	+	53295838	53295891	53296453	53296580	53295541	53295639	53297849	53297924	2186	317394	16,8	448620	29,41	126	200	0.00588726	0.0764543	0.969,0.987	0.961,0.96	0.018	1.8
6004	ENSG00000152234	ATP5A1	18	-	46095052	46095131	46098171	46098279	46091681	46091851	46104136	46104233	6004	360340	336340	250304	335424	181	152	0.00591233	0.0764543	0.474,0.456	0.385,0.376	0.084	8.4
6860	ENSG00000162614	NEXN	1	+	77933281	77933479	77935822	77936044	77929315	77929504	77942022	77942208	6860	60,53	78,80	22,37	18,23	271	295	0.00591963	0.0764543	0.456,0.419	0.571,0.637	-0.166	16.6
9487	ENSG00000269556	TMEM185A	X	-	149606730	149606809	149606837	149606963	149603986	149604070	149608626	149608829	9487	12,4	1,3	2,5	0,0	199	152	0.00591786	0.0764543	0.902,0.505	1.0,1.0	-0.296	29.6
269	ENSG00000065621	GSTO2	10	+	104277893	104278116	104297577	104297669	104275225	104275334	104299127	104299411	269	40,67	5,13	36,28	1,2	296	165	0.00600637	0.0774752	0.817,0.742	0.953,0.886	-0.14	14
10744	ENSG00000162521	RBBP4	1	+	32677297	32677370	32677816	32677958	32672791	32672901	32679639	32680053	10744	4,0	3,1	0,0	7,2	146	215	0.00603048	0.0775875	0.663,0.0	0.0,0.0	0.332	33.2
136	ENSG00000162433	AK4	1	+	65148277	65148552	65190712	65190829	65147548	65147665	65218753	65218926	136	160130	92,91	80,76	68105	348	190	0.00602575	0.0775875	0.487,0.438	0.391,0.283	0.126	12.6
4336	ENSG00000146963	LUC7L2	7	+	139363365	139363452	139365208	139365290	139363175	139363259	139376061	139376156	4336	4,8	5,7	13,23	1,7	160	155	0.00606686	0.0779561	0.437,0.525	0.926,0.761	-0.363	36.3
10919	ENSG00000104177	MYEF2	15	-	48149162	48149371	48151099	48151171	48149031	48149083	48151472	48151571	10919	27,22	198237	42,50	207255	145	282	0.00614056	0.0788026	0.21,0.153	0.283,0.276	-0.098	9.8
4298	ENSG00000164978	NUDT2	9	+	34336217	34336341	34338025	34338139	34329505	34329599	34338712	34338847	4298	52,46	4,3	66,72	0,1	197	187	0.00615798	0.0788252	0.925,0.936	1.0,0.986	-0.062	6.2
465	ENSG00000259399	TGIF2-C20orf24	20	+	36607868	36608000	36609600	36609730	36607714	36607818	36612009	36612384	465	15,8	752674	15,20	459535	205	203	0.00615175	0.0788252	0.019,0.012	0.031,0.036	-0.018	1.8
5496	ENSG00000115875	SRSF7	2	-	38748897	38749173	38749239	38749346	38748578	38748653	38749528	38749705	5496	178130	400292	71,95	221343	180	349	0.00623477	0.0797069	0.463,0.463	0.384,0.349	0.097	9.7
1456	ENSG00000234741	GAS5	1	-	173864483	173864704	173865228	173865281	173864256	173864304	173865470	173865547	1456	3,4	12981205	12,19	14581896	126	294	0.00624707	0.079763	0.005,0.008	0.019,0.023	-0.014	1.4
6585	ENSG00000134490	TMEM241	18	-	23370215	23370261	23371425	23371470	23368714	23368750	23373711	23373763	6585	8,9	4,4	11,29	20,43	118	119	0.00633852	0.0808282	0.669,0.694	0.357,0.405	0.3	30
798	ENSG00000198860	TSEN15	1	+	184070615	184070732	184072156	184072310	184054727	184054863	184072826	184073846	798	11,7	85114	4,8	170216	190	227	0.0063686	0.0811091	0.134,0.068	0.027,0.042	0.067	6.7
10010	ENSG00000006740	ARHGAP44	17	+	12974088	12974310	12984530	12984908	12958716	12958897	12990031	12990584	10010	27,38	82,67	29,33	34,33	295	451	0.00640962	0.0815285	0.335,0.464	0.566,0.605	-0.186	18.6
9343	ENSG00000139324	TMTC3	12	+	88148287	88148504	88153290	88153509	88142295	88142487	88154287	88154387	9343	130120	115137	51,58	78101	290	292	0.00641985	0.0815556	0.532,0.469	0.397,0.366	0.119	11.9
356	ENSG00000002330	BAD	11	-	64272718	64272898	64276903	64277043	64271612	64271803	64284181	64284376	356	17,16	14,7	1,3	12,4	213	253	0.00645354	0.0818803	0.591,0.731	0.09,0.471	0.381	38.1
8160	ENSG00000047578	KIAA0556	16	+	27699479	27699599	27701588	27701695	27698327	27698500	27703895	27703998	8160	1,4	15,15	0,0	9,5	193	180	0.00650452	0.0824233	0.059,0.199	0.0,0.0	0.129	12.9
3497	ENSG00000122884	P4HA1	10	-	73043886	73043957	73044980	73045051	73030266	73030370	73046924	73047101	3497	50,58	109122	24,43	97151	144	144	0.00652375	0.0825632	0.314,0.322	0.198,0.222	0.108	10.8
11184	ENSG00000169905	TOR1AIP2	1	-	179856057	179856170	179865678	179865854	179852631	179852811	179877692	179877790	11184	133170	48,55	63,70	12,11	249	186	0.0065604	0.0829228	0.674,0.698	0.797,0.826	-0.126	12.6
2065	ENSG00000101773	RBBP8	18	+	22937059	22937150	22941543	22941594	22936753	22936960	22946443	22946486	2065	2,2	2,7	0,0	1,2	164	124	0.00659638	0.0831051	0.431,0.178	0.0,0.0	0.304	30.4
3272	ENSG00000168066	SF1	11	-	64771439	64771537	64773401	64773515	64770255	64770408	64776497	64776626	3272	104,92	12,8	75,75	17,18	187	171	0.0065883	0.0831051	0.888,0.913	0.801,0.792	0.104	10.4
4526	ENSG00000132549	VPS13B	8	+	99507136	99507203	99507769	99507911	99502835	99502950	99511103	99511512	4526	10,1	2,0	6,1	6,1	140	215	0.00659957	0.0831051	0.885,1.0	0.606,0.606	0.337	33.7
29	ENSG00000081154	PCNP	3	+	101585439	101585511	101590214	101590270	101579789	101580004	101592626	101594437	29	46,24	274339	26,21	306445	145	129	0.00663259	0.0833785	0.13,0.059	0.07,0.04	0.039	3.9
7545	ENSG00000183597	TANGO2	22	+	20055942	20056013	20061529	20061683	20052464	20052584	20063337	20063442	7545	3,4	37,30	1,0	13,20	144	227	0.00663784	0.0833785	0.113,0.174	0.108,0.0	0.089	8.9
6875	ENSG00000160310	PRMT2	21	+	46658744	46658920	46663382	46663554	46649574	46649739	46664294	46665117	6875	149140	126146	218254	147148	249	245	0.00669147	0.0839475	0.538,0.485	0.593,0.628	-0.099	9.9
1867	ENSG00000258643	BCL2L2-PABPN1	14	+	23307759	23308199	23319734	23319830	23307191	23307279	23322180	23322295	1867	391394	19,23	184203	21,20	513	169	0.00671844	0.0841072	0.871,0.849	0.743,0.77	0.104	10.4
9103	ENSG00000156500	FAM122C	X	+	134847882	134847971	134849166	134849228	134847382	134847475	134852799	134852896	9103	0,8	2,0	0,1	1,9	162	135	0.00672089	0.0841072	0.0,1.0	0.0,0.085	0.458	45.8
10140	ENSG00000269476	CTD-2583A14.9	19	-	57915337	57915531	57915564	57915665	57912059	57912186	57916378	57916591	10140	3,2	9,9	1,0	4,6	174	267	0.00673008	0.0841176	0.338,0.254	0.277,0.0	0.158	15.8
769	ENSG00000142546	NOSIP	19	-	49576758	49576877	49579140	49579290	49560621	49560692	49580514	49580555	769	0,2	4,4	2,5	3,1	223	192	0.00675624	0.08434	0.0,0.301	0.365,0.811	-0.438	43.8
1668	ENSG00000149636	DSN1	20	-	36767968	36768042	36771424	36771473	36766768	36766841	36773661	36773797	1668	28,35	92,87	16,28	111126	122	147	0.00676623	0.0843601	0.268,0.326	0.148,0.211	0.118	11.8
1201	ENSG00000082269	FAM135A	6	+	70452491	70452571	70475458	70475549	70428303	70428419	70475662	70475733	1201	13,27	35,32	47,35	23,30	153	164	0.00681176	0.084718	0.285,0.475	0.687,0.556	-0.242	24.2
1287	ENSG00000136451	VEZF1	17	-	57985264	57985465	57985984	57986144	57982909	57983393	57988078	57988259	1287	3,3	16,19	0,1	7,14	233	274	0.0068107	0.084718	0.181,0.157	0.0,0.077	0.13	13
2080	ENSG00000144233	AMMECR1L	2	-	127871248	127871359	127873827	127874272	127869453	127869544	127884202	127884312	2080	391427	30,40	211272	10,11	518	184	0.0068235	0.0847594	0.822,0.791	0.882,0.898	-0.084	8.4
4874	ENSG00000151135	TMEM263	12	+	106967282	106967401	106969344	106969543	106967110	106967180	106971104	106971246	4874	0,0	2,3	3,0	0,2	192	272	0.00688608	0.0854315	0.0,0.0	1.0,0.0	-0.5	50
2195	ENSG00000105393	BABAM1	19	+	17268793	17269091	17271596	17271655	17267349	17267527	17273903	17274024	2195	495582	87103	344386	83111	371	132	0.00691898	0.0856018	0.669,0.668	0.596,0.553	0.094	9.4
535	ENSG00000116237	ICMT	1	-	6231901	6232119	6233473	6233643	6221192	6225262	6234885	6234974	535	264250	568552	143169	445521	243	291	0.0069209	0.0856018	0.358,0.352	0.278,0.28	0.076	7.6
6244	ENSG00000138668	HNRNPD	4	-	82354894	82355001	82356536	82356683	82353833	82354154	82356795	82356895	6244	561586	45,44	7131081	42,41	220	180	0.0069253	0.0856018	0.911,0.916	0.933,0.956	-0.031	3.1
8158	ENSG00000181790	ADGRB1	8	+	142524237	142524304	142526541	142526627	142520822	142520925	142533294	142533466	8158	1,5	43,27	0,0	6,15	140	159	0.00693448	0.0856102	0.026,0.174	0.0,0.0	0.1	10
1374	ENSG00000136925	TSTD2	9	-	97611573	97611699	97617756	97617877	97606142	97606261	97625680	97625997	1374	49,52	14,12	70,73	32,43	194	199	0.00696935	0.0858303	0.782,0.816	0.692,0.635	0.135	13.5
1795	ENSG00000172845	SP3	2	-	173956024	173956232	173963756	173963883	173918592	173918785	173964404	173964553	1795	66,84	193207	30,20	117112	200	281	0.00696622	0.0858303	0.325,0.363	0.265,0.201	0.111	11.1
5323	ENSG00000010803	SCMH1	1	-	41162778	41162979	41186120	41186250	41161363	41161432	41242058	41242116	5323	77,98	25,28	95101	7,22	203	274	0.00698777	0.0859522	0.806,0.825	0.948,0.861	-0.089	8.9
6329	ENSG00000024526	DEPDC1	1	-	68482640	68482764	68483272	68483418	68481439	68481612	68483949	68484090	6329	8,3	5,9	6,3	22,54	219	197	0.0071416	0.0877371	0.59,0.231	0.197,0.048	0.288	28.8
5373	ENSG00000182919	C11orf54	11	+	93755209	93755386	93757315	93757465	93753935	93754037	93759741	93759858	5373	92,91	84,97	112127	62,85	250	223	0.00717571	0.0879417	0.494,0.456	0.617,0.571	-0.119	11.9
9269	ENSG00000169084	DHRSX	X	-	2291501	2291603	2392353	2392474	2266853	2266947	2408744	2408813	9269	25,32	142131	44,36	84120	194	175	0.00717401	0.0879417	0.137,0.181	0.321,0.213	-0.108	10.8
1124	ENSG00000101333	PLCB4	20	+	9403000	9403121	9405312	9405348	9401489	9401590	9407916	9408058	1124	3,2	10,2	12,7	6,3	194	109	0.00722393	0.088104	0.144,0.36	0.529,0.567	-0.296	29.6
2747	ENSG00000116863	ADPRHL2	1	+	36091243	36091340	36091617	36091825	36088874	36089115	36091909	36092094	2747	143127	341337	38,47	175161	170	281	0.00721751	0.088104	0.409,0.384	0.264,0.325	0.102	10.2
5962	ENSG00000183570	PCBP3	21	+	45735391	45735429	45849960	45850095	45643693	45643868	45896207	45896362	5962	4,2	37,51	1,0	47,45	111	208	0.00721623	0.088104	0.168,0.068	0.038,0.0	0.099	9.9
6713	ENSG00000141580	WDR45B	17	-	82625586	82625762	82626995	82627008	82625388	82625483	82627203	82627291	6713	4,0	11,20	0,0	12,18	86	249	0.0072181	0.088104	0.513,0.0	0.0,0.0	0.257	25.7
4858	ENSG00000119640	ACYP1	14	-	75056446	75056560	75063483	75063561	75053220	75053659	75063953	75064049	4858	191233	13,11	73101	12,12	151	187	0.00730762	0.0890169	0.948,0.963	0.883,0.912	0.058	5.8
2182	ENSG00000123349	PFDN5	12	+	53295838	53295941	53296453	53296551	53295541	53295639	53297849	53297924	2182	614679	25,37	7861101	58,88	176	171	0.00734704	0.089389	0.96,0.947	0.929,0.924	0.027	2.7
9099	ENSG00000111670	GNPTAB	12	-	101754023	101754085	101756419	101756566	101753371	101753539	101757211	101757310	9099	5,2	0,0	6,6	0,4	220	135	0.00736854	0.0895425	1.0,1.0	1.0,0.479	0.26	26
8282	ENSG00000101040	ZMYND8	20	-	47238895	47239138	47246007	47246517	47236325	47236516	47249286	47249439	8282	472532	176199	307372	92,70	583	316	0.00738185	0.0895961	0.592,0.592	0.644,0.742	-0.101	10.1
6604	ENSG00000258890	CEP95	17	+	64519247	64519436	64521401	64521543	64514247	64514358	64522701	64522895	6604	51,58	54,40	22,43	42,66	262	215	0.00742985	0.0900702	0.437,0.543	0.301,0.348	0.165	16.5
10317	ENSG00000175203	DCTN2	12	-	57541363	57541372	57542945	57543182	57538518	57538524	57546027	57546096	10317	2,7	3,0	1,1	0,0	310	82	0.00750665	0.0907827	0.15,1.0	1.0,1.0	-0.425	42.5
3200	ENSG00000176155	CCDC57	17	-	82195488	82195611	82198313	82198422	82195262	82195364	82201537	82201952	3200	34,46	1,3	23,22	7,3	182	196	0.00749774	0.0907827	0.973,0.943	0.78,0.888	0.124	12.4
2879	ENSG00000175287	PHYHD1	9	+	128940368	128940497	128940598	128940715	128937756	128937778	128941444	128941571	2879	144155	163182	202176	157136	202	190	0.00753293	0.0908824	0.454,0.445	0.548,0.549	-0.099	9.9
6417	ENSG00000167535	CACNB3	12	+	48824948	48824968	48825162	48825243	48824668	48824733	48825433	48825492	6417	0,1	14,9	6,0	21,11	93	154	0.00753007	0.0908824	0.0,0.155	0.321,0.0	-0.083	8.3
3916	ENSG00000144401	METTL21A	2	-	207582037	207582160	207597078	207597114	207581793	207581946	207621805	207621917	3916	1,3	13,21	0,0	10,25	109	196	0.00755695	0.091063	0.122,0.204	0.0,0.0	0.163	16.3
7544	ENSG00000183597	TANGO2	22	+	20053436	20053551	20055942	20056013	20052464	20052584	20063337	20063442	7544	19,25	3,4	9,7	1,0	188	144	0.00761924	0.0917039	0.829,0.827	0.873,1.0	-0.109	10.9
5737	ENSG00000256500	RP11-73M18.2	14	+	103581568	103581656	103584863	103584996	103574106	103574170	103587273	103587364	5737	0,0	3,3	1,2	1,3	161	206	0.00766005	0.0919656	0.0,0.0	0.561,0.46	-0.511	51.1
9206	ENSG00000250802	ZBED3-AS1	5	+	77098654	77098747	77105655	77105689	77089345	77089403	77118319	77118521	9206	1,12	4,3	14,6	0,2	166	107	0.00765558	0.0919656	0.139,0.721	1.0,0.659	-0.4	40
9523	ENSG00000163006	CCDC138	2	+	108846737	108846930	108873450	108873589	108815940	108816105	108876087	108876578	9523	68103	46,45	78,88	78,81	266	212	0.00766837	0.0919656	0.541,0.646	0.444,0.464	0.14	14
7043	ENSG00000167792	NDUFV1	11	+	67611488	67611569	67611896	67611978	67610994	67611207	67612119	67612265	7043	89,56	228229	32,37	163207	154	155	0.00768853	0.0920978	0.282,0.198	0.165,0.152	0.081	8.1
9755	ENSG00000132780	NASP	1	+	45591222	45591270	45602254	45602365	45584044	45584205	45604935	45605016	9755	92,92	471552	127161	508581	121	184	0.00772993	0.0924838	0.229,0.202	0.275,0.296	-0.07	7
11195	ENSG00000173715	C11orf80	11	+	66788159	66788269	66796419	66796598	66759042	66759096	66800640	66800696	11195	10,8	1,0	26,20	2,6	183	252	0.00776655	0.0928116	0.932,1.0	0.947,0.821	0.082	8.2
8164	ENSG00000228486	LINC01125	2	+	97667963	97668073	97668420	97668627	97666903	97667054	97670589	97670689	8164	1,3	5,11	0,1	6,8	183	280	0.00777594	0.0928138	0.234,0.294	0.0,0.161	0.183	18.3
3983	ENSG00000240344	PPIL3	2	-	200882341	200882435	200885261	200885343	200881420	200881488	200885697	200885772	3983	8,6	86,88	10,16	55,73	155	167	0.00779687	0.0928436	0.091,0.068	0.164,0.191	-0.098	9.8
750	ENSG00000261771	DYX1C1-CCPG1	15	-	55359538	55360944	55365187	55365309	55355247	55356409	55371792	55372044	750	145170	19512260	125145	22262916	195	1479	0.00778772	0.0928436	0.36,0.363	0.299,0.274	0.075	7.5
7736	ENSG00000179818	PCBP1-AS1	2	-	70053730	70053792	70059642	70059680	70051202	70051305	70083537	70083687	7736	53,47	27,33	3,7	0,2	111	135	0.00782539	0.0929634	0.705,0.634	1.0,0.81	-0.236	23.6
8065	ENSG00000168958	MFF	2	+	227342744	227342819	227352513	227352573	227340291	227340380	227355676	227355761	8065	12,15	32,38	48,84	58116	148	133	0.00782437	0.0929634	0.252,0.262	0.427,0.394	-0.153	15.3
3763	ENSG00000111358	GTF2H3	12	+	123659429	123659475	123659515	123659669	123655770	123655824	123659794	123659930	3763	9,4	72101	2,3	120121	119	227	0.00784493	0.0930858	0.193,0.07	0.031,0.045	0.093	9.3
8985	ENSG00000255717	SNHG1	11	-	62854019	62854063	62854887	62854970	62853800	62853833	62855132	62855216	8985	13,6	0,0	26,18	0,5	156	117	0.00789112	0.0935236	1.0,1.0	1.0,0.73	0.135	13.5
4163	ENSG00000188283	ZNF383	19	+	37219598	37219749	37224817	37224939	37217925	37218274	37230408	37230462	4163	7,12	15,6	3,2	19,7	224	195	0.00791173	0.0936578	0.289,0.635	0.121,0.199	0.302	30.2
11181	ENSG00000169905	TOR1AIP2	1	-	179856057	179856170	179865678	179865854	179852631	179852811	179877238	179877373	11181	194261	47,55	98110	12,13	249	186	0.00798096	0.0943576	0.755,0.78	0.859,0.863	-0.093	9.3
574	ENSG00000162923	WDR26	1	-	224418259	224418275	224418334	224418372	224411426	224411565	224419517	224419615	574	0,0	6,7	2,2	8,8	111	89	0.00799895	0.0943576	0.0,0.0	0.167,0.167	-0.167	16.7
9074	ENSG00000103051	COG4	16	-	70514318	70514509	70517625	70517740	70512238	70512432	70519648	70519731	9074	84,92	83,78	100119	146169	188	264	0.00799583	0.0943576	0.587,0.624	0.49,0.497	0.112	11.2
7866	ENSG00000168778	TCTN2	12	+	123700036	123700154	123704537	123704688	123699703	123699810	123706725	123706851	7866	0,1	50,84	1,5	35,42	191	224	0.00802456	0.094549	0.0,0.014	0.032,0.123	-0.07	7
9998	ENSG00000127616	SMARCA4	19	+	11041306	11041560	11058254	11058363	11034913	11035132	11058787	11058889	9998	506568	238275	453425	292292	327	182	0.00803892	0.0946076	0.542,0.535	0.463,0.448	0.083	8.3
10221	ENSG00000106771	TMEM245	9	-	109073247	109073438	109080838	109080943	109064476	109064567	109087172	109087342	10221	49,87	21,22	82123	16,15	178	264	0.00807571	0.094819	0.776,0.854	0.884,0.924	-0.089	8.9
10826	ENSG00000143469	SYT14	1	+	209953054	209953259	209965892	209966013	209952708	209952756	210013632	210013797	10826	38,25	3,2	26,55	0,0	278	194	0.00807201	0.094819	0.898,0.897	1.0,1.0	-0.103	10.3
6285	ENSG00000167384	ZNF180	19	-	44484649	44484776	44485035	44485133	44484360	44484435	44496547	44496665	6285	1,1	1,0	4,3	2,4	171	200	0.00808659	0.0948362	0.539,1.0	0.701,0.467	0.186	18.6
1610	ENSG00000173276	ZBTB21	21	-	42002896	42002958	42009466	42009597	41993947	41994108	42010251	42010357	1610	5,1	8,14	1,0	6,13	204	135	0.00810889	0.0948986	0.293,0.045	0.099,0.0	0.119	11.9
8116	ENSG00000148737	TCF7L2	10	+	113158666	113158717	113159919	113159992	113158020	113158069	113165554	113167678	8116	9,8	14,2	6,6	0,2	124	146	0.00811075	0.0948986	0.431,0.825	1.0,0.779	-0.261	26.1
1796	ENSG00000172845	SP3	2	-	173956024	173956232	173963756	173963874	173918592	173918785	173964404	173964553	1796	43,56	193207	15,16	117112	191	281	0.0081517	0.0952671	0.247,0.285	0.159,0.174	0.1	10
11196	ENSG00000173715	C11orf80	11	+	66788159	66788269	66796280	66796364	66759042	66759096	66800640	66800696	11196	10,8	15,21	26,20	15,18	183	157	0.00817958	0.0954821	0.364,0.246	0.598,0.488	-0.238	23.8
1486	ENSG00000234741	GAS5	1	-	173864674	173864704	173865228	173865423	173863900	173864304	173865509	173865547	1486	84,61	71,63	132203	56133	268	103	0.00821772	0.0958163	0.313,0.271	0.475,0.37	-0.13	13
3702	ENSG00000122705	CLTA	9	+	36197550	36197588	36198978	36199096	36190922	36191273	36204067	36204179	3702	95125	532624	94,96	643837	111	191	0.00823327	0.0958643	0.235,0.256	0.201,0.165	0.063	6.3
479	ENSG00000139644	TMBIM6	12	+	49741956	49742280	49743416	49743565	49741556	49741611	49752463	49752549	479	50,32	2,7	13,8	0,1	397	222	0.00824086	0.0958643	0.933,0.719	1.0,0.817	-0.082	8.2
2899	ENSG00000228065	LINC01515	10	+	65659794	65660000	65736901	65736999	65615732	65615761	65766477	65766541	2899	13,6	1,5	2,4	0,1	279	171	0.00827977	0.0962058	0.888,0.424	1.0,0.71	-0.199	19.9
2328	ENSG00000095906	NUBP2	16	+	1783879	1784066	1785638	1785902	1782994	1783036	1786536	1786655	2328	13,17	35,29	12,17	13,7	260	337	0.00829148	0.0962308	0.325,0.432	0.545,0.759	-0.274	27.4
6090	ENSG00000205581	HMGN1	21	-	39347113	39347292	39347378	39347483	39345829	39345958	39348291	39348339	6090	220273	143136	327528	261432	178	252	0.00836697	0.0969953	0.685,0.74	0.639,0.634	0.076	7.6
6705	ENSG00000164548	TRA2A	7	-	23522131	23522432	23531180	23531270	23521706	23521840	23531788	23532041	6705	35,55	249266	36,55	374499	163	374	0.00840512	0.0973255	0.244,0.322	0.181,0.202	0.092	9.2
10270	ENSG00000248498	ASNSP1	8	-	46592102	46592267	46593463	46593586	46591336	46591508	46595114	46595241	10270	22,15	2,6	48,54	2,2	196	238	0.00845375	0.0977762	0.93,0.752	0.967,0.97	-0.127	12.7
446	ENSG00000079819	EPB41L2	6	-	130870327	130870381	130872370	130872538	130869851	130870126	130878103	130878250	446	10,9	3,2	2,7	1,0	241	127	0.0084877	0.0980563	0.637,0.703	0.513,1.0	-0.087	8.7
1792	ENSG00000172845	SP3	2	-	173956098	173956232	173963756	173963874	173918592	173918785	173964404	173964553	1792	43,56	96,77	15,16	51,58	191	207	0.00855828	0.0986808	0.327,0.441	0.242,0.23	0.148	14.8
7333	ENSG00000272645	GTF2IP20	1	-	223952384	223952442	223952667	223952812	223951478	223952291	223954476	223954667	7333	31,50	8,9	22,36	15,16	218	131	0.00856135	0.0986808	0.7,0.77	0.468,0.575	0.214	21.4
8156	ENSG00000181790	ADGRB1	8	+	142522640	142522710	142524237	142524304	142520822	142520925	142526541	142526627	8156	12,15	27,31	2,0	9,4	143	140	0.00858596	0.0988514	0.303,0.321	0.179,0.0	0.223	22.3
2362	ENSG00000116793	PHTF1	1	-	113746857	113747014	113749505	113749589	113738729	113738799	113757698	113757755	2362	15,9	0,2	21,21	1,14	157	230	0.0086457	0.0993838	1.0,0.868	0.969,0.687	0.106	10.6
7657	ENSG00000114867	EIF4G1	3	+	184315762	184315856	184316131	184316218	184315488	184315545	184317320	184317497	7657	227213	239242	95107	65,80	167	160	0.00865193	0.0993838	0.476,0.457	0.583,0.562	-0.106	10.6
5038	ENSG00000134419	RPS15A	16	-	18784737	18784823	18788062	18788159	18782967	18783102	18788980	18789118	5038	866728	38143819	20812184	63059564	170	159	0.00871665	0.100013	0.175,0.151	0.236,0.176	-0.043	4.3
8760	ENSG00000126777	KTN1	14	+	55663954	55664041	55667240	55667309	55661521	55661612	55670728	55670809	8760	184152	106100	114148	97149	160	142	0.00873973	0.100164	0.606,0.574	0.511,0.469	0.1	10
5025	ENSG00000068305	MEF2A	15	+	99641302	99641390	99643777	99643943	99632977	99633173	99645560	99645764	5025	0,1	1,1	4,4	0,0	161	239	0.00877278	0.100428	0.0,0.598	1.0,1.0	-0.701	70.1
6217	ENSG00000141380	SS18	18	-	26080304	26080423	26082362	26082528	26078075	26078160	26087500	26087577	6217	17,22	2,9	7,20	15,13	239	192	0.00880005	0.100626	0.872,0.663	0.273,0.553	0.355	35.5
8690	ENSG00000110871	COQ5	12	-	120510016	120510123	120516566	120516788	120503969	120504081	120522213	120522363	8690	175234	16,33	259282	63,47	295	180	0.00883488	0.10091	0.87,0.812	0.715,0.785	0.091	9.1
10713	ENSG00000104529	EEF1D	8	-	143593892	143594071	143596854	143596980	143586728	143586849	143597347	143597402	10713	12,19	25,19	25,18	12,10	199	252	0.00889334	0.101132	0.378,0.559	0.725,0.695	-0.241	24.1
2759	ENSG00000126768	TIMM17B	X	-	48895347	48895501	48895994	48896144	48895037	48895101	48896758	48896858	2759	2,5	33,21	2,0	44,37	223	227	0.00889452	0.101132	0.058,0.195	0.044,0.0	0.105	10.5
5147	ENSG00000258830	RP11-123K3.4	12	-	57283823	57284056	57292571	57292662	57269751	57269994	57295398	57295507	5147	16,14	175246	24,32	201209	164	306	0.00887879	0.101132	0.146,0.096	0.182,0.222	-0.081	8.1
745	ENSG00000187097	ENTPD5	14	-	73996649	73996776	74004604	74004729	73987885	73988172	74011090	74011150	745	5,3	5,8	2,1	10,17	198	200	0.00887968	0.101132	0.503,0.275	0.168,0.056	0.277	27.7
9658	ENSG00000159720	ATP6V0D1	16	-	67445811	67445965	67452237	67452474	67444527	67444706	67453543	67453715	9658	1,2	4,0	4,4	0,0	310	227	0.00891761	0.101281	0.155,1.0	1.0,1.0	-0.422	42.2
512	ENSG00000141979	CTD-3222D19.2	19	-	16556922	16557126	16565036	16565132	16555151	16555397	16566531	16566657	512	8,5	8,10	0,2	3,9	169	277	0.00892913	0.101297	0.621,0.45	0.0,0.267	0.402	40.2
10531	ENSG00000118495	PLAGL1	6	-	143964786	143964818	143966157	143966198	143960468	143960542	143968906	143968978	10531	22,23	40,43	6,13	45,38	114	105	0.00900368	0.102028	0.336,0.33	0.109,0.24	0.159	15.9
2135	ENSG00000058804	NDC1	1	-	53793228	53793279	53796747	53796804	53789132	53789196	53796898	53797144	2135	105,89	71,69	135161	67,66	130	124	0.00904686	0.102402	0.585,0.552	0.658,0.699	-0.11	11
10822	ENSG00000105221	AKT2	19	-	40268583	40268795	40269422	40269530	40265221	40265351	40270497	40270769	10822	8,4	26,22	9,3	6,5	181	285	0.00913508	0.102524	0.326,0.223	0.703,0.486	-0.32	32
3155	ENSG00000171475	WIPF2	17	+	40260534	40260667	40262524	40262641	40256390	40256522	40264489	40265146	3155	66,58	51,55	47,47	22,21	206	190	0.00911636	0.102524	0.544,0.493	0.663,0.674	-0.15	15
5462	ENSG00000138399	FASTKD1	2	-	169563224	169563350	169569183	169569252	169560529	169560785	169571652	169572171	5462	38,37	56,65	14,29	43,88	142	199	0.0091104	0.102524	0.487,0.444	0.313,0.316	0.151	15.1
6744	ENSG00000041357	PSMA4	15	+	78541904	78541930	78542176	78542219	78540426	78540539	78544189	78544267	6744	113157	5,1	145189	5,16	99	116	0.00914896	0.102524	0.964,0.995	0.971,0.933	0.028	2.8
7781	ENSG00000179818	PCBP1-AS1	2	-	70051202	70051305	70077300	70077381	70018014	70018131	70083537	70083687	7781	10,7	195175	0,0	14,6	154	176	0.00911417	0.102524	0.055,0.044	0.0,0.0	0.05	5
7905	ENSG00000233527	ZNF529-AS1	19	+	36577140	36577237	36587509	36587630	36574820	36574900	36593845	36593931	7905	16,12	1,1	10,7	3,4	170	194	0.0091492	0.102524	0.948,0.932	0.792,0.666	0.211	21.1
9070	ENSG00000122203	KIAA1191	5	-	176352621	176352748	176359480	176359567	176348249	176348356	176359810	176359918	9070	149151	138116	239259	137147	160	200	0.00910001	0.102524	0.574,0.619	0.686,0.688	-0.091	9.1
9271	ENSG00000169084	DHRSX	X	-	2392353	2392474	2408744	2408813	2266853	2266947	2425196	2425304	9271	57,55	8,12	34,72	19,23	142	194	0.00911476	0.102524	0.907,0.862	0.71,0.81	0.125	12.5
9675	ENSG00000115204	MPV17	2	-	27312993	27313154	27317077	27317234	27312679	27312772	27322447	27322522	9675	22,41	118130	9,21	120115	230	234	0.00914496	0.102524	0.159,0.243	0.071,0.157	0.087	8.7
357	ENSG00000002330	BAD	11	-	64272718	64272898	64276915	64277043	64271612	64271803	64284181	64284376	357	10,10	14,7	1,2	12,4	201	253	0.00919672	0.102942	0.473,0.643	0.095,0.386	0.318	31.8
11183	ENSG00000169905	TOR1AIP2	1	-	179856057	179856170	179865730	179865854	179852631	179852811	179877238	179877373	11183	125151	47,55	60,68	12,13	197	186	0.00923972	0.10321	0.715,0.722	0.825,0.832	-0.11	11
4299	ENSG00000164978	NUDT2	9	+	34336228	34336341	34338025	34338139	34329505	34329599	34338712	34338847	4299	55,48	4,3	58,73	0,1	186	187	0.00924119	0.10321	0.933,0.941	1.0,0.987	-0.056	5.6
5061	ENSG00000102572	STK24	13	-	98484092	98484217	98504914	98505053	98482264	98482321	98519242	98519473	5061	1,13	1,3	1,1	3,2	212	198	0.00926424	0.103337	0.483,0.802	0.237,0.318	0.365	36.5
9252	ENSG00000213904	LIPE-AS1	19	+	42488972	42489045	42510896	42510974	42485095	42485223	42521991	42522098	9252	8,6	4,6	12,8	1,2	146	151	0.00927308	0.103337	0.674,0.508	0.925,0.805	-0.274	27.4
2734	ENSG00000156411	C14orf2	14	-	103913960	103913984	103914478	103914633	103912299	103912694	103915065	103915189	2734	124174	430383	129225	252423	228	97	0.00930525	0.103581	0.109,0.162	0.179,0.185	-0.046	4.6
6356	ENSG00000134602	STK26	X	+	132023507	132023659	132054630	132054861	132023301	132023407	132063432	132063489	6356	93103	169180	99102	221369	225	304	0.00933024	0.103745	0.426,0.436	0.377,0.272	0.106	10.6
5041	ENSG00000134419	RPS15A	16	-	18784737	18784823	18788062	18788155	18782967	18783102	18788980	18789118	5041	861732	38143819	20812172	63059564	166	159	0.00934279	0.10377	0.178,0.155	0.24,0.179	-0.043	4.3
8363	ENSG00000196998	WDR45	X	-	49076616	49076750	49077642	49077747	49076429	49076524	49077836	49077911	8363	199204	119134	144,90	120106	178	207	0.00938222	0.104093	0.66,0.639	0.583,0.497	0.109	10.9
9606	ENSG00000266338	NBPF15	1	-	144442816	144442917	144448226	144448450	144440140	144440295	144448774	144448916	9606	21,31	7,2	29,25	20,12	297	174	0.00939863	0.10416	0.637,0.901	0.459,0.55	0.264	26.4
464	ENSG00000259399	TGIF2-C20orf24	20	+	36607889	36608000	36609600	36609758	36607714	36607818	36612009	36612384	464	15,8	476433	18,15	286329	184	231	0.00941583	0.104236	0.038,0.023	0.073,0.054	-0.033	3.3
10274	ENSG00000248498	ASNSP1	8	-	46592102	46592267	46593463	46593631	46591336	46591508	46595114	46595241	10274	38,36	2,6	81108	2,2	241	238	0.00943255	0.104307	0.949,0.856	0.976,0.982	-0.077	7.7
11237	ENSG00000245910	SNHG6	8	-	66925436	66925648	66926197	66926302	66922613	66922725	66926377	66926398	11237	22,23	457537	28,37	10091636	178	285	0.00945474	0.104438	0.072,0.064	0.043,0.035	0.029	2.9
4235	ENSG00000196792	STRN3	14	-	30913627	30913657	30918965	30919106	30912006	30912182	30929200	30929311	4235	8,22	0,2	18,28	7,4	214	103	0.00947728	0.104572	1.0,0.841	0.553,0.771	0.258	25.8
7925	ENSG00000174652	ZNF266	19	-	9433667	9433786	9434797	9434859	9420064	9420218	9435107	9435193	7925	9,9	53,51	11,11	11,31	135	192	0.00952202	0.104913	0.195,0.201	0.587,0.335	-0.263	26.3
9453	ENSG00000197381	ADARB1	21	+	45134714	45134832	45160100	45160223	45128401	45128573	45171609	45171684	9453	16,20	4,7	16,37	1,3	191	196	0.00952899	0.104913	0.804,0.746	0.943,0.927	-0.16	16
7456	ENSG00000136492	BRIP1	17	-	61744431	61744591	61776400	61776562	61743012	61743134	61780260	61780401	7456	65,88	93,90	30,59	77105	235	233	0.00955602	0.105095	0.409,0.492	0.279,0.358	0.132	13.2
10272	ENSG00000248498	ASNSP1	8	-	46592102	46592267	46593454	46593631	46591336	46591508	46595114	46595241	10272	39,40	2,6	82115	2,2	250	238	0.00957773	0.105219	0.949,0.864	0.975,0.982	-0.072	7.2
10555	ENSG00000259316	CTD-2116N17.1	15	-	64300318	64300723	64376742	64376905	64251544	64251581	64380957	64381038	10555	328372	45,49	467742	44,56	236	478	0.00961915	0.10533	0.937,0.939	0.956,0.964	-0.022	2.2
2428	ENSG00000101331	CCM2L	20	+	32022659	32022795	32025855	32025919	32019217	32019409	32028994	32029124	2428	2,9	1,3	2,6	1,0	209	137	0.00961783	0.10533	0.567,0.663	0.567,1.0	-0.168	16.8
9463	ENSG00000101057	MYBL2	20	+	43673805	43673899	43681783	43681855	43667156	43667303	43682793	43682886	9463	393504	382504	336265	395478	167	145	0.00961013	0.10533	0.472,0.465	0.425,0.325	0.094	9.4
11026	ENSG00000114948	ADAM23	2	+	206607957	206608004	206609909	206610000	206596050	206596162	206617578	206621130	11026	0,0	19,26	2,2	14,15	120	164	0.00968724	0.10596	0.0,0.0	0.163,0.154	-0.159	15.9
2765	ENSG00000007202	KIAA0100	17	-	28643101	28643311	28643609	28643665	28642868	28642987	28644057	28644187	2765	0,0	65,45	4,2	89,79	129	283	0.00970527	0.106042	0.0,0.0	0.09,0.053	-0.071	7.1
10742	ENSG00000111011	RSRC2	12	-	122513766	122513874	122514711	122514728	122511108	122511188	122515104	122515227	10742	2,0	15,20	4,7	29,27	90	181	0.00974948	0.106251	0.211,0.0	0.217,0.343	-0.175	17.5
1390	ENSG00000100360	IFT27	22	-	36760843	36760919	36762903	36763013	36758210	36758409	36763918	36764036	1390	105123	0,3	200180	7,9	183	149	0.00975599	0.106251	1.0,0.971	0.959,0.942	0.035	3.5
2355	ENSG00000127914	AKAP9	7	+	91980288	91980333	91992157	91992211	91940915	91941147	91992884	91993055	2355	2,0	16,24	5,5	40,18	118	127	0.00973872	0.106251	0.119,0.0	0.119,0.23	-0.115	11.5
1767	ENSG00000157916	RER1	1	+	2393072	2393231	2393269	2393355	2391832	2391958	2395783	2395871	1767	19,18	75,88	18,18	34,40	232	159	0.00977653	0.106359	0.148,0.123	0.266,0.236	-0.115	11.5
7563	ENSG00000137601	NEK1	4	-	169598499	169598599	169599099	169599197	169590725	169590809	169602007	169602104	7563	42,48	0,0	37,41	2,4	171	173	0.00985422	0.107089	1.0,1.0	0.949,0.912	0.07	7
10320	ENSG00000263956	NBPF11	1	-	148140511	148140564	148143414	148143686	148135671	148135813	148151749	148151988	10320	28,12	0,4	18,29	0,0	345	126	0.00996521	0.108178	1.0,0.523	1.0,1.0	-0.238	23.8
9421	ENSG00000123159	GIPC1	19	-	14482688	14483006	14491655	14491743	14480592	14480778	14496036	14496132	9421	41,38	455528	34,27	234207	161	391	0.00999846	0.108422	0.18,0.149	0.261,0.241	-0.087	8.7
1901	ENSG00000144580	RQCD1	2	+	218580994	218581054	218582397	218582475	218580560	218580740	218582970	218583086	1901	6,9	1,3	3,4	0,0	133	151	0.0100214	0.108554	0.872,0.773	1.0,1.0	-0.177	17.7
10059	ENSG00000135446	CDK4	12	-	57750907	57751090	57751499	57751736	57750655	57750765	57752174	57752326	10059	12781355	444469	13461351	562691	310	256	0.010299	0.111441	0.704,0.705	0.664,0.618	0.063	6.3
10269	ENSG00000248498	ASNSP1	8	-	46592102	46592267	46593454	46593586	46591336	46591508	46595114	46595241	10269	23,19	2,6	49,61	2,2	205	238	0.0103329	0.111574	0.93,0.786	0.966,0.973	-0.111	11.1
2526	ENSG00000101017	CD40	20	+	46123131	46123219	46126639	46126701	46122609	46122756	46128137	46128224	2526	0,2	17,3	2,5	6,4	161	135	0.0103334	0.111574	0.0,0.359	0.218,0.512	-0.185	18.5
3143	ENSG00000173209	AHSA2	2	+	61183546	61183619	61183939	61184022	61181319	61181405	61184711	61184800	3143	27,35	1,1	5,6	0,6	146	156	0.0104003	0.112056	0.966,0.974	1.0,0.517	0.212	21.2
6588	ENSG00000134490	TMEM241	18	-	23399565	23399647	23421366	23421444	23384989	23385067	23430630	23430677	6588	26,15	11,11	30,49	38,61	151	155	0.0103995	0.112056	0.708,0.583	0.448,0.452	0.195	19.5
6381	ENSG00000168385	2002-09-01	2	+	241324215	241324241	241324408	241324662	241315945	241315982	241325992	241326113	6381	230283	30,29	225240	42,48	99	327	0.0104521	0.112494	0.962,0.97	0.947,0.943	0.021	2.1
6257	ENSG00000176454	LPCAT4	15	-	34360110	34360209	34360753	34360827	34359588	34359745	34361399	34361532	6257	1,0	34,21	3,5	46,61	147	172	0.0105076	0.112621	0.033,0.0	0.071,0.088	-0.063	6.3
8255	ENSG00000272391	POM121C	7	-	75475061	75475188	75484197	75484256	75441431	75441647	75485863	75486271	8255	5,1	12,12	0,2	22,21	132	200	0.0105061	0.112621	0.387,0.112	0.0,0.126	0.186	18.6
9246	ENSG00000169062	UPF3A	13	+	114282836	114282943	114286518	114286629	114281644	114281846	114291488	114291544	9246	12,10	56,71	9,10	104167	180	184	0.0105086	0.112621	0.18,0.126	0.081,0.058	0.083	8.3
9394	ENSG00000130414	NDUFA10	2	-	239990073	239990182	240005209	240005295	239960740	239961186	240007315	240007370	9394	162157	228232	169214	193187	159	182	0.0104849	0.112621	0.449,0.436	0.501,0.567	-0.092	9.2
10408	ENSG00000078369	GNB1	1	-	1848460	1848529	1852569	1852680	1839189	1839238	1890819	1891117	10408	5,4	1,3	4,1	1,0	184	142	0.0105259	0.112687	0.794,0.507	0.755,1.0	-0.227	22.7
9010	ENSG00000125970	RALY	20	+	33996803	33996858	34017409	34017505	33993721	33994131	34031521	34031604	9010	2,1	2,0	0,1	9,0	128	169	0.0105603	0.112935	0.569,1.0	0.0,1.0	0.284	28.4
226	ENSG00000028528	SNX1	15	+	64114562	64114646	64115588	64115706	64112572	64112684	64118116	64118244	226	0,4	2,1	0,0	1,7	157	191	0.0106206	0.113459	0.0,0.83	0.0,0.0	0.415	41.5
693	ENSG00000141314	RHBDL3	17	+	32284658	32284817	32288231	32288369	32267901	32267925	32288791	32289016	693	17,23	0,0	5,5	0,4	232	211	0.010637	0.113513	1.0,1.0	1.0,0.532	0.234	23.4
4666	ENSG00000185842	DNAH14	1	+	225252300	225252417	225264196	225264261	225231072	225231151	225265181	225265369	4666	1,0	2,4	0,6	4,7	190	138	0.010681	0.113863	0.266,0.0	0.0,0.384	-0.059	5.9
9283	ENSG00000112118	MCM3	6	-	52281430	52281508	52281540	52281674	52279360	52279599	52282044	52282175	9283	2,10	2,7	6,5	2,0	207	151	0.0107993	0.115002	0.422,0.51	0.686,1.0	-0.377	37.7
5859	ENSG00000178773	CPNE7	16	+	89591126	89591260	89594450	89594531	89591006	89591058	89595366	89595423	5859	38,36	1,0	25,22	1,4	207	154	0.0108296	0.115203	0.966,1.0	0.949,0.804	0.106	10.6
2	ENSG00000007372	PAX6	11	-	31801870	31801912	31802703	31802834	31801560	31801776	31806401	31806462	2	112114	4,9	68,71	7,14	204	115	0.0108681	0.115445	0.94,0.877	0.846,0.741	0.115	11.5
75	ENSG00000223745	RP4-717I23.3	1	-	93331689	93331812	93333342	93333463	93325768	93325895	93337376	93337512	75	1,0	3,3	0,6	5,6	194	196	0.0108753	0.115445	0.252,0.0	0.0,0.503	-0.126	12.6
6256	ENSG00000176454	LPCAT4	15	-	34360753	34360827	34361399	34361532	34360110	34360209	34362195	34362321	6256	57,38	2,0	105112	7,7	206	147	0.0109897	0.116537	0.953,1.0	0.915,0.919	0.059	5.9
6608	ENSG00000258890	CEP95	17	+	64516722	64516828	64517718	64517830	64514247	64514358	64519320	64519436	6608	96,89	3,4	51,74	11,4	179	185	0.0110244	0.116782	0.971,0.958	0.827,0.95	0.076	7.6
2883	ENSG00000141480	ARRB2	17	+	4716146	4716191	4716411	4716608	4715972	4716033	4717216	4717276	2883	40,38	193210	54,70	203183	118	270	0.011065	0.116988	0.322,0.293	0.378,0.467	-0.115	11.5
5082	ENSG00000196586	MYO6	6	+	75894813	75894840	75895230	75895260	75892529	75892690	75898372	75898411	5082	9,10	10,24	1,2	7,13	100	103	0.011067	0.116988	0.481,0.3	0.128,0.137	0.258	25.8
5887	ENSG00000112339	HBS1L	6	-	135039572	135039582	135039732	135039767	135002733	135002842	135042000	135042126	5887	73,83	10,10	83104	24,25	108	83	0.0110943	0.117153	0.849,0.864	0.727,0.762	0.112	11.2
1148	ENSG00000163644	PPM1K	4	-	88270999	88271189	88274425	88274454	88268761	88268906	88277142	88277243	1148	0,0	4,2	1,2	10,16	102	263	0.0111164	0.117264	0.0,0.0	0.205,0.244	-0.224	22.4
852	ENSG00000120992	LYPLA1	8	-	54055059	54055133	54063327	54063375	54052741	54052756	54100907	54100939	852	3,7	76102	1,3	129147	121	147	0.0111425	0.117416	0.046,0.077	0.009,0.024	0.045	4.5
10532	ENSG00000118495	PLAGL1	6	-	143947984	143948460	143960468	143960542	143940301	143942663	143968906	143968978	10532	22,29	543547	26,30	350330	147	549	0.0112331	0.118152	0.131,0.165	0.217,0.253	-0.087	8.7
10906	ENSG00000198270	TMEM116	12	-	111943264	111943369	111978735	111978787	111938160	111938210	111991757	111991889	10906	5,3	55,50	1,1	53,57	125	178	0.0112363	0.118152	0.115,0.079	0.026,0.024	0.072	7.2
2820	ENSG00000187079	TEAD1	11	+	12864685	12864748	12864837	12864900	12862249	12862314	12879707	12879842	2820	2,9	31,51	8,13	31,22	136	136	0.0112587	0.118152	0.061,0.15	0.205,0.371	-0.182	18.2
6225	ENSG00000141380	SS18	18	-	26082362	26082528	26084051	26084175	26079010	26079146	26087500	26087577	6225	1,1	13,15	2,6	7,17	197	239	0.0112593	0.118152	0.085,0.075	0.257,0.3	-0.198	19.8
2403	ENSG00000115234	SNX17	2	+	27372622	27372740	27373039	27373113	27371268	27371343	27373246	27373311	2403	278313	13,14	302313	7,5	191	147	0.0112926	0.118255	0.943,0.945	0.971,0.98	-0.032	3.2
7370	ENSG00000149532	CPSF7	11	-	61421053	61421127	61421191	61421257	61420469	61420573	61421389	61421608	7370	24,17	20,20	17,28	6,12	139	147	0.0112855	0.118255	0.559,0.473	0.75,0.712	-0.215	21.5
3762	ENSG00000111358	GTF2H3	12	+	123659429	123659475	123659515	123659584	123655770	123655824	123659794	123659930	3762	9,4	159193	2,3	218228	119	142	0.0113498	0.118731	0.063,0.024	0.011,0.015	0.03	3
10905	ENSG00000198270	TMEM116	12	-	111943264	111943311	111978735	111978787	111938160	111938210	111991757	111991889	10905	5,3	11,13	1,1	12,16	125	120	0.0113775	0.118897	0.304,0.181	0.074,0.057	0.177	17.7
977	ENSG00000214174	AMZ2P1	17	-	64974554	64974641	64974950	64975012	64972753	64973517	64975559	64975576	977	9,7	35,33	1,4	24,43	135	160	0.0113954	0.118961	0.234,0.201	0.047,0.099	0.145	14.5
11056	ENSG00000149925	ALDOA	16	+	30065875	30065927	30066884	30067038	30064423	30064505	30067233	30067366	11056	699820	24,24	355306	2,3	125	227	0.0114662	0.119576	0.981,0.984	0.997,0.995	-0.014	1.4
425	ENSG00000144935	TRPC1	3	+	142791018	142791158	142796122	142796177	142748257	142748460	142802168	142802344	425	32,41	2,1	19,31	6,3	213	128	0.0114944	0.119588	0.906,0.961	0.656,0.861	0.175	17.5
5891	ENSG00000256861	RP11-512M8.5	12	-	122242381	122242508	122249870	122250045	122239877	122239945	122261260	122261447	5891	107,76	141179	107120	95143	248	200	0.0115262	0.119588	0.38,0.255	0.476,0.404	-0.122	12.2
7093	ENSG00000060138	YBX3	12	-	10702395	10702512	10703522	10703619	10701959	10702134	10704050	10704148	7093	1,9	10,15	33,38	28,29	170	190	0.0114958	0.119588	0.101,0.401	0.568,0.594	-0.33	33
7187	ENSG00000148985	PGAP2	11	+	3811249	3811424	3822908	3822993	3808293	3808315	3823612	3823740	7187	33,32	0,1	44,32	6,0	248	158	0.0115113	0.119588	1.0,0.953	0.824,1.0	0.065	6.5
7450	ENSG00000196151	WDSUB1	2	-	159256195	159256375	159275545	159275638	159235833	159236190	159279760	159279945	7450	28,28	43,38	15,18	32,81	166	253	0.0115267	0.119588	0.498,0.529	0.417,0.253	0.179	17.9
3409	ENSG00000108509	CAMTA2	17	-	4981677	4981742	4982088	4982227	4981224	4981359	4982756	4982892	3409	11,11	31,31	7,3	32,45	212	138	0.0115605	0.119816	0.188,0.188	0.125,0.042	0.104	10.4
7504	ENSG00000234857	HNRNPUL2-BSCL2	11	-	62707877	62708008	62712438	62712549	62707108	62707324	62715308	62715373	7504	1,0	8,4	0,5	5,7	184	204	0.0116674	0.120693	0.122,0.0	0.0,0.442	-0.16	16
927	ENSG00000102710	SUPT20H	13	-	37021447	37021602	37022010	37022080	37019341	37019397	37024034	37024193	927	12,19	80,93	27,40	99,91	143	228	0.0116692	0.120693	0.193,0.246	0.303,0.412	-0.138	13.8
976	ENSG00000214174	AMZ2P1	17	-	64974554	64974641	64974950	64975046	64972753	64973517	64975559	64975576	976	20,16	35,33	6,9	24,43	169	160	0.0116982	0.120793	0.351,0.315	0.191,0.165	0.155	15.5
9838	ENSG00000136699	SMPD4	2	-	130167457	130167590	130174913	130175000	130164373	130164445	130176553	130176637	9838	40,59	140170	55,52	113,94	160	206	0.0117028	0.120793	0.269,0.309	0.385,0.416	-0.111	11.1
4167	ENSG00000113845	TIMMDC1	3	+	119500694	119500860	119503958	119504021	119498531	119498927	119517204	119517315	4167	296334	4,1	346385	6,11	239	136	0.0117177	0.120824	0.977,0.995	0.97,0.952	0.025	2.5
1299	ENSG00000138398	PPIG	2	+	169607103	169607148	169608670	169608758	169606038	169606146	169614463	169614493	1299	108,82	230195	56,66	165254	118	161	0.011758	0.121115	0.39,0.365	0.317,0.262	0.088	8.8
9474	ENSG00000250337	LINC01021	5	+	27477638	27477801	27484925	27485029	27475534	27475695	27489281	27489386	9474	81102	8,25	41,39	19,13	236	177	0.0118023	0.121446	0.884,0.754	0.618,0.692	0.164	16.4
469	ENSG00000106723	SPIN1	9	+	88415606	88415699	88418777	88418951	88388430	88388538	88426381	88426591	469	5,6	75,48	6,11	31,34	166	247	0.0118655	0.121973	0.09,0.157	0.224,0.325	-0.151	15.1
8276	ENSG00000109576	AADAT	4	-	170084724	170084810	170084925	170084999	170078508	170078583	170087115	170087248	8276	0,0	8,4	1,3	10,9	147	159	0.0119565	0.122541	0.0,0.0	0.098,0.265	-0.181	18.1
8509	ENSG00000100239	PPP6R2	22	+	50391811	50392015	50393749	50393799	50372019	50372150	50393892	50394135	8509	3,2	7,7	6,5	1,4	277	123	0.0119573	0.122541	0.16,0.113	0.727,0.357	-0.406	40.6
9997	ENSG00000127616	SMARCA4	19	+	11041297	11041560	11058254	11058363	11034913	11035132	11058787	11058889	9997	481525	238275	433403	292292	336	182	0.0119347	0.122541	0.523,0.508	0.445,0.428	0.079	7.9
4233	ENSG00000196792	STRN3	14	-	30913523	30913657	30929200	30929311	30912006	30912182	30935162	30935304	4233	5,15	89,95	24,34	127140	184	207	0.0119759	0.122607	0.059,0.151	0.175,0.215	-0.09	9
6952	ENSG00000248334	WHAMMP2	15	+	28747709	28747875	28749905	28750032	28745979	28746149	28751487	28751674	6952	27,11	2,0	4,19	2,4	239	200	0.0120335	0.123072	0.919,1.0	0.626,0.799	0.247	24.7
8352	ENSG00000196998	WDR45	X	-	49076644	49076750	49077642	49077747	49076429	49076524	49077836	49077911	8352	199204	248279	144,90	231228	178	179	0.0121336	0.123969	0.447,0.424	0.385,0.284	0.101	10.1
1213	ENSG00000162191	UBXN1	11	-	62676812	62677005	62677517	62677634	62676498	62676639	62677780	62677832	1213	384465	323414	547503	326343	190	266	0.0122367	0.124652	0.625,0.611	0.701,0.672	-0.069	6.9
6298	ENSG00000178999	AURKB	17	-	8209953	8210009	8210176	8210249	8207737	8207840	8210529	8210582	6298	124165	5,0	118112	6,7	146	129	0.0122376	0.124652	0.956,1.0	0.946,0.934	0.038	3.8
9409	ENSG00000168502	MTCL1	18	+	8822475	8822627	8824135	8824358	8821466	8821498	8824698	8826232	9409	10,8	2,8	1,1	4,3	225	296	0.0122166	0.124652	0.868,0.568	0.247,0.305	0.442	44.2
463	ENSG00000259399	TGIF2-C20orf24	20	+	36607889	36608000	36609600	36609730	36607714	36607818	36612009	36612384	463	15,8	752674	18,15	459535	184	203	0.0122629	0.124784	0.022,0.013	0.041,0.03	-0.018	1.8
10885	ENSG00000245648	RP11-277P12.20	12	+	10370378	10370452	10373040	10373137	10363768	10364033	10374034	10374136	10885	1,1	1,1	0,0	3,1	147	170	0.0122895	0.124871	0.536,0.536	0.0,0.0	0.536	53.6
5933	ENSG00000137161	CNPY3	6	+	42934474	42934598	42935411	42935473	42929199	42929721	42935573	42935670	5933	143117	20,13	61,68	23,13	197	135	0.012321	0.124871	0.831,0.86	0.645,0.782	0.132	13.2
5985	ENSG00000141756	FKBP10	17	+	41819569	41819675	41819840	41820023	41819254	41819399	41820268	41820461	5985	116103	49,30	73101	47,57	179	256	0.0123174	0.124871	0.772,0.831	0.69,0.717	0.098	9.8
8752	ENSG00000196821	C6orf106	6	-	34606800	34606904	34646600	34646798	34587287	34590600	34654624	34654779	8752	264365	56,84	212180	63,70	271	177	0.012303	0.124871	0.755,0.739	0.687,0.627	0.09	9
426	ENSG00000144935	TRPC1	3	+	142792823	142792967	142796122	142796177	142791018	142791158	142802168	142802344	426	74,94	1,1	56,75	4,3	217	128	0.0123373	0.12491	0.978,0.982	0.892,0.936	0.066	6.6
8904	ENSG00000063978	RNF4	4	+	2500658	2500738	2511955	2511965	2490336	2490502	2512437	2512597	8904	6,9	4,2	3,6	7,10	153	83	0.0123664	0.125079	0.449,0.709	0.189,0.246	0.361	36.1
1490	ENSG00000234741	GAS5	1	-	173865509	173865547	173866527	173866567	173865228	173865282	173866760	173866796	1490	19361995	12681386	18242659	10251268	113	111	0.0123865	0.125149	0.6,0.586	0.636,0.673	-0.062	6.2
7054	ENSG00000090316	MAEA	4	+	1315396	1315600	1322380	1322503	1311978	1312238	1327626	1327703	7054	115106	65,86	97108	112111	277	196	0.0123981	0.125149	0.556,0.466	0.38,0.408	0.117	11.7
5660	ENSG00000129625	REEP5	5	-	112887014	112887183	112902379	112902518	112878084	112878835	112921162	112921256	5660	297336	358280	266272	371410	212	242	0.0124324	0.125369	0.486,0.578	0.45,0.431	0.092	9.2
1691	ENSG00000150433	TMEM218	11	-	125102636	125102809	125110643	125110746	125101200	125101303	125111538	125111579	1691	13,14	91,76	22,15	35,59	176	246	0.0125371	0.126225	0.166,0.205	0.468,0.262	-0.179	17.9
3	ENSG00000007372	PAX6	11	-	31801870	31801912	31802703	31802827	31801560	31801776	31806401	31806462	3	68,65	4,9	38,39	7,14	197	115	0.0125548	0.126225	0.908,0.808	0.76,0.619	0.169	16.9
8308	ENSG00000066427	ATXN3	14	-	92093251	92093318	92093745	92093831	92088729	92088817	92096092	92096137	8308	12,22	9,15	21,24	39,34	159	140	0.0125513	0.126225	0.54,0.564	0.322,0.383	0.2	20
6926	ENSG00000196141	SPATS2L	2	+	200372108	200372251	200383866	200384017	200329430	200329480	200389222	200389283	6926	0,4	5,7	0,0	3,3	216	224	0.01259	0.126452	0.0,0.372	0.0,0.0	0.186	18.6
4683	ENSG00000051825	MPHOSPH9	12	-	123218398	123218499	123221371	123221895	123214743	123214834	123223037	123223127	4683	277363	9,11	265331	14,24	597	174	0.0126413	0.126491	0.9,0.906	0.847,0.801	0.079	7.9
5397	ENSG00000160957	RECQL4	8	-	144515325	144515457	144515763	144515890	144514935	144515072	144515987	144516764	5397	163130	138103	134149	79,75	200	205	0.0126441	0.126491	0.548,0.564	0.635,0.671	-0.097	9.7
6489	ENSG00000161249	DMKN	19	-	35506509	35506665	35507457	35507511	35506125	35506185	35508204	35508240	6489	45,78	11,10	47,49	2,4	127	229	0.0126355	0.126491	0.881,0.934	0.977,0.957	-0.059	5.9
8221	ENSG00000130733	YIPF2	19	-	10927629	10927769	10927798	10927920	10925685	10925773	10928379	10928440	8221	87133	58,72	67,56	61,58	195	213	0.0126369	0.126491	0.621,0.669	0.545,0.513	0.116	11.6
2763	ENSG00000126768	TIMM17B	X	-	48895351	48895501	48895994	48896144	48895037	48895101	48896758	48896858	2763	2,5	42,36	2,0	60,45	223	223	0.0126782	0.126707	0.045,0.122	0.032,0.0	0.067	6.7
9602	ENSG00000266338	NBPF15	1	-	144442816	144442920	144448226	144448450	144440140	144440295	144448774	144448916	9602	21,31	8,3	29,25	23,13	297	177	0.0126992	0.126791	0.61,0.86	0.429,0.534	0.253	25.3
4052	ENSG00000142541	RPL13A	19	+	49490778	49490864	49491072	49491099	49490479	49490576	49491424	49491547	4052	1037412159	16881953	72216839	13141645	159	100	0.0127167	0.12684	0.794,0.797	0.776,0.723	0.046	4.6
1852	ENSG00000119414	PPP6C	9	-	125158240	125158382	125160840	125160906	125153905	125153985	125171084	125171180	1852	189172	419441	137186	538536	139	215	0.0127816	0.12711	0.411,0.376	0.283,0.349	0.078	7.8
1873	ENSG00000148153	INIP	9	-	112699197	112699309	112701787	112701880	112694130	112694233	112716460	112716541	1873	6,9	1,3	3,0	2,4	166	185	0.0127753	0.12711	0.87,0.77	0.626,0.0	0.507	50.7
4871	ENSG00000151135	TMEM263	12	+	106969344	106969543	106970621	106970705	106967110	106967180	106971104	106971246	4871	2,3	1,1	0,2	1,3	272	157	0.0127611	0.12711	0.536,0.634	0.0,0.278	0.446	44.6
475	ENSG00000139644	TMBIM6	12	+	49741956	49742088	49743416	49743565	49741556	49741611	49752463	49752549	475	26,23	2,7	8,3	0,1	205	222	0.012796	0.127127	0.934,0.781	1.0,0.765	-0.025	2.5
8956	ENSG00000151164	RAD9B	12	+	110503805	110503876	110505616	110505772	110501654	110501730	110506578	110506693	8956	1,3	4,11	0,1	1,3	144	229	0.0128817	0.127852	0.284,0.303	0.0,0.346	0.12	12
7546	ENSG00000183597	TANGO2	22	+	20055942	20056013	20063337	20063442	20052464	20052584	20064541	20065925	7546	3,4	24,16	1,0	4,6	144	178	0.0129057	0.127965	0.134,0.236	0.236,0.0	0.067	6.7
5385	ENSG00000253540	FAM86HP	3	-	130105768	130105923	130109172	130109407	130105529	130105631	130111278	130111432	5385	15,21	8,9	8,11	9,16	308	228	0.0129728	0.128403	0.581,0.633	0.397,0.337	0.24	24
8173	ENSG00000198780	FAM169A	5	-	74813839	74814019	74834425	74834597	74805155	74805284	74838964	74839050	8173	58,60	82,57	31,34	69,66	245	253	0.0129754	0.128403	0.422,0.521	0.317,0.347	0.14	14
11068	ENSG00000197355	UAP1L1	9	+	137079255	137079449	137080001	137080074	137078975	137079148	137080688	137080874	11068	103,78	1,6	88,72	0,1	267	146	0.0130106	0.128499	0.983,0.877	1.0,0.975	-0.058	5.8
2187	ENSG00000123349	PFDN5	12	+	53295838	53295891	53296453	53296551	53295541	53295639	53297849	53297924	2187	317394	25,37	448620	58,88	126	171	0.0130018	0.128499	0.945,0.935	0.913,0.905	0.031	3.1
3522	ENSG00000165626	BEND7	10	-	13499777	13500080	13526137	13526221	13496787	13496888	13528472	13528974	3522	22,21	190168	30,17	96,97	157	376	0.0130318	0.128583	0.217,0.23	0.428,0.296	-0.138	13.8
3703	ENSG00000141431	ASXL3	18	+	33607593	33607676	33626872	33627070	33578643	33578685	33644893	33645002	3703	0,4	6,0	2,4	0,0	156	271	0.0130837	0.128968	0.0,1.0	1.0,1.0	-0.5	50
3415	ENSG00000108509	CAMTA2	17	-	4981677	4981739	4982088	4982227	4981224	4981359	4982756	4982892	3415	11,11	27,30	7,3	30,40	212	135	0.013124	0.129239	0.206,0.189	0.129,0.046	0.11	11
3488	ENSG00000109184	DCUN1D4	4	+	51891763	51891851	51899269	51899378	51886567	51886638	51911069	51911174	3488	22,16	64,58	8,14	67,81	161	182	0.0131502	0.129339	0.28,0.238	0.119,0.163	0.118	11.8
7515	ENSG00000198130	HIBCH	2	-	190290404	190290485	190294545	190294630	190287585	190287638	190296812	190296953	7515	30,26	48,14	51,53	18,20	158	154	0.01316	0.129339	0.379,0.644	0.734,0.721	-0.216	21.6
9850	ENSG00000081760	AACS	12	+	125118640	125118765	125124704	125125024	125114476	125114557	125128160	125128274	9850	40,51	34,49	29,17	44,36	198	393	0.0131727	0.129339	0.7,0.674	0.567,0.484	0.162	16.2
6167	ENSG00000133818	RRAS2	11	-	14279880	14280020	14280423	14280561	14277925	14279424	14281601	14281720	6167	1,1	0,4	3,1	0,0	211	213	0.0131908	0.129391	1.0,0.202	1.0,1.0	-0.399	39.9
10610	ENSG00000130816	DNMT1	19	-	10187609	10187702	10188982	10189084	10182040	10182077	10194819	10195135	10610	6,2	7,2	1,1	7,4	175	166	0.0132761	0.130101	0.448,0.487	0.119,0.192	0.312	31.2
9293	ENSG00000143727	ACP1	2	+	272036	272150	272191	272305	271865	271939	276979	277085	9293	315340	60,56	294346	85,85	187	187	0.0132977	0.130185	0.84,0.859	0.776,0.803	0.06	6
8617	ENSG00000133027	PEMT	17	-	17522279	17522395	17576919	17577023	17512508	17512654	17591530	17591708	8617	24,14	128114	29,31	87124	177	189	0.0133162	0.130241	0.167,0.116	0.263,0.211	-0.095	9.5
7428	ENSG00000103599	IQCH	15	+	67421290	67421577	67475695	67475818	67416930	67417051	67490002	67490064	7428	49,55	15,17	40,34	1,7	360	196	0.0133754	0.130692	0.64,0.638	0.956,0.726	-0.202	20.2
5627	ENSG00000148396	SEC16A	9	-	136445051	136445111	136445644	136445719	136443822	136443900	136446854	136446949	5627	62,54	37,22	35,29	32,30	148	133	0.0134391	0.131188	0.601,0.688	0.496,0.465	0.164	16.4
2808	ENSG00000187630	DHRS4L2	14	+	23995031	23995133	24001383	24001517	23990181	23990359	24004336	24004392	2808	11,22	3,4	5,13	6,8	175	207	0.0134577	0.131241	0.813,0.867	0.496,0.658	0.263	26.3
5677	ENSG00000117448	AKR1A1	1	+	45552415	45552563	45561788	45561878	45550965	45551155	45566568	45566688	5677	60,64	157147	44,59	207189	221	163	0.0134839	0.13137	0.22,0.243	0.136,0.187	0.07	7
10949	ENSG00000153044	CENPH	5	+	69197052	69197109	69202505	69202569	69195716	69195791	69208195	69208359	10949	119173	10,18	204294	10,12	130	137	0.0135826	0.132177	0.926,0.91	0.956,0.963	-0.041	4.1
468	ENSG00000102317	RBM3	X	+	48575814	48575921	48575921	48576009	48575560	48575667	48576313	48576419	468	25,33	9,14	33,34	5,5	180	161	0.0136025	0.132177	0.713,0.678	0.855,0.859	-0.161	16.1
5541	ENSG00000101363	MANBAL	20	+	37297346	37297534	37298762	37298879	37289662	37289686	37301207	37301413	5541	61,58	124155	38,66	60,89	261	190	0.0136061	0.132177	0.264,0.214	0.316,0.351	-0.095	9.5
10634	ENSG00000189136	UBE2Q2P1	15	-	84554965	84555070	84569504	84569679	84546185	84546277	84570711	84570795	10634	11,14	8,17	3,9	15,20	248	178	0.0136952	0.132915	0.497,0.371	0.126,0.244	0.249	24.9
4645	ENSG00000161091	MFSD12	19	-	3546254	3546425	3547271	3547364	3546073	3546168	3547454	3547547	4645	79,59	150156	60,66	83,92	166	244	0.0137492	0.13331	0.436,0.357	0.515,0.513	-0.118	11.8
10237	ENSG00000139631	CSAD	12	-	53173727	53173767	53179772	53179869	53173344	53173476	53180566	53180596	10237	2,1	5,4	2,5	0,3	170	113	0.0138189	0.1336	0.21,0.142	1.0,0.526	-0.587	58.7
10721	ENSG00000203875	SNHG5	6	-	85677423	85677492	85677794	85677868	85677083	85677191	85677953	85678032	10721	11,14	9961059	17,36	9511386	147	142	0.0138179	0.1336	0.011,0.013	0.017,0.024	-0.009	0.9
8511	ENSG00000100239	PPP6R2	22	+	50389033	50389111	50391811	50392015	50372019	50372150	50393892	50394135	8511	10,3	3,2	3,3	6,5	151	277	0.0137944	0.1336	0.859,0.733	0.478,0.524	0.295	29.5
9219	ENSG00000171503	ETFDH	4	+	158680466	158680607	158681570	158681614	158672315	158672490	158682194	158682424	9219	41,34	0,0	43,55	2,3	214	117	0.0138845	0.134106	1.0,1.0	0.922,0.909	0.085	8.5
9088	ENSG00000166169	POLL	10	-	101583507	101583681	101584877	101584919	101582762	101582891	101585315	101585478	9088	21,18	126150	8,4	93,91	115	247	0.013911	0.134233	0.264,0.205	0.156,0.086	0.113	11.3
7090	ENSG00000101266	CSNK2A1	20	-	508450	508660	527932	528049	505117	505229	543671	543821	7090	19,16	432507	4,14	522467	190	283	0.0139885	0.134852	0.061,0.045	0.011,0.043	0.026	2.6
981	ENSG00000214174	AMZ2P1	17	-	64974554	64974641	64974950	64975046	64972753	64972927	64975559	64975576	981	12,11	18,22	6,5	17,38	169	160	0.0140138	0.134966	0.387,0.321	0.25,0.111	0.173	17.3
9483	ENSG00000175198	PCCA	13	+	100449251	100449305	100515426	100515567	100425632	100425731	100527674	100527752	9483	14,27	37,31	12,13	38,73	127	214	0.0140318	0.135011	0.389,0.595	0.347,0.231	0.203	20.3
2885	ENSG00000141480	ARRB2	17	+	4715972	4716033	4716411	4716608	4710723	4710744	4717216	4717276	2885	10,11	185200	22,19	199179	134	270	0.0140864	0.135407	0.098,0.1	0.182,0.176	-0.08	8
11098	ENSG00000143224	PPOX	1	+	161168992	161169183	161170408	161170519	161167099	161167234	161170619	161170769	11098	81,83	43,39	46,54	37,49	264	184	0.0141488	0.135749	0.568,0.597	0.464,0.434	0.134	13.4
373	ENSG00000132716	DCAF8	1	-	160220458	160220564	160221086	160221210	160218848	160218968	160222650	160222781	373	60,57	75,44	76,90	34,58	197	179	0.0141489	0.135749	0.421,0.541	0.67,0.585	-0.146	14.6
1740	ENSG00000260238	PMF1-BGLAP	1	+	156232319	156232425	156233627	156233693	156212981	156213176	156236287	156236483	1740	161122	2,2	243347	9,13	179	139	0.0141692	0.135814	0.984,0.979	0.954,0.954	0.028	2.8
2762	ENSG00000126768	TIMM17B	X	-	48895351	48895972	48895994	48896144	48895037	48895101	48896758	48896858	2762	2,5	47,42	2,0	61,38	223	694	0.0142079	0.136056	0.117,0.27	0.093,0.0	0.147	14.7
28	ENSG00000120690	ELF1	13	-	40981982	40982282	41019227	41019432	40958835	40959016	41060837	41061440	28	19,14	103114	6,7	62128	278	373	0.0142506	0.136335	0.198,0.141	0.115,0.068	0.078	7.8
7048	ENSG00000111206	FOXM1	12	-	2865354	2865399	2866392	2866521	2864682	2864752	2868562	2868754	7048	687742	139159	340415	51,57	202	118	0.0142657	0.13635	0.743,0.732	0.796,0.81	-0.066	6.6
9145	ENSG00000270011	ZNF559-ZNF177	19	+	9341101	9341184	9343300	9343472	9338493	9338582	9343589	9343784	9145	11,15	72,49	4,6	44,74	156	245	0.0142813	0.13637	0.194,0.325	0.125,0.113	0.141	14.1
6114	ENSG00000205581	HMGN1	21	-	39348544	39348577	39348906	39349049	39348421	39348451	39349290	39349344	6114	9791146	438552	797758	468489	216	106	0.0143036	0.136453	0.523,0.505	0.455,0.432	0.071	7.1
858	ENSG00000120992	LYPLA1	8	-	54062253	54062324	54063327	54063375	54052741	54052756	54100907	54100939	858	3,7	3,2	1,3	4,7	121	144	0.0143849	0.137099	0.543,0.806	0.229,0.338	0.391	39.1
2829	ENSG00000112983	BRD8	5	-	138157641	138157818	138159554	138159599	138156881	138157267	138160068	138160173	2829	190202	28,19	155229	10,14	118	250	0.0144176	0.137151	0.935,0.957	0.97,0.972	-0.025	2.5
836	ENSG00000037042	TUBG2	17	+	42661200	42661227	42662972	42663052	42660638	42660707	42663376	42663503	836	0,0	18,25	4,0	6,20	100	153	0.0144117	0.137151	0.0,0.0	0.505,0.0	-0.253	25.3
2111	ENSG00000130731	C16orf13	16	-	634888	635063	635280	635340	634718	634797	635611	635774	2111	63,72	202162	36,30	136156	133	248	0.0144923	0.137732	0.368,0.453	0.33,0.264	0.113	11.3
3516	ENSG00000139645	ANKRD52	12	-	56255783	56255984	56257014	56257085	56254864	56254952	56257282	56257361	3516	41,52	92,98	18,13	63,53	144	274	0.0145135	0.137803	0.459,0.502	0.352,0.318	0.146	14.6
548	ENSG00000105397	TYK2	19	-	10352433	10352551	10352925	10353098	10351051	10351162	10354041	10354234	548	122105	103,72	63,65	81,73	246	191	0.0145633	0.138146	0.479,0.531	0.377,0.409	0.112	11.2
1748	ENSG00000260238	PMF1-BGLAP	1	+	156232203	156232425	156233627	156233693	156212981	156213176	156236287	156236483	1748	103,78	2,2	153221	9,13	295	139	0.0145827	0.138199	0.96,0.948	0.889,0.889	0.065	6.5
4797	ENSG00000278023	RDM1	17	-	35924603	35924653	35925514	35925637	35920186	35920272	35930075	35930282	4797	62,83	4,6	70,87	2,1	196	123	0.0147262	0.139297	0.907,0.897	0.956,0.982	-0.067	6.7
5010	ENSG00000128881	TTBK2	15	-	42840359	42840433	42872610	42872696	42829937	42830078	42878548	42878684	5010	7,9	16,16	2,3	18,15	159	147	0.0147244	0.139297	0.288,0.342	0.093,0.156	0.191	19.1
5395	ENSG00000160957	RECQL4	8	-	144515325	144515453	144515763	144515917	144514935	144515072	144515987	144516764	5395	96,73	127,96	70,92	68,67	227	201	0.0147517	0.139408	0.401,0.402	0.477,0.549	-0.111	11.1
3039	ENSG00000163629	PTPN13	4	+	86693586	86693674	86701240	86701801	86689004	86689190	86716529	86716625	3039	46,36	265308	59,55	254237	161	634	0.0147721	0.13947	0.406,0.315	0.478,0.477	-0.117	11.7
2215	ENSG00000008838	MED24	17	-	40027382	40027465	40027908	40028011	40026855	40027034	40028825	40028968	2215	2,4	114119	11,3	82,96	176	156	0.0148122	0.139718	0.015,0.029	0.106,0.027	-0.045	4.5
2086	ENSG00000144233	AMMECR1L	2	-	127869453	127869544	127870813	127870928	127866899	127866996	127871248	127871359	2086	88,82	45,53	41,51	46,44	188	164	0.0148344	0.139796	0.63,0.574	0.437,0.503	0.132	13.2
5712	ENSG00000214293	APTR	7	-	77661197	77661333	77684089	77684333	77659092	77659318	77685201	77685328	5712	80,71	2,2	69,68	7,5	317	209	0.0149192	0.140463	0.963,0.959	0.867,0.9	0.078	7.8
212	ENSG00000275778	PRH1-PRR4	12	-	11021544	11021694	11034781	11034885	10973654	10973721	11047019	11047188	212	4,8	9,4	12,31	5,4	177	223	0.0149547	0.140617	0.359,0.716	0.751,0.907	-0.291	29.1
253	ENSG00000163382	APOA1BP	1	+	156592100	156592209	156592364	156592475	156591761	156591986	156592556	156592670	253	332367	434488	241254	395493	182	184	0.0149634	0.140617	0.436,0.432	0.382,0.342	0.072	7.2
1197	ENSG00000082269	FAM135A	6	+	70426438	70426532	70428303	70428419	70415290	70415376	70452491	70452571	1197	34,33	29,37	27,26	52,46	167	189	0.0150147	0.140968	0.57,0.502	0.37,0.39	0.156	15.6
4423	ENSG00000165695	AK8	9	-	132866903	132866953	132875114	132875235	132863664	132863778	132878171	132878777	4423	10,6	8,11	2,2	9,9	194	123	0.0150963	0.141601	0.442,0.257	0.123,0.123	0.227	22.7
10254	ENSG00000149930	TAOK2	16	+	29989592	29989805	29990542	29990647	29986264	29986504	29990783	29990966	10254	177216	7,13	126130	1,4	286	178	0.0151287	0.141774	0.94,0.912	0.987,0.953	-0.044	4.4
628	ENSG00000244687	UBE2V1	20	-	50098881	50098981	50111288	50111562	50096671	50096820	50113106	50113198	628	10,12	1,0	9,4	2,1	347	173	0.0151674	0.141872	0.833,1.0	0.692,0.666	0.237	23.7
765	ENSG00000030582	GRN	17	+	44345530	44345605	44346088	44346228	44345301	44345334	44349157	44349302	765	5,5	3,1	7,7	1,0	148	213	0.015163	0.141872	0.706,0.878	0.91,1.0	-0.163	16.3
10645	ENSG00000204852	TCTN1	12	+	110616027	110616124	110616720	110616904	110614101	110614402	110619835	110619923	10645	0,0	2,4	1,2	4,2	170	257	0.01526	0.142475	0.0,0.0	0.274,0.602	-0.438	43.8
6931	ENSG00000225470	JPX	X	+	73962730	73962801	73994839	73994961	73944583	73944662	74004269	74004551	6931	8,4	240220	3,0	200258	144	195	0.0152601	0.142475	0.043,0.024	0.02,0.0	0.024	2.4
5097	ENSG00000100372	SLC25A17	22	-	40794513	40794580	40799022	40799083	40779008	40779125	40819194	40819399	5097	33,54	1,0	42,64	4,3	134	140	0.015311	0.142818	0.972,1.0	0.916,0.957	0.049	4.9
5620	ENSG00000118412	CASP8AP2	6	+	89831229	89831339	89846561	89846644	89829938	89830106	89853165	89853234	5620	4,0	48,43	9,11	87,85	183	156	0.0153548	0.143094	0.066,0.0	0.081,0.099	-0.057	5.7
7371	ENSG00000149532	CPSF7	11	-	61421053	61421130	61421191	61421257	61420469	61420573	61421389	61421608	7371	24,17	18,20	17,28	9,7	139	150	0.0153884	0.143275	0.59,0.478	0.671,0.812	-0.208	20.8
10475	ENSG00000139746	RBM26	13	-	79366632	79366770	79366788	79366872	79366054	79366195	79368729	79368990	10475	130151	122164	154218	131,94	157	211	0.0155085	0.144259	0.589,0.553	0.612,0.757	-0.114	11.4
4057	ENSG00000117335	CD46	1	+	207785070	207785106	207785618	207785682	207783291	207783330	207793518	207795513	4057	69,86	61,58	77101	32,52	109	137	0.0155529	0.144539	0.587,0.651	0.752,0.709	-0.111	11.1
2361	ENSG00000075142	SRI	7	-	88211329	88211451	88214794	88214936	88210881	88210925	88217121	88217191	2361	11,2	4,0	7,2	7,6	215	195	0.0156132	0.144965	0.714,1.0	0.476,0.232	0.503	50.3
5745	ENSG00000118816	CCNI	4	-	77056248	77056323	77058506	77058635	77055149	77055380	77066248	77066405	5745	14641464	11,16	16162060	34,26	202	148	0.0156536	0.145207	0.99,0.985	0.972,0.983	0.01	1
9752	ENSG00000132780	NASP	1	+	45606481	45606591	45614292	45614366	45591222	45591270	45615012	45615201	9752	138154	418441	172247	374516	183	147	0.0156692	0.145217	0.21,0.219	0.27,0.278	-0.06	6
7377	ENSG00000186470	BTN3A2	6	+	26370321	26370603	26372896	26373097	26368720	26368912	26373275	26373296	7377	2,6	5,17	27,26	27,28	355	274	0.0157194	0.145549	0.236,0.214	0.436,0.417	-0.202	20.2
10903	ENSG00000198270	TMEM116	12	-	111936741	111936830	111937159	111937243	111933885	111934030	111938160	111938210	10903	34,41	4,13	42,39	2,4	157	162	0.0157776	0.145954	0.898,0.765	0.956,0.91	-0.102	10.2
5748	ENSG00000118816	CCNI	4	-	77056084	77056323	77058506	77058635	77055149	77055380	77066248	77066405	5748	14641464	67,75	16162060	123129	202	312	0.0158047	0.14607	0.971,0.968	0.953,0.961	0.013	1.3
3524	ENSG00000196922	ZNF252P	8	-	144994478	144994592	144996506	144996607	144978138	144978553	144999602	144999769	3524	43,26	45,52	12,10	35,34	174	187	0.0158825	0.146452	0.507,0.35	0.269,0.24	0.174	17.4
7670	ENSG00000165495	PKNOX2	11	+	125351283	125351392	125367845	125367985	125331818	125331925	125385550	125385722	7670	11,17	19,31	11,20	11,10	182	213	0.0158943	0.146452	0.404,0.391	0.539,0.701	-0.222	22.2
8277	ENSG00000109576	AADAT	4	-	170084724	170084828	170084925	170084999	170078508	170078583	170087115	170087248	8277	0,0	6,5	1,3	15,9	147	177	0.0158689	0.146452	0.0,0.0	0.074,0.286	-0.18	18
8691	ENSG00000110871	COQ5	12	-	120510016	120510123	120516566	120516753	120503969	120504081	120522213	120522363	8691	99141	16,33	147169	63,47	260	180	0.0159042	0.146452	0.811,0.747	0.618,0.713	0.114	11.4
9292	ENSG00000143727	ACP1	2	+	272036	272150	272191	272305	271865	271939	275139	275201	9292	510608	146170	454545	176213	187	187	0.0159434	0.146608	0.777,0.781	0.721,0.719	0.059	5.9
9317	ENSG00000140455	USP3	15	+	63537024	63537156	63553714	63553798	63532646	63532707	63556666	63556748	9317	43,40	31,35	30,29	42,44	205	157	0.0159502	0.146608	0.515,0.467	0.354,0.335	0.146	14.6
8430	ENSG00000090661	CERS4	19	+	8256890	8257077	8261687	8261844	8256617	8256710	8261929	8262421	8430	22,20	49,55	22,19	27,23	260	230	0.0159677	0.146635	0.284,0.243	0.419,0.422	-0.157	15.7
1791	ENSG00000172845	SP3	2	-	173956098	173956232	173963756	173963883	173918592	173918785	173964404	173964553	1791	66,84	96,77	30,20	51,58	200	207	0.0160651	0.147284	0.416,0.53	0.378,0.263	0.152	15.2
8017	ENSG00000198919	DZIP3	3	+	108644163	108644781	108646616	108646649	108642437	108642514	108647942	108648112	8017	99135	6,11	148181	5,4	691	106	0.0160676	0.147284	0.717,0.653	0.82,0.874	-0.162	16.2
10405	ENSG00000078369	GNB1	1	-	1852569	1852680	1853151	1853297	1839189	1839238	1890819	1891117	10405	18,17	5,4	2,1	4,1	219	184	0.0161489	0.147568	0.752,0.781	0.296,0.457	0.39	39
2120	ENSG00000144566	RAB5A	3	+	19950805	19951061	19970547	19970717	19947398	19947521	19975600	19975752	2120	333380	12,5	270321	2,3	329	243	0.0161464	0.147568	0.953,0.982	0.99,0.988	-0.021	2.1
5296	ENSG00000114956	DGUOK	2	+	73938909	73939022	73946718	73946888	73926825	73927052	73958145	73958245	5296	37,41	197204	50,63	133237	186	243	0.0161572	0.147568	0.197,0.208	0.329,0.258	-0.091	9.1
8893	ENSG00000154122	ANKH	5	-	14839072	14839233	14848775	14848863	14768974	14769191	14871351	14871778	8893	7,5	5,3	7,3	2,0	161	234	0.0161358	0.147568	0.67,0.708	0.836,1.0	-0.229	22.9
1958	ENSG00000237298	TTN-AS1	2	+	178535731	178535828	178591138	178591314	178528739	178528813	178597595	178597681	1958	12,6	5,7	9,9	2,1	170	249	0.0162791	0.148384	0.779,0.557	0.868,0.929	-0.231	23.1
246	ENSG00000164011	ZNF691	1	+	42849290	42849413	42849564	42849742	42846627	42846657	42850949	42852477	246	44,48	33,30	27,27	38,31	196	251	0.0162907	0.148384	0.631,0.672	0.476,0.527	0.15	15
7445	ENSG00000029364	SLC39A9	14	+	69428561	69428769	69441831	69441972	69424093	69424202	69442068	69442266	7445	8,7	14,14	0,3	6,12	281	214	0.0162737	0.148384	0.303,0.276	0.0,0.16	0.209	20.9
1326	ENSG00000108423	TUBD1	17	-	59878102	59878334	59886082	59886230	59866608	59866749	59892696	59892893	1326	16,26	43,77	28,23	28,42	221	305	0.0163924	0.148976	0.339,0.318	0.58,0.43	-0.176	17.6
3258	ENSG00000173818	ENDOV	17	+	80417780	80417945	80422205	80422245	80415649	80415821	80423519	80423632	3258	8,5	18,14	10,10	10,6	238	113	0.0164	0.148976	0.174,0.145	0.322,0.442	-0.223	22.3
5790	ENSG00000143537	ADAM15	1	+	155061575	155061646	155061903	155061975	155061417	155061489	155062244	155062369	5790	1,5	25,26	0,1	20,10	144	145	0.0163872	0.148976	0.039,0.162	0.0,0.091	0.055	5.5
10300	ENSG00000254560	BBOX1-AS1	11	-	27218658	27218853	27219686	27219815	27217316	27217480	27220046	27220113	10300	13,30	3,0	16,11	4,4	202	268	0.0164339	0.149015	0.852,1.0	0.841,0.785	0.113	11.3
5744	ENSG00000118816	CCNI	4	-	77056248	77056323	77058506	77058676	77055149	77055380	77066248	77066405	5744	849802	11,16	9121169	34,26	243	148	0.0164339	0.149015	0.979,0.968	0.942,0.965	0.02	2
6569	ENSG00000205629	LCMT1	16	+	25140170	25140247	25161101	25161188	25132401	25132523	25164597	25164718	6569	57,64	35,37	115145	37,55	150	160	0.0165356	0.149802	0.635,0.649	0.768,0.738	-0.111	11.1
2301	ENSG00000163870	TPRA1	3	-	127575748	127575809	127575939	127576050	127575402	127575505	127576616	127576696	2301	122142	56,46	63,62	39,42	184	134	0.016578	0.150051	0.613,0.692	0.541,0.518	0.123	12.3
9445	ENSG00000149182	ARFGAP2	11	-	47172280	47172333	47175181	47175313	47171663	47171800	47175850	47175923	9445	104130	57,59	102,96	31,29	205	126	0.0166519	0.150585	0.529,0.575	0.669,0.67	-0.117	11.7
8163	ENSG00000099889	ARVCF	22	-	19990584	19990812	20010454	20010508	19981932	19982091	20016588	20016808	8163	2,1	19,17	4,2	8,6	127	301	0.0166855	0.150753	0.2,0.122	0.542,0.441	-0.331	33.1
5297	ENSG00000114956	DGUOK	2	+	73938909	73939022	73957124	73957240	73926825	73927052	73958145	73958245	5297	37,41	118124	50,63	110108	186	189	0.0167168	0.150766	0.242,0.251	0.316,0.372	-0.097	9.7
7160	ENSG00000100577	GSTZ1	14	+	77327472	77327552	77327911	77328037	77326837	77326905	77329122	77329201	7160	15,15	79103	10,9	96149	153	199	0.0167468	0.150766	0.198,0.159	0.119,0.073	0.082	8.2
7326	ENSG00000133612	AGAP3	7	+	151120519	151120567	151122724	151122921	151119986	151120145	151123793	151123876	7326	4,17	33,42	5,5	40,89	121	270	0.0167232	0.150766	0.213,0.475	0.218,0.111	0.179	17.9
8513	ENSG00000100239	PPP6R2	22	+	50391866	50392015	50393749	50393799	50388985	50389111	50393892	50394135	8513	2,3	7,7	2,7	1,4	222	123	0.0167354	0.150766	0.137,0.192	0.526,0.492	-0.345	34.5
1099	ENSG00000162623	TYW3	1	+	74759829	74759973	74761857	74762009	74752291	74752425	74763893	74764400	1099	8,2	1,0	4,8	3,1	217	225	0.0168497	0.151392	0.892,1.0	0.58,0.892	0.21	21
423	ENSG00000144935	TRPC1	3	+	142780833	142781029	142796122	142796177	142748257	142748460	142802168	142802344	423	76,89	2,1	71,63	6,3	269	128	0.0168765	0.151392	0.948,0.977	0.849,0.909	0.083	8.3
6973	ENSG00000140025	EFCAB11	14	-	89823186	89823270	89830947	89831163	89794668	89797324	89931540	89931631	6973	4,4	2,1	3,13	0,0	289	157	0.016853	0.151392	0.521,0.685	1.0,1.0	-0.397	39.7
9794	ENSG00000103707	MTFMT	15	-	65023671	65023770	65025056	65025228	65020196	65020272	65026830	65027040	9794	0,1	4,4	2,5	11,22	245	172	0.016863	0.151392	0.0,0.149	0.113,0.138	-0.051	5.1
145	ENSG00000245680	ZNF585B	19	-	37195880	37196019	37198938	37199054	37190023	37190150	37207039	37207254	145	19,20	1,5	9,10	1,0	189	212	0.0169049	0.151513	0.955,0.818	0.91,1.0	-0.069	6.9
1230	ENSG00000089154	GCN1	12	-	120144634	120144763	120144922	120145061	120144305	120144448	120145261	120145330	1230	201221	68,67	115112	48,67	212	202	0.0169444	0.151731	0.738,0.759	0.695,0.614	0.094	9.4
7824	ENSG00000129197	RPAIN	17	+	5426235	5426299	5428070	5428211	5425970	5426082	5432541	5432876	7824	57,41	127128	88130	135236	137	214	0.0170415	0.152465	0.412,0.333	0.505,0.462	-0.111	11.1
9346	ENSG00000077782	FGFR1	8	-	38421796	38421941	38423024	38423175	38419532	38419735	38424508	38424699	9346	6,7	218230	0,0	142164	224	218	0.0170593	0.152489	0.026,0.029	0.0,0.0	0.028	2.8
1034	ENSG00000105968	H2AFV	7	-	44835528	44835658	44843276	44843354	44834227	44834562	44847968	44848021	1034	165191	562640	105101	427546	151	203	0.0170823	0.152559	0.283,0.286	0.248,0.199	0.061	6.1
5059	ENSG00000226686	LINC01535	19	+	37257011	37257394	37262354	37262434	37256726	37256814	37262541	37262655	5059	16,12	16,13	5,19	2,6	456	153	0.0171114	0.152599	0.251,0.236	0.456,0.515	-0.242	24.2
9515	ENSG00000259673	IQCH-AS1	15	-	67442284	67442407	67459691	67459975	67430320	67430400	67518999	67519102	9515	15,2	0,1	4,3	5,0	357	196	0.017117	0.152599	1.0,0.523	0.305,1.0	0.109	10.9
9607	ENSG00000266338	NBPF15	1	-	144442816	144442917	144448226	144448350	144440140	144440295	144448774	144448916	9607	8,15	7,2	13,8	20,12	197	174	0.0172358	0.153522	0.502,0.869	0.365,0.371	0.318	31.8
4086	ENSG00000237651	C2orf74	2	+	61159317	61159439	61160529	61160603	61157861	61158012	61162841	61162955	4086	6,4	0,0	13,24	1,3	195	147	0.0173595	0.153808	1.0,1.0	0.907,0.858	0.117	11.7
4583	ENSG00000085788	DDHD2	8	+	38246232	38246300	38247712	38247835	38245741	38245950	38249707	38249747	4583	24,27	92110	72,96	157261	141	196	0.0173076	0.153808	0.266,0.254	0.389,0.338	-0.104	10.4
6059	ENSG00000079134	THOC1	18	-	260185	260304	264025	264092	259681	259730	265302	265363	6059	29,27	33,57	12,15	47,44	140	192	0.0173293	0.153808	0.547,0.394	0.259,0.319	0.181	18.1
6928	ENSG00000225470	JPX	X	+	73962730	73962801	73994839	73994961	73944583	73944662	73998767	73998844	6928	8,4	247246	3,0	234275	144	195	0.01734	0.153808	0.042,0.022	0.017,0.0	0.024	2.4
7065	ENSG00000100462	PRMT5	14	-	22927525	22927614	22928125	22928211	22924878	22925040	22928496	22928615	7065	161137	12,16	225250	47,31	159	162	0.0172892	0.153808	0.932,0.897	0.83,0.892	0.054	5.4
9229	ENSG00000176208	ATAD5	17	+	30860429	30860612	30865703	30865813	30858160	30858323	30868332	30868412	9229	81102	8,10	131189	24,36	256	183	0.0173523	0.153808	0.879,0.879	0.796,0.79	0.086	8.6
70	ENSG00000223745	RP4-717I23.3	1	-	93305387	93305470	93318167	93318228	93264644	93264772	93324634	93324729	70	1,0	10,15	1,4	17,20	134	156	0.0175885	0.1557	0.104,0.0	0.064,0.189	-0.075	7.5
572	ENSG00000140553	UNC45A	15	+	90944891	90945063	90946613	90946914	90942911	90943082	90947795	90947890	572	135143	303297	109133	172195	245	374	0.0178121	0.157305	0.405,0.424	0.492,0.51	-0.087	8.7
5875	ENSG00000198087	CD2AP	6	+	47503279	47503440	47526627	47526740	47477788	47478248	47533601	47533755	5875	126108	1,7	179151	0,0	234	186	0.0178166	0.157305	0.99,0.925	1.0,1.0	-0.042	4.2
6789	ENSG00000175309	PHYKPL	5	-	178215275	178215430	178222354	178222580	178214795	178214885	178222851	178222934	6789	188215	80,80	251251	130158	299	228	0.0178048	0.157305	0.642,0.672	0.596,0.548	0.085	8.5
3237	ENSG00000121940	CLCC1	1	-	108954369	108954472	108962308	108962492	108950308	108950448	108963360	108963450	3237	72,73	0,2	51,64	1,6	257	176	0.0178595	0.157461	1.0,0.962	0.972,0.88	0.055	5.5
9844	ENSG00000215472	RPL17-C18orf32	18	-	49491563	49491584	49491625	49491833	49490802	49490927	49492457	49492479	9844	579540	3,0	9411320	8,12	281	94	0.0178656	0.157461	0.985,1.0	0.975,0.974	0.018	1.8
5747	ENSG00000118816	CCNI	4	-	77056084	77056323	77058506	77058676	77055149	77055380	77066248	77066405	5747	849802	67,75	9121169	123129	243	312	0.0179949	0.158323	0.942,0.932	0.905,0.921	0.024	2.4
9808	ENSG00000280987	MATR3	5	+	139279050	139279129	139314674	139314736	139276120	139276150	139315696	139315738	9808	3,3	324394	13,6	316400	152	135	0.017989	0.158323	0.008,0.007	0.035,0.013	-0.017	1.7
7361	ENSG00000095485	CWF19L1	10	-	100250109	100250178	100250247	100250332	100246794	100246935	100253420	100253539	7361	97,70	0,0	80126	4,4	158	142	0.018107	0.159171	1.0,1.0	0.947,0.966	0.044	4.4
488	ENSG00000025423	HSD17B6	12	+	56773833	56774165	56781973	56782232	56763203	56763414	56784852	56785016	488	48,86	50,38	66,49	75,89	405	332	0.0181365	0.159291	0.44,0.65	0.419,0.311	0.18	18
8989	ENSG00000255717	SNHG1	11	-	62854518	62854551	62854887	62854970	62853800	62853833	62855132	62855216	8989	13,6	24,44	26,18	32,32	156	106	0.0181671	0.159421	0.269,0.085	0.356,0.277	-0.139	13.9
2858	ENSG00000175287	PHYHD1	9	+	128936582	128936645	128940382	128940497	128936447	128936503	128941444	128941571	2858	129107	56,45	125121	82,80	136	188	0.0181906	0.159489	0.761,0.767	0.678,0.676	0.087	8.7
4629	ENSG00000012660	ELOVL5	6	-	53287861	53287942	53290400	53290535	53276178	53276256	53291775	53291963	4629	3,1	0,5	2,6	0,1	208	154	0.0184282	0.161431	1.0,0.129	1.0,0.816	-0.343	34.3
2087	ENSG00000144233	AMMECR1L	2	-	127869453	127869544	127870761	127870928	127866899	127866996	127871248	127871359	2087	92,84	45,53	41,55	46,44	240	164	0.0185539	0.162391	0.583,0.52	0.379,0.461	0.131	13.1
7811	ENSG00000008517	IL32	16	+	3067553	3067613	3067983	3068010	3067376	3067415	3068179	3068239	7811	2,5	0,5	2,2	1,0	133	100	0.01859	0.162566	1.0,0.429	0.601,1.0	-0.086	8.6
10861	ENSG00000092841	MYL6	12	+	56159588	56159622	56159622	56159705	56158683	56158711	56159974	56160148	10861	7,1	142119	1,0	113142	107	156	0.0186525	0.16283	0.067,0.012	0.013,0.0	0.033	3.3
3412	ENSG00000108509	CAMTA2	17	-	4981677	4981831	4982088	4982227	4981224	4981359	4982756	4982892	3412	11,11	72,70	7,3	78,78	212	227	0.018645	0.16283	0.141,0.144	0.088,0.04	0.078	7.8
9273	ENSG00000100401	RANGAP1	22	-	41285362	41285518	41285543	41285697	41280932	41281082	41285985	41286251	9273	40,39	11,1	16,7	11,2	227	229	0.0187628	0.163651	0.786,0.975	0.595,0.779	0.194	19.4
3481	ENSG00000006125	AP2B1	17	+	35600936	35600952	35600985	35601071	35598229	35598335	35605704	35605840	3481	1,0	5,3	1,2	5,3	89	159	0.018784	0.163693	0.263,0.0	0.263,0.544	-0.272	27.2
4928	ENSG00000204120	GIGYF2	2	+	232724573	232724691	232734416	232734486	232703423	232703489	232735154	232735238	4928	15,20	12,26	11,7	19,31	191	143	0.0188711	0.16431	0.483,0.365	0.302,0.145	0.201	20.1
10246	ENSG00000204764	RANBP17	5	+	170983064	170983245	171028871	171028989	170968241	170968377	171170129	171170203	10246	9,11	32,13	4,5	26,32	254	191	0.0189501	0.164666	0.175,0.389	0.104,0.105	0.178	17.8
1451	ENSG00000234741	GAS5	1	-	173864256	173864304	173864483	173864703	173863910	173864075	173865228	173865282	1451	204168	15601433	272331	15622104	293	121	0.0189493	0.164666	0.051,0.046	0.067,0.061	-0.015	1.5
6058	ENSG00000136153	LMO7	13	+	75713181	75713252	75727028	75727098	75623270	75623320	75760931	75761038	6058	2,1	10,19	3,4	9,5	144	143	0.0189609	0.164666	0.166,0.05	0.249,0.443	-0.238	23.8
2761	ENSG00000126768	TIMM17B	X	-	48895347	48895454	48895994	48896144	48895037	48895101	48896758	48896858	2761	2,5	10,6	2,0	14,4	223	180	0.0190646	0.164785	0.139,0.402	0.103,0.0	0.219	21.9
498	ENSG00000157578	LCA5L	21	-	39422975	39423490	39444134	39444201	39420705	39420843	39445724	39445777	498	4,5	85,93	0,2	37,79	140	588	0.0190289	0.164785	0.165,0.184	0.0,0.096	0.127	12.7
6291	ENSG00000140105	WARS	14	-	100369086	100369258	100374135	100374265	100361729	100361921	100375510	100375607	6291	36,30	445497	26,26	589636	203	245	0.019065	0.164785	0.089,0.068	0.051,0.047	0.029	2.9
6600	ENSG00000111364	DDX55	12	+	123606079	123606159	123607599	123607662	123605930	123605981	123608679	123608829	6600	7,3	83,61	7,12	42,66	153	136	0.0190728	0.164785	0.07,0.042	0.129,0.139	-0.078	7.8
7447	ENSG00000035681	NSMAF	8	-	58637224	58637389	58639967	58640102	58635467	58635546	58642983	58643073	7447	0,0	4,1	0,3	4,0	208	238	0.019017	0.164785	0.0,0.0	0.0,1.0	-0.5	50
8013	ENSG00000104613	INTS10	8	+	19819572	19819676	19820378	19820518	19818274	19818342	19822438	19822520	8013	90,75	131130	75,73	182168	177	213	0.0190642	0.164785	0.453,0.41	0.332,0.343	0.094	9.4
3722	ENSG00000169964	TMEM42	3	+	44862357	44862527	44864196	44864343	44861868	44862116	44865039	44865670	3722	18,18	98,95	17,33	68,67	243	220	0.0191223	0.164813	0.143,0.146	0.185,0.308	-0.102	10.2
6111	ENSG00000205581	HMGN1	21	-	39347246	39347292	39347459	39347478	39345136	39345274	39348291	39348339	6111	2,8	1,1	3,7	2,5	92	119	0.0191082	0.164813	0.721,0.912	0.66,0.644	0.164	16.4
7491	ENSG00000129158	SERGEF	11	-	17878207	17878244	17988596	17988755	17788154	17788413	17992930	17992993	7491	95,82	27,14	77113	13,6	232	110	0.0191251	0.164813	0.625,0.735	0.737,0.899	-0.138	13.8
5637	ENSG00000128595	CALU	7	+	128754261	128754268	128754528	128754722	128748572	128748804	128758870	128759037	5637	4,2	148139	0,1	94175	80	267	0.0191479	0.164868	0.083,0.046	0.0,0.019	0.055	5.5
6360	ENSG00000110987	BCL7A	12	+	122043885	122044053	122054804	122054926	122021885	122022183	122059091	122060905	6360	275335	242285	106111	124141	241	195	0.0191763	0.164972	0.479,0.487	0.409,0.389	0.084	8.4
3575	ENSG00000101557	USP14	18	+	166786	166819	178932	179037	163307	163453	180235	180339	3575	51,40	104129	27,23	114109	106	178	0.0192149	0.165163	0.452,0.342	0.285,0.262	0.124	12.4
6788	ENSG00000175309	PHYKPL	5	-	178215275	178215430	178222354	178222598	178214795	178214885	178222851	178222934	6788	164176	80,80	210213	130158	317	228	0.0193242	0.165961	0.596,0.613	0.537,0.492	0.09	9
1447	ENSG00000086758	HUWE1	X	-	53680070	53680186	53686165	53686368	53654062	53654131	53686587	53686728	1447	19,20	38,38	36,24	39,22	276	189	0.0193544	0.166079	0.255,0.265	0.387,0.428	-0.147	14.7
5726	ENSG00000269609	RPARP-AS1	10	+	102451398	102451555	102452089	102452187	102450186	102450360	102455336	102456293	5726	28,23	22,20	11,12	19,22	230	171	0.0194182	0.166202	0.486,0.461	0.301,0.289	0.179	17.9
7116	ENSG00000138629	UBL7	15	-	74452295	74452378	74456551	74456671	74450801	74450859	74458683	74458896	7116	153198	11,16	201212	21,36	193	156	0.0194075	0.166202	0.918,0.909	0.886,0.826	0.057	5.7
8703	ENSG00000103342	GSPT1	16	-	11879433	11879559	11880067	11880271	11877406	11877580	11883014	11883095	8703	9,6	0,1	5,1	2,1	277	199	0.0194125	0.166202	1.0,0.812	0.642,0.418	0.376	37.6
5336	ENSG00000138381	ASNSD1	2	+	189665379	189665451	189666040	189667596	189663900	189663954	189667763	189667945	5336	8,7	33603404	0,0	22422860	145	1629	0.0194433	0.166275	0.026,0.023	0.0,0.0	0.025	2.5
7446	ENSG00000035681	NSMAF	8	-	58637233	58637389	58639967	58640102	58635467	58635546	58642983	58643073	7446	0,0	4,1	0,3	3,0	208	229	0.0195317	0.166541	0.0,0.0	0.0,1.0	-0.5	50
7746	ENSG00000179818	PCBP1-AS1	2	-	70053730	70053812	70055713	70055910	70051202	70051305	70083506	70083687	7746	70,56	33,41	9,4	0,2	270	155	0.0195406	0.166541	0.549,0.439	1.0,0.534	-0.273	27.3
7750	ENSG00000179818	PCBP1-AS1	2	-	70053730	70053812	70055713	70055910	70051202	70051305	70083537	70083687	7750	71,57	34,41	9,4	0,2	270	155	0.0195259	0.166541	0.545,0.444	1.0,0.534	-0.272	27.2
9767	ENSG00000156374	PCGF6	10	-	103314185	103314272	103326533	103326632	103303126	103303961	103333924	103333952	9767	82,69	100121	91103	80103	172	160	0.0195168	0.166541	0.433,0.347	0.514,0.482	-0.108	10.8
8876	ENSG00000002822	MAD1L1	7	-	2002064	2002121	2014501	2014642	1980485	1980541	2069193	2069338	8876	63,90	15,18	71,50	30,19	214	130	0.01957	0.166651	0.718,0.752	0.59,0.615	0.132	13.2
10954	ENSG00000166441	RPL27A	11	+	8684717	8684724	8684725	8684892	8684005	8684081	8685677	8685847	10954	237282	1122512162	117384	1103016560	80	240	0.0196245	0.166913	0.06,0.065	0.031,0.065	0.014	1.4
9989	ENSG00000141627	DYM	18	-	49118743	49118926	49163684	49163787	49097401	49097515	49257009	49257104	9989	53,67	135204	126161	258295	176	256	0.0196339	0.166913	0.363,0.323	0.415,0.443	-0.086	8.6
144	ENSG00000245680	ZNF585B	19	-	37199215	37199357	37199399	37199497	37198938	37199054	37207039	37207254	144	4,4	0,0	5,7	4,0	171	215	0.0196798	0.167162	1.0,1.0	0.611,1.0	0.195	19.5
1660	ENSG00000123200	ZC3H13	13	-	46023850	46023954	46038896	46038944	46020448	46020557	46042163	46042275	1660	3,0	1,2	3,1	0,0	121	177	0.0197089	0.167268	0.814,0.0	1.0,1.0	-0.593	59.3
9971	ENSG00000270800	RPS10-NUDT3	6	-	34341861	34341972	34418368	34418424	34295640	34295685	34421729	34421807	9971	19911965	150121	19662472	113106	129	184	0.019726	0.167272	0.95,0.959	0.961,0.971	-0.012	1.2
2507	ENSG00000079785	DDX1	2	+	15607174	15607313	15613223	15613284	15606149	15606264	15617243	15617342	2507	233261	94124	409524	141150	212	134	0.0198183	0.167835	0.61,0.571	0.647,0.688	-0.077	7.7
5713	ENSG00000214293	APTR	7	-	77661197	77661333	77684089	77684251	77659092	77659318	77685201	77685328	5713	113100	2,2	96112	7,5	235	209	0.0198257	0.167835	0.98,0.978	0.924,0.952	0.041	4.1
168	ENSG00000198105	ZNF248	10	-	37856434	37856532	37857184	37857248	37856295	37856337	37857581	37857636	168	7,2	10,12	3,1	16,31	137	171	0.0198434	0.167845	0.466,0.172	0.19,0.039	0.205	20.5
2246	ENSG00000144381	HSPD1	2	-	197490526	197490664	197490937	197491042	197490196	197490296	197493323	197493492	2246	1,2	9,11	10,10	17,25	178	211	0.0198723	0.167947	0.116,0.177	0.411,0.322	-0.22	22
273	ENSG00000137700	SLC37A4	11	-	119026936	119027095	119027627	119027770	119025966	119026080	119028193	119028426	273	17,14	78,78	34,22	64,79	216	232	0.0198936	0.167986	0.19,0.162	0.363,0.23	-0.12	12
1414	ENSG00000039650	PNKP	19	-	49861768	49861881	49862043	49862082	49861607	49861695	49862184	49862281	1414	4,1	40,37	0,1	31,55	112	186	0.0200088	0.168818	0.142,0.043	0.0,0.029	0.078	7.8
1516	ENSG00000234741	GAS5	1	-	173865472	173865547	173866527	173866567	173865228	173865282	173866760	173866796	1516	19361995	35,22	18242659	45,56	113	148	0.0200628	0.16899	0.986,0.992	0.982,0.984	0.006	0.6
571	ENSG00000188732	FAM221A	7	+	23692182	23692253	23698191	23698299	23691389	23691596	23700785	23700868	571	1,0	11,20	1,4	12,37	144	181	0.02006	0.16899	0.103,0.0	0.095,0.12	-0.056	5.6
3055	ENSG00000214046	SMIM7	19	-	16654049	16654125	16659394	16659447	16647095	16647261	16659958	16660000	3055	183192	9,11	149218	3,5	126	149	0.0203013	0.170785	0.96,0.954	0.983,0.981	-0.025	2.5
5299	ENSG00000114956	DGUOK	2	+	73938909	73939022	73946718	73946906	73926825	73927052	73957124	73957240	5299	37,43	227236	50,63	154273	186	261	0.0203097	0.170785	0.186,0.204	0.313,0.245	-0.084	8.4
7026	ENSG00000126456	IRF3	19	-	49664442	49664673	49664673	49664846	49663342	49663514	49665630	49665705	7026	115,73	24,26	124153	19,22	246	304	0.02035	0.170981	0.856,0.776	0.89,0.896	-0.077	7.7
9352	ENSG00000114120	SLC25A36	3	+	140966347	140966434	140966999	140967036	140963126	140963227	140970926	140970993	9352	28,16	10,6	33,37	31,25	160	110	0.020379	0.171081	0.658,0.647	0.423,0.504	0.189	18.9
10429	ENSG00000116871	MAP7D1	1	+	36174897	36175008	36176198	36176581	36173363	36173478	36176696	36176842	10429	228243	647718	80,80	346299	184	456	0.020627	0.17298	0.466,0.456	0.364,0.399	0.08	8
3496	ENSG00000232022	FAAHP1	1	+	46455819	46455957	46477347	46477504	46442861	46443037	46482209	46482493	3496	2,5	1,2	5,5	0,0	211	230	0.0206395	0.17298	0.686,0.732	1.0,1.0	-0.291	29.1
279	ENSG00000163702	IL17RC	3	+	9930027	9930149	9930399	9930459	9929851	9929897	9930894	9930943	279	33,21	16,17	17,24	6,3	195	133	0.0207221	0.173528	0.584,0.457	0.659,0.845	-0.232	23.2
9307	ENSG00000125107	CNOT1	16	-	58526458	58526508	58527922	58528105	58525988	58526138	58528474	58528648	9307	1,4	4,0	10,3	0,1	256	123	0.0207712	0.173795	0.107,1.0	1.0,0.59	-0.241	24.1
254	ENSG00000163382	APOA1BP	1	+	156592100	156592209	156592364	156592479	156591761	156591986	156592556	156592670	254	332367	137172	241254	140163	182	188	0.020809	0.173823	0.715,0.688	0.64,0.617	0.073	7.3
900	ENSG00000112715	VEGFA	6	+	43780731	43780785	43781955	43782052	43778888	43778918	43784540	43784562	900	13,21	207202	5,6	113164	127	170	0.0208013	0.173823	0.078,0.122	0.056,0.047	0.049	4.9
1809	ENSG00000165983	PTER	10	+	16437362	16437490	16467131	16467210	16436983	16437047	16486351	16486617	1809	7,12	8,10	16,15	4,6	201	152	0.0208367	0.173871	0.398,0.476	0.752,0.654	-0.266	26.6
6334	ENSG00000157800	SLC37A3	7	-	140369589	140369682	140380281	140380390	140364458	140364491	140382437	140382596	6334	78104	73,83	78,78	42,43	182	166	0.0208493	0.173871	0.494,0.533	0.629,0.623	-0.112	11.2
4337	ENSG00000146963	LUC7L2	7	+	139363365	139363452	139365208	139365326	139363175	139363259	139371386	139371463	4337	3,9	14,21	11,10	6,14	160	191	0.0209427	0.174361	0.204,0.338	0.686,0.46	-0.302	30.2
8941	ENSG00000276234	TADA2A	17	+	37442569	37442652	37444695	37444768	37440504	37440662	37458523	37458587	8941	6,2	31,45	9,9	27,36	156	146	0.0209386	0.174361	0.153,0.04	0.238,0.19	-0.117	11.7
3238	ENSG00000121940	CLCC1	1	-	108954369	108954472	108962308	108962464	108950308	108950448	108963360	108963450	3238	70,63	0,2	49,63	1,6	229	176	0.0209635	0.17439	1.0,0.96	0.974,0.89	0.048	4.8
8232	ENSG00000176124	DLEU1	13	+	50433412	50433550	50527865	50528064	50415088	50415202	50528179	50528534	8232	6,2	5,9	2,15	2,3	211	272	0.0210145	0.17467	0.607,0.223	0.563,0.866	-0.299	29.9
7053	ENSG00000090316	MAEA	4	+	1315396	1315600	1322380	1322503	1311978	1312161	1327626	1327703	7053	160148	65,89	143151	112111	277	196	0.0210696	0.174984	0.635,0.541	0.475,0.49	0.106	10.6
11080	ENSG00000055211	GINM1	6	+	149572506	149572603	149578821	149578981	149572284	149572344	149579833	149579990	11080	213213	261267	142174	253285	170	233	0.0211594	0.175584	0.528,0.522	0.435,0.456	0.08	8
8174	ENSG00000198780	FAM169A	5	-	74813839	74814019	74834425	74834597	74805155	74805284	74840073	74840173	8174	43,37	82,56	17,23	59,61	245	253	0.0212261	0.175993	0.351,0.406	0.229,0.28	0.124	12.4
4256	ENSG00000198176	TFDP1	13	+	113623179	113623286	113631622	113631905	113585773	113585849	113633119	113633285	4256	105112	171208	89,95	104116	180	356	0.0212631	0.176155	0.548,0.516	0.629,0.618	-0.091	9.1
9603	ENSG00000266338	NBPF15	1	-	144442816	144442920	144448226	144448350	144440140	144440295	144448774	144448916	9603	8,15	8,3	13,8	23,13	197	177	0.0213267	0.176537	0.473,0.818	0.337,0.356	0.299	29.9
11185	ENSG00000169905	TOR1AIP2	1	-	179856057	179856170	179865730	179865854	179852631	179852811	179877692	179877790	11185	64,60	48,55	25,28	12,11	197	186	0.0214558	0.177292	0.557,0.507	0.663,0.706	-0.152	15.2
3295	ENSG00000170502	NUDT9	4	+	87438276	87438372	87441828	87441915	87434980	87435220	87449141	87449253	3295	60,84	27,47	59,67	47,59	169	160	0.021442	0.177292	0.678,0.629	0.543,0.518	0.123	12.3
5831	ENSG00000187607	ZNF286A	17	+	15701151	15701240	15706476	15706501	15699739	15699777	15708154	15708247	5831	5,13	5,9	4,4	10,10	162	98	0.0214708	0.177292	0.377,0.466	0.195,0.195	0.226	22.6
1798	ENSG00000172845	SP3	2	-	173956024	173956232	173963760	173963883	173918592	173918785	173964404	173964553	1798	65,81	193207	31,22	117112	196	281	0.0215463	0.17777	0.326,0.359	0.275,0.22	0.095	9.5
3268	ENSG00000165675	ENOX2	X	-	130679541	130679748	130688862	130689018	130669964	130670198	130703119	130703254	3268	67,60	116109	166159	189205	229	280	0.0215812	0.177913	0.414,0.402	0.518,0.487	-0.094	9.4
801	ENSG00000136717	BIN1	2	-	127052254	127052362	127057472	127057601	127051153	127051243	127059010	127059155	801	43,26	2,3	19,19	0,0	202	181	0.0216063	0.177974	0.951,0.886	1.0,1.0	-0.082	8.2
2137	ENSG00000058804	NDC1	1	-	53793228	53793279	53796688	53796804	53789132	53789196	53796898	53797144	2137	225197	71,69	268324	67,66	189	124	0.0216893	0.178366	0.675,0.652	0.724,0.763	-0.08	8
2962	ENSG00000279968	GVQW2	6	-	138730182	138730286	138750127	138750269	138725210	138727493	138764256	138764378	2962	2,7	19,21	1,0	1,6	215	177	0.0216852	0.178366	0.08,0.215	0.452,0.0	-0.079	7.9
2326	ENSG00000095906	NUBP2	16	+	1783879	1784066	1785726	1785902	1782994	1783036	1786536	1786655	2326	13,17	20,19	12,17	8,7	260	249	0.0219583	0.180219	0.384,0.461	0.59,0.699	-0.222	22.2
4546	ENSG00000273749	CYFIP1	15	-	22927905	22928028	22932222	22932340	22925981	22926107	22933801	22933893	4546	54,70	44,38	94107	44,33	191	196	0.0219619	0.180219	0.557,0.654	0.687,0.769	-0.122	12.2
8030	ENSG00000177565	TBL1XR1	3	-	177064919	177065022	177079826	177079945	177053772	177053918	177098465	177098541	8030	9,4	78,74	0,4	53,83	192	176	0.0219683	0.180219	0.096,0.047	0.0,0.042	0.051	5.1
4516	ENSG00000144785	RP11-977G19.10	12	-	56291630	56291793	56298608	56298691	56286594	56286645	56300159	56300220	4516	15,14	11,8	10,7	14,15	156	236	0.0220945	0.181107	0.674,0.726	0.519,0.414	0.233	23.3
10079	ENSG00000147099	HDAC8	X	-	72330576	72330768	72330815	72330876	72329515	72330076	72351732	72351838	10079	5,0	9,6	8,13	7,8	134	265	0.0221519	0.181429	0.524,0.0	0.693,0.763	-0.466	46.6
9068	ENSG00000122203	KIAA1191	5	-	176352621	176352748	176359480	176359570	176350612	176350737	176359810	176359918	9068	52,52	277274	82,90	297325	163	200	0.0222723	0.182268	0.187,0.189	0.253,0.254	-0.066	6.6
10161	ENSG00000143458	GABPB2	1	+	151088469	151088517	151090405	151090573	151088157	151088297	151093191	151093386	10161	4,2	122137	4,5	51,59	121	241	0.0223248	0.182549	0.061,0.028	0.135,0.144	-0.095	9.5
2051	ENSG00000164896	FASTK	7	-	151076912	151077027	151077100	151077144	151076625	151076832	151077309	151077401	2051	12,6	127,79	2,3	83,67	117	188	0.0223724	0.182642	0.132,0.109	0.037,0.067	0.068	6.8
6305	ENSG00000115970	THADA	2	-	43428099	43428231	43430212	43430302	43397970	43398139	43498832	43498955	6305	4,1	36,50	7,5	46,21	163	205	0.022365	0.182642	0.123,0.025	0.161,0.23	-0.122	12.2
10203	ENSG00000157193	LRP8	1	-	53275630	53275753	53280586	53280715	53271226	53271346	53289566	53289689	10203	11,17	11,12	6,14	13,27	202	196	0.022552	0.18302	0.492,0.579	0.309,0.335	0.213	21.3
10520	ENSG00000109046	WSB1	17	+	27307743	27307919	27308603	27308748	27306781	27306882	27309099	27309272	10520	101,83	24,28	198325	80152	249	218	0.0225794	0.18302	0.787,0.722	0.684,0.652	0.086	8.6
1061	ENSG00000203995	ZYG11A	1	+	52881470	52881665	52885832	52885894	52877924	52877969	52886955	52887053	1061	53,27	9,3	36,81	15,23	268	135	0.022607	0.18302	0.748,0.819	0.547,0.64	0.19	19
10809	ENSG00000013374	NUB1	7	+	151345674	151345762	151346233	151346392	151345347	151345466	151349072	151349240	10809	2,1	0,0	4,0	0,4	161	232	0.0226371	0.18302	1.0,1.0	1.0,0.0	0.5	50
10977	ENSG00000096060	FKBP5	6	-	35643276	35643348	35684337	35684485	35642719	35642843	35688803	35688937	10977	2,1	0,3	0,0	5,1	221	145	0.0226216	0.18302	1.0,0.179	0.0,0.0	0.59	59
405	ENSG00000109113	RAB34	17	-	28716902	28716994	28717212	28717593	28715992	28716058	28718121	28718222	405	238331	55,80	139,88	41,62	454	165	0.0225109	0.18302	0.611,0.601	0.552,0.34	0.16	16
4801	ENSG00000198363	ASPH	8	-	61525976	61526112	61548070	61548208	61518031	61518123	61553030	61553120	4801	163141	175158	158158	109136	211	209	0.0225536	0.18302	0.48,0.469	0.589,0.535	-0.088	8.8
5122	ENSG00000272647	GS1-259H13.13	7	+	99561887	99561973	99597935	99597994	99560532	99560695	99600204	99600285	5122	44,20	1,0	26,31	4,1	159	132	0.0225904	0.18302	0.973,1.0	0.844,0.963	0.083	8.3
5364	ENSG00000119509	INVS	9	+	100131869	100131954	100154363	100154454	100126382	100126549	100226061	100226235	5364	3,4	1,1	5,3	5,6	158	164	0.0225361	0.18302	0.757,0.806	0.509,0.342	0.356	35.6
6400	ENSG00000169139	UBE2V2	8	+	48043498	48043626	48048129	48048184	48043032	48043181	48049852	48049978	6400	24,23	2,0	33,25	1,7	201	128	0.0224458	0.18302	0.884,1.0	0.955,0.695	0.117	11.7
6655	ENSG00000008083	JARID2	6	+	15410223	15410365	15452005	15452220	15374116	15374252	15468541	15468718	6655	69,55	53,43	37,33	15,15	215	288	0.0226549	0.18302	0.636,0.631	0.768,0.747	-0.124	12.4
6796	ENSG00000008710	PKD1	16	-	2092479	2092592	2092953	2093046	2092046	2092188	2093543	2093738	6796	26,19	122,94	5,0	39,16	166	186	0.0226047	0.18302	0.193,0.185	0.126,0.0	0.126	12.6
6836	ENSG00000173272	MZT2A	2	-	131485944	131486181	131491465	131491597	131483957	131484218	131491875	131492024	6836	2,3	22,29	0,1	10,10	205	310	0.0225803	0.18302	0.121,0.135	0.0,0.131	0.063	6.3
827	ENSG00000163138	PACRGL	4	+	20701757	20701884	20702140	20702221	20700458	20700747	20704465	20704524	827	1,0	4,8	4,1	11,12	200	154	0.0227368	0.183534	0.161,0.0	0.219,0.06	-0.059	5.9
8455	ENSG00000143771	CNIH4	1	+	224358984	224359057	224364108	224364265	224356886	224356993	224365878	224365991	8455	2,2	22,29	0,0	24,10	146	230	0.0227855	0.18378	0.125,0.098	0.0,0.0	0.112	11.2
2410	ENSG00000178295	GEN1	2	+	17770995	17771098	17771195	17771287	17768737	17768811	17772633	17772784	2410	8,9	57,25	12,14	22,29	176	165	0.0228338	0.184022	0.116,0.252	0.338,0.312	-0.141	14.1
7068	ENSG00000153071	DAB2	5	-	39382617	39383271	39388304	39388367	39381453	39381616	39388798	39388852	7068	5,4	51,62	4,6	22,18	136	727	0.0229207	0.184427	0.344,0.256	0.493,0.641	-0.267	26.7
9795	ENSG00000103707	MTFMT	15	-	65023671	65023794	65025056	65025228	65020196	65020272	65026830	65027040	9795	0,1	26,36	2,5	39,57	245	196	0.0229197	0.184427	0.0,0.022	0.039,0.066	-0.042	4.2
6165	ENSG00000171160	MORN4	10	-	97616677	97616787	97616787	97616864	97614552	97616411	97617207	97617322	6165	1,2	148150	3,7	146145	150	183	0.022965	0.184495	0.008,0.016	0.024,0.056	-0.028	2.8
709	ENSG00000137804	NUSAP1	15	+	41365741	41365863	41371526	41371684	41365404	41365589	41375711	41375828	709	52,40	10351132	22,36	9161197	195	231	0.0229657	0.184495	0.056,0.04	0.028,0.034	0.017	1.7
1722	ENSG00000142327	RNPEPL1	2	+	240573109	240573261	240574112	240574348	240572422	240572563	240574514	240574628	1722	106120	190167	39,31	98,72	225	309	0.02305	0.184877	0.434,0.497	0.353,0.372	0.103	10.3
9300	ENSG00000125107	CNOT1	16	-	58583028	58583182	58585360	58585506	58582792	58582903	58586544	58586748	9300	224293	102109	194181	124,95	219	227	0.0230433	0.184877	0.695,0.736	0.619,0.664	0.074	7.4
10126	ENSG00000163840	DTX3L	3	+	122565858	122566070	122568488	122570024	122564237	122564613	122570454	122570672	10126	28,30	273248	7,11	156150	285	1609	0.0231121	0.185228	0.367,0.406	0.202,0.293	0.139	13.9
7885	ENSG00000100429	HDAC10	22	-	50248697	50248859	50249102	50249168	50248365	50248472	50249327	50249454	7885	10,12	22,15	7,16	1,13	139	235	0.0231982	0.185696	0.435,0.575	0.922,0.675	-0.293	29.3
943	ENSG00000166797	FAM96A	15	-	64075491	64075537	64081101	64081151	64072980	64073028	64088686	64088851	943	49,47	81,90	42,79	146188	123	119	0.0232074	0.185696	0.369,0.336	0.218,0.289	0.099	9.9
8993	ENSG00000255717	SNHG1	11	-	62854017	62854063	62854518	62854551	62853800	62853833	62855132	62855216	8993	24,44	227305	32,32	373440	106	119	0.0232406	0.185814	0.106,0.139	0.088,0.075	0.041	4.1
928	ENSG00000102710	SUPT20H	13	-	37021447	37021602	37022010	37022317	37019341	37019397	37024034	37024193	928	93,80	80,93	63,61	99,91	380	228	0.0232619	0.185837	0.411,0.34	0.276,0.287	0.094	9.4
3005	ENSG00000065911	MTHFD2	2	+	74201381	74201479	74205731	74205889	74198614	74198742	74207703	74207826	3005	57,97	10171384	134126	13581600	171	231	0.0232822	0.185852	0.07,0.086	0.118,0.096	-0.029	2.9
4221	ENSG00000134222	PSRC1	1	-	109281136	109281251	109281618	109282060	109280776	109281046	109282517	109282575	4221	181204	22,25	113135	35,22	515	188	0.0233318	0.18589	0.75,0.749	0.541,0.691	0.134	13.4
554	ENSG00000270580	PKD1P6	16	-	15118925	15119054	15123435	15123573	15114442	15114571	15125690	15125948	554	5,4	58,70	2,0	36,53	211	202	0.0233423	0.18589	0.076,0.052	0.051,0.0	0.039	3.9
9212	ENSG00000250802	ZBED3-AS1	5	+	77100235	77100391	77105655	77105689	77098654	77098747	77118319	77118521	9212	8,15	5,6	9,14	1,2	229	107	0.0233423	0.18589	0.428,0.539	0.808,0.766	-0.303	30.3
7735	ENSG00000179818	PCBP1-AS1	2	-	70053730	70053792	70055713	70055910	70051202	70051305	70059642	70059680	7735	99,90	30,36	11,6	0,2	270	135	0.0233648	0.185921	0.623,0.556	1.0,0.6	-0.211	21.1
9521	ENSG00000125629	INSIG2	2	+	118096418	118096426	118102523	118102710	118088473	118088541	118103196	118103321	9521	0,7	13,2	1,3	2,0	81	260	0.0234022	0.186072	0.0,0.918	0.616,1.0	-0.349	34.9
2085	ENSG00000144233	AMMECR1L	2	-	127869453	127869544	127873827	127874272	127866899	127866996	127884202	127884312	2085	394432	44,56	212275	46,44	518	164	0.0234752	0.186485	0.739,0.71	0.593,0.664	0.096	9.6
5950	ENSG00000117682	DHDDS	1	+	26442730	26442873	26446315	26446432	26438167	26438284	26447558	26447660	5950	49,46	42,52	58,49	32,30	216	190	0.0234912	0.186485	0.506,0.438	0.615,0.59	-0.131	13.1
10542	ENSG00000270136	MINOS1-NBL1	1	+	19614500	19614594	19617257	19617336	19597066	19597109	19622099	19622147	10542	4,6	7,6	1,1	3,6	167	152	0.0235508	0.186812	0.342,0.476	0.233,0.132	0.227	22.7
4751	ENSG00000018189	RUFY3	4	+	70800140	70800205	70802955	70802983	70789494	70789592	70804347	70804416	4751	3,0	21,15	9,1	14,15	138	101	0.023571	0.186824	0.095,0.0	0.32,0.047	-0.136	13.6
6555	ENSG00000077312	SNRPA	19	+	40751386	40751481	40757331	40757504	40750870	40750977	40759430	40759610	6555	60,90	356397	43,50	297396	168	246	0.0236181	0.187051	0.198,0.249	0.175,0.156	0.058	5.8
5068	ENSG00000165238	WNK2	9	+	93300050	93300149	93306776	93306821	93299069	93299261	93308327	93308584	5068	8,9	1,3	3,1	1,0	172	118	0.0237177	0.187692	0.846,0.673	0.673,1.0	-0.077	7.7
10330	ENSG00000102878	HSF4	16	+	67167474	67167599	67167823	67167947	67167119	67167222	67168830	67168936	10330	18,25	23,20	10,7	22,17	198	197	0.0237672	0.187936	0.438,0.554	0.311,0.291	0.195	19.5
3580	ENSG00000258644	SYNJ2BP-COX16	14	-	70342657	70342729	70373032	70373131	70329173	70329236	70375675	70375771	3580	74,87	156135	42,63	113172	172	145	0.0238298	0.187989	0.286,0.352	0.239,0.236	0.081	8.1
4859	ENSG00000119640	ACYP1	14	-	75056446	75056560	75063469	75063561	75053220	75053659	75063953	75064049	4859	401450	13,11	153256	12,12	165	187	0.023836	0.187989	0.972,0.979	0.935,0.96	0.028	2.8
6020	ENSG00000093183	SEC22C	3	-	42563764	42563880	42566743	42566836	42563522	42563686	42568864	42569073	6020	1,3	13,12	1,0	12,18	166	189	0.0238123	0.187989	0.081,0.222	0.087,0.0	0.108	10.8
7610	ENSG00000158483	FAM86C1	11	+	71791735	71791819	71793379	71793481	71789782	71789845	71796016	71796166	7610	14,11	4,4	5,6	5,7	157	175	0.0238485	0.187989	0.796,0.754	0.527,0.489	0.267	26.7
6	ENSG00000273018	CTD-2303H24.2	17	-	18523776	18523877	18528572	18528747	18521078	18521145	18532505	18532597	6	5,1	0,1	4,0	0,4	248	174	0.023967	0.188776	1.0,0.412	1.0,0.0	0.206	20.6
4473	ENSG00000163075	CFAP221	2	+	119638129	119638220	119638258	119638417	119630766	119630901	119639780	119639872	4473	0,3	1,1	0,0	6,9	164	232	0.0240053	0.188929	0.0,0.809	0.0,0.0	0.405	40.5
11041	ENSG00000116044	NFE2L2	2	-	177287610	177287829	177310963	177311035	177234004	177234271	177311232	177311328	11041	2,2	13,9	5,10	7,17	145	292	0.0240812	0.189231	0.237,0.309	0.59,0.542	-0.293	29.3
8666	ENSG00000177853	ZNF518A	10	+	96130438	96130631	96130703	96130752	96130071	96130118	96132585	96132670	8666	14,20	7,1	3,1	0,1	266	122	0.0240774	0.189231	0.478,0.902	1.0,0.314	0.033	3.3
5219	ENSG00000110756	HPS5	11	-	18291441	18292019	18292898	18292976	18287892	18288013	18295019	18295169	5219	41,33	143123	19,29	123162	151	651	0.0241218	0.189402	0.553,0.536	0.4,0.436	0.126	12.6
8923	ENSG00000071859	FAM50A	X	+	154445632	154445717	154445811	154445911	154444458	154444909	154446414	154446560	8923	263250	796945	255351	12411435	158	173	0.0242562	0.190309	0.266,0.225	0.184,0.211	0.048	4.8
3440	ENSG00000185437	SH3BGR	21	+	39499822	39499915	39508997	39509027	39475134	39475215	39515087	39515506	3440	143289	3,10	238327	2,4	166	103	0.0242808	0.190354	0.967,0.947	0.987,0.981	-0.027	2.7
1611	ENSG00000173276	ZBTB21	21	-	42002896	42002961	42009466	42009597	41993947	41994108	42010251	42010357	1611	5,1	18,28	1,0	8,19	204	138	0.0243898	0.190911	0.158,0.024	0.078,0.0	0.052	5.2
840	ENSG00000166762	CATSPER2	15	-	43647916	43648066	43649726	43649879	43647419	43647467	43664417	43664543	840	11,8	8,5	3,6	7,12	226	223	0.0243832	0.190911	0.576,0.612	0.297,0.33	0.28	28
3721	ENSG00000169964	TMEM42	3	+	44862352	44862527	44864196	44864343	44861868	44862116	44865039	44865670	3721	14,19	98,95	14,34	68,67	248	220	0.0244488	0.191224	0.112,0.151	0.154,0.31	-0.1	10
1145	ENSG00000163644	PPM1K	4	-	88271094	88271287	88274425	88274454	88268761	88268906	88277142	88277243	1145	0,0	7,5	1,2	7,20	102	266	0.0245107	0.19156	0.0,0.0	0.271,0.207	-0.239	23.9
2733	ENSG00000026103	FAS	10	+	89010752	89010815	89011998	89012081	89010538	89010600	89013342	89013367	2733	13,11	18,23	6,3	17,25	136	156	0.0245773	0.191757	0.453,0.354	0.288,0.121	0.199	19.9
6397	ENSG00000214783	POLR2J4	7	-	43961594	43961745	43963577	43963758	43952520	43952659	43965866	43965961	6397	5,0	13,9	0,1	2,7	254	224	0.024593	0.191757	0.253,0.0	0.0,0.112	0.071	7.1
8109	ENSG00000230189	GS1-124K5.2	7	-	66455658	66455853	66476258	66476327	66450070	66450236	66479008	66479096	8109	6,7	4,4	4,5	2,0	142	268	0.0245725	0.191757	0.739,0.768	0.791,1.0	-0.142	14.2
8562	ENSG00000101003	GINS1	20	+	25419707	25419805	25420845	25420988	25418104	25418195	25425210	25425327	8562	6,1	10,8	9,7	9,2	171	216	0.0246301	0.191897	0.431,0.136	0.558,0.816	-0.404	40.4
3353	ENSG00000012983	MAP4K5	14	-	50423120	50423176	50425906	50425977	50418500	50420106	50428661	50428754	3353	44,59	30,41	35,67	56,65	144	129	0.0246597	0.19198	0.568,0.563	0.359,0.48	0.146	14.6
10380	ENSG00000172113	NME6	3	-	48295074	48295235	48296118	48296158	48293263	48294803	48296726	48296829	10380	19,21	166156	36,25	141144	113	234	0.0247588	0.192603	0.192,0.218	0.346,0.264	-0.1	10
1411	ENSG00000039650	PNKP	19	-	49862043	49862105	49862184	49862281	49861607	49861695	49862370	49862463	1411	66,66	5,1	84,99	0,0	170	135	0.0249341	0.193667	0.913,0.981	1.0,1.0	-0.053	5.3
9151	ENSG00000270011	ZNF559-ZNF177	19	+	9343300	9343385	9343589	9343784	9341101	9341184	9364861	9364909	9151	25,24	82,35	3,11	39,40	158	268	0.0249241	0.193667	0.341,0.538	0.115,0.318	0.223	22.3
4544	ENSG00000125755	SYMPK	19	-	45838460	45838615	45842249	45842489	45835077	45835228	45844029	45844200	4544	173190	170155	268284	181178	313	228	0.0249618	0.193733	0.426,0.472	0.519,0.538	-0.08	8
5970	ENSG00000086666	ZFAND6	15	+	80073265	80073330	80075163	80075315	80072589	80072647	80098415	80098578	5970	0,1	2,5	2,0	0,2	138	225	0.0250199	0.194035	0.0,0.246	1.0,0.0	-0.377	37.7
5724	ENSG00000256632	RP13-672B3.2	12	+	132701249	132701369	132704618	132704794	132690262	132690376	132714857	132714912	5724	154194	282272	89,99	198222	193	249	0.0250603	0.194198	0.413,0.479	0.367,0.365	0.08	8
11152	ENSG00000198380	GFPT1	2	-	69375968	69376041	69382923	69383007	69374005	69374113	69387064	69387250	11152	7,4	1,0	0,3	3,0	157	146	0.025104	0.194387	0.867,1.0	0.0,1.0	0.433	43.3
5149	ENSG00000258830	RP11-123K3.4	12	-	57283823	57284056	57292571	57292649	57269751	57269994	57295398	57295507	5149	9,13	175246	17,23	201209	151	306	0.0251281	0.194424	0.094,0.097	0.146,0.182	-0.068	6.8
2573	ENSG00000170899	GSTA4	6	-	52985527	52985583	52987356	52987408	52984463	52984605	52994156	52994261	2573	32,25	1,0	21,62	1,5	125	129	0.0251801	0.194462	0.971,1.0	0.956,0.928	0.044	4.4
7151	ENSG00000105197	TIMM50	19	+	39482884	39482916	39485543	39485602	39481882	39482033	39485687	39485807	7151	60,61	142152	41,46	152170	105	132	0.0251909	0.194462	0.347,0.335	0.253,0.254	0.087	8.7
8454	ENSG00000143771	CNIH4	1	+	224358984	224359057	224364108	224364198	224356886	224356993	224365878	224365991	8454	2,2	10,23	0,0	7,3	146	163	0.0251604	0.194462	0.183,0.088	0.0,0.0	0.136	13.6
5621	ENSG00000146282	RARS2	6	-	87583463	87583561	87585045	87585263	87569516	87569590	87589921	87590003	5621	2,0	2,1	6,2	1,2	291	171	0.0252404	0.194695	0.37,0.0	0.779,0.37	-0.39	39
3765	ENSG00000111358	GTF2H3	12	+	123659429	123659475	123659475	123659584	123655770	123655824	123659794	123659930	3765	9,4	95103	2,3	103115	119	182	0.025276	0.194821	0.127,0.056	0.029,0.038	0.058	5.8
41	ENSG00000243970	PPIEL	1	-	39545732	39545857	39547578	39547749	39541656	39541841	39548861	39548951	41	18,13	49,65	17,49	47,71	244	198	0.0253157	0.194828	0.23,0.14	0.227,0.359	-0.108	10.8
4232	ENSG00000196792	STRN3	14	-	30918965	30919106	30929200	30929311	30913523	30913657	30935162	30935304	4232	10,19	14,23	35,43	22,27	184	214	0.0253139	0.194828	0.454,0.49	0.649,0.649	-0.177	17.7
1686	ENSG00000113658	SMAD5	5	+	136147835	136147906	136152674	136152758	136132846	136132962	136153591	136154163	1686	16,20	5,4	14,13	1,1	144	157	0.0253966	0.195153	0.777,0.845	0.939,0.934	-0.126	12.6
459	ENSG00000151893	CACUL1	10	-	118691264	118691403	118695140	118695230	118686597	118686641	118701305	118701408	459	47,55	91107	42,42	50,51	163	212	0.0253911	0.195153	0.402,0.401	0.522,0.517	-0.118	11.8
776	ENSG00000273841	TAF9	5	-	69368626	69368683	69368824	69368987	69366502	69366595	69369462	69369642	776	61,30	6,16	18,22	2,1	236	130	0.0254514	0.195425	0.848,0.508	0.832,0.924	-0.2	20
3202	ENSG00000034053	APBA2	15	+	28995752	28995806	29053844	29054835	28921636	28921749	29074920	29075001	3202	9,11	313423	10,8	128164	127	1064	0.0255401	0.195895	0.194,0.179	0.396,0.29	-0.156	15.6
6089	ENSG00000205581	HMGN1	21	-	39347113	39347292	39347378	39347478	39345829	39345958	39348291	39348339	6089	168205	143136	266410	261432	173	252	0.0255515	0.195895	0.631,0.687	0.598,0.58	0.07	7
11082	ENSG00000055211	GINM1	6	+	149572506	149572603	149578821	149578949	149572284	149572344	149579833	149579990	11082	213213	182178	142174	156214	170	201	0.0256401	0.196275	0.58,0.586	0.518,0.49	0.079	7.9
9227	ENSG00000176208	ATAD5	17	+	30860432	30860612	30865703	30865813	30858160	30858323	30868332	30868412	9227	92133	8,10	160254	24,36	253	183	0.0256233	0.196275	0.893,0.906	0.828,0.836	0.068	6.8
3104	ENSG00000267419	CTC-559E9.6	19	+	19788949	19789072	19789679	19789821	19786608	19786691	19806280	19806376	3104	2,2	9,6	7,2	7,1	196	215	0.0257248	0.196503	0.196,0.268	0.523,0.687	-0.373	37.3
4404	ENSG00000088833	NSFL1C	20	-	1455713	1455719	1456493	1456570	1454966	1455132	1458199	1458274	4404	2,3	11,10	0,1	8,4	150	79	0.0257284	0.196503	0.087,0.136	0.0,0.116	0.053	5.3
9711	ENSG00000135097	MSI1	12	-	120368007	120368092	120368191	120368273	120364713	120364755	120368832	120368873	9711	111,82	131156	27,17	51,74	155	158	0.0257099	0.196503	0.463,0.349	0.351,0.19	0.136	13.6
2552	ENSG00000136051	KIAA1033	12	+	105154587	105154702	105155061	105155230	105152342	105152451	105156725	105156792	2552	4,0	6,2	8,20	5,6	188	242	0.0258025	0.196771	0.462,0.0	0.673,0.811	-0.511	51.1
8396	ENSG00000169398	PTK2	8	-	140717597	140717709	140735250	140735455	140706118	140706205	140739017	140739107	8396	303399	187253	314350	153154	278	185	0.0257918	0.196771	0.519,0.512	0.577,0.602	-0.074	7.4
3190	ENSG00000087263	OGFOD1	16	+	56454773	56454921	56458547	56458594	56453262	56453408	56462533	56462634	3190	2,11	117146	0,1	127159	221	120	0.0259165	0.197491	0.009,0.039	0.0,0.003	0.022	2.2
2399	ENSG00000143493	INTS7	1	-	212020121	212020268	212021082	212021205	212016885	212017023	212035343	212035542	2399	65,77	107117	53,75	122180	196	220	0.0259857	0.197677	0.405,0.425	0.328,0.319	0.092	9.2
7893	ENSG00000100429	HDAC10	22	-	50248365	50248472	50248830	50248859	50248224	50248292	50249102	50249168	7893	5,1	70,53	0,1	36,30	102	180	0.0259999	0.197677	0.112,0.032	0.0,0.056	0.044	4.4
9198	ENSG00000101144	BMP7	20	-	57174930	57175007	57183721	57183919	57173199	57173310	57202474	57202623	9198	167119	65,51	102,95	32,14	271	150	0.0259893	0.197677	0.587,0.564	0.638,0.79	-0.139	13.9
11153	ENSG00000213160	KLHL23	2	+	169697892	169697982	169735012	169736227	169697360	169697531	169741384	169741537	11153	7,1	17912261	4,11	12741668	163	1288	0.0261872	0.197759	0.03,0.003	0.024,0.05	-0.021	2.1
11180	ENSG00000092758	COL9A3	20	+	62836186	62836333	62836359	62836532	62835920	62835953	62837082	62837265	11180	15,21	25,25	12,8	2,7	220	246	0.026143	0.197759	0.402,0.484	0.87,0.561	-0.273	27.3
139	ENSG00000214087	ARL16	17	-	81682033	81682149	81683012	81683126	81681465	81681879	81683535	81683659	139	120,82	159159	32,77	89172	187	189	0.026127	0.197759	0.433,0.343	0.267,0.312	0.099	9.9
2447	ENSG00000123106	CCDC91	12	+	28255580	28255662	28256001	28256078	28190445	28190641	28257201	28257245	2447	8,9	0,4	18,13	1,0	155	150	0.026072	0.197759	1.0,0.685	0.946,1.0	-0.13	13
3340	ENSG00000124207	CSE1L	20	+	49058452	49058548	49063201	49063293	49046245	49046423	49066191	49066293	3340	131133	34,45	196269	100105	169	165	0.0260754	0.197759	0.79,0.743	0.657,0.714	0.081	8.1
7172	ENSG00000169504	CLIC4	1	+	24797741	24797851	24814093	24814219	24745381	24745625	24827009	24827116	7172	237286	302399	138144	230282	183	199	0.0260951	0.197759	0.46,0.438	0.395,0.357	0.073	7.3
7437	ENSG00000103599	IQCH	15	+	67475695	67475818	67490002	67490064	67465126	67465297	67494257	67494366	7437	18,19	5,13	5,8	6,12	196	135	0.0261765	0.197759	0.713,0.502	0.365,0.315	0.267	26.7
9492	ENSG00000107614	TRDMT1	10	-	17162165	17162237	17168840	17168917	17160304	17160374	17174550	17174660	9492	6,7	1,0	4,10	0,4	150	145	0.0260607	0.197759	0.853,1.0	1.0,0.707	0.073	7.3
9832	ENSG00000219626	FAM228B	2	+	24087265	24087380	24095140	24095229	24080875	24080955	24135118	24135187	9832	1,0	12,17	2,3	22,22	188	162	0.0261696	0.197759	0.067,0.0	0.073,0.105	-0.055	5.5
3285	ENSG00000160781	PAQR6	1	-	156245141	156245238	156245534	156245661	156244760	156244911	156245781	156246250	3285	15,22	14,20	33,35	10,19	200	170	0.0262429	0.197882	0.477,0.483	0.737,0.61	-0.194	19.4
8920	ENSG00000087157	PGS1	17	+	78400734	78400855	78403567	78404089	78399347	78399537	78414878	78415027	8920	27,24	353377	7,6	162189	194	595	0.0262336	0.197882	0.19,0.163	0.117,0.089	0.073	7.3
2931	ENSG00000168811	IL12A	3	+	159993011	159993125	159993450	159993492	159990166	159990312	159993567	159993609	2931	6,6	1,2	5,4	5,4	187	115	0.0263073	0.197929	0.787,0.648	0.381,0.381	0.337	33.7
3236	ENSG00000121940	CLCC1	1	-	108954369	108954472	108962308	108962469	108950308	108950448	108963360	108963450	3236	82,77	0,2	66,81	1,6	234	176	0.0262967	0.197929	1.0,0.967	0.98,0.91	0.038	3.8
8657	ENSG00000176393	RNPEP	1	+	201997318	201997554	201999901	202000072	201996146	201996263	202001375	202001488	8657	425375	80,72	385431	54,53	309	244	0.026308	0.197929	0.808,0.804	0.849,0.865	-0.051	5.1
6599	ENSG00000111364	DDX55	12	+	123606079	123606159	123607431	123607662	123605930	123605981	123608679	123608829	6599	7,3	145109	7,12	77128	153	304	0.0263327	0.197967	0.088,0.052	0.153,0.157	-0.085	8.5
3081	ENSG00000006042	TMEM98	17	+	32931326	32931402	32931474	32931659	32928203	32928237	32933173	32933305	3081	50,61	422319	44,39	174181	149	258	0.0263816	0.198144	0.17,0.249	0.305,0.272	-0.079	7.9
3163	ENSG00000151834	GABRA2	4	-	46303459	46303612	46310172	46310255	46261925	46262128	46312495	46312716	3163	0,3	1,0	1,1	1,2	156	226	0.0263955	0.198144	0.0,1.0	0.592,0.42	-0.006	0.6
3613	ENSG00000148337	CIZ1	9	-	128185546	128185776	128187862	128187934	128180720	128180799	128190328	128190444	3613	195216	9241082	243192	837761	145	303	0.0264266	0.198229	0.306,0.294	0.378,0.345	-0.061	6.1
8080	ENSG00000151092	NGLY1	3	-	25736003	25736149	25736308	25736400	25733871	25733982	25737333	25737455	8080	8,4	86113	2,3	100139	165	219	0.0265149	0.198744	0.11,0.045	0.026,0.028	0.051	5.1
11135	ENSG00000080947	CROCCP3	1	-	16486425	16486661	16489684	16489791	16485568	16485665	16490617	16490783	11135	0,4	16,4	0,1	6,12	180	309	0.02658	0.198935	0.0,0.632	0.0,0.125	0.254	25.4
8782	ENSG00000223546	LINC00630	X	+	102839800	102839863	102845856	102846020	102826968	102827144	102865041	102865152	8782	3,3	36,32	11,14	58,60	136	237	0.0265689	0.198935	0.127,0.14	0.248,0.289	-0.135	13.5
6376	ENSG00000168385	2002-09-01	2	+	241324215	241324241	241325992	241326113	241315269	241315610	241335125	241335212	6376	4,7	576569	8,16	453700	99	194	0.0266207	0.199092	0.013,0.024	0.033,0.043	-0.019	1.9
2760	ENSG00000126768	TIMM17B	X	-	48895351	48895454	48895994	48896144	48895037	48895101	48896758	48896858	2760	2,5	19,21	2,0	30,12	223	176	0.0266643	0.19927	0.077,0.158	0.05,0.0	0.092	9.2
8512	ENSG00000100239	PPP6R2	22	+	50393892	50394135	50406688	50406875	50372019	50372150	50414551	50414689	8512	138123	135114	146172	96117	316	260	0.0267294	0.199608	0.457,0.47	0.556,0.547	-0.088	8.8
8299	ENSG00000182606	TRAK1	3	+	42047240	42047338	42086498	42086667	42013801	42014117	42087103	42087400	8299	0,4	3,1	2,0	0,1	171	242	0.0267764	0.199812	0.0,0.85	1.0,0.0	-0.075	7.5
10843	ENSG00000141376	BCAS3	17	+	60688019	60688195	60688931	60688953	60683981	60684036	60689685	60689761	10843	2,1	2,1	6,4	0,2	249	95	0.0268617	0.200003	0.276,0.276	1.0,0.433	-0.441	44.1
1195	ENSG00000082269	FAM135A	6	+	70426438	70426532	70426569	70426751	70415290	70415376	70428303	70428419	1195	59,65	23,19	43,42	28,24	167	255	0.0268583	0.200003	0.797,0.839	0.701,0.728	0.104	10.4
8068	ENSG00000196378	ZNF34	8	-	144780874	144780965	144785724	144785799	144780227	144780280	144787109	144787304	8068	1,2	0,5	1,0	2,3	148	164	0.0268235	0.200003	1.0,0.307	0.357,0.0	0.475	47.5
2449	ENSG00000123106	CCDC91	12	+	28225794	28225861	28256001	28256078	28190445	28190641	28257201	28257245	2449	9,7	0,4	23,12	1,0	140	150	0.0268826	0.200011	1.0,0.652	0.961,1.0	-0.154	15.4
6597	ENSG00000111364	DDX55	12	+	123606072	123606159	123607599	123607662	123605930	123605981	123608679	123608829	6597	63,51	83,61	49,86	42,66	160	136	0.0269948	0.200698	0.392,0.415	0.498,0.526	-0.109	10.9
10793	ENSG00000123600	METTL8	2	-	171326041	171326148	171330558	171330698	171325840	171325906	171331803	171331867	10793	30,20	24,8	32,23	33,43	213	180	0.0271437	0.201656	0.514,0.679	0.45,0.311	0.216	21.6
3359	ENSG00000009335	UBE3C	7	+	157216866	157216971	157220688	157220806	157207702	157207935	157223253	157223351	3359	114150	21,22	149170	8,21	178	191	0.0271869	0.201828	0.853,0.88	0.952,0.897	-0.058	5.8
4730	ENSG00000111596	CNOT2	12	+	70285399	70285586	70294070	70294294	70278131	70278274	70310894	70311017	4730	3,0	1,4	3,0	0,1	260	297	0.0272101	0.201851	0.774,0.0	1.0,0.0	-0.113	11.3
5734	ENSG00000161016	RPL8	8	-	144791276	144791310	144791772	144791914	144790354	144790470	144791991	144792140	5734	1663618185	49345586	1309713271	45995387	215	107	0.0273671	0.202817	0.627,0.618	0.586,0.551	0.054	5.4
7923	ENSG00000174652	ZNF266	19	-	9433667	9433786	9434109	9434235	9420064	9420218	9435107	9435193	7923	15,23	53,51	17,18	11,31	199	192	0.0273805	0.202817	0.214,0.303	0.599,0.359	-0.22	22
10732	ENSG00000186001	LRCH3	3	+	197865422	197865471	197866152	197866219	197858833	197858905	197870159	197870278	10732	10,2	22,15	18,13	17,20	122	140	0.0275371	0.203678	0.343,0.133	0.549,0.427	-0.25	25
7185	ENSG00000148985	PGAP2	11	+	3811249	3811424	3823612	3823740	3808293	3808315	3823882	3824135	7185	44,38	1,1	52,51	4,4	248	201	0.0275191	0.203678	0.973,0.969	0.913,0.912	0.058	5.8
3755	ENSG00000220804	AC093642.5	2	+	242118964	242119057	242130654	242130812	242114638	242114741	242138783	242138888	3755	11,8	1,0	8,13	1,3	166	231	0.0276156	0.204108	0.939,1.0	0.918,0.858	0.082	8.2
3191	ENSG00000156858	PRR14	16	+	30650992	30651127	30651595	30651668	30650777	30650806	30651795	30651964	3191	121117	145167	103112	109,79	208	146	0.0276674	0.204341	0.369,0.33	0.399,0.499	-0.099	9.9
4999	ENSG00000165832	TRUB1	10	+	114942644	114942743	114951093	114951149	114938385	114938539	114959725	114960000	4999	37,59	19,22	45,39	45,24	172	129	0.0278491	0.205532	0.594,0.668	0.429,0.549	0.142	14.2
11217	ENSG00000213079	SCAF8	6	+	154787860	154788022	154792822	154792976	154778000	154778045	154795008	154795139	11217	134200	243318	115127	147147	235	227	0.0280068	0.206545	0.348,0.378	0.43,0.455	-0.08	8
8632	ENSG00000144713	RPL32	3	-	12840634	12840677	12840816	12840874	12840141	12840242	12841493	12841588	8632	0,0	2,2	2,1	1,3	131	116	0.0281507	0.207454	0.0,0.0	0.639,0.228	-0.433	43.3
681	ENSG00000138101	DTNB	2	-	25383835	25383886	25386026	25386112	25379289	25379323	25387288	25387378	681	4,0	10,6	0,0	8,22	159	124	0.0282527	0.208054	0.238,0.0	0.0,0.0	0.119	11.9
309	ENSG00000230091	TMEM254-AS1	10	-	80055915	80056126	80056305	80056405	80053395	80053586	80060789	80060933	309	1,2	2,0	2,2	7,3	173	284	0.028274	0.208059	0.451,1.0	0.319,0.523	0.304	30.4
10605	ENSG00000093000	NUP50	22	+	45175893	45176080	45178799	45178900	45171599	45171683	45181285	45181367	10605	347344	210246	132211	173161	260	174	0.0284071	0.20883	0.525,0.483	0.338,0.467	0.101	10.1
9921	ENSG00000198561	CTNND1	11	+	57789036	57789155	57791384	57791673	57761796	57762046	57794009	57794081	9921	45,36	140120	30,39	71,61	192	362	0.0284203	0.20883	0.377,0.361	0.443,0.547	-0.126	12.6
244	ENSG00000015153	YAF2	12	-	42210547	42210619	42235613	42235755	42161612	42161765	42237598	42237724	244	11,2	8,3	1,2	3,7	215	145	0.0285255	0.20945	0.481,0.31	0.184,0.162	0.222	22.2
1793	ENSG00000172845	SP3	2	-	173956098	173956232	173963760	173963874	173918592	173918785	173964404	173964553	1793	42,53	96,77	16,18	51,58	187	207	0.0285507	0.209483	0.326,0.432	0.258,0.256	0.122	12.2
262	ENSG00000187741	FANCA	16	-	89810706	89810802	89810928	89811071	89808293	89808367	89814519	89814613	262	215226	72,73	187156	75,94	216	169	0.0286075	0.209747	0.7,0.708	0.661,0.565	0.091	9.1
7254	ENSG00000198707	CEP290	12	-	88130544	88130565	88131164	88131218	88130267	88130420	88136642	88136786	7254	58,78	4,16	60,58	23,13	127	94	0.0286415	0.209843	0.915,0.783	0.659,0.768	0.135	13.5
5869	ENSG00000196776	CD47	3	-	108049618	108049651	108050577	108050602	108047078	108047292	108051938	108051970	5869	5,9	6,2	2,2	5,5	98	106	0.028794	0.210654	0.474,0.83	0.302,0.302	0.35	35
779	ENSG00000273841	TAF9	5	-	69367838	69367991	69368824	69368987	69366502	69366595	69369462	69369642	779	61,30	7,1	18,22	3,8	236	226	0.0287852	0.210654	0.893,0.966	0.852,0.725	0.141	14.1
1900	ENSG00000173960	UBXN2A	2	+	23958300	23958355	23971275	23971414	23940418	23940648	23976968	23977075	1900	14,24	86125	11,7	78121	128	212	0.0288603	0.210986	0.212,0.241	0.189,0.087	0.088	8.8
591	ENSG00000112851	ERBB2IP	5	+	66068876	66069020	66072168	66072291	66053405	66054951	66075023	66075230	591	8,5	5,5	3,2	6,8	217	196	0.0289766	0.211531	0.591,0.475	0.311,0.184	0.285	28.5
864	ENSG00000119686	FLVCR2	14	+	75624611	75624752	75633628	75633696	75622057	75622220	75634909	75635013	864	3,1	1,1	1,0	0,1	214	141	0.0289769	0.211531	0.664,0.397	1.0,0.0	0.03	3
518	ENSG00000134072	CAMK1	3	-	9757728	9757846	9759487	9759575	9757341	9757621	9759671	9759750	518	78,88	110,68	112140	85,70	161	191	0.0290117	0.211632	0.457,0.606	0.61,0.703	-0.125	12.5
882	ENSG00000155330	C16orf87	16	-	46805713	46805827	46807968	46808134	46802717	46803070	46809602	46809785	882	1,0	2,4	0,4	2,0	239	187	0.0290457	0.211726	0.281,0.0	0.0,1.0	-0.359	35.9
1879	ENSG00000140859	KIFC3	16	-	57785463	57785666	57790929	57791066	57772222	57772288	57794998	57795141	1879	3,5	2,4	5,3	2,0	210	276	0.029194	0.212597	0.663,0.622	0.767,1.0	-0.241	24.1
2390	ENSG00000158402	CDC25C	5	-	138328483	138328529	138330986	138331214	138319218	138319374	138331594	138331794	2390	67,95	1,6	44,54	4,8	301	119	0.0292284	0.212597	0.964,0.862	0.813,0.727	0.143	14.3
7647	ENSG00000004534	RBM6	3	+	49962575	49962685	49967469	49968748	49940150	49940225	49972058	49972148	7647	91103	15671241	53118	653663	183	1352	0.0292284	0.212597	0.3,0.38	0.375,0.568	-0.132	13.2
10266	ENSG00000248498	ASNSP1	8	-	46592057	46592267	46593463	46593531	46591336	46591508	46595114	46595241	10266	0,2	2,9	5,4	8,8	141	283	0.0293035	0.21299	0.0,0.308	0.556,0.501	-0.374	37.4
10040	ENSG00000112320	SOBP	6	+	107533458	107533610	107633513	107635469	107506241	107506427	107658206	107660167	10040	62,39	240310	17,37	73,76	225	2029	0.0294123	0.213319	0.7,0.532	0.677,0.814	-0.13	13
1438	ENSG00000033627	ATP6V0A1	17	+	42514288	42514460	42516771	42516897	42513860	42513978	42521026	42522582	1438	129120	7,7	139141	6,0	245	199	0.0294077	0.213319	0.937,0.933	0.95,1.0	-0.04	4
7152	ENSG00000105197	TIMM50	19	+	39482884	39482916	39483134	39483156	39481882	39482033	39485687	39485807	7152	60,61	3,3	41,46	0,0	105	95	0.0293992	0.213319	0.948,0.948	1.0,1.0	-0.052	5.2
10069	ENSG00000135446	CDK4	12	-	57750922	57751090	57751499	57751736	57750655	57750765	57752174	57752521	10069	12781355	804948	13461351	10371238	310	241	0.0294944	0.213649	0.553,0.526	0.502,0.459	0.059	5.9
474	ENSG00000139644	TMBIM6	12	+	49741956	49742013	49743416	49743565	49741556	49741611	49752463	49752549	474	2,9	2,7	3,0	0,1	130	222	0.0295168	0.213649	0.631,0.687	1.0,0.0	0.159	15.9
7527	ENSG00000137996	RTCA	1	+	100267165	100267245	100267499	100267538	100266523	100266624	100268151	100268295	7527	0,4	9,5	1,0	18,17	153	112	0.0295214	0.213649	0.0,0.369	0.039,0.0	0.165	16.5
4936	ENSG00000204120	GIGYF2	2	+	232703423	232703489	232724573	232724691	232697330	232697392	232735154	232735238	4936	26,30	12,24	30,16	8,5	139	191	0.0295791	0.213913	0.749,0.632	0.837,0.815	-0.135	13.5
8704	ENSG00000103342	GSPT1	16	-	11896625	11896785	11897839	11897881	11894953	11894987	11897993	11898035	8704	88,97	279384	67,59	325312	115	233	0.0296303	0.214129	0.39,0.339	0.295,0.277	0.079	7.9
5787	ENSG00000143537	ADAM15	1	+	155055931	155056000	155056079	155056249	155054313	155054506	155056385	155056470	5787	10,7	356297	1,3	213168	142	243	0.0296579	0.214175	0.046,0.039	0.008,0.03	0.023	2.3
2056	ENSG00000132635	PCED1A	20	-	2836038	2836110	2838231	2838462	2835313	2835709	2838595	2838746	2056	264222	99,88	224281	57,80	304	145	0.0297098	0.214396	0.56,0.546	0.652,0.626	-0.086	8.6
2422	ENSG00000135049	AGTPBP1	9	-	85681267	85681335	85692688	85692813	85677435	85677582	85712501	85712566	2422	214244	6,7	261242	7,22	198	141	0.029738	0.214445	0.962,0.961	0.964,0.887	0.036	3.6
1613	ENSG00000127586	CHTF18	16	+	790524	790666	791160	791370	790346	790399	792438	792590	1613	84,51	120,85	92,96	92102	215	283	0.0297946	0.2147	0.48,0.441	0.568,0.553	-0.1	10
8601	ENSG00000145741	BTF3	5	+	73499133	73499202	73502487	73502601	73498448	73498799	73502915	73503117	8601	42,48	34214196	28,39	36844913	142	187	0.0298464	0.214919	0.016,0.015	0.01,0.01	0.005	0.5
8201	ENSG00000126215	XRCC3	14	-	103712874	103712934	103713869	103714007	103711465	103711567	103715423	103715459	8201	49,41	61,60	15,18	39,38	211	133	0.0299558	0.215554	0.336,0.301	0.195,0.23	0.106	10.6
10276	ENSG00000159712	ANKRD18CP	9	-	97186174	97186272	97187453	97187540	97185441	97185515	97188464	97188599	10276	5,0	3,3	1,0	1,2	160	171	0.0299942	0.215676	0.64,0.0	0.517,0.0	0.061	6.1
8850	ENSG00000071054	MAP4K4	2	+	101860824	101860986	101863820	101864051	101859735	101859864	101864929	101865036	8850	55,72	12,17	68,76	1,15	235	304	0.0300799	0.216138	0.856,0.846	0.989,0.868	-0.078	7.8
4572	ENSG00000163719	MTMR14	3	+	9688943	9689082	9689963	9690143	9688695	9688754	9697710	9697866	4572	93118	47,45	77,61	44,54	212	253	0.0301822	0.216688	0.703,0.758	0.676,0.574	0.105	10.5
9030	ENSG00000007541	PIGQ	16	+	580182	580263	580750	580972	579068	579180	582247	582309	9030	82,66	108132	88,76	96,76	154	295	0.0301996	0.216688	0.593,0.489	0.637,0.657	-0.106	10.6
6674	ENSG00000168906	MAT2A	2	+	85541254	85541377	85541411	85541531	85541082	85541160	85541632	85541745	6674	25682889	14,3	511619	14,8	196	193	0.0303296	0.217312	0.994,0.999	0.973,0.987	0.016	1.6
8332	ENSG00000138750	NUP54	4	-	76134174	76134362	76144148	76144292	76132522	76132719	76144389	76144473	8332	131145	198230	142157	259386	217	261	0.0303256	0.217312	0.443,0.431	0.397,0.329	0.074	7.4
5854	ENSG00000133313	CNDP2	18	+	74505848	74506011	74510812	74511013	74501328	74501472	74512447	74512532	5854	291275	269246	147128	176164	236	274	0.0304256	0.217845	0.557,0.565	0.492,0.475	0.077	7.7
5339	ENSG00000138381	ASNSD1	2	+	189665386	189665451	189666040	189667596	189663900	189663954	189667763	189667945	5339	8,6	33603404	1,0	22422860	138	1629	0.030506	0.218265	0.027,0.02	0.005,0.0	0.021	2.1
10782	ENSG00000130165	ELOF1	19	-	11555173	11555253	11555521	11555575	11554231	11554365	11559190	11559236	10782	0,2	15,17	0,5	3,8	127	153	0.030556	0.218468	0.0,0.124	0.0,0.43	-0.153	15.3
9171	ENSG00000165501	LRR1	14	+	49603551	49603618	49607399	49608121	49602369	49602468	49614255	49614671	9171	15,25	612714	9,14	576795	140	795	0.0306112	0.218707	0.122,0.166	0.081,0.091	0.058	5.8
4937	ENSG00000204120	GIGYF2	2	+	232703423	232703489	232722553	232722658	232697304	232697392	232724573	232724691	4937	12,12	7,8	15,10	15,30	139	178	0.0307226	0.219192	0.687,0.658	0.562,0.299	0.242	24.2
7175	ENSG00000262919	FAM58A	X	-	153597421	153597706	153598290	153598412	153596003	153596187	153598961	153599116	7175	2,3	15,16	9,2	3,9	195	358	0.0307143	0.219192	0.197,0.256	0.846,0.29	-0.341	34.1
3767	ENSG00000111358	GTF2H3	12	+	123659429	123659475	123659515	123659669	123652706	123652735	123659794	123659930	3767	0,3	5,3	0,0	2,4	119	227	0.0307882	0.219505	0.0,0.656	0.0,0.0	0.328	32.8
1794	ENSG00000172845	SP3	2	-	173956098	173956232	173963760	173963883	173918592	173918785	173964404	173964553	1794	65,81	96,77	31,22	51,58	196	207	0.0308432	0.219737	0.417,0.526	0.391,0.286	0.133	13.3
4367	ENSG00000113360	DROSHA	5	-	31459635	31459770	31459838	31460064	31458869	31458950	31464235	31464343	4367	4,0	6,2	6,2	3,1	299	208	0.0308794	0.219737	0.317,0.0	0.582,0.582	-0.423	42.3
4728	ENSG00000111596	CNOT2	12	+	70310894	70311017	70319297	70319364	70278131	70278274	70335437	70335563	4728	118,97	15,5	95109	12,25	196	140	0.0308862	0.219737	0.849,0.933	0.85,0.757	0.088	8.8
689	ENSG00000030419	IKZF2	2	-	213013790	213013934	213021992	213022130	212999690	213008084	213049712	213049880	689	4,3	6,0	2,0	2,3	211	217	0.0309581	0.220093	0.407,1.0	0.507,0.0	0.45	45
6164	ENSG00000171160	MORN4	10	-	97616677	97616787	97616787	97616880	97614552	97616411	97617207	97617322	6164	1,2	148150	0,10	146145	166	183	0.0310101	0.220308	0.007,0.014	0.0,0.071	-0.025	2.5
1570	ENSG00000133706	LARS	5	-	146164309	146164471	146168127	146168204	146160373	146160486	146171909	146171990	1570	7,2	315393	25,4	474654	150	235	0.0310879	0.220393	0.034,0.008	0.076,0.009	-0.021	2.1
4282	ENSG00000114904	NEK4	3	-	52749691	52749829	52751931	52752336	52746733	52746904	52760794	52760936	4282	505491	106,81	235333	34,39	478	211	0.0310785	0.220393	0.678,0.728	0.753,0.79	-0.069	6.9
6280	ENSG00000105438	KDELR1	19	-	48385943	48386004	48386925	48387061	48384229	48384482	48389552	48389711	6280	1,5	2,2	1,0	0,1	209	134	0.031063	0.220393	0.243,0.616	1.0,0.0	-0.071	7.1
1361	ENSG00000149657	LSM14B	20	+	62126339	62126439	62129784	62129952	62124616	62124780	62130218	62130296	1361	23,23	118160	11,12	136113	173	241	0.031232	0.220997	0.214,0.167	0.101,0.129	0.075	7.5
193	ENSG00000143811	PYCR2	1	-	225922203	225922383	225923700	225923771	225921551	225921644	225924043	225924340	193	208229	352397	142147	316348	144	253	0.0311974	0.220997	0.509,0.503	0.441,0.426	0.073	7.3
5185	ENSG00000183291	2015-09-01	1	-	86880661	86880725	86903280	86903448	86862724	86863605	86914027	86914134	5185	782899	34,58	8241062	64,83	241	137	0.0312388	0.220997	0.929,0.898	0.88,0.879	0.034	3.4
2351	ENSG00000103121	CMC2	16	-	80991753	80991957	80996922	80997020	80981805	80981877	80997313	80997429	2351	1,0	14,10	2,1	6,6	171	277	0.0314463	0.222309	0.104,0.0	0.351,0.213	-0.23	23
8147	ENSG00000175581	MRPL48	11	+	73805026	73805079	73808312	73808350	73787890	73787992	73825707	73825796	8147	53,74	43,51	126139	56,72	126	111	0.0314978	0.222516	0.521,0.561	0.665,0.63	-0.106	10.6
4324	ENSG00000106077	ABHD11	7	-	73736928	73737110	73737220	73737391	73736093	73736691	73737561	73737735	4324	68,31	138107	55,51	81,87	244	255	0.031669	0.223208	0.34,0.232	0.415,0.38	-0.111	11.1
4619	ENSG00000153094	BCL2L11	2	+	111123732	111124139	111150043	111150147	111120913	111121188	111153779	111153904	4619	81,57	22,16	47,57	8,6	480	177	0.0316638	0.223208	0.576,0.568	0.684,0.778	-0.159	15.9
5013	ENSG00000226471	CTA-292E10.6	22	+	28844126	28844199	28846317	28846512	28821971	28822179	28848390	28848559	5013	1,5	4,5	0,2	6,6	146	268	0.0316748	0.223208	0.315,0.647	0.0,0.38	0.291	29.1
5332	ENSG00000138381	ASNSD1	2	+	189665375	189665451	189666040	189667596	189661462	189661610	189667763	189667945	5332	16,13	33603404	9,2	22422860	149	1629	0.0316842	0.223208	0.049,0.04	0.042,0.008	0.019	1.9
1450	ENSG00000234741	GAS5	1	-	173864256	173864304	173864483	173864697	173863910	173864075	173865228	173865282	1450	198163	15601433	265306	15622104	287	121	0.0317325	0.223235	0.051,0.046	0.067,0.058	-0.014	1.4
8560	ENSG00000101003	GINS1	20	+	25419683	25419805	25420845	25420988	25418104	25418195	25425210	25425327	8560	14,4	10,8	22,10	9,2	195	216	0.0317103	0.223235	0.608,0.356	0.73,0.847	-0.306	30.6
9660	ENSG00000112110	MRPL18	6	+	159790423	159790639	159790667	159790787	159789885	159790060	159790939	159791126	9660	194174	6,3	168195	1,1	289	193	0.0317758	0.223384	0.956,0.975	0.991,0.992	-0.026	2.6
4098	ENSG00000188290	HES4	1	-	999525	999647	999691	999787	998963	999432	999865	1000111	4098	256249	796702	163103	291270	169	195	0.0320122	0.224889	0.271,0.29	0.393,0.306	-0.069	6.9
1198	ENSG00000082269	FAM135A	6	+	70426438	70426532	70426569	70426751	70418374	70418492	70428303	70428419	1198	30,46	15,17	29,24	25,18	167	255	0.0320358	0.224898	0.753,0.805	0.639,0.671	0.124	12.4
8334	ENSG00000138750	NUP54	4	-	76134174	76134362	76144148	76144292	76124648	76124756	76144389	76144473	8334	131147	119150	142157	162261	217	261	0.0320827	0.225071	0.57,0.541	0.513,0.42	0.089	8.9
10233	ENSG00000125743	SNRPD2	19	-	45689094	45689326	45691162	45691293	45688386	45688566	45691886	45691940	10233	14,12	7,14	6,1	10,9	204	305	0.0321795	0.225507	0.749,0.562	0.473,0.142	0.348	34.8
8445	ENSG00000143771	CNIH4	1	+	224358956	224359057	224364108	224364455	224356886	224356993	224365878	224365991	8445	4,3	52,59	2,0	45,42	174	420	0.0321897	0.225507	0.157,0.109	0.097,0.0	0.085	8.5
5073	ENSG00000185379	RAD51D	17	-	35106987	35107122	35107365	35107447	35106385	35106481	35116858	35117037	5073	12,6	53,45	3,5	43,63	155	208	0.03232	0.226192	0.233,0.152	0.086,0.096	0.102	10.2
5581	ENSG00000167778	SPRYD3	12	-	53073285	53073471	53074648	53074784	53068154	53068304	53075094	53075219	5581	55,65	93,67	29,32	25,20	209	259	0.0323324	0.226192	0.423,0.546	0.59,0.665	-0.143	14.3
2937	ENSG00000111271	ACAD10	12	+	111747587	111747725	111748316	111748475	111747294	111747385	111749010	111749203	2937	3,0	77,48	3,4	39,41	211	232	0.0324513	0.226866	0.041,0.0	0.078,0.097	-0.067	6.7
6738	ENSG00000041357	PSMA4	15	+	78542184	78542219	78542482	78542645	78541904	78541930	78544189	78544267	6738	4,1	577621	5,11	590787	108	236	0.0325531	0.227262	0.015,0.004	0.018,0.03	-0.015	1.5
9304	ENSG00000125107	CNOT1	16	-	58583055	58583182	58585360	58585506	58582792	58582903	58586544	58586748	9304	224293	228243	194181	260202	219	200	0.0325441	0.227262	0.473,0.524	0.405,0.45	0.071	7.1
4577	ENSG00000149273	RPS3	11	+	75401639	75401733	75402427	75402446	75400693	75400777	75404019	75404207	4577	30003240	879975	36665343	10071091	167	92	0.032693	0.228081	0.653,0.647	0.667,0.73	-0.048	4.8
4464	ENSG00000011347	SYT7	11	-	61546030	61546255	61547176	61547308	61532988	61533124	61551383	61551463	4464	3,5	13,12	2,6	4,1	205	298	0.032778	0.228516	0.251,0.377	0.421,0.897	-0.345	34.5
9015	ENSG00000055130	CUL1	7	+	148759547	148759638	148760332	148760496	148759303	148759354	148766560	148766723	9015	145175	435434	141186	284380	164	237	0.0328014	0.228521	0.325,0.368	0.418,0.414	-0.069	6.9
215	ENSG00000275778	PRH1-PRR4	12	-	10973654	10973721	11034781	11034885	10848371	10848407	11047019	11047188	215	2,5	13,8	13,26	21,17	177	140	0.0328768	0.228622	0.108,0.331	0.329,0.547	-0.219	21.9
4894	ENSG00000164111	ANXA5	4	-	121681670	121681761	121686287	121686372	121678414	121678494	121696580	121696624	4894	325289	492615	183256	503543	158	164	0.0328617	0.228622	0.407,0.328	0.274,0.329	0.066	6.6
9493	ENSG00000107614	TRDMT1	10	-	17161482	17161548	17162165	17162237	17160304	17160374	17174550	17174660	9493	1,0	8,12	0,4	9,10	145	139	0.0328841	0.228622	0.107,0.0	0.0,0.277	-0.085	8.5
11005	ENSG00000132676	DAP3	1	+	155709772	155709824	155721516	155721680	155689090	155689174	155725381	155725490	11005	48,38	99110	57,84	103119	125	237	0.0331881	0.23009	0.479,0.396	0.512,0.572	-0.105	10.5
11207	ENSG00000165792	METTL17	14	+	20992540	20992622	20993117	20993191	20992123	20992205	20993968	20994033	11207	136102	108103	162232	116132	155	147	0.03314	0.23009	0.544,0.484	0.57,0.625	-0.083	8.3
2061	ENSG00000101773	RBBP8	18	+	23006362	23006432	23016827	23016923	23001585	23001729	23022128	23022270	2061	193214	73121	183247	58,82	143	169	0.0331987	0.23009	0.758,0.676	0.789,0.781	-0.068	6.8
6011	ENSG00000119487	MAPKAP1	9	-	125585554	125585727	125669817	125669907	125559632	125559809	125706970	125707212	6011	25,50	373455	47,71	429460	163	246	0.0332094	0.23009	0.092,0.142	0.142,0.189	-0.048	4.8
9162	ENSG00000149262	INTS4	11	-	77910969	77911152	77918030	77918264	77907716	77907810	77918820	77918978	9162	3,5	5,8	2,5	30,16	307	256	0.0331763	0.23009	0.333,0.343	0.053,0.207	0.208	20.8
2848	ENSG00000175287	PHYHD1	9	+	128937756	128937778	128940598	128940715	128936582	128936645	128941444	128941571	2848	19,18	162176	27,27	155139	95	190	0.0333054	0.230597	0.19,0.17	0.258,0.28	-0.089	8.9
4371	ENSG00000280670	CCDC163P	1	-	45495417	45495545	45496555	45496623	45494908	45495166	45497298	45497383	4371	8,18	18,28	4,4	16,19	141	201	0.0333686	0.230717	0.388,0.478	0.263,0.231	0.186	18.6
5398	ENSG00000160957	RECQL4	8	-	144515325	144515457	144515763	144515917	144514935	144515072	144515987	144516764	5398	96,73	138103	70,92	79,75	227	205	0.0333561	0.230717	0.386,0.39	0.445,0.526	-0.098	9.8
6019	ENSG00000093183	SEC22C	3	-	42563764	42563980	42566743	42566836	42563522	42563686	42568864	42569073	6019	1,3	26,34	1,0	27,36	166	289	0.0334288	0.230975	0.063,0.133	0.061,0.0	0.068	6.8
10055	ENSG00000135446	CDK4	12	-	57750907	57751090	57751206	57751342	57750655	57750765	57751499	57751736	10055	707748	444470	716844	562691	209	256	0.0336309	0.232093	0.661,0.661	0.609,0.599	0.057	5.7
6835	ENSG00000173272	MZT2A	2	-	131486023	131486181	131491465	131491597	131483957	131484218	131491875	131492024	6835	2,3	23,18	0,1	4,6	205	231	0.0336366	0.232093	0.089,0.158	0.0,0.158	0.044	4.4
4210	ENSG00000138658	ZGRF1	4	-	112589723	112589874	112606007	112606091	112587279	112587929	112609378	112609429	4210	19,14	26,25	34,33	86105	157	224	0.033672	0.232147	0.51,0.444	0.361,0.31	0.141	14.1
5233	ENSG00000025156	HSF2	6	+	122427902	122427956	122429992	122430148	122423580	122423686	122431429	122431514	5233	27,45	11,4	49,40	4,3	127	229	0.0336906	0.232147	0.816,0.953	0.957,0.96	-0.074	7.4
3972	ENSG00000178202	KDELC2	11	-	108477606	108477711	108479300	108479495	108472111	108474952	108481179	108481376	3972	197307	159238	226255	121161	268	178	0.033805	0.232776	0.451,0.461	0.554,0.513	-0.078	7.8
4938	ENSG00000204120	GIGYF2	2	+	232731121	232731258	232734416	232734486	232703423	232703489	232735154	232735238	4938	1,1	12,26	3,5	19,31	210	143	0.0339854	0.233772	0.054,0.026	0.097,0.099	-0.058	5.8
8400	ENSG00000165533	TTC8	14	+	88841424	88841557	88843805	88843850	88841036	88841196	88852970	88853056	8400	20,14	17,21	46,49	30,24	206	118	0.0339961	0.233772	0.403,0.276	0.468,0.539	-0.164	16.4
3662	ENSG00000144579	CTDSP1	2	+	218402113	218402215	218402348	218402405	218401563	218401712	218403034	218403127	3662	60,74	69,62	52,61	34,35	175	130	0.0341653	0.234776	0.392,0.47	0.532,0.564	-0.117	11.7
10591	ENSG00000065559	MAP2K4	17	+	12129493	12129584	12130279	12130309	12129138	12129287	12139838	12139884	10591	2,3	0,3	4,3	0,0	164	103	0.0342462	0.235171	1.0,0.386	1.0,1.0	-0.307	30.7
3581	ENSG00000258644	SYNJ2BP-COX16	14	-	70353135	70353252	70359219	70359300	70342657	70342729	70359518	70359739	3581	3,0	1,3	0,0	2,5	154	190	0.0342903	0.235313	0.787,0.0	0.0,0.0	0.394	39.4
5647	ENSG00000151327	FAM177A1	14	+	35053277	35053451	35077149	35077216	35046402	35046628	35078926	35079024	5647	164147	48,58	99112	59,50	247	140	0.0343904	0.235812	0.659,0.59	0.487,0.559	0.102	10.2
616	ENSG00000231074	HCG18	6	-	30314268	30314482	30326008	30326207	30296131	30296237	30326353	30326866	616	16,13	59,67	10,9	23,13	272	287	0.0344097	0.235812	0.222,0.17	0.314,0.422	-0.172	17.2
10821	ENSG00000105221	AKT2	19	-	40268583	40268795	40269422	40269540	40265221	40265351	40270497	40270769	10821	7,5	26,22	9,2	6,5	191	285	0.0347463	0.23776	0.287,0.253	0.691,0.374	-0.262	26.2
2142	ENSG00000137210	TMEM14B	6	+	10749621	10749698	10755141	10755232	10747772	10747881	10756466	10756958	2142	18,25	190187	5,23	195231	150	164	0.0347527	0.23776	0.094,0.128	0.027,0.098	0.049	4.9
7510	ENSG00000115762	PLEKHB2	2	+	131126683	131126786	131132901	131133015	131125752	131125905	131140166	131140275	7510	82,84	30,35	82135	19,33	176	187	0.0347648	0.23776	0.744,0.718	0.821,0.813	-0.086	8.6
9143	ENSG00000270011	ZNF559-ZNF177	19	+	9338493	9338582	9339192	9339319	9324694	9324780	9341101	9341184	9143	9,9	77,67	2,3	53,44	162	200	0.0348067	0.237885	0.126,0.142	0.045,0.078	0.073	7.3
8329	ENSG00000138750	NUP54	4	-	76136185	76136412	76144148	76144292	76134174	76134362	76144389	76144473	8329	131145	186207	142157	236364	217	300	0.0348496	0.238017	0.493,0.492	0.454,0.374	0.078	7.8
6136	ENSG00000167733	HSD11B1L	19	+	5684818	5684905	5686899	5686991	5681036	5681271	5687281	5687375	6136	0,4	1,0	1,2	3,1	160	165	0.0348777	0.238048	0.0,1.0	0.256,0.673	0.035	3.5
5033	ENSG00000175137	SH3BP5L	1	-	248812988	248813090	248813131	248813245	248810450	248812370	248814448	248814610	5033	5,1	72,72	1,7	27,24	187	175	0.0349211	0.238182	0.061,0.013	0.033,0.214	-0.086	8.6
4182	ENSG00000188352	FOCAD	9	+	20740235	20740340	20758089	20758191	20720379	20720534	20764868	20765073	4182	34,43	40,50	41,49	31,32	178	175	0.0350466	0.238876	0.455,0.458	0.565,0.601	-0.126	12.6
2291	ENSG00000043514	TRIT1	1	-	39851641	39851770	39852730	39852876	39850118	39850261	39853969	39854068	2291	66,85	5,14	79102	19,23	219	202	0.035253	0.240121	0.924,0.848	0.793,0.804	0.088	8.8
1881	ENSG00000140859	KIFC3	16	-	57788574	57788710	57790929	57791066	57772222	57772288	57794998	57795141	1881	3,5	3,3	5,3	2,0	210	209	0.0353211	0.240227	0.499,0.624	0.713,1.0	-0.295	29.5
3439	ENSG00000185437	SH3BGR	21	+	39499822	39499915	39508997	39509027	39475134	39475215	39511679	39511809	3439	144289	56158	238328	87102	166	103	0.0353474	0.240227	0.615,0.532	0.629,0.666	-0.074	7.4
3744	ENSG00000012048	BRCA1	17	-	43094743	43094860	43095845	43095922	43090943	43091032	43097243	43097289	3744	51,61	42,51	59,79	74102	150	190	0.0353639	0.240227	0.606,0.602	0.502,0.495	0.105	10.5
7941	ENSG00000184575	XPOT	12	+	64421832	64421907	64422322	64422378	64421234	64421471	64423004	64423043	7941	3,2	3,0	2,2	9,3	148	129	0.0353146	0.240227	0.466,1.0	0.162,0.368	0.468	46.8
5545	ENSG00000122085	MTERF4	2	-	241090277	241090395	241097242	241097427	241089979	241090044	241099395	241099894	5545	122142	7,4	92105	0,3	258	191	0.0354732	0.24069	0.928,0.963	1.0,0.963	-0.036	3.6
6498	ENSG00000161249	DMKN	19	-	35507457	35507511	35509910	35509961	35506125	35506185	35510183	35510252	6498	119105	18,26	91125	6,18	124	127	0.0355037	0.24069	0.871,0.805	0.94,0.877	-0.07	7
855	ENSG00000120992	LYPLA1	8	-	54062253	54062324	54063327	54063375	54052653	54052756	54065747	54065813	855	88107	3,2	104129	5,10	121	144	0.0354982	0.24069	0.972,0.985	0.961,0.939	0.028	2.8
7731	ENSG00000179818	PCBP1-AS1	2	-	70053730	70053792	70055713	70055908	70051202	70051305	70059642	70059680	7731	70,54	30,36	8,4	0,2	268	135	0.0355666	0.240954	0.54,0.43	1.0,0.502	-0.266	26.6
9569	ENSG00000182093	WRB	21	+	39393165	39393280	39405913	39406058	39391777	39391836	39406561	39406731	9569	382453	15,5	313341	2,3	188	218	0.0355934	0.240973	0.967,0.991	0.995,0.992	-0.015	1.5
10521	ENSG00000109046	WSB1	17	+	27307743	27307907	27308603	27308748	27306781	27306882	27309099	27309272	10521	96,76	24,28	193308	80152	237	218	0.0356491	0.241188	0.786,0.714	0.689,0.651	0.08	8
10979	ENSG00000096060	FKBP5	6	-	35643276	35643348	35672591	35672759	35642719	35642843	35688803	35688937	10979	2,1	0,3	0,1	5,1	241	145	0.0357041	0.241367	1.0,0.167	0.0,0.376	0.396	39.6
6126	ENSG00000110713	NUP98	11	-	3785633	3785751	3793844	3793962	3782041	3782145	3797399	3797547	6126	1,0	0,4	2,2	1,2	191	191	0.0357235	0.241367	1.0,0.0	0.667,0.5	-0.084	8.4
6966	ENSG00000102967	DHODH	16	+	72021123	72021311	72022361	72022475	72017023	72017106	72023164	72023318	6966	57,50	42,61	45,40	25,21	261	187	0.0357819	0.2416	0.493,0.37	0.563,0.577	-0.138	13.8
1797	ENSG00000172845	SP3	2	-	173956024	173956232	173963760	173963874	173918592	173918785	173964404	173964553	1797	42,53	193207	16,18	117112	187	281	0.0358745	0.242063	0.246,0.278	0.17,0.195	0.08	8
5693	ENSG00000156802	ATAD2	8	-	123400742	123401175	123412079	123412177	123380528	123380677	123416247	123416350	5693	3,3	3,1	1,4	0,1	171	506	0.0358994	0.242068	0.747,0.899	1.0,0.922	-0.138	13.8
10338	ENSG00000173889	PHC3	3	-	170098896	170099033	170102177	170102305	170087583	170097384	170102478	170102710	10338	1,3	4,4	2,11	4,0	201	210	0.0359502	0.242133	0.207,0.439	0.343,1.0	-0.348	34.8
7522	ENSG00000099899	TRMT2A	22	-	20115265	20115447	20115474	20115554	20114964	20115079	20115671	20115780	7522	16,5	176200	6,2	150165	153	255	0.035957	0.242133	0.132,0.04	0.063,0.02	0.045	4.5
8279	ENSG00000101040	ZMYND8	20	-	47294665	47294779	47298728	47298943	47291795	47291888	47310055	47310204	8279	112118	84101	39,64	59,66	288	187	0.0360388	0.242522	0.464,0.431	0.3,0.386	0.105	10.5
4092	ENSG00000056998	GYG2	X	+	2843212	2843354	2853979	2854154	2830060	2830195	2854992	2855155	4092	26,16	41,39	3,9	23,27	215	248	0.0361083	0.242827	0.422,0.321	0.131,0.278	0.167	16.7
445	ENSG00000079819	EPB41L2	6	-	130870327	130870381	130876673	130876775	130869658	130870126	130878103	130878250	445	18,28	3,2	3,12	1,0	175	127	0.0361618	0.243025	0.813,0.91	0.685,1.0	0.019	1.9
7123	ENSG00000078177	N4BP2	4	+	40080370	40080479	40097226	40097569	40073454	40073551	40102074	40103218	7123	1,1	61,76	0,5	33,26	182	416	0.0362602	0.243361	0.036,0.029	0.0,0.305	-0.12	12
7966	ENSG00000140471	LINS1	15	-	100580488	100580736	100580800	100580945	100580262	100580352	100602120	100602174	7966	18,39	45,34	20,28	51105	218	321	0.0362549	0.243361	0.371,0.628	0.366,0.282	0.176	17.6
10609	ENSG00000104885	DOT1L	19	+	2191086	2191240	2193688	2193783	2189731	2189795	2194514	2194577	10609	99,95	82,88	70,72	95,87	227	168	0.0363638	0.24354	0.472,0.444	0.353,0.38	0.091	9.1
1449	ENSG00000171241	SHCBP1	16	-	46603743	46603919	46603974	46604143	46603538	46603659	46604227	46604461	1449	153123	1,2	152210	2,10	242	249	0.0363656	0.24354	0.994,0.984	0.987,0.956	0.017	1.7
432	ENSG00000105402	NAPA	19	-	47495549	47495596	47500632	47500749	47493415	47493493	47503422	47503502	432	114169	35,49	147166	79,62	190	120	0.036311	0.24354	0.673,0.685	0.54,0.628	0.095	9.5
5213	ENSG00000231770	TMEM44-AS1	3	+	194589024	194589142	194589473	194589626	194584181	194584448	194589854	194590249	5213	20,17	16,31	3,2	6,13	191	226	0.0364038	0.24354	0.597,0.394	0.372,0.154	0.232	23.2
7334	ENSG00000272645	GTF2IP20	1	-	223952384	223952442	223952667	223952867	223951478	223952291	223954476	223954667	7334	40,62	8,9	36,56	15,16	273	131	0.0364077	0.24354	0.706,0.768	0.535,0.627	0.156	15.6
1026	ENSG00000153113	CAST	5	+	96675538	96675601	96695835	96695907	96662402	96662497	96722638	96722698	1026	9,19	11,30	13,7	26,44	136	145	0.0365222	0.243658	0.466,0.403	0.348,0.145	0.188	18.8
3982	ENSG00000240344	PPIL3	2	-	200882341	200882435	200885261	200885367	200881420	200881488	200885697	200885772	3982	27,21	86,88	24,35	55,73	179	167	0.0364688	0.243658	0.227,0.182	0.289,0.309	-0.094	9.4
6708	ENSG00000136144	RCBTB1	13	-	49549742	49549775	49550410	49550464	49549458	49549648	49551325	49551468	6708	2,4	0,2	2,2	1,4	127	106	0.0365175	0.243658	1.0,0.625	0.625,0.294	0.353	35.3
9205	ENSG00000250802	ZBED3-AS1	5	+	77098654	77098747	77105655	77105689	77087486	77087619	77118319	77118521	9205	2,10	4,3	10,10	1,2	166	107	0.0365108	0.243658	0.244,0.682	0.866,0.763	-0.351	35.1
8520	ENSG00000123815	ADCK4	19	-	40705349	40705447	40710058	40710136	40705095	40705181	40714066	40714133	8520	23,19	8,4	8,22	11,11	151	171	0.0365705	0.243819	0.765,0.843	0.452,0.694	0.231	23.1
7337	ENSG00000135317	SNX14	6	-	85565331	85565419	85567533	85567577	85557975	85558060	85572136	85572215	7337	14,7	20,16	10,13	44,45	117	161	0.0366008	0.24386	0.491,0.376	0.238,0.284	0.172	17.2
3207	ENSG00000151461	UPF2	10	-	11952065	11952249	11955231	11955507	11948368	11948508	11956319	11956523	3207	155131	163156	77,73	101143	349	257	0.0366323	0.243908	0.412,0.382	0.36,0.273	0.081	8.1
2597	ENSG00000160058	BSDC1	1	-	32383829	32383939	32386778	32386895	32381213	32381268	32394079	32394140	2597	353356	239257	196311	119144	190	183	0.0368158	0.244189	0.587,0.572	0.613,0.675	-0.065	6.5
3858	ENSG00000157734	SNX22	15	+	64152637	64152742	64153244	64153339	64151714	64151850	64153651	64153684	3858	3,5	5,12	2,9	1,6	178	168	0.0368198	0.244189	0.362,0.282	0.654,0.586	-0.298	29.8
643	ENSG00000185722	ANKFY1	17	-	4181708	4181836	4181920	4181990	4181253	4181372	4182180	4182352	643	1,1	3,2	0,1	1,3	143	201	0.0367532	0.244189	0.319,0.413	0.0,0.319	0.206	20.6
8429	ENSG00000090661	CERS4	19	+	8256948	8257077	8261687	8261844	8256617	8256710	8261929	8262421	8429	32,38	49,55	28,30	27,23	202	230	0.0368119	0.244189	0.426,0.44	0.541,0.598	-0.137	13.7
9428	ENSG00000111481	COPZ1	12	+	54342205	54342287	54347766	54347844	54340462	54340615	54347999	54348051	9428	222284	337435	272346	335385	155	151	0.0368193	0.244189	0.391,0.389	0.442,0.467	-0.065	6.5
983	ENSG00000214174	AMZ2P1	17	-	64973241	64973352	64974950	64975046	64972753	64972927	64975559	64975576	983	12,11	47,69	6,5	52,68	169	184	0.0367269	0.244189	0.218,0.148	0.112,0.074	0.09	9
8702	ENSG00000103342	GSPT1	16	-	11896557	11896785	11897839	11897881	11894953	11894987	11897993	11898035	8702	88,97	7951069	67,59	814933	115	301	0.0368868	0.244472	0.225,0.192	0.177,0.142	0.049	4.9
8452	ENSG00000143771	CNIH4	1	+	224358984	224359057	224364108	224364455	224356886	224356993	224365878	224365991	8452	2,2	52,59	0,0	45,42	146	420	0.036943	0.244523	0.1,0.089	0.0,0.0	0.095	9.5
8988	ENSG00000255717	SNHG1	11	-	62854518	62854551	62854887	62854938	62853800	62853833	62855132	62855216	8988	117,97	24,44	129247	32,32	124	106	0.036934	0.244523	0.806,0.653	0.775,0.868	-0.092	9.2
10998	ENSG00000136982	DSCC1	8	-	119846989	119847080	119850381	119850516	119843608	119843747	119853046	119853215	10998	155162	96,94	202273	162229	208	164	0.0370429	0.244863	0.56,0.576	0.496,0.485	0.078	7.8
2213	ENSG00000138095	LRPPRC	2	-	43895367	43895566	43896418	43896544	43894544	43894629	43896633	43896708	2213	3,6	18,10	13,16	18,12	199	272	0.0370284	0.244863	0.186,0.451	0.497,0.646	-0.253	25.3
7046	ENSG00000111206	FOXM1	12	-	2860048	2860145	2861378	2861412	2857680	2859663	2864319	2864495	7046	15,15	5,1	4,2	0,1	107	170	0.0370834	0.24497	0.827,0.96	1.0,0.761	0.013	1.3
5746	ENSG00000118816	CCNI	4	-	77056248	77056323	77058506	77058617	77055149	77055380	77066248	77066405	5746	426446	11,16	579602	34,26	184	148	0.0372638	0.246	0.969,0.957	0.932,0.949	0.022	2.2
3410	ENSG00000108509	CAMTA2	17	-	4981677	4981742	4982088	4982160	4981224	4981359	4982756	4982892	3410	13,8	31,31	27,24	32,45	145	138	0.0373318	0.246287	0.285,0.197	0.445,0.337	-0.15	15
7728	ENSG00000179818	PCBP1-AS1	2	-	70053730	70053792	70055713	70055910	70051202	70051305	70083506	70083687	7728	70,56	26,35	9,4	0,2	270	135	0.0374088	0.246633	0.574,0.444	1.0,0.5	-0.241	24.1
10565	ENSG00000180385	EMC3-AS1	3	+	9992902	9993011	9998454	9998572	9988711	9988747	9998775	9998899	10565	11,9	7,5	5,11	7,18	182	191	0.0374716	0.246858	0.623,0.654	0.428,0.391	0.229	22.9
9147	ENSG00000270011	ZNF559-ZNF177	19	+	9339192	9339319	9364861	9364948	9324694	9324780	9371609	9371752	9147	39,34	29,21	23,21	9,6	200	160	0.0374919	0.246858	0.518,0.564	0.672,0.737	-0.164	16.4
9411	ENSG00000172889	EGFL7	9	+	136669605	136669721	136669913	136670009	136668556	136668673	136670168	136670330	9411	83,93	60,81	60,40	70,51	189	169	0.0377316	0.248274	0.553,0.507	0.434,0.412	0.107	10.7
6914	ENSG00000168028	RPSA	3	+	39408605	39408724	39410755	39410999	39407640	39407786	39411648	39411777	6914	79718109	924110359	756811127	83899770	192	317	0.0379385	0.24931	0.587,0.564	0.598,0.653	-0.05	5
9334	ENSG00000105819	PMPCB	7	+	103308951	103309095	103311642	103311728	103304410	103304490	103311807	103311896	9334	120152	128107	164216	204270	217	159	0.0379144	0.24931	0.407,0.51	0.371,0.37	0.088	8.8
7000	ENSG00000174516	PELI3	11	+	66468127	66468280	66468832	66468904	66466923	66467027	66471241	66471371	7000	33,54	14,18	7,13	10,8	226	145	0.0379829	0.249439	0.602,0.658	0.31,0.51	0.22	22
1719	ENSG00000120662	MTRF1	13	-	41261793	41261825	41262214	41262335	41260492	41260915	41263484	41263538	1719	9,5	0,0	10,3	0,3	194	105	0.0380154	0.24949	1.0,1.0	1.0,0.351	0.325	32.5
2321	ENSG00000159023	EPB41	1	+	28997214	28997319	29011864	29011900	28993329	28993542	29015691	29015767	2321	169198	7,1	185285	0,1	178	109	0.0380804	0.249754	0.937,0.992	1.0,0.994	-0.032	3.2
5826	ENSG00000138035	PNPT1	2	-	55686369	55686444	55687644	55687705	55684942	55685048	55693662	55693910	5826	23,18	52,41	58,51	76,75	134	148	0.0381693	0.250174	0.328,0.327	0.457,0.429	-0.115	11.5
8585	ENSG00000170242	USP47	11	+	11909066	11909118	11910117	11910266	11905398	11905548	11920155	11920251	8585	0,0	10,2	0,2	4,0	125	222	0.0382251	0.250377	0.0,0.0	0.0,1.0	-0.5	50
2481	ENSG00000024048	UBR2	6	+	42617239	42617338	42617408	42617507	42616001	42616090	42632551	42632715	2481	6,12	24,39	5,4	38,37	172	172	0.0383649	0.251129	0.2,0.235	0.116,0.098	0.11	11
10318	ENSG00000263956	NBPF11	1	-	148135671	148135813	148135885	148136037	148127140	148127288	148137710	148137809	10318	8,9	6,2	4,7	9,8	225	215	0.0385622	0.251929	0.56,0.811	0.298,0.455	0.309	30.9
1038	ENSG00000273000	KB-1572G7.2	22	-	23697882	23697999	23700725	23700845	23694118	23695517	23705428	23705541	1038	17,8	5,3	3,1	5,1	193	190	0.0385304	0.251929	0.77,0.724	0.371,0.496	0.314	31.4
6841	ENSG00000140463	BBS4	15	+	72686461	72686564	72709699	72709779	72686206	72686251	72712243	72712307	6841	1,2	30,23	5,2	16,15	176	153	0.0385405	0.251929	0.028,0.07	0.214,0.104	-0.11	11
9884	ENSG00000100814	CCNB1IP1	14	-	20317794	20317974	20318255	20318470	20316226	20316560	20325538	20325653	9884	0,1	2,1	2,1	5,2	288	253	0.0386555	0.252376	0.0,0.468	0.26,0.305	-0.048	4.8
2364	ENSG00000156599	ZDHHC5	11	+	57695919	57696043	57698558	57699418	57693782	57693915	57699865	57701182	2364	257215	12991462	146140	662602	197	933	0.0387661	0.252934	0.484,0.411	0.511,0.524	-0.07	7
1733	ENSG00000226688	ENTPD1-AS1	10	-	95898886	95899018	95904829	95904935	95876517	95876660	96089265	96089307	1733	25,19	5,4	27,34	3,1	179	205	0.0389097	0.253707	0.851,0.845	0.912,0.975	-0.096	9.6
6912	ENSG00000168028	RPSA	3	+	39408605	39408724	39410753	39410999	39407602	39407786	39411648	39411777	6912	79718109	929710408	756811127	84379841	192	319	0.0389472	0.253786	0.588,0.564	0.598,0.653	-0.049	4.9
4059	ENSG00000117335	CD46	1	+	207770320	207770362	207783291	207783330	207767012	207767195	207785070	207785106	4059	34,32	63,70	19,26	78,72	115	112	0.0390077	0.253852	0.345,0.308	0.192,0.26	0.101	10.1
6452	ENSG00000163681	SLMAP	3	+	57865241	57865292	57871635	57871698	57864806	57864857	57890040	57890100	6452	9,6	36,39	11,22	38,38	124	136	0.0390017	0.253852	0.215,0.144	0.241,0.388	-0.135	13.5
672	ENSG00000129103	SUMF2	7	+	56072996	56073111	56074173	56074218	56068481	56068638	56076833	56076889	672	286259	12,10	355358	10,4	188	118	0.0390365	0.253876	0.937,0.942	0.957,0.983	-0.03	3
173	ENSG00000176953	NFATC2IP	16	+	28954473	28954682	28955977	28956058	28952131	28952204	28956150	28956337	173	70,75	64,57	61,77	76,96	282	154	0.039065	0.253897	0.374,0.418	0.305,0.305	0.091	9.1
2775	ENSG00000109111	SUPT6H	17	+	28668084	28668222	28668532	28668630	28662090	28662342	28673370	28673510	2775	2,4	4,3	1,0	0,2	211	171	0.039202	0.254624	0.288,0.519	1.0,0.0	-0.097	9.7
4829	ENSG00000137177	KIF13A	6	-	17789871	17789910	17794248	17794395	17787775	17787875	17794571	17794704	4829	41,41	3,4	23,36	0,2	220	112	0.0392692	0.254824	0.874,0.839	1.0,0.902	-0.095	9.5
7737	ENSG00000179818	PCBP1-AS1	2	-	70053730	70053792	70055713	70055910	70051202	70051305	70083537	70083687	7737	71,57	27,33	9,4	0,2	270	135	0.0392834	0.254824	0.568,0.463	1.0,0.5	-0.235	23.5
7865	ENSG00000168778	TCTN2	12	+	123700036	123700154	123704531	123704688	123699703	123699810	123706725	123706851	7865	0,1	83114	1,5	68,77	191	230	0.0393569	0.255136	0.0,0.01	0.017,0.073	-0.04	4
10772	ENSG00000006695	COX10	17	+	14159876	14159947	14191988	14192221	14102117	14102242	14206809	14208677	10772	37,33	105,86	23,29	45,39	144	306	0.0393984	0.255237	0.428,0.449	0.521,0.612	-0.128	12.8
1387	ENSG00000132466	ANKRD17	4	-	73163301	73163432	73168928	73169090	73161191	73161348	73177379	73177533	1387	0,5	1,0	0,8	2,2	235	204	0.039435	0.255237	0.0,1.0	0.0,0.776	0.112	11.2
3416	ENSG00000108509	CAMTA2	17	-	4981677	4981739	4982088	4982160	4981224	4981359	4982756	4982892	3416	13,8	27,30	27,24	30,40	145	135	0.0394891	0.255237	0.31,0.199	0.456,0.358	-0.153	15.3
3547	ENSG00000142687	KIAA0319L	1	-	35470862	35470960	35474804	35474906	35462620	35462713	35478965	35479212	3547	133149	34,42	116144	50,55	175	171	0.0395245	0.255237	0.793,0.776	0.694,0.719	0.078	7.8
6851	ENSG00000131773	KHDRBS3	8	+	135557447	135557587	135581877	135582073	135521236	135521355	135606954	135607037	6851	192194	465517	180186	348359	213	269	0.0394768	0.255237	0.343,0.322	0.395,0.396	-0.063	6.3
8677	ENSG00000204842	ATXN2	12	-	111486760	111486824	111488475	111488780	111485712	111485865	111509548	111509619	8677	273295	59,65	362394	41,72	378	137	0.0395152	0.255237	0.626,0.622	0.762,0.665	-0.09	9
3688	ENSG00000142230	SAE1	19	+	47169820	47169923	47197232	47197377	47155113	47155213	47203670	47203740	3688	119121	493449	162165	443524	176	218	0.0396085	0.255452	0.23,0.25	0.312,0.281	-0.056	5.6
4927	ENSG00000204120	GIGYF2	2	+	232731121	232731234	232734416	232734486	232703423	232703489	232735154	232735238	4927	1,3	12,26	6,8	19,31	186	143	0.0395903	0.255452	0.06,0.081	0.195,0.166	-0.11	11
613	ENSG00000146592	CREB5	7	+	28412833	28412917	28438728	28438784	28409366	28409423	28488174	28488246	613	0,3	1,4	2,2	2,0	157	129	0.0396756	0.255557	0.0,0.381	0.451,1.0	-0.535	53.5
9623	ENSG00000260729	RP11-106M3.2	15	-	72288537	72288618	72288867	72288930	72288307	72288451	72289137	72289287	9623	4,0	8,2	1,0	1,3	136	154	0.0396688	0.255557	0.362,0.0	0.531,0.0	-0.085	8.5
1392	ENSG00000100360	IFT27	22	-	36766312	36766455	36766901	36766987	36766137	36766197	36767305	36767365	1392	5,1	3,1	3,9	13,19	159	216	0.0397044	0.25558	0.694,0.576	0.239,0.392	0.32	32
4016	ENSG00000158290	CUL4B	X	-	120554907	120554953	120555832	120555938	120547135	120547239	120557923	120558039	4016	1,1	2,2	1,0	4,4	179	119	0.0397654	0.255809	0.249,0.249	0.143,0.0	0.177	17.7
5344	ENSG00000156398	SFXN2	10	+	102729722	102729808	102731722	102731783	102728430	102728529	102732151	102732218	5344	21,15	26,14	17,18	34,41	159	134	0.0399127	0.256429	0.405,0.475	0.296,0.27	0.157	15.7
8519	ENSG00000177830	CHID1	11	-	884067	884169	893426	893519	883147	883303	899339	899401	8519	123138	189200	69,79	158149	166	175	0.0399003	0.256429	0.407,0.421	0.315,0.359	0.077	7.7
1904	ENSG00000205323	SARNP	12	-	55757382	55757553	55760550	55760640	55752462	55752840	55789074	55789143	1904	159167	147128	306385	178258	163	244	0.0401472	0.257771	0.618,0.661	0.72,0.691	-0.066	6.6
3361	ENSG00000009335	UBE3C	7	+	157223253	157223351	157225406	157225539	157220688	157220776	157231079	157231327	3361	130152	192192	98109	156242	171	206	0.0403777	0.259086	0.449,0.488	0.431,0.352	0.077	7.7
2391	ENSG00000158402	CDC25C	5	-	138328483	138328529	138330986	138331218	138319218	138319374	138331594	138331877	2391	83,98	1,6	56,60	4,8	305	119	0.0404275	0.259241	0.97,0.864	0.845,0.745	0.122	12.2
77	ENSG00000223745	RP4-717I23.3	1	-	93311489	93311608	93318167	93318228	93309714	93309790	93324634	93324729	77	1,0	10,9	1,2	6,10	134	192	0.0405069	0.259584	0.125,0.0	0.193,0.223	-0.146	14.6
6583	ENSG00000126756	UXT	X	-	47657204	47657290	47657571	47657639	47652080	47652144	47657781	47657863	6583	244309	52,48	200331	51,87	141	159	0.0405853	0.259921	0.841,0.879	0.816,0.811	0.046	4.6
1584	ENSG00000089006	SNX5	20	-	17957173	17957269	17968041	17968166	17956932	17957037	17968374	17968458	1584	23,16	2,0	33,56	4,6	198	169	0.0406271	0.260024	0.908,1.0	0.876,0.888	0.072	7.2
10181	ENSG00000142227	EMP3	19	+	48327520	48327623	48329351	48329492	48326829	48326922	48330300	48330553	10181	85100	138185	103111	122145	176	214	0.0407273	0.2605	0.428,0.397	0.507,0.482	-0.082	8.2
4743	ENSG00000011295	TTC19	17	+	16008977	16009200	16014108	16014177	16006473	16006568	16025016	16025171	4743	18,6	1,0	10,9	1,2	296	142	0.0407552	0.260512	0.896,1.0	0.828,0.683	0.192	19.2
2066	ENSG00000101773	RBBP8	18	+	22956353	22956462	22957330	22957396	22949617	22949713	22968805	22968918	2066	1,2	8,0	0,0	2,1	182	139	0.0409381	0.261403	0.087,1.0	0.0,0.0	0.543	54.3
9264	ENSG00000100888	CHD8	14	-	21390946	21391063	21391549	21391642	21386010	21386176	21391832	21391946	9264	216257	215208	127115	133169	166	190	0.0409464	0.261403	0.535,0.586	0.522,0.438	0.081	8.1
3464	ENSG00000154511	FAM69A	1	-	92847182	92847359	92850847	92850955	92842159	92844195	92876295	92876430	3464	49,47	60,54	9,15	14,43	181	250	0.0410453	0.261869	0.53,0.546	0.47,0.325	0.141	14.1
612	ENSG00000104808	DHDH	19	+	48939448	48939701	48942439	48942564	48934999	48935111	48944356	48944507	612	11,8	3,1	13,14	6,11	326	198	0.0411792	0.262557	0.69,0.829	0.568,0.436	0.257	25.7
6981	ENSG00000122335	SERAC1	6	-	158146781	158146913	158148864	158148954	158144298	158144420	158150452	158150589	6981	22,38	40,54	11,20	45,44	163	205	0.0412484	0.262831	0.409,0.47	0.235,0.364	0.14	14
6596	ENSG00000111364	DDX55	12	+	123606072	123606159	123607431	123607662	123605930	123605981	123608679	123608829	6596	63,51	145109	49,86	77128	160	304	0.0413617	0.26322	0.452,0.471	0.547,0.561	-0.093	9.3
9267	ENSG00000169084	DHRSX	X	-	2408744	2408813	2425196	2425271	2291501	2291603	2500816	2500978	9267	7,0	70,57	1,0	31,34	148	142	0.0413548	0.26322	0.088,0.0	0.03,0.0	0.029	2.9
1818	ENSG00000161533	ACOX1	17	-	75960214	75960375	75973624	75973785	75957458	75957566	75978533	75978693	1818	17,10	37,29	4,8	28,34	234	234	0.0414233	0.26328	0.315,0.256	0.125,0.19	0.128	12.8
5053	ENSG00000174238	PITPNA	17	-	1543019	1543027	1548295	1548387	1541565	1541640	1553003	1553149	5053	142130	3,3	204206	13,7	165	81	0.0414233	0.26328	0.959,0.955	0.885,0.935	0.047	4.7
7483	ENSG00000128563	PRKRIP1	7	+	102380484	102380617	102395976	102396537	102376211	102376322	102397619	102397698	7483	17,12	248255	14,11	129101	206	634	0.0414709	0.263416	0.174,0.127	0.25,0.251	-0.1	10
456	ENSG00000072133	RPS6KA6	X	-	84148632	84148862	84154206	84154345	84148041	84148123	84156074	84156191	456	2,1	2,8	0,1	5,6	212	303	0.0415715	0.263888	0.588,0.152	0.0,0.192	0.274	27.4
10624	ENSG00000147140	NONO	X	+	71284396	71284453	71284983	71285097	71283589	71283721	71290628	71290791	10624	8441009	51,64	10161140	68118	130	187	0.0416374	0.26414	0.96,0.958	0.956,0.933	0.014	1.4
9456	ENSG00000100461	RBM23	14	-	22908332	22908380	22909482	22909595	22906194	22906368	22911327	22911403	9456	187263	32,29	200246	15,23	186	121	0.0417383	0.264614	0.792,0.855	0.897,0.874	-0.062	6.2
100	ENSG00000177479	ARIH2	3	+	48927578	48927813	48945135	48945181	48922747	48922811	48964918	48964982	100	534551	1,0	430453	7,3	308	119	0.0418793	0.265174	0.995,1.0	0.96,0.983	0.026	2.6
10121	ENSG00000172765	TMCC1	3	-	129857253	129857405	129880308	129880559	129848345	129848412	129893493	129893576	10121	46,35	14,14	74,70	15,11	324	225	0.0418717	0.265174	0.695,0.635	0.774,0.815	-0.129	12.9
89	ENSG00000177479	ARIH2	3	+	48922747	48922811	48927461	48927813	48918820	48918998	48961611	48961679	89	68,37	941976	56,67	763816	137	425	0.0420524	0.266103	0.183,0.105	0.185,0.203	-0.05	5
7100	ENSG00000111879	FAM184A	6	-	118961760	118961963	118964666	118964771	118960768	118960863	118966834	118966952	7100	34,33	92,51	39,38	44,49	178	276	0.0421751	0.266712	0.364,0.501	0.579,0.546	-0.13	13
9505	ENSG00000103274	NUBP1	16	+	10761756	10761859	10767948	10768032	10761363	10761474	10769046	10769351	9505	65,87	34,40	85,75	59,60	176	157	0.0422023	0.266716	0.63,0.66	0.562,0.527	0.101	10.1
8983	ENSG00000255717	SNHG1	11	-	62854019	62854063	62854518	62854551	62853800	62853833	62855132	62855216	8983	24,44	0,0	32,32	0,5	106	117	0.0422409	0.266793	1.0,1.0	1.0,0.876	0.062	6.2
3344	ENSG00000108559	NUP88	17	-	5387778	5387904	5388801	5388960	5387385	5387670	5391560	5391662	3344	177164	87107	183187	129161	232	199	0.04228	0.266873	0.636,0.568	0.549,0.499	0.078	7.8
4443	ENSG00000198276	UCKL1	20	-	63942469	63942489	63943652	63943669	63941109	63941208	63944396	63944458	4443	25,25	1,0	19,16	1,3	90	93	0.0424327	0.267545	0.963,1.0	0.952,0.846	0.083	8.3
6571	ENSG00000205629	LCMT1	16	+	25128474	25128566	25132401	25132523	25111931	25111996	25140170	25140503	6571	57,63	80118	87,73	174217	165	195	0.042459	0.267545	0.457,0.387	0.371,0.284	0.095	9.5
8456	ENSG00000085644	ZNF213	16	+	3138417	3138541	3138744	3138818	3137165	3137679	3138974	3139098	8456	43,61	19,29	18,11	4,2	197	147	0.0424661	0.267545	0.628,0.611	0.771,0.804	-0.168	16.8
9661	ENSG00000123374	CDK2	12	+	55969896	55970050	55970597	55970741	55969474	55969576	55971043	55971247	9661	11,10	2,1	4,15	5,4	227	217	0.0425106	0.267657	0.84,0.905	0.433,0.782	0.265	26.5
3925	ENSG00000124214	STAU1	20	-	49153932	49154071	49174194	49174269	49151581	49151747	49188115	49188367	3925	117151	365427	56,60	207267	148	212	0.0426275	0.268226	0.315,0.336	0.279,0.244	0.064	6.4
1421	ENSG00000099817	POLR2E	19	-	1092312	1092535	1093755	1093895	1091791	1091907	1095258	1095354	1421	10,4	12,5	4,0	6,11	213	296	0.0426983	0.268336	0.537,0.526	0.481,0.0	0.291	29.1
5022	ENSG00000068305	MEF2A	15	+	99645682	99645764	99657412	99657538	99632977	99633173	99671322	99671454	5022	117138	2,5	77,91	5,7	155	199	0.0426796	0.268336	0.987,0.973	0.952,0.943	0.032	3.2
1602	ENSG00000066557	LRRC40	1	-	70155688	70155796	70159329	70159438	70144804	70145905	70173464	70173510	1602	83108	34,41	169162	43,42	182	181	0.0427756	0.268654	0.708,0.724	0.796,0.793	-0.079	7.9
7897	ENSG00000100429	HDAC10	22	-	50248365	50248472	50248697	50248751	50248224	50248292	50249327	50249454	7897	7,6	69,53	0,3	36,30	127	180	0.0428248	0.268672	0.126,0.138	0.0,0.124	0.07	7
839	ENSG00000166762	CATSPER2	15	-	43647916	43648066	43649726	43649900	43647419	43647467	43664417	43664543	839	13,9	8,5	6,6	7,12	247	223	0.0428317	0.268672	0.595,0.619	0.436,0.311	0.233	23.3
6086	ENSG00000141127	PRPSAP2	17	+	18867281	18867334	18872582	18872649	18865801	18865952	18877697	18877870	6086	58,47	83,76	40,78	120149	126	140	0.0429008	0.268937	0.437,0.407	0.27,0.368	0.103	10.3
6614	ENSG00000241258	CRCP	7	+	66127703	66127740	66130126	66130248	66114603	66114970	66130743	66130842	6614	51,37	5,5	27,42	7,11	110	195	0.0429365	0.268994	0.948,0.929	0.872,0.871	0.067	6.7
1068	ENSG00000137337	MDC1	6	-	30715587	30715707	30716881	30717083	30715039	30715178	30717244	30717889	1068	31,28	13,9	8,24	3,1	275	193	0.0430129	0.269305	0.626,0.686	0.652,0.944	-0.142	14.2
2794	ENSG00000160688	FLAD1	1	+	154992564	154992673	154992712	154992786	154990158	154990257	154992901	154993111	2794	13,14	81,61	3,2	35,21	182	147	0.0432226	0.270199	0.115,0.156	0.065,0.071	0.068	6.8
4323	ENSG00000106077	ABHD11	7	-	73736937	73737110	73737220	73737391	73736093	73736691	73737561	73737735	4323	68,31	89,64	55,51	53,52	244	246	0.0432362	0.270199	0.435,0.328	0.511,0.497	-0.122	12.2
6947	ENSG00000198625	MDM4	1	+	204532190	204532246	204537429	204537497	204530683	204530817	204538208	204538308	6947	33,18	20,13	23,44	41,41	129	141	0.0432348	0.270199	0.643,0.602	0.38,0.54	0.163	16.3
7612	ENSG00000104218	CSPP1	8	+	67091802	67091883	67093542	67093641	67086006	67086110	67095292	67095732	7612	7,10	63,90	15,17	64,88	154	172	0.0432781	0.270294	0.11,0.11	0.207,0.177	-0.082	8.2
1687	ENSG00000113658	SMAD5	5	+	136147831	136147906	136152674	136152758	136132846	136132962	136153591	136154163	1687	45,40	5,4	22,27	1,1	148	157	0.0433343	0.270477	0.905,0.914	0.959,0.966	-0.053	5.3
1782	ENSG00000148950	IMMP1L	11	-	31460625	31460714	31477500	31477759	31433459	31433570	31509518	31509592	1782	11,6	3,12	3,5	8,17	332	162	0.0435223	0.27136	0.641,0.196	0.155,0.126	0.278	27.8
9982	ENSG00000233184	RP11-421L21.3	1	+	101077362	101077508	101083460	101083574	101075394	101075716	101086851	101087171	9982	23,24	10,9	22,49	15,40	219	187	0.0435297	0.27136	0.663,0.695	0.556,0.511	0.145	14.5
10220	ENSG00000106771	TMEM245	9	-	109073355	109073438	109080838	109080943	109064476	109064567	109087172	109087293	10220	49,87	53,82	82123	55,84	178	156	0.0437247	0.272402	0.448,0.482	0.566,0.562	-0.099	9.9
2238	ENSG00000164961	KIAA0196	8	-	125032240	125032394	125032434	125032581	125028619	125028707	125037236	125037333	2238	4,3	188204	4,12	199186	220	227	0.0437508	0.272402	0.021,0.015	0.02,0.062	-0.023	2.3
3161	ENSG00000197785	ATAD3A	1	+	1520547	1520617	1522743	1522899	1520140	1520306	1523510	1523567	3161	31,39	130114	38,53	108,73	143	229	0.0438626	0.272898	0.276,0.354	0.36,0.538	-0.134	13.4
5836	ENSG00000127022	CANX	5	+	179723659	179723779	179724656	179724783	179722803	179723019	179726679	179726759	5836	34254294	49946341	22702487	38934725	193	200	0.0438848	0.272898	0.415,0.412	0.377,0.353	0.048	4.8
10450	ENSG00000178927	C17orf62	17	-	82449430	82449480	82450198	82450254	82449169	82449292	82450699	82450775	10450	2,1	2,4	0,0	9,8	129	123	0.0439951	0.273036	0.488,0.192	0.0,0.0	0.34	34
3714	ENSG00000243725	TTC4	1	+	54733628	54733710	54737581	54737664	54731485	54731700	54741410	54742657	3714	129153	193185	97130	91131	155	156	0.0439906	0.273036	0.402,0.454	0.518,0.5	-0.081	8.1
4172	ENSG00000172785	CBWD1	9	-	152033	152078	154708	154795	134978	135030	156480	156527	4172	27,51	1,1	35,36	3,3	160	118	0.0440153	0.273036	0.952,0.974	0.896,0.898	0.066	6.6
8039	ENSG00000134698	AGO4	1	+	35832056	35832185	35832436	35832570	35831811	35831931	35833989	35834174	8039	62,58	44,57	65,77	35,41	202	207	0.0439876	0.273036	0.591,0.51	0.656,0.658	-0.107	10.7
3723	ENSG00000132185	FCRLA	1	+	161710759	161710912	161711933	161712218	161710474	161710492	161713084	161714351	3723	1,6	11,17	6,1	5,2	226	358	0.0441677	0.273813	0.126,0.359	0.655,0.442	-0.306	30.6
538	ENSG00000168255	POLR2J3	7	-	102544705	102544776	102566581	102566736	102541500	102541662	102566996	102567083	538	49,56	11,9	61,74	5,7	228	144	0.0442829	0.274358	0.738,0.797	0.885,0.87	-0.11	11
2012	ENSG00000130529	TRPM4	19	+	49172008	49172108	49181348	49181461	49171577	49171769	49182577	49182922	2012	6,7	3,4	9,14	12,21	173	186	0.0443164	0.274397	0.683,0.653	0.446,0.418	0.236	23.6
3308	ENSG00000100380	ST13	22	-	40848293	40848369	40850822	40850880	40844838	40844909	40856430	40857022	3308	304319	421515	417546	7851052	131	149	0.0443734	0.274581	0.451,0.413	0.377,0.371	0.058	5.8
353	ENSG00000140386	SCAPER	15	-	76857808	76857879	76862415	76862533	76841733	76841931	76883811	76883876	353	11,12	8,23	32,32	15,20	191	144	0.044403	0.274595	0.509,0.282	0.617,0.547	-0.187	18.7
11239	ENSG00000100644	HIF1A	14	+	61740754	61741188	61744704	61744813	61738086	61738373	61746933	61748258	11239	469451	53,56	477488	78,81	507	182	0.044524	0.275009	0.761,0.743	0.687,0.684	0.067	6.7
1300	ENSG00000138398	PPIG	2	+	169608670	169608758	169614463	169614681	169607103	169607148	169630773	169630884	1300	241207	92,98	140192	35,66	161	291	0.0446602	0.275009	0.826,0.792	0.878,0.84	-0.05	5
1575	ENSG00000133706	LARS	5	-	146142855	146143084	146143411	146143550	146140203	146140261	146144266	146144349	1575	518567	360438	557691	526632	212	302	0.044661	0.275009	0.672,0.648	0.601,0.609	0.055	5.5
245	ENSG00000081721	DUSP12	1	+	161751654	161751781	161751865	161751984	161749779	161750145	161752367	161752464	245	113,87	117157	72130	159258	200	192	0.0446427	0.275009	0.481,0.347	0.303,0.326	0.099	9.9
2948	ENSG00000215301	DDX3X	X	+	41343220	41343351	41343736	41343822	41342736	41342836	41344029	41344128	2948	275265	311312	474505	376510	204	159	0.0445764	0.275009	0.408,0.398	0.496,0.436	-0.063	6.3
3677	ENSG00000100731	PCNX	14	+	70988566	70988699	70995740	70995843	70976941	70978648	71009633	71009724	3677	31,26	13,12	5,17	3,0	206	176	0.0445933	0.275009	0.671,0.649	0.587,1.0	-0.133	13.3
4480	ENSG00000144524	COPS7B	2	+	231791732	231791808	231794262	231794351	231788554	231788732	231796105	231796308	4480	125145	136128	70103	95141	149	162	0.0445889	0.275009	0.5,0.552	0.445,0.443	0.082	8.2
6785	ENSG00000116584	ARHGEF2	1	-	155965302	155965412	155965630	155965760	155964987	155965131	155966415	155966479	6785	195203	134193	151135	166154	203	183	0.0447589	0.275443	0.567,0.487	0.451,0.441	0.081	8.1
10601	ENSG00000093000	NUP50	22	+	45173951	45174018	45175893	45176080	45171599	45171683	45178237	45178900	10601	1,5	471450	2,7	183269	140	260	0.0449322	0.276085	0.004,0.02	0.02,0.046	-0.021	2.1
18	ENSG00000082898	XPO1	2	-	61525269	61525333	61525491	61525521	61522610	61522683	61526419	61526521	18	0,0	20,16	3,3	64,97	103	137	0.0449158	0.276085	0.0,0.0	0.059,0.04	-0.05	5
2445	ENSG00000136856	SLC2A8	9	+	127404817	127404991	127405419	127405565	127403958	127404067	127407435	127407652	2445	108117	61,49	40,18	30,17	247	219	0.0449454	0.276085	0.611,0.679	0.542,0.484	0.132	13.2
3918	ENSG00000074842	MYDGF	19	-	4660668	4660750	4664875	4664937	4659687	4660003	4668594	4668645	3918	480552	482515	273279	334350	135	155	0.0450167	0.276355	0.533,0.552	0.484,0.478	0.061	6.1
11023	ENSG00000082458	DLG3	X	+	70495407	70495453	70497179	70497221	70493375	70493475	70498519	70498570	11023	0,7	86,84	0,0	74,68	119	115	0.0450803	0.276576	0.0,0.075	0.0,0.0	0.037	3.7
2738	ENSG00000175455	CCDC14	3	-	123931307	123931512	123931713	123931756	123931101	123931234	123933672	123933755	2738	6,2	277276	0,0	216331	116	278	0.0451747	0.276819	0.049,0.017	0.0,0.0	0.033	3.3
3735	ENSG00000153310	FAM49B	8	-	129879596	129879789	129896671	129896854	129879388	129879471	129903311	129903350	3735	2,0	3,1	5,2	1,3	256	266	0.0451616	0.276819	0.409,0.0	0.839,0.409	-0.419	41.9
8487	ENSG00000135069	PSAT1	9	+	78308413	78308583	78317675	78317804	78301953	78302023	78328050	78328188	8487	13981568	15051917	901999	12181496	243	202	0.0452204	0.27693	0.436,0.405	0.381,0.357	0.051	5.1
8239	ENSG00000134686	PHC2	1	-	33325794	33325961	33327347	33327427	33323625	33325019	33328869	33329146	8239	5,11	1,3	7,8	8,4	153	240	0.0452782	0.277116	0.887,0.852	0.579,0.758	0.201	20.1
9919	ENSG00000198561	CTNND1	11	+	57789036	57789155	57791493	57791673	57761796	57762046	57794009	57794081	9919	45,36	82,79	30,39	45,38	192	253	0.0455085	0.278356	0.42,0.375	0.468,0.575	-0.124	12.4
8796	ENSG00000187605	TET3	2	+	74003109	74003166	74046277	74048411	73986403	73986706	74073548	74073639	8796	7,7	404429	9,2	109,91	130	2207	0.045548	0.278429	0.227,0.217	0.584,0.272	-0.206	20.6
1377	ENSG00000101558	VAPA	18	+	9938246	9938341	9944923	9945058	9936985	9937066	9950394	9950568	1377	2,2	13,35	1,0	32,48	168	208	0.0457178	0.279297	0.16,0.066	0.037,0.0	0.095	9.5
7639	ENSG00000182670	TTC3	21	+	37157160	37157214	37158130	37158203	37156654	37156906	37159698	37159745	7639	32,25	6,8	58,81	4,10	127	146	0.0457708	0.279452	0.86,0.782	0.943,0.903	-0.102	10.2
9395	ENSG00000136280	CCM2	7	+	45069825	45069961	45072725	45072783	45064462	45064646	45073459	45073571	9395	13,21	11,11	9,13	19,14	209	131	0.0458625	0.279842	0.426,0.545	0.229,0.368	0.187	18.7
31	ENSG00000081154	PCNP	3	+	101579789	101580004	101585439	101585511	101574094	101574279	101590214	101590270	31	9551120	529547	11561668	495673	288	145	0.0459698	0.280157	0.476,0.508	0.54,0.555	-0.056	5.6
5244	ENSG00000116918	TSNAX	1	+	231542480	231542611	231561127	231561255	231537212	231537327	231564527	231566524	5244	196204	229238	196337	195273	204	201	0.0459465	0.280157	0.457,0.458	0.498,0.549	-0.066	6.6
362	ENSG00000110514	MADD	11	+	47326737	47326807	47326831	47327025	47324470	47324577	47328657	47328704	362	50,47	7,3	47,89	8,20	143	267	0.0460394	0.280412	0.93,0.967	0.916,0.893	0.044	4.4
1370	ENSG00000143612	C1orf43	1	-	154212457	154212624	154214456	154214574	154206719	154207648	154220341	154220619	1370	436469	875885	613738	9901101	191	240	0.0460733	0.280448	0.385,0.4	0.438,0.457	-0.055	5.5
9539	ENSG00000075239	ACAT1	11	+	108131906	108131954	108133819	108133937	108121566	108121678	108134220	108134316	9539	37,29	140164	26,33	167258	121	191	0.046215	0.281141	0.294,0.218	0.197,0.168	0.074	7.4
2876	ENSG00000175287	PHYHD1	9	+	128937736	128937944	128940368	128940497	128936582	128936645	128941444	128941571	2876	21,21	86,84	11,25	129120	281	202	0.0465338	0.28291	0.149,0.152	0.058,0.13	0.056	5.6
7099	ENSG00000111879	FAM184A	6	-	118961760	118961963	118964666	118964771	118959828	118960184	118966834	118966952	7099	35,34	108,71	39,38	65,59	178	276	0.0468042	0.284382	0.334,0.426	0.482,0.5	-0.111	11.1
10792	ENSG00000173744	AGFG1	2	+	227534844	227534877	227534907	227535025	227533548	227533758	227536624	227536704	10792	36,33	83104	22,21	91,96	106	191	0.046902	0.284633	0.439,0.364	0.303,0.283	0.108	10.8
5454	ENSG00000198467	TPM2	9	-	35684731	35684807	35685063	35685139	35684487	35684550	35685268	35685339	5454	28,30	46,51	43,80	35,96	149	149	0.0468764	0.284633	0.378,0.37	0.551,0.455	-0.129	12.9
1698	ENSG00000115091	ACTR3	2	+	113913171	113913227	113927344	113927455	113889959	113890323	113931300	113931396	1698	85104	245228	106,95	341343	129	184	0.0469439	0.284716	0.331,0.394	0.307,0.283	0.068	6.8
10724	ENSG00000125814	NAPB	20	-	23395138	23395185	23397071	23397188	23394921	23394999	23402992	23403072	10724	7,8	3,3	13,4	9,12	190	120	0.0470467	0.285168	0.596,0.627	0.477,0.174	0.286	28.6
10635	ENSG00000162738	VANGL2	1	+	160416061	160416182	160419001	160419609	160415647	160415908	160420410	160420547	10635	43,62	192278	9,12	66,90	194	681	0.0472116	0.285809	0.44,0.439	0.324,0.319	0.118	11.8
1295	ENSG00000129351	ILF3	19	+	10655055	10655123	10666582	10666649	10654360	10654487	10670515	10670608	1295	1,2	15,6	1,16	10,3	141	140	0.0472229	0.285809	0.062,0.249	0.09,0.841	-0.31	31
509	ENSG00000205336	ADGRG1	16	+	57621690	57621845	57641590	57641708	57620095	57620136	57650252	57650351	509	4,0	12,12	0,0	2,5	228	191	0.0472754	0.285809	0.218,0.0	0.0,0.0	0.109	10.9
714	ENSG00000137804	NUSAP1	15	+	41351032	41351129	41356038	41356140	41349097	41349241	41358148	41358258	714	245251	392410	355471	454589	170	175	0.0472921	0.285809	0.391,0.387	0.446,0.452	-0.06	6
790	ENSG00000134910	STT3A	11	+	125609709	125609780	125611297	125611373	125609433	125609589	125612591	125612747	790	2,1	0,3	2,5	0,0	144	149	0.0472951	0.285809	1.0,0.256	1.0,1.0	-0.372	37.2
8259	ENSG00000154719	MRPL39	21	-	25588834	25588882	25592811	25592994	25585655	25585754	25593892	25593958	8259	116123	36,42	98169	88,64	256	121	0.0473228	0.285809	0.604,0.581	0.345,0.555	0.143	14.3
5119	ENSG00000119707	RBM25	14	+	73088369	73088470	73091321	73091357	73088000	73088161	73096914	73097100	5119	3,5	0,3	6,12	0,0	174	109	0.0474592	0.286222	1.0,0.511	1.0,1.0	-0.244	24.4
7967	ENSG00000140471	LINS1	15	-	100580443	100580736	100580800	100580945	100580262	100580352	100602120	100602174	7967	18,39	70,54	20,28	76147	218	366	0.0474646	0.286222	0.302,0.548	0.306,0.242	0.151	15.1
8438	ENSG00000150403	TMCO3	13	+	113534044	113534240	113547299	113547379	113520615	113520733	113548302	113548452	8438	107122	77,47	75,49	17,19	269	153	0.0474764	0.286222	0.441,0.596	0.715,0.595	-0.137	13.7
2867	ENSG00000175287	PHYHD1	9	+	128922282	128922356	128927037	128927196	128920894	128921668	128933781	128933857	2867	2,6	265321	11,7	261352	147	232	0.0475259	0.286349	0.012,0.029	0.062,0.03	-0.025	2.5
2089	ENSG00000144233	AMMECR1L	2	-	127869453	127869544	127870813	127870957	127866899	127866996	127871248	127871359	2089	58,26	45,53	20,17	46,44	217	164	0.0475848	0.286361	0.493,0.27	0.247,0.226	0.145	14.5
5217	ENSG00000156299	TIAM1	21	-	31266009	31266983	31276731	31276908	31251741	31252189	31339242	31339422	5217	66,77	667677	24,49	443541	250	1047	0.0475806	0.286361	0.293,0.323	0.185,0.275	0.078	7.8
1080	ENSG00000249859	PVT1	8	+	128080302	128080430	128082752	128082848	128070159	128070361	128096517	128096656	1080	2,0	5,6	2,1	2,1	201	169	0.0476651	0.28642	0.252,0.0	0.457,0.457	-0.331	33.1
11179	ENSG00000092758	COL9A3	20	+	62836186	62836333	62836398	62836532	62835920	62835953	62837082	62837265	11179	15,21	21,19	12,8	2,6	220	207	0.0476352	0.28642	0.402,0.51	0.85,0.556	-0.247	24.7
1331	ENSG00000108423	TUBD1	17	-	59866608	59866749	59878102	59878276	59860012	59860424	59886082	59886230	1331	24,40	13,15	16,24	18,17	247	214	0.0476797	0.28642	0.615,0.698	0.435,0.55	0.164	16.4
4843	ENSG00000272162	RP11-637O19.3	6	+	10902874	10902963	10907541	10907684	10902676	10902762	10910147	10910200	4843	3,0	8,12	3,8	5,19	162	216	0.0477593	0.286556	0.333,0.0	0.444,0.36	-0.236	23.6
5164	ENSG00000105983	LMBR1	7	-	156796388	156796492	156836812	156836885	156763668	156763795	156892927	156893208	5164	50,36	50,33	42,61	60,94	146	177	0.0477448	0.286556	0.548,0.569	0.459,0.44	0.109	10.9
2585	ENSG00000262879	RP11-156P1.3	17	-	47035043	47035126	47054117	47054213	47033277	47033381	47056459	47056753	2585	17,11	8,1	15,18	2,1	169	156	0.0478535	0.28695	0.662,0.91	0.874,0.943	-0.122	12.2
8786	ENSG00000223546	LINC00630	X	+	102816991	102817082	102825992	102826169	102770351	102770420	102826968	102827144	8786	20,19	16,29	40,29	70,81	164	250	0.0480434	0.287917	0.656,0.5	0.466,0.353	0.169	16.9
11002	ENSG00000132676	DAP3	1	+	155725381	155725411	155725991	155726019	155721516	155721618	155727607	155727738	11002	64,53	58,56	69,76	90119	103	101	0.0482117	0.288268	0.52,0.481	0.429,0.385	0.093	9.3
2835	ENSG00000149927	DOC2A	16	-	30012073	30012204	30012494	30012675	30010918	30010989	30013466	30013596	2835	15,10	17,13	18,19	9,12	254	204	0.0482039	0.288268	0.415,0.382	0.616,0.56	-0.19	19
3932	ENSG00000088298	EDEM2	20	-	35131641	35131783	35134104	35134155	35126250	35126375	35134737	35134949	3932	1,0	58,43	1,3	33,42	124	215	0.0481503	0.288268	0.029,0.0	0.05,0.11	-0.066	6.6
8685	ENSG00000160746	ANO10	3	-	43580352	43580472	43598531	43598666	43576691	43577261	43605713	43605863	8685	28,31	36,35	22,42	19,24	208	193	0.0482164	0.288268	0.419,0.451	0.518,0.619	-0.134	13.4
7943	ENSG00000184575	XPOT	12	+	64421832	64421955	64422322	64422378	64421234	64421471	64423004	64423043	7943	5,7	3,0	8,5	9,3	196	129	0.0483268	0.288757	0.523,1.0	0.369,0.523	0.316	31.6
10608	ENSG00000104885	DOT1L	19	+	2191083	2191240	2193688	2193783	2189731	2189795	2194514	2194577	10608	100,95	82,88	73,73	95,87	230	168	0.0484283	0.289045	0.471,0.441	0.36,0.38	0.086	8.6
3008	ENSG00000197498	RPF2	6	+	110991746	110991786	110999710	110999787	110985005	110985138	111008037	111008137	3008	4,3	165185	5,13	188221	113	150	0.0484324	0.289045	0.031,0.021	0.034,0.072	-0.027	2.7
10133	ENSG00000140543	DET1	15	-	88527598	88527786	88530622	88531473	88516781	88516973	88531612	88531715	10133	157190	70,95	135159	37,60	924	261	0.0485146	0.289193	0.388,0.361	0.508,0.428	-0.093	9.3
10602	ENSG00000093000	NUP50	22	+	45173951	45174018	45175918	45176080	45171599	45171683	45178237	45178900	10602	1,5	269256	2,7	107158	140	235	0.0485026	0.289193	0.006,0.032	0.03,0.069	-0.031	3.1
7569	ENSG00000028203	VEZT	12	+	95224179	95224236	95242163	95242264	95217811	95217886	95251939	95252071	7569	2,0	0,1	10,1	3,3	130	174	0.0485511	0.28924	1.0,0.0	0.817,0.309	-0.063	6.3
8258	ENSG00000154719	MRPL39	21	-	25588834	25588882	25592811	25592960	25585655	25585754	25593892	25593958	8258	94109	36,42	85143	88,64	222	121	0.0488036	0.290572	0.587,0.586	0.345,0.549	0.14	14
6654	ENSG00000008083	JARID2	6	+	15410223	15410365	15452005	15452175	15374116	15374252	15468541	15468718	6654	69,55	81,68	37,33	30,23	215	243	0.0488867	0.290895	0.491,0.478	0.582,0.619	-0.116	11.6
7910	ENSG00000180376	CCDC66	3	+	56571180	56571302	56592969	56593101	56566949	56567053	56593490	56593741	7910	55,53	58,82	42,74	34,62	195	205	0.0489701	0.291219	0.499,0.405	0.565,0.556	-0.108	10.8
10403	ENSG00000078369	GNB1	1	-	1839628	1839682	1873957	1874118	1839189	1839238	1890819	1891117	10403	5,3	3,0	0,3	3,1	234	127	0.049059	0.291232	0.475,1.0	0.0,0.62	0.428	42.8
6207	ENSG00000050426	LETMD1	12	+	51053777	51053860	51055834	51056021	51049033	51049185	51056143	51056245	6207	10,13	170195	27,25	237261	156	260	0.0490407	0.291232	0.089,0.1	0.16,0.138	-0.055	5.5
7525	ENSG00000099899	TRMT2A	22	-	20113117	20113234	20113431	20113561	20112327	20113007	20113685	20113798	7525	18,17	119,87	8,7	76,86	203	190	0.0490085	0.291232	0.124,0.155	0.09,0.071	0.059	5.9
2084	ENSG00000144233	AMMECR1L	2	-	127869453	127869544	127870761	127870928	127866899	127866996	127873827	127874272	2084	55,25	44,53	18,19	47,45	240	164	0.0492718	0.292323	0.461,0.244	0.207,0.224	0.137	13.7
912	ENSG00000235194	PPP1R3E	14	-	23300757	23300864	23301297	23301858	23299400	23299541	23302159	23302848	912	61,57	19,12	54,56	18,40	634	180	0.0493625	0.292688	0.477,0.574	0.46,0.284	0.153	15.3
10118	ENSG00000143207	RFWD2	1	-	176135009	176135086	176149005	176149074	176116623	176116681	176162868	176162988	10118	39,70	62,78	57,95	54,76	142	150	0.0496973	0.293532	0.399,0.487	0.527,0.569	-0.105	10.5
2556	ENSG00000272896	RP11-216L13.17	9	+	136791629	136791777	136791946	136792030	136791378	136791424	136792250	136792358	2556	33,36	191198	20,37	203285	221	157	0.0497087	0.293532	0.109,0.114	0.065,0.084	0.037	3.7
342	ENSG00000272752	STAG3L5P-PVRIG2P-PILRB	7	+	100338178	100338264	100338772	100338889	100336113	100336337	100345864	100345968	342	30,33	91,56	23,30	90115	159	190	0.0496802	0.293532	0.283,0.413	0.234,0.238	0.112	11.2
4750	ENSG00000018189	RUFY3	4	+	70800140	70800205	70802955	70802983	70794794	70794894	70804347	70804416	4750	39,32	22,16	44,54	14,15	138	101	0.0496335	0.293532	0.565,0.594	0.697,0.725	-0.132	13.2
7934	ENSG00000174652	ZNF266	19	-	9433692	9433786	9434797	9434859	9420064	9420218	9435107	9435193	7934	9,9	25,22	11,11	6,18	135	167	0.0495998	0.293532	0.308,0.336	0.694,0.431	-0.24	24
9092	ENSG00000166169	POLL	10	-	101583507	101583681	101584877	101584919	101580247	101580416	101585315	101585478	9092	19,20	91103	8,4	61,51	115	247	0.049603	0.293532	0.31,0.294	0.22,0.144	0.12	12
9117	ENSG00000109180	OCIAD1	4	+	48833406	48833481	48842635	48842689	48832619	48832682	48848398	48848446	9117	5,2	215205	9,4	137186	148	127	0.0496428	0.293532	0.02,0.008	0.053,0.018	-0.021	2.1
10424	ENSG00000166348	USP54	10	-	73519796	73519992	73520907	73521027	73516374	73517747	73523582	73523750	10424	52,76	102121	40,24	47,25	193	269	0.049934	0.293662	0.415,0.467	0.543,0.572	-0.116	11.6
10901	ENSG00000198270	TMEM116	12	-	111950387	111950466	111978735	111978787	111943264	111943369	111991757	111991889	10901	3,3	1,0	4,1	1,2	125	152	0.0499868	0.293662	0.785,1.0	0.829,0.378	0.289	28.9
1607	ENSG00000269713	NBPF9	1	-	149082276	149082430	149090204	149090428	149081964	149082174	149090752	149090894	1607	48,60	58,50	46,50	78,71	297	227	0.0499713	0.293662	0.387,0.478	0.311,0.35	0.102	10.2
1876	ENSG00000140859	KIFC3	16	-	57788574	57788713	57790929	57791066	57772222	57772288	57794998	57795141	1876	3,5	2,3	5,3	2,0	210	212	0.0498026	0.293662	0.602,0.627	0.716,1.0	-0.243	24.3
194	ENSG00000143811	PYCR2	1	-	225922203	225922383	225923700	225923771	225921857	225922079	225924043	225924259	194	209227	574678	142147	515558	144	253	0.049809	0.293662	0.39,0.37	0.326,0.316	0.059	5.9
256	ENSG00000101294	HM13	20	+	31566209	31566295	31568077	31568280	31561633	31561736	31569119	31569567	256	11451317	57,60	653609	24,17	159	276	0.0498736	0.293662	0.972,0.974	0.979,0.984	-0.009	0.9
32	ENSG00000081154	PCNP	3	+	101579789	101580004	101585439	101585511	101574094	101574279	101592626	101592776	32	9511118	15,9	11531666	11,6	288	145	0.0498773	0.293662	0.97,0.984	0.981,0.993	-0.01	1
4623	ENSG00000175224	ATG13	11	+	46621059	46621157	46630044	46630100	46618324	46618375	46644278	46644360	4623	4,5	66,62	10,7	36,72	171	129	0.0499931	0.293662	0.044,0.057	0.173,0.068	-0.07	7
7734	ENSG00000179818	PCBP1-AS1	2	-	70053730	70053792	70055655	70055910	70051202	70051305	70059642	70059680	7734	92,97	30,36	8,6	0,2	328	135	0.0499776	0.293662	0.558,0.526	1.0,0.553	-0.234	23.4
7220	ENSG00000167182	SP2	17	+	47897814	47897927	47914725	47914838	47896149	47896293	47915311	47915388	7220	6,14	0,4	4,3	0,1	186	186	0.0501423	0.294367	1.0,0.778	1.0,0.75	0.014	1.4
5940	ENSG00000260276	RP11-77H9.2	16	+	8850932	8851050	8853525	8853636	8849848	8849993	8855033	8855217	5940	2,0	43,40	2,3	24,32	191	184	0.0501754	0.29439	0.043,0.0	0.074,0.083	-0.057	5.7
2890	ENSG00000272305	RP11-894J14.5	3	-	53077978	53078211	53085749	53085852	53077687	53077828	53099380	53099453	2890	5,2	0,5	1,0	0,6	176	306	0.0502448	0.294454	1.0,0.41	1.0,0.0	0.205	20.5
7178	ENSG00000119402	FBXW2	9	-	120778350	120778545	120787768	120788186	120776092	120776226	120793148	120793257	7178	489416	340325	373479	247228	491	268	0.0502364	0.294454	0.44,0.411	0.452,0.534	-0.068	6.8
1403	ENSG00000039650	PNKP	19	-	49861771	49861881	49862043	49862082	49861607	49861695	49862184	49862281	1403	4,1	79,55	0,1	78121	112	183	0.0504151	0.29528	0.076,0.029	0.0,0.013	0.046	4.6
2073	ENSG00000122566	HNRNPA2B1	7	-	26190992	26191128	26191421	26191650	26190124	26190460	26192494	26192577	2073	248169	384333	157324	248372	302	209	0.0505256	0.295334	0.309,0.26	0.305,0.376	-0.056	5.6
8094	ENSG00000165948	IFI27L1	14	+	94100738	94100771	94101813	94102059	94096906	94096965	94102476	94102709	8094	18,9	106100	14,27	64111	106	319	0.0505415	0.295334	0.338,0.213	0.397,0.423	-0.135	13.5
8448	ENSG00000143771	CNIH4	1	+	224358956	224359057	224364108	224364265	224356886	224356993	224365878	224365991	8448	4,3	22,29	2,0	24,10	174	230	0.0504849	0.295334	0.194,0.12	0.099,0.0	0.107	10.7
9149	ENSG00000270011	ZNF559-ZNF177	19	+	9343589	9343784	9364861	9364948	9341101	9341184	9371609	9371752	9149	81,35	26,29	38,41	10,9	268	160	0.0504718	0.295334	0.65,0.419	0.694,0.731	-0.178	17.8
5919	ENSG00000198089	SFI1	22	+	31546860	31546971	31556941	31557059	31528689	31528863	31561289	31561392	5919	12,11	24,24	22,46	33,39	184	191	0.0507136	0.296168	0.342,0.322	0.409,0.55	-0.148	14.8
1297	ENSG00000117868	ESYT2	7	-	158741522	158741896	158743528	158743678	158739022	158739121	158748193	158748280	1297	285323	622774	162240	337340	223	447	0.0508876	0.296534	0.479,0.455	0.491,0.586	-0.072	7.2
2053	ENSG00000090487	SPG21	15	-	64976474	64976555	64980863	64981025	64974601	64974747	64983506	64983593	2053	131139	66,77	131116	90,93	235	154	0.0508942	0.296534	0.565,0.542	0.488,0.45	0.085	8.5
2943	ENSG00000215301	DDX3X	X	+	41343215	41343351	41343736	41343822	41342736	41342836	41344029	41344128	2943	558595	311312	9481107	376510	209	159	0.0508888	0.296534	0.577,0.592	0.657,0.623	-0.055	5.5
4982	ENSG00000261373	VPS9D1-AS1	16	+	89712688	89712818	89716470	89716602	89711855	89712222	89717343	89718165	4982	126125	115,89	105117	58,70	203	205	0.0508312	0.296534	0.525,0.586	0.646,0.628	-0.082	8.2
10556	ENSG00000133466	C1QTNF6	22	-	37191671	37191737	37195380	37195512	37190864	37190928	37197602	37197841	10556	52,34	33,41	14,12	23,20	205	139	0.0510837	0.297297	0.517,0.36	0.292,0.289	0.148	14.8
2088	ENSG00000144233	AMMECR1L	2	-	127869453	127869544	127870761	127870957	127866899	127866996	127871248	127871359	2088	62,28	45,53	20,21	46,44	269	164	0.0511068	0.297297	0.457,0.244	0.21,0.225	0.133	13.3
2292	ENSG00000043514	TRIT1	1	-	39851641	39851770	39852730	39852951	39850118	39850261	39853969	39854068	2292	50,61	5,14	57,77	19,23	294	202	0.0511135	0.297297	0.873,0.75	0.673,0.697	0.126	12.6
7228	ENSG00000029153	ARNTL2	12	+	27371371	27371447	27376345	27376416	27370128	27370230	27380246	27380404	7228	0,0	1,5	1,2	4,7	149	144	0.0511465	0.297317	0.0,0.0	0.195,0.216	-0.206	20.6
407	ENSG00000109113	RAB34	17	-	28715992	28716058	28716902	28716994	28715799	28715901	28717212	28717425	407	78139	93131	44,73	94,89	165	139	0.0512885	0.297798	0.414,0.472	0.283,0.409	0.097	9.7
8149	ENSG00000175581	MRPL48	11	+	73833693	73833817	73843246	73843367	73825707	73825796	73844806	73844934	8149	3,7	13,14	1,4	19,21	197	194	0.0512756	0.297798	0.185,0.33	0.049,0.158	0.154	15.4
1328	ENSG00000108423	TUBD1	17	-	59863663	59863847	59878102	59878276	59859481	59860424	59886082	59886230	1328	24,40	46,40	16,24	38,61	247	257	0.051342	0.297937	0.352,0.51	0.305,0.29	0.134	13.4
3243	ENSG00000165480	SKA3	13	-	21157921	21158125	21159901	21159987	21155692	21155811	21161789	21161875	3243	46,49	126161	50,60	104124	159	277	0.0513835	0.297988	0.389,0.346	0.456,0.457	-0.089	8.9
7679	ENSG00000163946	FAM208A	3	-	56633043	56633966	56638705	56638765	56628491	56628614	56639985	56640130	7679	59,73	866863	55,83	11761291	133	996	0.0514099	0.297988	0.338,0.388	0.259,0.325	0.071	7.1
3638	ENSG00000149476	TKFC	11	+	61335839	61335937	61336203	61336390	61334619	61334731	61337940	61338130	3638	7,7	4,0	3,4	1,0	171	260	0.0515546	0.298655	0.727,1.0	0.82,1.0	-0.046	4.6
551	ENSG00000101966	XIAP	X	+	123891237	123891316	123892730	123892773	123888618	123888718	123900492	123900693	551	100113	51,63	123103	91,81	152	116	0.0517402	0.299558	0.599,0.578	0.508,0.492	0.089	8.9
4154	ENSG00000120805	ARL1	12	-	101401061	101401173	101402864	101402946	101396398	101396577	101407641	101407746	4154	27,30	224259	16,18	206252	155	185	0.0518341	0.299929	0.126,0.121	0.085,0.079	0.041	4.1
10637	ENSG00000196781	TLE1	9	-	81634096	81634301	81652183	81652288	81620453	81620557	81653973	81654036	10637	261218	321321	149167	155168	178	278	0.0520571	0.300841	0.559,0.515	0.6,0.608	-0.067	6.7
30	ENSG00000081154	PCNP	3	+	101585437	101585511	101590214	101590270	101579789	101580004	101592626	101594437	30	17,15	274339	16,6	306445	147	129	0.0520574	0.300841	0.052,0.037	0.044,0.012	0.017	1.7
6916	ENSG00000168028	RPSA	3	+	39408577	39408724	39410755	39410999	39407640	39407786	39411648	39411777	6916	20812343	924110359	21472897	83899770	220	317	0.0520813	0.300841	0.245,0.246	0.269,0.299	-0.039	3.9
11249	ENSG00000055917	PUM2	2	-	20253821	20254014	20254862	20254984	20251309	20251716	20255215	20255341	11249	155207	303317	154178	348397	195	266	0.0521723	0.300887	0.411,0.471	0.376,0.38	0.063	6.3
1519	ENSG00000234741	GAS5	1	-	173865470	173865547	173866527	173866567	173865228	173865282	173866760	173866796	1519	19361995	28963065	18242659	35154753	113	150	0.0521754	0.300887	0.47,0.464	0.408,0.426	0.05	5
2897	ENSG00000228065	LINC01515	10	+	65572934	65573056	65585484	65585567	65571424	65571579	65585664	65585802	2897	23,26	10,13	24,46	8,7	195	156	0.0521789	0.300887	0.648,0.615	0.706,0.84	-0.141	14.1
3557	ENSG00000111666	CHPT1	12	+	101714089	101714237	101720122	101720254	101697691	101698134	101723167	101723326	3557	228234	326365	191225	353451	221	205	0.0523314	0.301594	0.393,0.373	0.334,0.316	0.058	5.8
6644	ENSG00000072062	PRKACA	19	-	14097763	14097890	14102815	14102914	14097578	14097674	14106759	14106888	6644	110109	144145	123165	128151	172	200	0.0523854	0.301733	0.47,0.466	0.528,0.56	-0.076	7.6
6911	ENSG00000168028	RPSA	3	+	39407620	39407786	39408605	39408724	39406762	39407082	39410753	39410849	6911	23092061	40534424	21553682	39475088	239	192	0.0524468	0.301826	0.314,0.272	0.305,0.368	-0.043	4.3
7155	ENSG00000145687	SSBP2	5	-	81513627	81513717	81615472	81615557	81489249	81489309	81650266	81650339	7155	10,5	18,27	3,3	21,26	158	163	0.0525214	0.301826	0.364,0.16	0.128,0.106	0.145	14.5
7240	ENSG00000132639	SNAP25	20	+	10292881	10292999	10293160	10293278	10284723	10284772	10296924	10297050	7240	8,16	0,4	5,5	0,1	191	191	0.0525135	0.301826	1.0,0.8	1.0,0.833	-0.016	1.6
851	ENSG00000120992	LYPLA1	8	-	54055059	54055133	54062253	54062324	54052654	54052756	54063327	54063375	851	91107	76105	108115	130152	144	147	0.0524617	0.301826	0.55,0.51	0.459,0.436	0.083	8.3
8642	ENSG00000133997	MED6	14	-	70591265	70591381	70592879	70592988	70585755	70585783	70593295	70593378	8642	86119	119157	89,89	156174	182	189	0.0528027	0.303269	0.429,0.44	0.372,0.347	0.075	7.5
1189	ENSG00000137478	FCHSD2	11	-	73000989	73001134	73015808	73015885	72988963	72989097	73083694	73083740	1189	34,28	64,99	14,16	61,76	150	218	0.0528519	0.303379	0.436,0.291	0.25,0.234	0.121	12.1
10236	ENSG00000139631	CSAD	12	-	53173727	53173767	53179772	53180012	53173344	53173476	53180600	53180646	10236	14,11	4,4	8,19	0,3	313	113	0.0530975	0.304442	0.558,0.498	1.0,0.696	-0.32	32
7177	ENSG00000119402	FBXW2	9	-	120778350	120778545	120787768	120788000	120776092	120776226	120793148	120793257	7177	261203	340325	191257	247228	305	268	0.0530876	0.304442	0.403,0.354	0.405,0.498	-0.073	7.3
2228	ENSG00000100726	TELO2	16	+	1506951	1507051	1507305	1507370	1505409	1505601	1507600	1507716	2228	70,56	78,73	17,23	36,40	173	138	0.0531582	0.304616	0.417,0.38	0.274,0.314	0.104	10.4
6808	ENSG00000112787	FBRSL1	12	+	132571067	132571231	132571306	132571524	132570334	132570540	132572287	132572344	6808	71,78	78,86	62,78	57,42	237	291	0.0531964	0.304662	0.528,0.527	0.572,0.695	-0.106	10.6
2406	ENSG00000274211	SOCS7	17	+	38364751	38364856	38365307	38366033	38361710	38361775	38366286	38366417	2406	45,42	4,0	30,28	6,3	178	799	0.0533261	0.305231	0.981,1.0	0.957,0.977	0.023	2.3
10720	ENSG00000203875	SNHG5	6	-	85677092	85677191	85677423	85677492	85665851	85666147	85677953	85678032	10720	16,11	122142	15,39	129185	142	172	0.0534446	0.305736	0.137,0.086	0.123,0.203	-0.052	5.2
10141	ENSG00000147316	MCPH1	8	+	6436047	6436162	6438952	6439096	6431498	6431586	6442066	6442156	10141	47,58	79,82	35,57	37,56	188	217	0.0535184	0.305814	0.407,0.449	0.522,0.54	-0.103	10.3
472	ENSG00000106723	SPIN1	9	+	88416643	88416766	88418403	88418421	88415606	88415699	88418849	88418951	472	12,6	0,0	8,10	2,1	196	91	0.053519	0.305814	1.0,1.0	0.65,0.823	0.264	26.4
10981	ENSG00000096060	FKBP5	6	-	35646729	35646850	35672591	35672759	35642719	35642843	35688803	35688937	10981	2,1	3,4	0,1	2,7	241	194	0.0536664	0.306136	0.349,0.168	0.0,0.103	0.207	20.7
10983	ENSG00000109794	FAM149A	4	+	186149565	186149704	186151902	186152045	186149172	186149283	186153644	186153770	10983	17,11	12,25	5,4	15,15	212	216	0.0536128	0.306136	0.591,0.31	0.254,0.214	0.217	21.7
8343	ENSG00000255036	RP11-23J9.4	9	+	97343339	97343563	97349110	97349291	97330321	97330767	97350408	97350555	8343	35,38	16,7	48,51	7,7	297	254	0.0536577	0.306136	0.652,0.823	0.854,0.862	-0.12	12
3444	ENSG00000164258	NDUFS4	5	+	53603451	53603530	53646232	53646405	53560634	53560760	53658550	53658624	3444	59,46	242252	117177	397628	152	246	0.0537229	0.306141	0.283,0.228	0.323,0.313	-0.063	6.3
5932	ENSG00000137161	CNPY3	6	+	42929846	42929911	42935411	42935473	42929199	42929721	42935573	42935670	5932	0,4	20,13	0,0	23,13	138	135	0.0537684	0.306141	0.0,0.231	0.0,0.0	0.116	11.6
7208	ENSG00000106554	CHCHD3	7	-	132838398	132838469	132885661	132885745	132796441	132796577	132975168	132975286	7208	205279	160156	292284	239266	157	144	0.0537665	0.306141	0.54,0.621	0.528,0.495	0.069	6.9
7332	ENSG00000272645	GTF2IP20	1	-	223952384	223952442	223952667	223952870	223951478	223952291	223954476	223954667	7332	40,65	8,9	36,63	15,16	276	131	0.0537889	0.306141	0.704,0.774	0.533,0.651	0.147	14.7
2373	ENSG00000175215	CTDSP2	12	-	57826345	57826402	57826995	57827123	57824226	57824319	57827551	57827590	2373	33,22	70,65	44,31	67,50	201	130	0.053897	0.306583	0.234,0.18	0.298,0.286	-0.085	8.5
10695	ENSG00000104529	EEF1D	8	-	143581228	143581328	143586218	143586316	143581053	143581154	143586728	143586852	10695	19,20	14521661	21,39	15611528	171	173	0.0542363	0.307645	0.013,0.012	0.013,0.025	-0.006	0.6
2859	ENSG00000175287	PHYHD1	9	+	128936582	128936645	128940368	128940497	128936447	128936503	128941444	128941571	2859	129107	74,72	125121	112100	136	202	0.0541781	0.307645	0.721,0.688	0.624,0.643	0.071	7.1
3789	ENSG00000188243	COMMD6	13	-	75530113	75530187	75530310	75530405	75526435	75526639	75537663	75537675	3789	6,14	446414	4,8	429673	168	147	0.054199	0.307645	0.012,0.029	0.008,0.01	0.011	1.1
8976	ENSG00000265681	RPL17	18	-	49491531	49491584	49491621	49491833	49491404	49491445	49492457	49492479	8976	591541	35933805	9381329	45337729	285	126	0.0541205	0.307645	0.068,0.059	0.084,0.071	-0.014	1.4
9972	ENSG00000270800	RPS10-NUDT3	6	-	34295640	34295685	34341861	34341972	34288769	34288931	34418368	34418424	9972	50,25	0,6	40,28	0,2	184	118	0.0542121	0.307645	1.0,0.728	1.0,0.9	-0.086	8.6
8355	ENSG00000196998	WDR45	X	-	49076644	49076753	49077642	49077747	49076429	49076524	49077836	49077911	8355	199204	229257	144,90	195193	178	182	0.0543552	0.308145	0.47,0.448	0.43,0.323	0.082	8.2
6426	ENSG00000115459	ELMOD3	2	+	85377343	85377474	85387097	85387225	85371085	85371209	85389750	85389827	6426	82,76	27,23	23,21	25,8	204	201	0.0545796	0.309243	0.75,0.765	0.475,0.721	0.16	16
1677	ENSG00000075151	EIF4G3	1	-	20981047	20981227	21002712	21002808	20980333	20980448	21050865	21050994	1677	50,73	101165	34,43	123118	169	253	0.0547132	0.309391	0.426,0.398	0.293,0.353	0.089	8.9
5893	ENSG00000244754	N4BP2L2	13	-	32527457	32527532	32536932	32537027	32522181	32522270	32538617	32538684	5893	124102	18,24	89149	11,15	168	148	0.0547249	0.309391	0.859,0.789	0.877,0.897	-0.063	6.3
6641	ENSG00000198836	OPA1	3	+	193626091	193626202	193628508	193628616	193618868	193618936	193631611	193631665	6641	56,37	1,1	64,51	6,1	184	181	0.0547284	0.309391	0.982,0.973	0.913,0.98	0.031	3.1
9261	ENSG00000075711	DLG1	3	-	197149742	197149796	197161639	197161738	197142717	197142768	197194424	197194589	9261	11,15	37,54	18,36	43,67	172	127	0.0547215	0.309391	0.18,0.17	0.236,0.284	-0.085	8.5
4774	ENSG00000072182	ASIC4	2	+	219532882	219532939	219533262	219533408	219532314	219532477	219535170	219535324	4774	1,1	4,1	5,2	0,3	130	219	0.0548451	0.309425	0.296,0.628	1.0,0.529	-0.302	30.2
5043	ENSG00000134419	RPS15A	16	-	18784738	18784823	18788062	18788159	18782967	18783102	18788980	18789118	5043	866728	892863	20812184	16632195	170	158	0.0548561	0.309425	0.474,0.439	0.538,0.48	-0.052	5.2
7298	ENSG00000137288	UQCC2	6	-	33704765	33704967	33710694	33710851	33701345	33701420	33711548	33711727	7298	24,31	3,2	26,18	4,7	230	275	0.0548573	0.309425	0.905,0.949	0.886,0.755	0.107	10.7
7566	ENSG00000219481	NBPF1	1	-	16579192	16579402	16585488	16585698	16577316	16577419	16587049	16587261	7566	14,20	11,11	32,24	37,32	283	283	0.0547916	0.309425	0.56,0.645	0.464,0.429	0.156	15.6
10855	ENSG00000143363	PRUNE	1	+	151018466	151018669	151027232	151027327	151017811	151017904	151033805	151035713	10855	80136	33,23	47,58	21,30	276	168	0.0551514	0.310267	0.596,0.783	0.577,0.541	0.131	13.1
1574	ENSG00000133706	LARS	5	-	146142871	146143084	146143411	146143550	146140203	146140261	146144266	146144349	1574	518567	490616	557691	714865	212	286	0.0551148	0.310267	0.588,0.554	0.513,0.519	0.055	5.5
3373	ENSG00000152457	DCLRE1C	10	-	14945434	14945565	14947524	14947635	14945104	14945189	14949035	14949087	3373	11,15	13,18	7,7	21,15	184	204	0.0551749	0.310267	0.484,0.48	0.27,0.341	0.176	17.6
5612	ENSG00000159131	GART	21	-	33509782	33509920	33511251	33511458	33505973	33506104	33516988	33517141	5612	662701	362332	585762	337535	280	211	0.0551581	0.310267	0.579,0.614	0.567,0.518	0.054	5.4
8848	ENSG00000151208	DLG5	10	-	77845210	77845437	77848200	77848327	77843446	77843706	77853353	77853537	8848	2,4	4,1	5,0	0,1	200	300	0.0551583	0.310267	0.429,0.857	1.0,0.0	0.143	14.3
9843	ENSG00000215472	RPL17-C18orf32	18	-	49491351	49491584	49491625	49491833	49490802	49490927	49492457	49492479	9843	579540	90,66	9411320	92144	281	306	0.0551914	0.310267	0.875,0.899	0.918,0.909	-0.026	2.6
1721	ENSG00000142327	RNPEPL1	2	+	240573774	240573891	240574112	240574348	240573109	240573261	240574514	240574628	1721	82,81	191165	32,21	98,72	190	309	0.0553542	0.311009	0.411,0.444	0.347,0.322	0.093	9.3
7675	ENSG00000163946	FAM208A	3	-	56633043	56633843	56638705	56638765	56628491	56628614	56639985	56640130	7675	59,73	798752	55,83	10451152	133	873	0.0555352	0.311852	0.327,0.389	0.257,0.321	0.069	6.9
7886	ENSG00000100429	HDAC10	22	-	50248697	50248890	50249102	50249168	50248365	50248472	50249327	50249454	7886	10,12	27,21	7,16	3,20	139	266	0.0556147	0.312124	0.415,0.522	0.817,0.605	-0.242	24.2
4180	ENSG00000141564	RPTOR	17	+	80707840	80707999	80730559	80730706	80643727	80643810	80754009	80754185	4180	74,73	68,79	40,53	24,37	232	220	0.0556487	0.312141	0.508,0.467	0.612,0.576	-0.106	10.6
9522	ENSG00000163006	CCDC138	2	+	108856793	108856970	108873450	108873589	108846737	108846930	108876087	108876578	9522	108,93	46,46	104131	78,76	250	212	0.0557174	0.312324	0.666,0.632	0.531,0.594	0.087	8.7
9537	ENSG00000138380	CARF	2	+	202941859	202941980	202942739	202942967	202917876	202918043	202952558	202952679	9537	11,7	14,29	7,1	28,22	194	301	0.0557434	0.312324	0.549,0.272	0.279,0.066	0.238	23.8
5259	ENSG00000198677	TTC37	5	-	95517145	95517322	95522053	95522307	95516915	95517060	95523201	95523326	5259	120184	81104	208208	82105	327	250	0.0558238	0.312601	0.531,0.575	0.66,0.602	-0.078	7.8
10021	ENSG00000040487	PQLC2	1	+	19312728	19312889	19317599	19317841	19312325	19312358	19324632	19324762	10021	57,52	115135	13,9	57,27	234	315	0.0559646	0.313045	0.4,0.341	0.235,0.31	0.098	9.8
10630	ENSG00000119688	ABCD4	14	-	74295147	74295198	74295853	74295974	74293153	74293248	74296332	74296449	10630	53,48	38,57	49,52	30,27	194	124	0.0559727	0.313045	0.471,0.35	0.511,0.552	-0.121	12.1
6609	ENSG00000118690	ARMC2	6	+	108858198	108858271	108868823	108868995	108854224	108854485	108876142	108876350	6609	0,3	8,6	14,8	13,19	146	245	0.0560177	0.313045	0.0,0.456	0.644,0.414	-0.301	30.1
710	ENSG00000137804	NUSAP1	15	+	41350990	41351129	41356038	41356140	41349097	41349241	41358148	41358258	710	292284	392410	246346	454589	212	175	0.0560274	0.313045	0.381,0.364	0.309,0.327	0.054	5.4
3887	ENSG00000139350	NEDD1	12	+	96924832	96924937	96935162	96935205	96919984	96920125	96936610	96936654	3887	12,5	26,26	6,7	40,52	178	116	0.0562641	0.313845	0.231,0.111	0.089,0.081	0.086	8.6
5289	ENSG00000164944	KIAA1429	8	-	94530962	94531085	94534838	94535007	94529069	94529342	94537102	94537151	5289	76,83	80102	36,46	60,77	242	196	0.0562342	0.313845	0.435,0.397	0.327,0.326	0.09	9
6350	ENSG00000188672	RHCE	1	-	25375348	25375428	25385710	25385844	25370466	25370540	25388975	25389113	6350	1,8	1,1	6,7	2,8	207	153	0.0562148	0.313845	0.425,0.855	0.689,0.393	0.099	9.9
10162	ENSG00000143458	GABPB2	1	+	151088469	151088517	151090457	151090573	151088189	151088297	151093191	151093386	10162	4,2	65,65	4,5	29,40	121	189	0.0564265	0.314577	0.088,0.046	0.177,0.163	-0.103	10.3
7808	ENSG00000116514	RNF19B	1	-	32944018	32944159	32946401	32946564	32942251	32942459	32948221	32948366	7808	324273	254288	122145	88,92	236	214	0.0565398	0.315034	0.536,0.462	0.557,0.588	-0.074	7.4
10769	ENSG00000196305	IARS	9	-	92253361	92253453	92255534	92255604	92251807	92251885	92256679	92256800	10769	12,19	9011018	17,36	9711098	143	165	0.0566156	0.315282	0.015,0.021	0.02,0.036	-0.01	1
5120	ENSG00000272647	GS1-259H13.13	7	+	99561887	99561973	99562343	99562494	99560532	99560695	99571687	99571792	5120	52,31	40,38	26,32	31,75	159	224	0.0568249	0.316273	0.647,0.535	0.542,0.375	0.132	13.2
4405	ENSG00000088833	NSFL1C	20	-	1455713	1455870	1456493	1456570	1454966	1455132	1458199	1458274	4405	2,3	1,4	0,1	5,0	150	230	0.0569393	0.316735	0.754,0.535	0.0,1.0	0.145	14.5
11151	ENSG00000198380	GFPT1	2	-	69375968	69376041	69382923	69383083	69374005	69374113	69387064	69387250	11151	3,4	1,0	3,2	3,0	233	146	0.057104	0.317475	0.653,1.0	0.385,1.0	0.134	13.4
2313	ENSG00000159023	EPB41	1	+	29109335	29109437	29112367	29112447	29097806	29097935	29115698	29115803	2313	183237	26,19	241228	17,14	175	153	0.0573013	0.318397	0.86,0.916	0.925,0.934	-0.041	4.1
11218	ENSG00000213079	SCAF8	6	+	154787860	154788022	154792822	154792976	154733794	154733930	154795008	154795139	11218	81138	245318	82,72	147146	235	227	0.0574266	0.318917	0.242,0.295	0.35,0.323	-0.068	6.8
10613	ENSG00000130816	DNMT1	19	-	10168329	10168364	10173089	10173174	10166597	10166685	10173870	10173905	10613	239257	78,65	265359	108133	158	108	0.0575305	0.319318	0.677,0.73	0.626,0.649	0.066	6.6
5001	ENSG00000102904	TSNAXIP1	16	+	67821098	67821225	67823625	67823719	67814301	67814401	67824582	67824779	5001	5,1	1,0	1,2	0,3	200	167	0.0575822	0.319426	0.807,1.0	1.0,0.358	0.224	22.4
8422	ENSG00000113810	SMC4	3	+	160411919	160411977	160412325	160412453	160404498	160404504	160413472	160413613	8422	240347	646735	186264	562790	131	201	0.0576133	0.319426	0.363,0.42	0.337,0.339	0.053	5.3
10865	ENSG00000092841	MYL6	12	+	56159470	56159622	56159622	56159705	56158683	56158711	56159974	56160148	10865	25,8	142119	8,10	113142	225	156	0.0577286	0.319713	0.109,0.045	0.047,0.047	0.03	3
2938	ENSG00000111271	ACAD10	12	+	111710272	111710353	111712088	111712193	111709525	111709684	111712497	111712657	2938	17,20	4,0	12,17	3,6	154	178	0.057702	0.319713	0.831,1.0	0.822,0.766	0.121	12.1
11081	ENSG00000055211	GINM1	6	+	149572506	149572603	149578821	149578973	149572284	149572344	149579833	149579990	11081	213213	499501	142174	399559	170	225	0.0579134	0.320064	0.361,0.36	0.32,0.292	0.054	5.4
5046	ENSG00000134419	RPS15A	16	-	18784738	18784823	18788062	18788155	18782967	18783102	18788980	18789118	5046	861732	892863	20812172	16632195	166	158	0.0578839	0.320064	0.479,0.447	0.544,0.485	-0.051	5.1
7643	ENSG00000182670	TTC3	21	+	37154535	37154612	37154878	37155026	37152950	37153277	37156654	37156906	7643	1,0	0,7	2,1	3,2	150	221	0.057919	0.320064	1.0,0.0	0.496,0.424	0.04	4
8186	ENSG00000164506	STXBP5	6	+	147339178	147339238	147351832	147351895	147334156	147334222	147353322	147353373	8186	7,4	8,2	1,9	2,0	133	136	0.0579179	0.320064	0.472,0.672	0.338,1.0	-0.097	9.7
4067	ENSG00000057252	SOAT1	1	+	179302676	179302802	179323436	179323495	179293713	179293936	179335505	179335657	4067	92,87	76,60	56,62	34,22	199	132	0.0580014	0.320168	0.445,0.49	0.522,0.651	-0.119	11.9
9420	ENSG00000123159	GIPC1	19	-	14482864	14483006	14491655	14491743	14480592	14480778	14496036	14496132	9420	41,38	108151	34,27	63,64	161	215	0.0579797	0.320168	0.336,0.252	0.419,0.36	-0.095	9.5
3977	ENSG00000166575	TMEM135	11	+	87071522	87071615	87091361	87091395	87037891	87038186	87157340	87157885	3977	2,6	9,13	5,22	11,12	166	107	0.0583225	0.321764	0.125,0.229	0.227,0.542	-0.208	20.8
8353	ENSG00000196998	WDR45	X	-	49076429	49076524	49077642	49077747	49075865	49075945	49077836	49077911	8353	199204	283292	144,90	231211	178	168	0.0585845	0.322871	0.399,0.397	0.37,0.287	0.07	7
9764	ENSG00000156374	PCGF6	10	-	103326533	103326632	103333924	103333952	103314185	103314272	103345023	103345132	9764	29,43	163130	42,54	108142	101	172	0.0585874	0.322871	0.233,0.36	0.398,0.393	-0.099	9.9
304	ENSG00000100226	GTPBP1	22	+	38726257	38726440	38727212	38727348	38726005	38726150	38727982	38728161	304	207185	138133	147181	87,80	256	209	0.0586643	0.323119	0.55,0.532	0.58,0.649	-0.074	7.4
10346	ENSG00000125695	RP11-51F16.8	17	-	63707246	63707418	63710490	63710614	63706634	63706739	63710727	63710836	10346	61,72	81,81	38,76	33,61	197	245	0.0587528	0.323227	0.484,0.525	0.589,0.608	-0.094	9.4
5945	ENSG00000117682	DHDDS	1	+	26438171	26438284	26442730	26442873	26432890	26433008	26446315	26446432	5945	15,29	33,50	16,11	47,42	186	216	0.0587414	0.323227	0.345,0.402	0.283,0.233	0.115	11.5
8587	ENSG00000184203	PPP1R2	3	-	195523691	195523786	195524818	195524926	195519017	195519185	195529793	195529901	8587	8,16	103,93	11,5	122127	181	168	0.0587802	0.323227	0.067,0.138	0.077,0.035	0.047	4.7
224	ENSG00000028528	SNX1	15	+	64131686	64131892	64134663	64134807	64130227	64130321	64136329	64136410	224	182178	118101	215226	87113	279	217	0.0588712	0.323227	0.545,0.578	0.658,0.609	-0.072	7.2
2936	ENSG00000111271	ACAD10	12	+	111710272	111710365	111712088	111712193	111709525	111709684	111712497	111712657	2936	22,29	4,0	18,23	3,6	166	178	0.0588765	0.323227	0.855,1.0	0.865,0.804	0.093	9.3
4830	ENSG00000125846	ZNF133	20	+	18298288	18298464	18305007	18305178	18297984	18298062	18305680	18305807	4830	19,19	20,15	5,7	6,21	249	244	0.0589407	0.323227	0.482,0.554	0.45,0.246	0.17	17
6729	ENSG00000213468	FIRRE	X	-	131770474	131770551	131777622	131777744	131768548	131768696	131783886	131784039	6729	18,15	0,0	29,29	1,3	195	150	0.0589177	0.323227	1.0,1.0	0.957,0.881	0.081	8.1
9350	ENSG00000114120	SLC25A36	3	+	140966347	140966434	140966933	140967036	140963126	140963227	140970926	140970993	9350	28,16	29,26	33,37	72,80	160	176	0.0589285	0.323227	0.515,0.404	0.335,0.337	0.123	12.3
9401	ENSG00000187984	ANKRD19P	9	+	92813846	92814047	92818317	92818424	92813595	92813710	92819241	92819379	9401	225224	186163	64,81	56107	274	180	0.0590611	0.323711	0.443,0.474	0.429,0.332	0.078	7.8
11225	ENSG00000089123	TASP1	20	-	13610830	13610919	13616856	13617123	13587249	13587370	13623445	13623514	11225	4,9	1,0	2,10	0,3	340	162	0.059241	0.324168	0.656,1.0	1.0,0.614	0.021	2.1
3889	ENSG00000237187	NR2F1-AS1	5	-	93496056	93496103	93544794	93544915	93438702	93438741	93553760	93553863	3889	7,6	3,0	1,1	0,6	194	120	0.059224	0.324168	0.591,1.0	1.0,0.093	0.249	24.9
8296	ENSG00000164074	ABHD18	4	+	127989720	127989821	128001715	128001764	127984338	127984423	128008919	128008957	8296	37,26	1,3	45,37	0,1	174	122	0.0592275	0.324168	0.963,0.859	1.0,0.963	-0.071	7.1
1461	ENSG00000234741	GAS5	1	-	173865857	173865952	173866176	173866199	173865509	173865547	173866527	173866567	1461	0,0	17,8	4,0	30,34	96	168	0.0593502	0.324237	0.0,0.0	0.189,0.0	-0.095	9.5
497	ENSG00000157578	LCA5L	21	-	39435419	39435573	39438683	39438718	39429130	39429211	39444134	39444201	497	0,0	17,5	0,3	6,9	108	227	0.0593488	0.324237	0.0,0.0	0.0,0.412	-0.206	20.6
8146	ENSG00000175581	MRPL48	11	+	73825707	73825796	73844806	73844976	73808312	73808350	73863171	73863261	8146	90111	157158	140172	253411	162	243	0.0593163	0.324237	0.462,0.513	0.454,0.386	0.068	6.8
10638	ENSG00000196781	TLE1	9	-	81634096	81634301	81652213	81652288	81620440	81620557	81653973	81654036	10638	238201	321321	141147	155168	148	278	0.0595983	0.325008	0.582,0.54	0.631,0.622	-0.066	6.6
1777	ENSG00000148950	IMMP1L	11	-	31463171	31463305	31477500	31477759	31433459	31433570	31509518	31509592	1777	11,6	38,30	3,5	35,36	332	207	0.0595875	0.325008	0.153,0.111	0.051,0.08	0.067	6.7
417	ENSG00000104870	FCGRT	19	+	49513881	49514133	49521694	49521813	49513386	49513473	49524506	49524776	417	148161	6,5	138134	3,1	325	192	0.0595327	0.325008	0.936,0.95	0.965,0.988	-0.033	3.3
8942	ENSG00000276234	TADA2A	17	+	37444695	37444768	37458523	37458587	37442563	37442652	37462077	37462121	8942	33,21	42,34	51,46	42,44	146	137	0.0596203	0.325008	0.424,0.367	0.533,0.495	-0.119	11.9
11242	ENSG00000206530	CFAP44	3	-	113366038	113366072	113379305	113379551	113363476	113363532	113380898	113381060	11242	5,5	2,2	22,25	5,0	319	107	0.0600075	0.326589	0.456,0.456	0.596,1.0	-0.342	34.2
1605	ENSG00000066557	LRRC40	1	-	70159329	70159438	70173464	70173510	70155688	70155796	70173621	70173709	1605	39,21	97111	64,81	149168	119	182	0.0599551	0.326589	0.381,0.224	0.396,0.424	-0.108	10.8
9816	ENSG00000138709	LARP1B	4	+	128082164	128082305	128091000	128091144	128077787	128077962	128098185	128098330	9816	169189	94,90	167245	112172	214	217	0.0599882	0.326589	0.646,0.68	0.602,0.591	0.067	6.7
11167	ENSG00000137496	IL18BP	11	+	72001404	72001552	72001783	72001948	72001200	72001324	72002552	72002697	11167	39,22	19,21	5,5	9,7	221	238	0.0600951	0.326889	0.689,0.53	0.374,0.435	0.205	20.5
1010	ENSG00000026559	KCNG1	20	-	51012358	51012416	51013728	51013849	51010194	51010364	51022653	51023081	1010	23,27	61,50	22,14	26,19	194	131	0.0603664	0.327952	0.203,0.267	0.364,0.332	-0.113	11.3
4258	ENSG00000198176	TFDP1	13	+	113637619	113637759	113637817	113637896	113636533	113636700	113640119	113641470	4258	17,9	457448	21,14	328395	213	152	0.0604504	0.327952	0.026,0.014	0.044,0.025	-0.015	1.5
5682	ENSG00000131051	RBM39	20	-	35739392	35739547	35740524	35740597	35738967	35739017	35740823	35740887	5682	177200	96,68	356427	200255	146	228	0.0604534	0.327952	0.742,0.821	0.735,0.723	0.052	5.2
7651	ENSG00000004534	RBM6	3	+	50048244	50048319	50054334	50054395	49962575	49962685	50057727	50058003	7651	22,25	82,86	23,35	63,66	148	134	0.0603799	0.327952	0.195,0.208	0.248,0.324	-0.085	8.5
958	ENSG00000134874	DZIP1	13	-	95606002	95606059	95609456	95609513	95593943	95594086	95611444	95611493	958	39,24	15,22	48,34	12,12	130	130	0.060435	0.327952	0.722,0.522	0.8,0.739	-0.148	14.8
5957	ENSG00000251474	RPL32P3	3	-	129389888	129390096	129393167	129393296	129382921	129384218	129393634	129393795	5957	14,13	31,34	14,44	28,32	202	281	0.0605329	0.328207	0.386,0.347	0.41,0.657	-0.167	16.7
10297	ENSG00000078403	MLLT10	10	+	21541262	21541361	21557620	21557824	21538832	21538912	21586293	21586348	10297	0,0	8,18	0,3	13,4	172	277	0.0606265	0.328538	0.0,0.0	0.0,0.547	-0.274	27.4
4635	ENSG00000257379	RP11-793H13.8	12	+	53442694	53442733	53443678	53443773	53441740	53441792	53454725	53454869	4635	8,21	27,43	12,9	48,51	112	168	0.0607217	0.3287	0.308,0.423	0.273,0.209	0.124	12.4
8945	ENSG00000276234	TADA2A	17	+	37426949	37427009	37437737	37437958	37423508	37423615	37440508	37440662	8945	11,15	19,19	18,27	13,21	133	294	0.0607123	0.3287	0.561,0.636	0.754,0.74	-0.148	14.8
11044	ENSG00000267213	AC007773.2	19	-	32391115	32391186	32399750	32399868	32390049	32390333	32404990	32405560	11044	3,10	8,8	3,7	1,3	191	144	0.0608998	0.32878	0.22,0.485	0.693,0.638	-0.313	31.3
1233	ENSG00000089154	GCN1	12	-	120144638	120144763	120144922	120145061	120144305	120144448	120145261	120145330	1233	201221	205171	115112	126144	212	198	0.060855	0.32878	0.478,0.547	0.46,0.421	0.072	7.2
2280	ENSG00000118420	UBE3D	6	-	83025757	83025879	83032201	83032306	83023968	83024038	83038415	83038485	2280	1,0	0,2	2,3	10,2	178	195	0.0608955	0.32878	1.0,0.0	0.18,0.622	0.099	9.9
495	ENSG00000157578	LCA5L	21	-	39435419	39435542	39438683	39438718	39429130	39429211	39444134	39444201	495	0,0	13,6	0,3	3,9	108	196	0.0608612	0.32878	0.0,0.0	0.0,0.377	-0.189	18.9
5825	ENSG00000138035	PNPT1	2	-	55656304	55656371	55660156	55660193	55656130	55656220	55661955	55662026	5825	13,15	60,46	29,32	50,87	110	140	0.0608687	0.32878	0.216,0.293	0.425,0.319	-0.117	11.7
8026	ENSG00000066468	FGFR2	10	-	121551289	121551459	121564501	121564579	121538591	121538715	121593708	121593967	8026	5,9	77107	8,6	44,38	151	243	0.0609379	0.32881	0.095,0.119	0.226,0.203	-0.108	10.8
4872	ENSG00000151135	TMEM263	12	+	106967282	106967401	106970621	106970705	106967110	106967180	106971104	106971246	4872	0,0	1,1	3,0	1,3	192	157	0.0610593	0.328937	0.0,0.0	0.71,0.0	-0.355	35.5
5115	ENSG00000149809	TM7SF2	11	+	65112810	65112865	65113219	65113414	65112514	65112711	65113490	65113594	5115	10,15	89,80	9,3	79,82	128	268	0.0610519	0.328937	0.19,0.282	0.193,0.071	0.104	10.4
6410	ENSG00000162733	DDR2	1	+	162677233	162677346	162705051	162705131	162655210	162655374	162719036	162719145	6410	0,1	6,8	4,0	11,15	186	153	0.0610017	0.328937	0.0,0.093	0.23,0.0	-0.069	6.9
623	ENSG00000138376	BARD1	2	-	214780559	214781509	214792296	214792445	214769231	214769312	214797060	214797117	623	37,63	373517	31,27	372375	222	1023	0.0611323	0.329154	0.314,0.36	0.277,0.249	0.074	7.4
9643	ENSG00000153066	TXNDC11	16	-	11703669	11703750	11721313	11721435	11700451	11700564	11721576	11721670	9643	3,0	1,2	0,0	1,2	195	154	0.0612146	0.329421	0.703,0.0	0.0,0.0	0.351	35.1
11079	ENSG00000055211	GINM1	6	+	149572284	149572344	149578821	149578981	149566293	149566534	149579833	149579990	11079	81,81	260267	51,71	255285	133	233	0.06129	0.329638	0.353,0.347	0.259,0.304	0.069	6.9
5956	ENSG00000251474	RPL32P3	3	-	129389899	129390096	129393167	129393296	129382921	129384218	129393634	129393795	5956	14,13	28,32	14,44	26,28	202	270	0.0613203	0.329638	0.401,0.352	0.419,0.677	-0.172	17.2
1780	ENSG00000148950	IMMP1L	11	-	31460625	31460714	31469753	31469797	31456292	31456386	31509518	31509603	1780	1,0	23,31	1,4	57,55	117	162	0.0614067	0.32975	0.057,0.0	0.024,0.091	-0.029	2.9
5513	ENSG00000136811	ODF2	9	+	128494509	128494668	128496040	128496141	128492700	128492805	128498412	128498575	5513	206274	149208	290243	150153	232	174	0.0614012	0.32975	0.509,0.497	0.592,0.544	-0.065	6.5
5944	ENSG00000117682	DHDDS	1	+	26457790	26457905	26460036	26460144	26442730	26442873	26468891	26471294	5944	19,20	22,13	13,7	17,22	188	181	0.061481	0.329973	0.454,0.597	0.424,0.234	0.196	19.6
3473	ENSG00000149547	EI24	11	+	125580092	125580204	125581210	125581322	125578132	125578257	125582345	125582420	3473	175136	413364	212203	413396	185	185	0.0615947	0.330382	0.298,0.272	0.339,0.339	-0.054	5.4
6110	ENSG00000205581	HMGN1	21	-	39347246	39347292	39347459	39347483	39345136	39345274	39348291	39348339	6110	9,34	1,1	20,37	2,5	97	119	0.0616228	0.330382	0.917,0.977	0.925,0.901	0.034	3.4
5983	ENSG00000113649	TCERG1	5	+	146499825	146499971	146501606	146501698	146498535	146498686	146503374	146503539	5983	15,19	0,2	26,47	2,6	219	165	0.0619231	0.331605	1.0,0.877	0.907,0.855	0.057	5.7
7757	ENSG00000179818	PCBP1-AS1	2	-	70077300	70077381	70083506	70083687	70051202	70051305	70085546	70085624	7757	504433	8,7	35,26	0,0	254	154	0.061906	0.331605	0.974,0.974	1.0,1.0	-0.026	2.6
9588	ENSG00000132199	ENOSF1	18	-	691067	691304	693094	693175	690548	690631	693881	693908	9588	3,2	33,48	9,5	38,57	154	310	0.0619496	0.331605	0.155,0.077	0.323,0.15	-0.12	12
3844	ENSG00000154710	RABGEF1	7	+	66739995	66740792	66771882	66772078	66712166	66712224	66775226	66775393	3844	490390	128165	137208	80,85	870	269	0.0620498	0.331789	0.542,0.422	0.346,0.431	0.094	9.4
4486	ENSG00000012822	CALCOCO1	12	-	53715792	53716047	53716259	53716415	53715199	53715325	53719738	53719829	4486	97113	143154	137139	121168	229	328	0.0620427	0.331789	0.493,0.512	0.619,0.542	-0.078	7.8
11077	ENSG00000055211	GINM1	6	+	149572284	149572344	149578821	149578949	149566293	149566534	149579833	149579990	11077	81,81	181178	51,71	158214	133	201	0.0621125	0.331948	0.403,0.407	0.328,0.334	0.074	7.4
663	ENSG00000124191	TOX2	20	+	44064776	44064857	44065711	44066107	44054298	44054526	44066729	44066857	663	14,28	67,73	10,14	23,18	154	469	0.0622505	0.332509	0.389,0.539	0.57,0.703	-0.172	17.2
402	ENSG00000109113	RAB34	17	-	28716902	28716994	28717212	28717398	28715992	28716058	28718121	28718167	402	102128	55,80	61,47	41,62	259	165	0.0623573	0.332903	0.542,0.505	0.487,0.326	0.117	11.7
10065	ENSG00000135446	CDK4	12	-	57750922	57751090	57751499	57751696	57750668	57750765	57752174	57752349	10065	820849	804948	877886	10371238	270	241	0.0626197	0.333781	0.477,0.444	0.43,0.39	0.05	5
4881	ENSG00000077454	LRCH4	7	-	100576901	100577005	100577272	100577389	100576693	100576777	100577496	100577558	4881	21,17	34,26	31,19	27,18	190	177	0.06258	0.333781	0.365,0.379	0.517,0.496	-0.134	13.4
6884	ENSG00000141084	RANBP10	16	-	67744287	67744455	67772033	67772086	67738012	67738035	67805427	67805539	6884	11,11	65,71	16,14	60,43	126	241	0.0626378	0.333781	0.245,0.229	0.338,0.384	-0.124	12.4
6913	ENSG00000168028	RPSA	3	+	39408605	39408724	39410952	39410999	39407640	39407786	39411648	39411777	6913	79718109	24602719	756811127	22752616	192	120	0.0626544	0.333781	0.669,0.651	0.675,0.727	-0.041	4.1
7951	ENSG00000154358	OBSCN	1	+	228291897	228292161	228292522	228292786	228288624	228288888	228293352	228293616	7951	15,29	8,21	9,14	14,16	337	337	0.0628372	0.334578	0.652,0.58	0.391,0.467	0.187	18.7
11245	ENSG00000159147	DONSON	21	-	33583487	33583666	33584589	33584768	33582164	33582246	33585977	33586181	11245	542508	313299	321461	227351	252	252	0.0629541	0.334972	0.634,0.629	0.586,0.568	0.054	5.4
2940	ENSG00000111271	ACAD10	12	+	111710272	111710437	111712088	111712193	111709525	111709684	111712497	111712657	2940	26,24	4,0	18,23	3,6	238	178	0.0629776	0.334972	0.829,1.0	0.818,0.741	0.135	13.5
9490	ENSG00000058673	ZC3H11A	1	+	203830122	203830203	203831660	203831771	203829779	203829896	203833790	203833853	9490	152168	232288	164187	182258	154	184	0.0630823	0.335351	0.439,0.411	0.518,0.464	-0.066	6.6
7832	ENSG00000109686	SH3D19	4	-	151144219	151144288	151147921	151148186	151143909	151144050	151149499	151149561	7832	119145	21,32	59,68	24,18	338	142	0.0634146	0.33694	0.704,0.656	0.508,0.613	0.119	11.9
5424	ENSG00000198551	ZNF627	19	+	11564060	11564184	11564444	11564492	11559373	11559616	11575249	11575353	5424	9,24	0,2	23,19	2,4	197	121	0.0635447	0.337282	1.0,0.881	0.876,0.745	0.13	13
9647	ENSG00000153066	TXNDC11	16	-	11721576	11721670	11736016	11736233	11698133	11698325	11742476	11742794	9647	154192	29,18	65,60	13,17	290	167	0.0635458	0.337282	0.754,0.86	0.742,0.67	0.101	10.1
5902	ENSG00000244754	N4BP2L2	13	-	32536932	32537027	32538617	32538684	32527457	32527532	32538777	32538885	5902	8,9	55,36	2,5	29,52	140	168	0.0637776	0.338155	0.149,0.231	0.076,0.103	0.101	10.1
8093	ENSG00000165948	IFI27L1	14	+	94100738	94100771	94101813	94101975	94096840	94096965	94102476	94102709	8093	18,9	110106	14,27	71121	106	235	0.0637608	0.338155	0.266,0.158	0.304,0.331	-0.105	10.5
8468	ENSG00000229807	XIST	X	-	73831065	73831206	73837439	73837503	73829087	73829231	73841381	73841670	8468	13841178	52804041	487699	22562951	137	214	0.0639753	0.339025	0.291,0.313	0.252,0.27	0.041	4.1
10430	ENSG00000138111	TMEM180	10	+	102468286	102468332	102468752	102468842	102465980	102466087	102468954	102469197	10430	4,2	10,3	1,4	18,22	119	163	0.0642057	0.339148	0.354,0.477	0.071,0.199	0.28	28
10884	ENSG00000245648	RP11-277P12.20	12	+	10374034	10374136	10379701	10379836	10363768	10364033	10396178	10398506	10884	9,11	10,10	1,2	6,3	175	208	0.0643015	0.339148	0.517,0.567	0.165,0.442	0.239	23.9
1123	ENSG00000080503	SMARCA2	9	+	2170418	2170472	2181570	2181676	2161685	2161903	2182140	2182242	1123	2,4	104,89	1,0	87,86	127	179	0.0640913	0.339148	0.026,0.06	0.016,0.0	0.035	3.5
1902	ENSG00000144580	RQCD1	2	+	218580994	218581114	218582397	218582475	218580560	218580740	218582970	218583086	1902	24,34	1,3	19,26	0,0	193	151	0.0642692	0.339148	0.949,0.899	1.0,1.0	-0.076	7.6
3561	ENSG00000134283	PPHLN1	12	+	42387455	42387535	42393569	42393689	42355160	42355222	42398853	42398994	3561	9,3	131132	21,5	123170	153	193	0.0642997	0.339148	0.08,0.028	0.177,0.036	-0.052	5.2
4189	ENSG00000020181	ADGRA2	8	+	37831422	37831587	37833009	37833208	37830709	37830923	37833687	37833837	4189	31,32	26,42	42,16	23,12	238	272	0.0642218	0.339148	0.577,0.465	0.676,0.604	-0.119	11.9
6048	ENSG00000196704	AMZ2	17	+	68249010	68249096	68250187	68250261	68248609	68248705	68250359	68250470	6048	1,3	251273	7,4	194206	159	147	0.0642522	0.339148	0.004,0.01	0.032,0.018	-0.018	1.8
8073	ENSG00000130826	DKC1	X	+	154765443	154765530	154765906	154765998	154762912	154762981	154766215	154766555	8073	80,80	382450	36,95	423482	160	165	0.0642204	0.339148	0.178,0.155	0.081,0.169	0.041	4.1
8540	ENSG00000164828	SUN1	7	+	849519	849603	849922	850033	843340	843520	851383	851482	8540	20,9	133134	22,13	102,87	157	184	0.0640883	0.339148	0.15,0.073	0.202,0.149	-0.064	6.4
7843	ENSG00000174099	MSRB3	12	+	65308528	65308655	65326825	65326934	65278642	65278865	65368997	65369026	7843	3,10	13,17	35,12	12,23	200	182	0.0643622	0.339291	0.174,0.349	0.726,0.322	-0.263	26.3
2143	ENSG00000137210	TMEM14B	6	+	10749621	10749698	10755141	10755225	10747772	10747881	10756466	10756981	2143	18,25	11,7	5,23	8,18	150	157	0.064424	0.339369	0.631,0.789	0.395,0.572	0.226	22.6
2898	ENSG00000228065	LINC01515	10	+	65572934	65573056	65585484	65585567	65570874	65571579	65615635	65615757	2898	22,26	10,13	23,43	8,7	195	156	0.0644443	0.339369	0.638,0.615	0.697,0.831	-0.137	13.7
10815	ENSG00000154134	ROBO3	11	+	124877936	124878131	124878297	124878436	124877518	124877752	124878583	124878796	10815	38,54	26,25	29,34	54,22	268	212	0.0646145	0.340087	0.536,0.631	0.298,0.55	0.159	15.9
11147	ENSG00000125386	FAM193A	4	+	2648142	2648225	2648503	2648579	2646684	2646832	2657802	2657880	11147	3,6	2,1	1,6	0,0	156	149	0.0648281	0.340808	0.589,0.851	1.0,1.0	-0.28	28
2077	ENSG00000144233	AMMECR1L	2	-	127865682	127865810	127865905	127865981	127861636	127865205	127866899	127866996	2077	2,0	0,2	0,0	13,4	149	201	0.0648868	0.340808	1.0,0.0	0.0,0.0	0.5	50
4672	ENSG00000110080	ST3GAL4	11	+	126407573	126407634	126408098	126408194	126407251	126407349	126408306	126408496	4672	63,66	69,71	40,36	63,59	134	169	0.0647931	0.340808	0.535,0.54	0.445,0.435	0.098	9.8
6799	ENSG00000147383	NSDHL	X	+	152831633	152831700	152834594	152834658	152830966	152831117	152846281	152846432	6799	19,19	4,0	6,8	0,0	140	137	0.0648632	0.340808	0.823,1.0	1.0,1.0	-0.089	8.9
10980	ENSG00000096060	FKBP5	6	-	35646729	35646850	35684337	35684485	35642719	35642843	35688803	35688937	10980	2,1	3,4	0,0	2,7	221	194	0.0650082	0.34109	0.369,0.18	0.0,0.0	0.274	27.4
2553	ENSG00000136051	KIAA1033	12	+	105154587	105154702	105155061	105155208	105152342	105152451	105156725	105156792	2553	4,0	4,2	8,20	5,6	188	220	0.0649991	0.34109	0.539,0.0	0.652,0.796	-0.454	45.4
5604	ENSG00000121211	MND1	4	+	153394261	153394336	153397218	153397333	153358473	153358622	153408970	153409015	5604	106115	111117	142219	212279	148	188	0.0653069	0.342479	0.548,0.555	0.46,0.499	0.072	7.2
4217	ENSG00000134222	PSRC1	1	-	109280776	109281046	109281107	109281248	109280395	109280489	109281618	109282060	4217	20,20	156134	13,25	68,99	214	343	0.0653551	0.342553	0.17,0.193	0.235,0.288	-0.08	8
10409	ENSG00000078369	GNB1	1	-	1848460	1848529	1853151	1853297	1839189	1839238	1890819	1891117	10409	18,17	1,3	2,1	1,0	219	142	0.0654896	0.342782	0.921,0.786	0.565,1.0	0.071	7.1
10647	ENSG00000003436	TFPI	2	-	187513615	187513646	187529363	187529485	187503647	187503770	187554199	187554492	10647	13,18	1,2	13,16	0,1	195	104	0.065569	0.342782	0.874,0.828	1.0,0.895	-0.097	9.7
1064	ENSG00000089057	SLC23A2	20	-	4885820	4885909	4899554	4899712	4884752	4884823	4902441	4902558	1064	139134	73,95	63,51	49,52	231	162	0.0655413	0.342782	0.572,0.497	0.474,0.408	0.094	9.4
1968	ENSG00000113734	BNIP1	5	+	173151565	173151694	173152769	173152844	173146865	173146958	173154321	173154413	1968	8,7	0,0	4,8	3,0	202	148	0.0655375	0.342782	1.0,1.0	0.494,1.0	0.253	25.3
8652	ENSG00000176393	RNPEP	1	+	201997404	201997554	201999901	202000072	201996146	201996263	202001375	202001488	8652	159119	80,72	115159	54,53	223	244	0.0655179	0.342782	0.685,0.644	0.7,0.766	-0.068	6.8
3687	ENSG00000142230	SAE1	19	+	47169817	47169923	47197232	47197377	47155113	47155213	47203670	47203740	3687	347410	493449	447523	443524	179	218	0.0656278	0.342912	0.462,0.527	0.551,0.549	-0.055	5.5
10500	ENSG00000119689	DLST	14	+	74885585	74885634	74889094	74889147	74882590	74882624	74889274	74889349	10500	26,29	116120	15,17	95123	122	126	0.0658112	0.343336	0.188,0.2	0.14,0.125	0.061	6.1
3020	ENSG00000123473	STIL	1	-	47312947	47313021	47313846	47313929	47310275	47310362	47314035	47314147	3020	1,2	5,7	0,0	6,6	156	147	0.0657674	0.343336	0.159,0.212	0.0,0.0	0.185	18.5
4948	ENSG00000136100	VPS36	13	-	52417056	52417179	52417991	52418056	52416016	52416093	52423573	52423639	4948	56,43	77,68	105112	105120	138	196	0.0657797	0.343336	0.508,0.473	0.587,0.57	-0.088	8.8
1378	ENSG00000148180	GSN	9	+	121267406	121267525	121281010	121281223	121265660	121265754	121281469	121281562	1378	3,2	0,1	0,4	3,0	192	286	0.0661167	0.344187	1.0,0.749	0.0,1.0	0.375	37.5
1578	ENSG00000166004	CEP295	11	+	93723040	93723289	93724253	93724375	93721953	93722050	93725650	93725831	1578	113158	43,38	90156	41,69	322	195	0.0661792	0.344187	0.614,0.716	0.571,0.578	0.091	9.1
2054	ENSG00000090487	SPG21	15	-	64980863	64981025	64983506	64983593	64976474	64976555	64989405	64989474	2054	23,19	202198	13,16	205243	160	235	0.0661591	0.344187	0.143,0.124	0.085,0.088	0.047	4.7
5631	ENSG00000185480	PARPBP	12	+	102182548	102182627	102195311	102195447	102165728	102165883	102195950	102197361	5631	10,10	46,41	1,13	56,66	152	209	0.066042	0.344187	0.23,0.251	0.024,0.213	0.122	12.2
6957	ENSG00000167658	EEF2	19	-	3980840	3980979	3981338	3981452	3979328	3979436	3981946	3982052	6957	55687022	19962584	79508402	25372378	187	212	0.0661744	0.344187	0.76,0.755	0.78,0.8	-0.032	3.2
7879	ENSG00000100429	HDAC10	22	-	50248697	50248751	50249102	50249168	50248365	50248472	50249327	50249454	7879	10,12	6,6	7,16	0,5	139	127	0.0661134	0.344187	0.604,0.646	1.0,0.745	-0.248	24.8
4257	ENSG00000198176	TFDP1	13	+	113637619	113637759	113637817	113637884	113636586	113636700	113640119	113641470	4257	17,9	239261	21,14	189212	213	140	0.0662499	0.344377	0.045,0.022	0.068,0.042	-0.022	2.2
4805	ENSG00000168575	SLC20A2	8	-	42436988	42437577	42439449	42439653	42430063	42430249	42444645	42444762	4805	37,20	107119	46,69	151,97	277	662	0.0664045	0.344695	0.452,0.287	0.421,0.63	-0.156	15.6
6506	ENSG00000161249	DMKN	19	-	35506478	35506665	35508204	35508240	35506125	35506185	35509910	35509961	6506	25,37	14,15	29,32	8,7	109	260	0.0664138	0.344695	0.81,0.855	0.896,0.916	-0.074	7.4
6557	ENSG00000196313	POM121	7	+	72901030	72901128	72913764	72913828	72890932	72891110	72926261	72926477	6557	5,1	9,14	6,18	14,22	171	137	0.0663465	0.344695	0.308,0.054	0.256,0.396	-0.145	14.5
1498	ENSG00000234741	GAS5	1	-	173864483	173864506	173864674	173864704	173864256	173864304	173865228	173865282	1498	18361937	955846	16242499	10151352	103	96	0.0665576	0.345263	0.642,0.681	0.599,0.633	0.045	4.5
1427	ENSG00000173402	DAG1	3	+	49470964	49471049	49476848	49476905	49470131	49470433	49510418	49510819	1427	1,0	6,7	3,0	1,1	158	130	0.0669471	0.345859	0.121,0.0	0.712,0.0	-0.295	29.5
6226	ENSG00000141380	SS18	18	-	26079010	26079146	26082362	26082528	26078075	26078160	26084051	26084175	6226	8,21	0,5	8,20	2,0	239	209	0.0667269	0.345859	1.0,0.786	0.778,1.0	0.004	0.4
7036	ENSG00000131943	C19orf12	19	-	29708253	29708423	29712778	29712882	29702402	29702977	29715124	29715224	7036	4,1	48,67	1,0	36,24	177	243	0.066928	0.345859	0.103,0.02	0.037,0.0	0.043	4.3
7144	ENSG00000172671	ZFAND4	10	-	45652983	45653059	45663541	45663842	45651965	45652033	45672271	45672762	7144	74,64	19,28	59,66	7,16	374	149	0.0667578	0.345859	0.608,0.477	0.771,0.622	-0.154	15.4
71	ENSG00000223745	RP4-717I23.3	1	-	93305387	93305470	93311489	93311608	93264644	93264772	93339356	93339536	71	7,9	11,15	2,6	9,22	192	156	0.0668768	0.345859	0.341,0.328	0.153,0.181	0.168	16.8
8378	ENSG00000130177	CDC16	13	+	114250548	114250674	114257077	114257230	114246930	114247004	114259334	114259398	8378	192177	151189	181211	227246	199	226	0.0669386	0.345859	0.591,0.515	0.475,0.493	0.069	6.9
909	ENSG00000137312	FLOT1	6	-	30741613	30741704	30741791	30741867	30741189	30741333	30742146	30742203	909	121147	135222	96,96	172168	149	164	0.0668535	0.345859	0.497,0.422	0.381,0.386	0.076	7.6
939	ENSG00000125648	SLC25A23	19	-	6452311	6452479	6453980	6454088	6444150	6444301	6454322	6454475	939	108,92	106112	76,73	56,60	181	241	0.0669158	0.345859	0.576,0.522	0.644,0.618	-0.082	8.2
2159	ENSG00000167081	PBX3	9	+	125785455	125785654	125915685	125915787	125748549	125748623	125929654	125929845	2159	5,1	44,46	0,1	31,47	272	175	0.0671317	0.346483	0.068,0.014	0.0,0.014	0.034	3.4
5709	ENSG00000206562	METTL6	3	-	15414020	15414162	15415497	15415583	15411329	15411437	15415771	15415942	5709	36,38	106129	39,36	79,81	159	215	0.0671367	0.346483	0.315,0.285	0.4,0.375	-0.088	8.8
642	ENSG00000185722	ANKFY1	17	-	4235771	4235890	4242255	4242448	4216982	4217118	4263931	4263956	642	94,91	43,54	75,67	50,58	266	192	0.0672997	0.347147	0.612,0.549	0.52,0.455	0.093	9.3
130	ENSG00000071655	MBD3	19	-	1582621	1582631	1584539	1584677	1581091	1581269	1585054	1585307	130	553555	33,20	252227	9,5	211	83	0.0673988	0.34748	0.868,0.916	0.917,0.947	-0.04	4
10825	ENSG00000143469	SYT14	1	+	209965892	209966013	210013632	210013797	209952708	209952756	210021038	210021254	10825	3,2	31,21	0,2	24,39	194	238	0.0675573	0.347941	0.106,0.105	0.0,0.059	0.076	7.6
8885	ENSG00000144741	SLC25A26	3	+	66346363	66346408	66362859	66362929	66263331	66263379	66369477	66369542	8885	10,8	20,41	28,48	50,82	118	143	0.0675279	0.347941	0.377,0.191	0.404,0.415	-0.125	12.5
630	ENSG00000244687	UBE2V1	20	-	50096671	50096820	50115484	50115587	50084128	50084254	50115698	50115954	630	12,12	476575	5,5	328491	176	222	0.0677413	0.34871	0.031,0.026	0.019,0.013	0.012	1.2
1066	ENSG00000188452	CERKL	2	-	181566057	181566121	181573752	181573884	181558565	181558708	181603836	181604079	1066	3,8	2,0	2,6	1,3	205	137	0.0678978	0.349337	0.501,1.0	0.572,0.572	0.178	17.8
10034	ENSG00000080823	MOK	14	-	102263545	102263616	102280647	102280824	102251960	102251995	102283477	102283592	10034	1,1	14,22	2,4	21,14	250	144	0.0681616	0.350178	0.04,0.026	0.052,0.141	-0.063	6.3
1217	ENSG00000125450	NUP85	17	+	75218184	75218306	75225341	75225464	75215753	75215823	75225697	75225829	1217	86,80	122118	112102	107120	195	196	0.0680983	0.350178	0.415,0.405	0.513,0.461	-0.077	7.7
1435	ENSG00000133030	MPRIP	17	+	17137915	17138075	17138246	17138429	17136218	17136450	17142626	17142765	1435	169209	35,29	131107	20,6	233	256	0.06823	0.350178	0.841,0.888	0.878,0.951	-0.05	5
4864	ENSG00000276087	RP11-507M3.1	2	+	24139369	24139450	24146747	24146835	24135118	24135187	24146929	24147086	4864	3,19	13,24	4,4	15,24	154	161	0.068235	0.350178	0.194,0.453	0.218,0.148	0.141	14.1
754	ENSG00000125835	SNRPB	20	-	2463746	2463899	2465707	2465818	2463088	2463227	2467606	2467758	754	638817	20852319	458563	12361290	184	226	0.0681656	0.350178	0.273,0.302	0.313,0.349	-0.043	4.3
7104	ENSG00000140365	COMMD4	15	+	75339263	75339344	75339701	75339878	75338984	75339104	75339964	75340273	7104	124144	321319	125140	245241	154	250	0.0683291	0.350482	0.385,0.423	0.453,0.485	-0.065	6.5
7599	ENSG00000143643	TTC13	1	-	230945388	230945454	230954332	230954403	230940439	230940556	230958223	230958299	7599	11,13	0,0	24,27	2,2	144	139	0.0683851	0.350591	1.0,1.0	0.921,0.929	0.075	7.5
8646	ENSG00000104872	PIH1D1	19	-	49448000	49448062	49449474	49449654	49447826	49447908	49450781	49450848	8646	242306	56,73	368425	111137	253	135	0.0684711	0.350853	0.698,0.691	0.639,0.623	0.063	6.3
4914	ENSG00000168137	SETD5	3	+	9469128	9469156	9469767	9469890	9468518	9468575	9470458	9470929	4914	1,0	15,14	3,0	6,11	101	196	0.0686266	0.351472	0.115,0.0	0.492,0.0	-0.189	18.9
7640	ENSG00000182670	TTC3	21	+	37157160	37157214	37158130	37158151	37156654	37156906	37159698	37159745	7640	32,25	0,4	58,81	0,1	127	94	0.0688559	0.352467	1.0,0.822	1.0,0.984	-0.081	8.1
9080	ENSG00000166169	POLL	10	-	101583517	101583681	101584877	101584919	101582762	101582891	101585315	101585478	9080	21,18	85,94	8,4	54,45	115	237	0.0690038	0.353044	0.337,0.283	0.234,0.155	0.115	11.5
10020	ENSG00000153250	RBMS1	2	-	160275629	160275714	160277302	160277382	160272150	160274764	160278547	160278658	10020	18,12	49,63	7,5	33,53	153	158	0.0690981	0.353328	0.275,0.164	0.18,0.089	0.085	8.5
5749	ENSG00000118816	CCNI	4	-	77056084	77056323	77058506	77058617	77055149	77055380	77066248	77066405	5749	426446	67,75	579602	123129	184	312	0.0691294	0.353328	0.915,0.91	0.889,0.888	0.024	2.4
7161	ENSG00000100577	GSTZ1	14	+	77327447	77327552	77327911	77328037	77326837	77326905	77329122	77329201	7161	22,26	79103	23,16	96149	178	199	0.0691795	0.353405	0.237,0.22	0.211,0.107	0.069	6.9
9265	ENSG00000169084	DHRSX	X	-	2408744	2408813	2425196	2425271	2392353	2392474	2500816	2500978	9265	2,2	21,22	0,0	26,13	148	142	0.0693122	0.353903	0.084,0.08	0.0,0.0	0.082	8.2
1805	ENSG00000155085	AK9	6	-	109675628	109675756	109685843	109686060	109674197	109674261	109691146	109691217	1805	4,0	18,5	0,0	14,23	290	201	0.0694465	0.35423	0.133,0.0	0.0,0.0	0.067	6.7
2207	ENSG00000159267	HLCS	21	-	36962251	36962354	36962635	36962786	36962035	36962170	36966443	36966473	2207	3,3	2,1	3,2	5,5	224	176	0.0694371	0.35423	0.541,0.702	0.32,0.239	0.342	34.2
1207	ENSG00000136560	TANK	2	+	161163113	161163358	161177111	161177184	161161284	161161412	161179613	161179761	1207	5,6	3,2	7,5	0,2	318	146	0.0694952	0.354299	0.433,0.579	1.0,0.534	-0.261	26.1
8748	ENSG00000124702	KLHDC3	6	+	43017852	43017968	43018144	43018216	43017518	43017695	43018342	43018556	8748	256283	124148	210220	128155	189	145	0.0695887	0.354596	0.613,0.595	0.557,0.521	0.065	6.5
9585	ENSG00000132199	ENOSF1	18	-	691067	691106	693094	693175	690548	690631	693881	693908	9585	3,2	12,24	9,5	18,24	154	112	0.0696506	0.354732	0.154,0.057	0.267,0.132	-0.094	9.4
4229	ENSG00000114302	PRKAR2A	3	-	48751584	48751718	48756378	48756444	48747514	48747940	48765003	48765078	4229	122,84	74,97	100154	66,72	139	207	0.0697475	0.354867	0.711,0.563	0.693,0.761	-0.09	9
6626	ENSG00000213983	AP1G2	14	-	23564045	23564159	23564159	23564221	23563715	23563856	23564332	23564388	6626	28,15	108109	11,26	123185	135	187	0.0697234	0.354867	0.264,0.16	0.11,0.163	0.076	7.6
1327	ENSG00000108423	TUBD1	17	-	59863663	59863847	59874538	59874703	59859481	59860424	59878102	59878334	1327	25,29	47,41	15,22	37,62	238	257	0.0698023	0.354967	0.365,0.433	0.304,0.277	0.109	10.9
11202	ENSG00000203705	TATDN3	1	+	212797111	212797196	212802700	212802763	212796516	212796590	212807735	212807848	11202	32,31	0,0	41,67	1,4	158	136	0.0698399	0.354978	1.0,1.0	0.972,0.935	0.046	4.6
7376	ENSG00000160208	RRP1B	21	+	43669883	43669966	43672307	43672365	43659547	43659794	43673869	43673955	7376	315276	201215	190198	176176	156	131	0.0698894	0.355051	0.568,0.519	0.475,0.486	0.063	6.3
7276	ENSG00000248098	BCKDHA	19	+	41422163	41422370	41422628	41422770	41419134	41419296	41422997	41423075	7276	192197	135138	132142	128126	280	215	0.0699535	0.355197	0.522,0.523	0.442,0.464	0.069	6.9
6322	ENSG00000109323	MANBA	4	-	102714437	102714561	102722870	102723041	102690879	102690957	102723861	102723967	6322	46,35	20,16	67,81	20,19	244	197	0.07	0.355255	0.65,0.638	0.73,0.775	-0.108	10.8
5060	ENSG00000226686	LINC01535	19	+	37255898	37255982	37262354	37262434	37251921	37252182	37262541	37262655	5060	37,55	17,14	16,25	2,5	157	153	0.070059	0.355375	0.68,0.793	0.886,0.83	-0.121	12.1
8958	ENSG00000116062	MSH6	2	+	47790926	47791123	47798610	47801155	47783081	47783493	47803419	47803685	8958	370452	87819651	186159	43805328	270	2618	0.0701619	0.355718	0.29,0.312	0.292,0.224	0.043	4.3
10264	ENSG00000248498	ASNSP1	8	-	46592057	46592267	46593454	46593531	46591336	46591508	46595114	46595241	10264	1,2	2,9	6,8	8,8	150	283	0.0703896	0.356338	0.485,0.295	0.586,0.654	-0.23	23
2894	ENSG00000248664	CTC-498J12.3	5	-	69128033	69128108	69129608	69129636	69115234	69115402	69130342	69130545	2894	1,0	4,8	0,3	6,3	101	148	0.0704361	0.356338	0.268,0.0	0.0,0.594	-0.163	16.3
6619	ENSG00000213983	AP1G2	14	-	23565815	23566029	23566063	23566160	23565605	23565701	23566277	23566419	6619	47,81	133136	84,96	129133	170	287	0.0704922	0.356338	0.374,0.501	0.524,0.549	-0.099	9.9
6722	ENSG00000123415	SMUG1	12	-	54187818	54187905	54188510	54188596	54183655	54183959	54188725	54188957	6722	5,1	19,41	2,0	39,26	159	160	0.0704346	0.356338	0.209,0.024	0.049,0.0	0.092	9.2
8992	ENSG00000255717	SNHG1	11	-	62854017	62854063	62854887	62854970	62853074	62853115	62855132	62855216	8992	14,6	0,0	29,24	0,4	156	119	0.0704965	0.356338	1.0,1.0	1.0,0.821	0.09	9
9599	ENSG00000266338	NBPF15	1	-	144440401	144440532	144442669	144442920	144440140	144440295	144448774	144448916	9599	33,36	12,11	46,49	11,5	324	204	0.0703227	0.356338	0.634,0.673	0.725,0.861	-0.139	13.9
2153	ENSG00000011454	RABGAP1	9	+	123081627	123081720	123084642	123084692	123076633	123076762	123089757	123089850	2153	0,3	2,0	7,1	0,0	166	123	0.0706019	0.356692	0.0,1.0	1.0,1.0	-0.5	50
5697	ENSG00000268043	NBPF12	1	+	146970646	146970719	146976928	146977001	146969381	146969596	146977465	146977671	5697	23,28	7,1	9,3	6,1	146	146	0.0706722	0.356868	0.767,0.966	0.6,0.75	0.192	19.2
1727	ENSG00000160570	DEDD2	19	-	42215132	42215252	42217631	42217829	42209699	42209840	42220073	42220140	1727	29,30	64,73	13,13	47,51	271	193	0.0707175	0.356918	0.244,0.226	0.165,0.154	0.075	7.5
2960	ENSG00000260537	RP11-529K1.3	16	+	70312608	70312657	70314901	70314955	70299213	70299354	70315968	70316104	2960	10,12	57,47	23,18	47,64	122	127	0.0709299	0.357811	0.154,0.21	0.337,0.226	-0.1	10
360	ENSG00000110514	MADD	11	+	47285450	47285590	47286432	47286534	47284940	47285065	47289390	47289493	360	20,25	24,26	53,40	33,30	213	175	0.0710821	0.358082	0.406,0.441	0.569,0.523	-0.123	12.3
404	ENSG00000109113	RAB34	17	-	28716902	28716994	28717212	28717425	28715992	28716058	28718121	28718415	404	129154	55,80	77,57	41,62	286	165	0.0710903	0.358082	0.575,0.526	0.52,0.347	0.117	11.7
[truncated: 8,075 more rows]
